# Supplementary material for: Modulating alternative splicing of MECP2 is a potential therapeutic strategy for Rett syndrome
Source: Sci Transl Med. Author manuscript; Available in PMC 2026 Apr 8. (PMC13061089; doi:10.1126/scitranslmed.adq4529)
Supplement: Supplementary data file S3 [file NIHMS2154394-supplement-Supplementary_data_file_S3.xlsx]

## Sheet: NPC_filteredDEG_G118EvsISO
	Gene_ID	baseMean	log2FoldChange	lfcSE	stat	pvalue	padj	gene_symbol
1	ENSG00000000005.5	64.0074	-1.64568	0.25849	-6.36652	1.93361823868806e-10	4.06180807282284e-09	TNMD
2	ENSG00000000419.12	889.832	0.627098	0.109884	5.7069	1.15054400131161e-08	1.56924230916875e-07	DPM1
3	ENSG00000000457.13	240.033	-0.384797	0.091446	-4.20791	2.57741242690171e-05	0.000126569	SCYL3
4	ENSG00000000460.16	194.979	-0.378421	0.0833389	-4.54075	5.60538681535248e-06	3.41252696873e-05	C1orf112
5	ENSG00000000971.15	351.633	-0.667419	0.186804	-3.57283	0.000353139	0.00121586	CFH
6	ENSG00000001460.17	1033.84	0.48989	0.0950528	5.15387	2.5516003195986e-07	2.38635043817613e-06	STPG1
7	ENSG00000001461.16	2298.41	0.837109	0.0925972	9.04033	1.56202242526539e-19	1.34474110072527e-17	NIPAL3
8	ENSG00000001497.16	1528.38	-0.239469	0.0707902	-3.3828	0.000717499	0.00226375	LAS1L
9	ENSG00000001561.6	706.904	0.297386	0.0692939	4.29166	1.77341603235742e-05	9.1792050287359e-05	ENPP4
10	ENSG00000001617.11	126.119	-0.934428	0.185377	-5.0407	4.63839288446942e-07	4.00173124872105e-06	SEMA3F
11	ENSG00000001631.15	1437.25	0.26091	0.0579231	4.50441	6.65578037509686e-06	3.95751758135556e-05	KRIT1
12	ENSG00000002587.9	19.0982	-1.14374	0.351629	-3.25271	0.00114312	0.00338137	HS3ST1
13	ENSG00000002746.14	156.288	-1.78501	0.342609	-5.21005	1.88794498284617e-07	1.8346672300741e-06	HECW1
14	ENSG00000002822.15	846.734	-0.38194	0.0825452	-4.62705	3.70919547785363e-06	2.39262705415823e-05	MAD1L1
15	ENSG00000002834.17	6074.39	-0.306994	0.0480666	-6.38686	1.69331604124124e-10	3.61354360707678e-09	LASP1
16	ENSG00000003056.7	3148.57	0.416816	0.0839338	4.96601	6.83431350167381e-07	5.54702842430374e-06	M6PR
17	ENSG00000003096.14	841.986	0.421645	0.0888882	4.74354	2.10015640122969e-06	1.46089954084157e-05	KLHL13
18	ENSG00000003147.17	212.963	0.491453	0.140022	3.50984	0.000448376	0.00149744	ICA1
19	ENSG00000003509.15	540.359	0.171428	0.0514443	3.3323	0.000861318	0.0026434	NDUFAF7
20	ENSG00000004059.10	2203.42	-0.206993	0.0563784	-3.67149	0.000241137	0.000873554	ARF5
21	ENSG00000004142.11	4961.65	0.094986	0.0304744	3.11691	0.00182757	0.00507322	POLDIP2
22	ENSG00000004399.12	2964.03	-0.474746	0.125913	-3.77041	0.000162979	0.000623856	PLXND1
23	ENSG00000004478.7	4533.68	0.486206	0.0883941	5.50043	3.78855461184391e-08	4.48679792213966e-07	FKBP4
24	ENSG00000004776.12	456.438	-0.696117	0.217644	-3.19842	0.00138181	0.00397723	HSPB6
25	ENSG00000004777.18	1551.6	-0.926817	0.162273	-5.71145	1.12019021771547e-08	1.53303206086129e-07	ARHGAP33
26	ENSG00000004779.9	1490.14	0.336787	0.0595541	5.65514	1.55716376775448e-08	2.05698780992878e-07	NDUFAB1
27	ENSG00000004799.7	517.284	1.36211	0.197826	6.88538	5.76317220004987e-12	1.63289879001413e-10	PDK4
28	ENSG00000004961.14	448.014	0.265433	0.0829413	3.20025	0.00137307	0.0039549	HCCS
29	ENSG00000004975.11	1897.84	-0.224415	0.076692	-2.92619	0.00343145	0.00877241	DVL2
30	ENSG00000005020.12	195.929	0.412124	0.116898	3.5255	0.000422689	0.00142202	SKAP2
31	ENSG00000005100.12	1242.47	0.179859	0.0479974	3.74727	0.000178773	0.000675935	DHX33
32	ENSG00000005108.15	63.6336	-1.17292	0.272245	-4.30831	1.64503009099703e-05	8.6030973995678e-05	THSD7A
33	ENSG00000005156.11	1799.92	0.325554	0.0921416	3.53319	0.000410576	0.00138776	LIG3
34	ENSG00000005187.11	90.4895	0.427736	0.10993	3.891	9.9832066982291e-05	0.000408515	ACSM3
35	ENSG00000005243.9	230.545	-0.824479	0.184295	-4.47369	7.68793824818403e-06	4.47094445755391e-05	COPZ2
36	ENSG00000005339.14	2024.75	-0.525516	0.115266	-4.55917	5.13560866206195e-06	3.17157683927768e-05	CREBBP
37	ENSG00000005471.16	44.4529	-1.71759	0.247086	-6.95138	3.61740005616546e-12	1.05765637346086e-10	ABCB4
38	ENSG00000005513.9	1213.13	-1.89735	0.218759	-8.67323	4.20044092869457e-18	2.93812092043584e-16	SOX8
39	ENSG00000005810.17	1166.98	-0.434882	0.103352	-4.20777	2.57900653731724e-05	0.000126594	MYCBP2
40	ENSG00000005884.17	4018.53	0.482064	0.0978686	4.92563	8.40899654282773e-07	6.586284422833e-06	ITGA3
41	ENSG00000005889.15	713.838	-0.18485	0.0571903	-3.23218	0.00122848	0.00360281	ZFX
42	ENSG00000006015.17	601.6	-0.269289	0.0836509	-3.2192	0.0012855	0.00373847	REX1BD
43	ENSG00000006016.10	1067.15	-0.774078	0.224437	-3.44898	0.000562702	0.00182951	CRLF1
44	ENSG00000006042.11	2607.89	-0.435491	0.0917321	-4.74743	2.06022335824885e-06	1.43709139722725e-05	TMEM98
45	ENSG00000006062.14	637.734	-0.411443	0.0747811	-5.50197	3.75577856449636e-08	4.45321713842137e-07	MAP3K14
46	ENSG00000006071.13	30.9433	-1.47511	0.362669	-4.06736	4.75477948470571e-05	0.000215732	ABCC8
47	ENSG00000006125.17	17982.1	0.264728	0.0563926	4.69438	2.67421060773454e-06	1.80173821715091e-05	AP2B1
48	ENSG00000006194.9	1959.42	0.392682	0.0688862	5.70044	1.19495290498509e-08	1.62650853181923e-07	ZNF263
49	ENSG00000006283.17	183.94	-2.32134	0.213511	-10.8722	1.56350531532005e-27	3.31545416601289e-25	CACNA1G
50	ENSG00000006432.15	377.672	0.327428	0.095849	3.41608	0.000635304	0.00203372	MAP3K9
51	ENSG00000006453.13	108.959	-0.838356	0.119175	-7.03465	1.99754926872516e-12	6.11559726724442e-11	BAIAP2L1
52	ENSG00000006468.13	638.418	-3.55502	0.30923	-11.4964	1.37585877489697e-30	3.64693092372361e-28	ETV1
53	ENSG00000006534.15	629.123	0.572323	0.14107	4.057	4.97061219937539e-05	0.000224262	ALDH3B1
54	ENSG00000006576.16	631.333	0.281863	0.0763096	3.69367	0.00022104	0.000810642	PHTF2
55	ENSG00000006607.13	970.521	-0.523853	0.0558753	-9.3754	6.89109654709993e-21	7.119032817504e-19	FARP2
56	ENSG00000006611.15	31.5001	-1.71073	0.333959	-5.12257	3.01396570570377e-07	2.74486162483737e-06	USH1C
57	ENSG00000006638.11	17.69	-2.75865	0.390815	-7.0587	1.68065514322308e-12	5.20073699849908e-11	TBXA2R
58	ENSG00000006757.11	361.696	0.782378	0.117283	6.67088	2.54268196466781e-11	6.42689186677955e-10	PNPLA4
59	ENSG00000006831.9	2714.27	0.190646	0.0262808	7.25419	4.04080085401996e-13	1.39386871925055e-11	ADIPOR2
60	ENSG00000007001.12	14.2833	-0.837662	0.233326	-3.59009	0.000330566	0.00114736	UPP2
61	ENSG00000007062.11	1909.09	-0.487378	0.141339	-3.44828	0.000564165	0.00183397	PROM1
62	ENSG00000007080.10	2277.04	-0.261976	0.061502	-4.25963	2.04766483819587e-05	0.000103722	CCDC124
63	ENSG00000007168.12	6654.92	-0.322776	0.0734291	-4.39575	1.10391433388306e-05	6.12964560531261e-05	PAFAH1B1
64	ENSG00000007255.10	1265.04	0.656484	0.139003	4.7228	2.32615840977308e-06	1.59389323690063e-05	TRAPPC6A
65	ENSG00000007384.15	956.793	-0.181942	0.0604807	-3.00826	0.00262746	0.00695533	RHBDF1
66	ENSG00000007392.16	1819.5	-0.36081	0.0856432	-4.21294	2.52064132361865e-05	0.000124335	LUC7L
67	ENSG00000007545.15	513.779	-0.239639	0.0680372	-3.52217	0.000428025	0.00143757	CRAMP1
68	ENSG00000007923.15	1350.39	-0.149253	0.038725	-3.85419	0.000116114	0.000465776	DNAJC11
69	ENSG00000007944.14	288.196	-0.572891	0.0771862	-7.42219	1.15197925728511e-13	4.29752261814974e-12	MYLIP
70	ENSG00000007968.6	40.7069	-2.98675	0.41904	-7.12761	1.02126191471552e-12	3.29173140351107e-11	E2F2
71	ENSG00000008018.8	2624.4	0.343728	0.0641587	5.35746	8.43979043885293e-08	8.97674648314109e-07	PSMB1
72	ENSG00000008226.19	840.948	-0.606471	0.176175	-3.44244	0.000576497	0.00186923	DLEC1
73	ENSG00000008256.15	658.325	-0.58242	0.10846	-5.3699	7.87797207580402e-08	8.46409319824384e-07	CYTH3
74	ENSG00000008282.8	2347.69	0.239439	0.0449349	5.32858	9.89815758763515e-08	1.03637414034777e-06	SYPL1
75	ENSG00000008323.15	21.3591	1.30045	0.335867	3.87193	0.000107975	0.00043669	PLEKHG6
76	ENSG00000008441.16	8789.16	-0.864915	0.166895	-5.1824	2.19046584916126e-07	2.0903332321816e-06	NFIX
77	ENSG00000008516.16	122.69	1.12174	0.278609	4.02622	5.66804518007726e-05	0.000250401	MMP25
78	ENSG00000008988.9	13992.4	0.263993	0.0617679	4.27395	1.92036303885589e-05	9.84369298161628e-05	RPS20
79	ENSG00000009307.15	17477.5	0.261286	0.0520787	5.01714	5.24463136348389e-07	4.44293939518011e-06	CSDE1
80	ENSG00000009335.17	1450.38	-0.108154	0.0347987	-3.108	0.0018836	0.00520367	UBE3C
81	ENSG00000009413.15	1607.74	-0.327491	0.097043	-3.3747	0.000738957	0.00231874	REV3L
82	ENSG00000009830.11	2223.21	-0.201002	0.0500412	-4.01674	5.9008548021527e-05	0.000259434	POMT2
83	ENSG00000009950.15	40.9955	2.6906	0.434226	6.19632	5.77987636987524e-10	1.07810749510312e-08	MLXIPL
84	ENSG00000010270.13	2449.32	0.182933	0.0441758	4.14102	3.45763528206868e-05	0.000163239	STARD3NL
85	ENSG00000010292.12	2395.96	-0.12236	0.0356409	-3.43313	0.000596651	0.00192497	NCAPD2
86	ENSG00000010295.19	956.333	-0.342836	0.0591278	-5.79822	6.70222682588049e-09	9.71340715160881e-08	IFFO1
87	ENSG00000010310.8	46.5162	2.44933	0.289694	8.45488	2.7936450079749e-17	1.73163011340475e-15	GIPR
88	ENSG00000010318.20	362.261	0.225899	0.0685868	3.29362	0.000989076	0.0029868	PHF7
89	ENSG00000010803.16	811.469	-0.183962	0.0511129	-3.59914	0.000319274	0.00111431	SCMH1
90	ENSG00000010810.17	14445.3	-0.256681	0.0521425	-4.92269	8.53643822832341e-07	6.66929504122454e-06	FYN
91	ENSG00000011021.21	2272.39	0.397505	0.0918506	4.32774	1.50649374014314e-05	7.97590444025851e-05	CLCN6
92	ENSG00000011028.13	39003	-0.373096	0.115312	-3.23553	0.00121419	0.00356713	MRC2
93	ENSG00000011114.14	957.981	-0.285413	0.0590228	-4.83564	1.32719481732149e-06	9.80430494864008e-06	BTBD7
94	ENSG00000011258.15	705.358	-0.2583	0.0794031	-3.25302	0.00114184	0.00337879	MBTD1
95	ENSG00000011260.13	1098.14	0.3885	0.0797375	4.87224	1.10338110365943e-06	8.32494843940797e-06	UTP18
96	ENSG00000011295.15	3337.58	0.160681	0.0357879	4.48982	7.12824921109202e-06	4.18899009210761e-05	TTC19
97	ENSG00000011332.19	428.364	-0.825036	0.225388	-3.66051	0.000251712	0.000906622	DPF1
98	ENSG00000011376.10	2444.05	0.230956	0.0637649	3.622	0.000292339	0.00103428	LARS2
99	ENSG00000011405.13	2219.28	0.219982	0.056899	3.86618	0.000110553	0.000446133	PIK3C2A
100	ENSG00000011422.11	111.122	-0.582059	0.177419	-3.28069	0.00103552	0.00310148	PLAUR
101	ENSG00000011426.10	299.633	-0.806384	0.187822	-4.29334	1.76003180251858e-05	9.11930058172244e-05	ANLN
102	ENSG00000011451.18	2068.92	-0.188947	0.0501173	-3.77009	0.000163189	0.000624513	WIZ
103	ENSG00000011454.16	4330.43	0.137753	0.0329717	4.17792	2.94189356228075e-05	0.000142053	RABGAP1
104	ENSG00000011465.16	1809.61	-3.73229	0.413555	-9.02489	1.79872018680427e-19	1.52248815811647e-17	DCN
105	ENSG00000011478.11	734.428	1.16784	0.176737	6.60782	3.9002189312936e-11	9.59339564968372e-10	QPCTL
106	ENSG00000011677.12	92.3841	-1.83993	0.42399	-4.33955	1.42772273582176e-05	7.62095244121077e-05	GABRA3
107	ENSG00000012048.21	325.982	-0.391342	0.0843858	-4.63753	3.52593938404762e-06	2.28686570803732e-05	BRCA1
108	ENSG00000012822.15	4287.7	-0.162189	0.041092	-3.94698	7.91444409259835e-05	0.000334248	CALCOCO1
109	ENSG00000012983.11	1696.23	-0.389325	0.0623976	-6.23943	4.3917979350833e-10	8.47440319944952e-09	MAP4K5
110	ENSG00000013275.7	2774.85	0.376538	0.102963	3.65703	0.000255152	0.000918028	PSMC4
111	ENSG00000013293.5	148.762	-1.93622	0.382206	-5.06591	4.06449103023461e-07	3.57083174025627e-06	SLC7A14
112	ENSG00000013297.11	113.193	-4.80834	0.611805	-7.85928	3.86354749200969e-15	1.79334479784643e-13	CLDN11
113	ENSG00000013306.15	3730.99	0.381408	0.117079	3.25769	0.00112321	0.00333144	SLC25A39
114	ENSG00000013374.16	2668.79	0.357855	0.0769655	4.64956	3.3265025199814e-06	2.17290509938474e-05	NUB1
115	ENSG00000013375.15	3564.58	0.568749	0.143237	3.9707	7.16629508121011e-05	0.00030729	PGM3
116	ENSG00000013563.13	1290.23	0.444533	0.101945	4.36052	1.29751395268794e-05	7.03212767740072e-05	DNASE1L1
117	ENSG00000013588.7	69.7131	1.779	0.298956	5.9507	2.67003999161678e-09	4.29273388915563e-08	GPRC5A
118	ENSG00000013619.13	550.401	-0.294909	0.0886903	-3.32516	0.000883691	0.00270365	MAMLD1
119	ENSG00000013725.14	47.9979	1.58439	0.320586	4.94217	7.72571777589359e-07	6.1515646085129e-06	CD6
120	ENSG00000013810.18	322.787	-1.33827	0.246749	-5.42361	5.84084356597983e-08	6.55873989056096e-07	TACC3
121	ENSG00000014123.9	2282.65	0.735129	0.146354	5.02296	5.0880470252109e-07	4.33398339631601e-06	UFL1
122	ENSG00000014216.15	3223.78	-0.406701	0.0706799	-5.75412	8.70956201476848e-09	1.226951935577e-07	CAPN1
123	ENSG00000014641.17	3506.27	0.415545	0.0842012	4.93514	8.00931189548787e-07	6.33480911404017e-06	MDH1
124	ENSG00000014824.13	3251.26	0.312073	0.055983	5.57442	2.48358756652056e-08	3.09510352435936e-07	SLC30A9
125	ENSG00000014914.20	1060.97	-0.377321	0.0618119	-6.10433	1.03231838804246e-09	1.81308229530212e-08	MTMR11
126	ENSG00000015171.19	3855.77	-0.259549	0.0568478	-4.56569	4.97861370038915e-06	3.08692437655707e-05	ZMYND11
127	ENSG00000015532.9	1586.23	0.205131	0.0685648	2.99179	0.0027735	0.00727881	XYLT2
128	ENSG00000015592.16	1207	-1.26918	0.289766	-4.38002	1.18670673711917e-05	6.51450089625382e-05	STMN4
129	ENSG00000015676.17	4999.25	0.164063	0.044275	3.70555	0.000210936	0.000779689	NUDCD3
130	ENSG00000016864.18	3021.87	0.116021	0.0369195	3.14254	0.00167491	0.00470567	GLT8D1
131	ENSG00000017260.19	3317.84	-0.238021	0.0731122	-3.25556	0.00113171	0.00335366	ATP2C1
132	ENSG00000017427.16	153.365	-2.6974	0.498722	-5.40862	6.35121344438503e-08	7.06099309255719e-07	IGF1
133	ENSG00000017483.14	25.6141	-1.72368	0.194751	-8.85071	8.69625562822158e-19	6.6610672863317e-17	SLC38A5
134	ENSG00000018189.12	6210.9	-0.142085	0.0481787	-2.94913	0.00318668	0.00821758	RUFY3
135	ENSG00000018236.14	1315.36	-2.16304	0.179198	-12.0707	1.50912823510343e-33	5.06689804935978e-31	CNTN1
136	ENSG00000018610.14	825.896	0.295247	0.0751836	3.92701	8.60080401589052e-05	0.000358204	CXorf56
137	ENSG00000018625.14	5255.81	0.635624	0.125781	5.05341	4.33984720901774e-07	3.7732508427131e-06	ATP1A2
138	ENSG00000018869.16	140.323	0.216024	0.0720116	2.99985	0.00270108	0.00712309	ZNF582
139	ENSG00000019144.18	3953.25	-0.850016	0.147366	-5.76805	8.01925452508893e-09	1.14087487576212e-07	PHLDB1
140	ENSG00000019485.13	300.993	-0.485964	0.131592	-3.69296	0.000221656	0.000812753	PRDM11
141	ENSG00000019549.10	115.57	-1.7507	0.310054	-5.64644	1.63801784072495e-08	2.14969833233903e-07	SNAI2
142	ENSG00000019582.14	4648.49	-2.30039	0.424817	-5.415	6.12888852381201e-08	6.85543916225391e-07	CD74
143	ENSG00000019991.16	200.582	-2.37646	0.442769	-5.36727	7.9936164835397e-08	8.54731444060018e-07	HGF
144	ENSG00000019995.6	2239.98	0.235179	0.0377657	6.22731	4.74515620014565e-10	9.07798401252935e-09	ZRANB1
145	ENSG00000020129.15	2400.61	0.314282	0.0878978	3.57554	0.000349502	0.00120478	NCDN
146	ENSG00000020181.17	675.393	-1.02139	0.166877	-6.12064	9.32004159031523e-10	1.65274857250793e-08	ADGRA2
147	ENSG00000020256.19	1014.64	0.164253	0.0403109	4.07465	4.60842350821996e-05	0.000209753	ZFP64
148	ENSG00000021300.13	2298.85	-0.593802	0.110437	-5.37685	7.57999799942627e-08	8.2052154593467e-07	PLEKHB1
149	ENSG00000021355.12	114.292	-1.02531	0.124838	-8.2131	2.1555205712895e-16	1.21293189688902e-14	SERPINB1
150	ENSG00000022277.12	2882.96	0.436742	0.0572311	7.6312	2.32572553408748e-14	9.50339571687469e-13	RTF2
151	ENSG00000023041.11	774.391	-0.330913	0.0624589	-5.29809	1.17019527202755e-07	1.20089575929674e-06	ZDHHC6
152	ENSG00000023191.16	4752.35	0.400817	0.0959384	4.17786	2.9426464676932e-05	0.000142055	RNH1
153	ENSG00000023228.13	4294.11	0.310193	0.0598185	5.18557	2.15359106038578e-07	2.05904565313106e-06	NDUFS1
154	ENSG00000023318.7	2121.3	0.302461	0.0729796	4.14446	3.40620808729142e-05	0.000161227	ERP44
155	ENSG00000023330.14	1905.82	0.15768	0.0504562	3.12509	0.00177753	0.00495274	ALAS1
156	ENSG00000023516.8	3432.38	0.251974	0.0411538	6.12274	9.19824069884395e-10	1.63546830430902e-08	AKAP11
157	ENSG00000023697.12	366.9	-0.464448	0.0829039	-5.60224	2.11594554789747e-08	2.68255022419097e-07	DERA
158	ENSG00000023734.10	6895.48	0.337539	0.070618	4.7798	1.75473852997722e-06	1.24997198325287e-05	STRAP
159	ENSG00000023909.9	883.915	0.461758	0.0791114	5.8368	5.32113345879198e-09	7.88192893583563e-08	GCLM
160	ENSG00000024526.16	89.8559	-1.13008	0.265256	-4.26035	2.04105697178434e-05	0.000103413	DEPDC1
161	ENSG00000024862.17	361.831	0.400303	0.104085	3.84592	0.0001201	0.000479375	CCDC28A
162	ENSG00000025039.14	3218.7	0.307286	0.0635337	4.83658	1.32092984927904e-06	9.76160374678147e-06	RRAGD
163	ENSG00000025156.12	846.266	0.215088	0.0589421	3.64915	0.000263113	0.000943637	HSF2
164	ENSG00000025293.16	1927.09	0.204922	0.0493206	4.1549	3.25427476791617e-05	0.000154909	PHF20
165	ENSG00000025423.11	120.086	0.508747	0.117212	4.34041	1.4221671313727e-05	7.59330953127566e-05	HSD17B6
166	ENSG00000025770.18	1130.72	-0.222949	0.05819	-3.8314	0.000127417	0.000503394	NCAPH2
167	ENSG00000025772.7	1795.76	0.669125	0.144392	4.63408	3.58526814067055e-06	2.32086204028947e-05	TOMM34
168	ENSG00000025796.13	5683.97	0.323235	0.0600267	5.38486	7.25021312036211e-08	7.91200126271369e-07	SEC63
169	ENSG00000025800.13	3303.87	0.222566	0.0528907	4.20803	2.57605102306586e-05	0.000126541	KPNA6
170	ENSG00000026297.15	346.213	0.569314	0.108726	5.23624	1.63881920254197e-07	1.61595755434205e-06	RNASET2
171	ENSG00000026559.13	1435.57	-0.679577	0.168276	-4.03846	5.38037912390307e-05	0.000239743	KCNG1
172	ENSG00000026652.13	2246.36	-0.318581	0.0998963	-3.18912	0.00142709	0.00408711	AGPAT4
173	ENSG00000026950.16	1854.21	0.21276	0.0543211	3.91671	8.97670553385216e-05	0.00037209	BTN3A1
174	ENSG00000028277.21	61.2076	-1.42304	0.294112	-4.83843	1.30868096976181e-06	9.67818580611291e-06	POU2F2
175	ENSG00000028310.17	2340.61	0.236684	0.0744755	3.17802	0.00148286	0.00423334	BRD9
176	ENSG00000029364.11	6593.13	0.294888	0.0633326	4.65618	3.22130671497217e-06	2.11447454457851e-05	SLC39A9
177	ENSG00000029639.10	277.01	0.234998	0.0667866	3.51863	0.000433775	0.00145398	TFB1M
178	ENSG00000029725.16	2039.22	-0.231286	0.0643946	-3.5917	0.000328528	0.00114166	RABEP1
179	ENSG00000030066.13	1326.65	-0.27292	0.0666488	-4.09489	4.2236202350933e-05	0.000194275	NUP160
180	ENSG00000031003.10	455.326	-0.319042	0.0955788	-3.338	0.00084384	0.00259843	FAM13B
181	ENSG00000031081.10	1338.81	-0.855216	0.16993	-5.03275	4.83495223491149e-07	4.14645009673444e-06	ARHGAP31
182	ENSG00000031691.6	353.32	0.208918	0.0662796	3.15207	0.0016212	0.00457281	CENPQ
183	ENSG00000031823.14	2530.35	-0.14184	0.0405677	-3.49638	0.000471609	0.00156775	RANBP3
184	ENSG00000032219.18	1000.38	-0.264801	0.0697621	-3.79577	0.000147184	0.000571014	ARID4A
185	ENSG00000032389.12	994.496	-0.156548	0.0534877	-2.92681	0.00342456	0.00875855	EIPR1
186	ENSG00000032444.16	2217.28	0.406906	0.0526621	7.72674	1.10338009551622e-14	4.74948547525089e-13	PNPLA6
187	ENSG00000033030.13	494.99	-0.249205	0.0493414	-5.05062	4.40373216704139e-07	3.82384415970038e-06	ZCCHC8
188	ENSG00000033178.12	1838.36	0.185861	0.0596904	3.11376	0.00184721	0.00511999	UBA6
189	ENSG00000033327.12	1118.24	-0.512395	0.171058	-2.99544	0.00274047	0.00720808	GAB2
190	ENSG00000034053.14	2096.03	-0.681543	0.187643	-3.63212	0.000281104	0.000998032	APBA2
191	ENSG00000034510.5	15130	-0.343906	0.0808898	-4.25154	2.12302925094809e-05	0.000107097	TMSB10
192	ENSG00000034533.11	192.213	-0.356613	0.113097	-3.15317	0.0016151	0.00455879	ASTE1
193	ENSG00000034713.7	5078.56	0.142101	0.0338469	4.19835	2.68866751141278e-05	0.000131496	GABARAPL2
194	ENSG00000035115.21	1409.13	0.298737	0.0570799	5.23368	1.66172066893789e-07	1.63613699294984e-06	SH3YL1
195	ENSG00000035499.12	47.4105	-1.04098	0.262454	-3.96633	7.29892554405721e-05	0.000311981	DEPDC1B
196	ENSG00000035664.11	98.8028	-0.976603	0.320016	-3.05173	0.00227526	0.00612031	DAPK2
197	ENSG00000035681.7	617.328	-0.282267	0.0562261	-5.02022	5.16121458820186e-07	4.38703239997158e-06	NSMAF
198	ENSG00000035687.9	1519.91	0.505534	0.0536889	9.41599	4.68655106758785e-21	4.94296184589305e-19	ADSS
199	ENSG00000035862.12	42838.7	-0.170183	0.0563951	-3.01769	0.00254713	0.00676848	TIMP2
200	ENSG00000035928.15	2976.2	0.224346	0.0479838	4.67545	2.93307382258717e-06	1.95134650449202e-05	RFC1
201	ENSG00000036054.12	1253.8	0.442354	0.118897	3.72049	0.000198837	0.000741081	TBC1D23
202	ENSG00000037757.13	866.815	0.343616	0.0656693	5.23252	1.67218996774139e-07	1.6456407865242e-06	MRI1
203	ENSG00000037897.16	327.782	0.470069	0.126955	3.70262	0.000213381	0.000786848	METTL1
204	ENSG00000038002.8	491.278	-0.394765	0.120877	-3.26585	0.00109137	0.00324944	AGA
205	ENSG00000038219.12	2824.39	0.320931	0.0873155	3.67553	0.000237358	0.000861857	BOD1L1
206	ENSG00000038274.16	1354.98	0.3805	0.0615764	6.17931	6.43810515395766e-10	1.18768890408862e-08	MAT2B
207	ENSG00000038382.19	2144.15	-1.00196	0.141839	-7.06407	1.61690014680783e-12	5.01886802117777e-11	TRIO
208	ENSG00000038427.15	3700.1	-1.65542	0.214573	-7.71495	1.21029543506909e-14	5.17651837355984e-13	VCAN
209	ENSG00000038532.15	1812.32	-0.198302	0.0534552	-3.70968	0.00020752	0.000769321	CLEC16A
210	ENSG00000040199.18	360.165	-0.222748	0.057853	-3.85023	0.000118006	0.000472515	PHLPP2
211	ENSG00000040487.12	437.369	-0.222612	0.0623041	-3.57299	0.000352924	0.00121532	SLC66A1
212	ENSG00000040531.14	806.645	-0.337558	0.0934612	-3.61175	0.000304142	0.00106946	CTNS
213	ENSG00000040608.13	472.982	0.23331	0.0638069	3.6565	0.000255678	0.000919755	RTN4R
214	ENSG00000040731.10	597.444	-0.700442	0.144919	-4.83333	1.34264639391346e-06	9.89305472033161e-06	CDH10
215	ENSG00000041353.9	320.276	-1.15867	0.3144	-3.68534	0.000228394	0.000833816	RAB27B
216	ENSG00000041515.15	206.243	-0.513786	0.137436	-3.73837	0.000185219	0.000697717	MYO16
217	ENSG00000041802.10	1355.7	0.159629	0.0549411	2.90546	0.00366711	0.0093005	LSG1
218	ENSG00000042286.14	669.091	0.270664	0.0658507	4.11027	3.95196754430722e-05	0.000183228	AIFM2
219	ENSG00000042445.13	4420.37	0.326559	0.0784807	4.16101	3.16845965197053e-05	0.000151336	RETSAT
220	ENSG00000042493.15	555.651	-1.24772	0.195659	-6.377	1.80589962004582e-10	3.82945766798138e-09	CAPG
221	ENSG00000043143.20	909.154	0.41435	0.104201	3.97644	6.99559031935289e-05	0.000301189	JADE2
222	ENSG00000043462.11	13.9131	-0.948037	0.295247	-3.211	0.00132273	0.00383021	LCP2
223	ENSG00000044090.8	5123.61	0.971493	0.165693	5.86322	4.53963381315487e-09	6.86053437104313e-08	CUL7
224	ENSG00000044574.7	31802.8	0.469413	0.112815	4.16093	3.16958611742955e-05	0.000151342	HSPA5
225	ENSG00000046604.12	1479.76	0.814099	0.0959542	8.48425	2.17123160806435e-17	1.35836834610113e-15	DSG2
226	ENSG00000046647.13	770.536	-0.171386	0.0579058	-2.95974	0.00307902	0.0079767	GEMIN8
227	ENSG00000046653.14	31888.9	0.196891	0.0616895	3.19165	0.00141464	0.00405549	GPM6B
228	ENSG00000047056.14	1068.2	0.207296	0.0595521	3.48092	0.000499702	0.00165133	WDR37
229	ENSG00000047188.15	615.087	-0.250551	0.0636198	-3.93826	8.20740594228915e-05	0.000344742	YTHDC2
230	ENSG00000047249.17	1972.46	0.275695	0.040632	6.78516	1.15959865691889e-11	3.15251213814183e-10	ATP6V1H
231	ENSG00000047410.13	4913.77	0.215598	0.0646286	3.33595	0.000850085	0.0026129	TPR
232	ENSG00000047579.19	472.625	-0.247551	0.0607053	-4.07791	4.5442350935951e-05	0.000207065	DTNBP1
233	ENSG00000047621.11	306.687	-0.580048	0.116016	-4.99971	5.74166612430416e-07	4.78947677325496e-06	C12orf4
234	ENSG00000047644.18	1187.1	-0.304177	0.0742587	-4.09618	4.20022645392804e-05	0.000193358	WWC3
235	ENSG00000047662.4	436.038	-0.784868	0.116429	-6.74116	1.57127783167222e-11	4.1215354061246e-10	FAM184B
236	ENSG00000047932.13	1249.04	-0.190843	0.0623367	-3.06149	0.00220236	0.00595445	GOPC
237	ENSG00000048140.17	1120.73	-0.292155	0.056719	-5.15091	2.59222662078435e-07	2.41768355981343e-06	TSPAN17
238	ENSG00000048392.11	7509.43	0.705807	0.190668	3.70176	0.000214107	0.000789238	RRM2B
239	ENSG00000048471.13	856.541	-0.361999	0.0832468	-4.3485	1.37073065512653e-05	7.35949169270053e-05	SNX29
240	ENSG00000048545.13	22.3183	1.04202	0.35321	2.95014	0.00317635	0.00819512	GUCA1A
241	ENSG00000048740.18	5098.99	-0.145152	0.0453191	-3.20288	0.0013606	0.00392289	CELF2
242	ENSG00000048991.16	793.328	-0.26051	0.0707802	-3.68055	0.00023273	0.000847497	R3HDM1
243	ENSG00000049089.14	697.044	-0.230868	0.0740434	-3.11802	0.00182072	0.005057	COL9A2
244	ENSG00000049130.15	3800.83	0.727289	0.132565	5.48628	4.10495892726797e-08	4.8190208385672e-07	KITLG
245	ENSG00000049239.12	3670.31	-0.345114	0.0721959	-4.78025	1.75081033084619e-06	1.24805640887815e-05	H6PD
246	ENSG00000049245.12	3112.57	0.267074	0.0781082	3.41928	0.000627872	0.00201377	VAMP3
247	ENSG00000049246.14	921.282	0.369443	0.0657267	5.6209	1.89963710784474e-08	2.44023272666756e-07	PER3
248	ENSG00000049247.13	96.2074	0.362023	0.109967	3.29211	0.000994372	0.00300009	UTS2
249	ENSG00000049323.15	3219.55	-0.699924	0.203759	-3.43506	0.000592418	0.00191223	LTBP1
250	ENSG00000049540.16	4108.11	-2.21139	0.234347	-9.43641	3.85772232174384e-21	4.09020085113314e-19	ELN
251	ENSG00000049759.17	2430.24	0.550721	0.0806537	6.82821	8.59793255828431e-12	2.36943025152719e-10	NEDD4L
252	ENSG00000049769.12	1180.7	0.217594	0.0666189	3.26626	0.0010898	0.00324523	PPP1R3F
253	ENSG00000049860.13	3091.28	0.16761	0.0511088	3.27948	0.00103999	0.0031127	HEXB
254	ENSG00000049883.14	643.38	0.234309	0.0786311	2.97986	0.00288382	0.00752409	PTCD2
255	ENSG00000050130.17	2564.75	0.233277	0.0614331	3.79725	0.000146309	0.000568119	JKAMP
256	ENSG00000050165.17	49762.5	0.213443	0.0620785	3.43828	0.000585423	0.00189299	DKK3
257	ENSG00000050344.8	115.608	0.543277	0.126599	4.29133	1.7760430539416e-05	9.18572203380064e-05	NFE2L3
258	ENSG00000050405.13	4913.31	-0.32392	0.0778919	-4.15859	3.2021787712489e-05	0.000152718	LIMA1
259	ENSG00000050426.15	1984.32	0.572408	0.101679	5.62956	1.80665248914298e-08	2.32853578974954e-07	LETMD1
260	ENSG00000050628.20	50.9127	-1.90145	0.23015	-8.26176	1.43534644996347e-16	8.23790718932028e-15	PTGER3
261	ENSG00000050748.17	1000.26	-0.300235	0.0755619	-3.97337	7.08639429965014e-05	0.000304253	MAPK9
262	ENSG00000051128.18	489.962	-0.387802	0.10267	-3.77716	0.000158629	0.000609493	HOMER3
263	ENSG00000051341.13	31.2602	-1.60547	0.270884	-5.92681	3.08884008858321e-09	4.89572648186536e-08	POLQ
264	ENSG00000051382.8	1052.81	0.230784	0.0498005	4.63417	3.58368670083455e-06	2.32058401119614e-05	PIK3CB
265	ENSG00000051523.10	155.387	3.22929	0.508096	6.35567	2.07514431765839e-10	4.3275136935019e-09	CYBA
266	ENSG00000051596.9	579.639	0.724605	0.135748	5.33786	9.40478675216794e-08	9.90896595828573e-07	THOC3
267	ENSG00000052723.11	1808.92	0.327531	0.0802588	4.08094	4.48548359338505e-05	0.000204759	SIKE1
268	ENSG00000052749.13	3207.32	0.515973	0.0990328	5.21012	1.88717761415568e-07	1.8346672300741e-06	RRP12
269	ENSG00000052795.12	475.203	-0.400311	0.107353	-3.72891	0.000192309	0.000720354	FNIP2
270	ENSG00000052802.12	5173.07	0.502352	0.103805	4.8394	1.30230677394844e-06	9.64166481484432e-06	MSMO1
271	ENSG00000053254.15	1595.16	-0.222937	0.0486827	-4.5794	4.66313341019508e-06	2.91554384073184e-05	FOXN3
272	ENSG00000053501.12	713.663	0.457017	0.108052	4.22961	2.34097285031719e-05	0.000116528	USE1
273	ENSG00000053524.12	615.424	0.241909	0.0653374	3.70246	0.000213519	0.000787216	MCF2L2
274	ENSG00000053900.10	532.897	-0.205609	0.0699461	-2.93954	0.00328701	0.00843807	ANAPC4
275	ENSG00000053918.16	52.9718	-1.73102	0.27325	-6.33494	2.37438435926475e-10	4.86591789597033e-09	KCNQ1
276	ENSG00000054116.11	1749.93	-0.256616	0.0619529	-4.14212	3.44108533555277e-05	0.00016261	TRAPPC3
277	ENSG00000054118.13	5912.07	0.133914	0.0430318	3.11198	0.00185839	0.00514653	THRAP3
278	ENSG00000054148.17	4318.52	0.363634	0.0595907	6.10219	1.04625608228801e-09	1.8327677197993e-08	PHPT1
279	ENSG00000054282.15	835.813	-0.184852	0.0427102	-4.32804	1.50438987098119e-05	7.96685960854788e-05	SDCCAG8
280	ENSG00000054356.13	2635.73	1.93286	0.359469	5.37699	7.57431137665744e-08	8.2038875099345e-07	PTPRN
281	ENSG00000054654.16	821.143	-0.624487	0.173699	-3.59522	0.000324119	0.00112829	SYNE2
282	ENSG00000054690.13	1521.61	-0.30576	0.098269	-3.11146	0.00186165	0.00515363	PLEKHH1
283	ENSG00000054938.15	215.16	-2.07122	0.456848	-4.53373	5.79515720607404e-06	3.50931118919837e-05	CHRDL2
284	ENSG00000054965.10	7112.25	-0.214918	0.064368	-3.3389	0.000841122	0.00259128	FAM168A
285	ENSG00000055044.10	1293.42	0.33713	0.09539	3.53423	0.000408966	0.00138255	NOP58
286	ENSG00000055163.19	5280.44	-0.429246	0.0863021	-4.97376	6.56666887130074e-07	5.36437730788132e-06	CYFIP2
287	ENSG00000055211.12	3487.98	0.234401	0.0527883	4.4404	8.97923897745965e-06	5.11557605206235e-05	GINM1
288	ENSG00000055483.19	1941.54	0.466788	0.144381	3.23303	0.00122483	0.00359368	USP36
289	ENSG00000055950.16	2478.21	0.140223	0.0366666	3.82428	0.000131156	0.000516345	MRPL43
290	ENSG00000056586.15	1415.65	-0.143462	0.0469232	-3.05739	0.00223277	0.00601931	RC3H2
291	ENSG00000056736.9	184.598	-0.875268	0.0763492	-11.464	2.00034185714399e-30	5.23336191067086e-28	IL17RB
292	ENSG00000057252.12	749.175	0.309846	0.0734312	4.21954	2.44797783924123e-05	0.000121255	SOAT1
293	ENSG00000057294.14	79.0348	1.59365	0.133563	11.9318	8.07957676220656e-33	2.50404729037925e-30	PKP2
294	ENSG00000057657.15	49.3775	-1.63438	0.265612	-6.15325	7.59126854168136e-10	1.37647259020856e-08	PRDM1
295	ENSG00000057663.15	916.232	0.250598	0.0581633	4.30852	1.64353872475763e-05	8.59841667554766e-05	ATG5
296	ENSG00000057704.12	193.76	-0.740461	0.174008	-4.25533	2.0873907783936e-05	0.000105548	TMCC3
297	ENSG00000057757.9	2093.53	0.188486	0.0461116	4.08761	4.35840434934995e-05	0.000199319	PITHD1
298	ENSG00000058262.9	16206.4	0.365584	0.0842497	4.3393	1.42940144610575e-05	7.62741300230484e-05	SEC61A1
299	ENSG00000058272.17	2186.32	-0.152356	0.0488982	-3.11578	0.00183457	0.00508914	PPP1R12A
300	ENSG00000058453.16	777.755	-0.616924	0.107672	-5.72968	1.00621478584057e-08	1.39314067771535e-07	CROCC
301	ENSG00000058668.14	4349.24	-0.369643	0.119536	-3.09231	0.00198607	0.00545086	ATP2B4
302	ENSG00000058866.14	53.5774	-0.846968	0.188131	-4.50201	6.73134428039706e-06	3.9918437011657e-05	DGKG
303	ENSG00000059145.18	1076.28	-0.253403	0.0654846	-3.86965	0.00010899	0.000440354	UNKL
304	ENSG00000059573.8	4463.46	0.577772	0.130833	4.41609	1.00503765792027e-05	5.6491304739966e-05	ALDH18A1
305	ENSG00000059769.19	431.566	0.349344	0.120852	2.89068	0.00384406	0.0096883	DNAJC25
306	ENSG00000059804.15	5093.32	1.27632	0.239784	5.32277	1.02199161171899e-07	1.06453055936293e-06	SLC2A3
307	ENSG00000060237.16	9132.75	0.150129	0.0396694	3.7845	0.000154016	0.00059381	WNK1
308	ENSG00000060642.10	703.596	0.26628	0.0523725	5.08434	3.68901889707122e-07	3.27524397009695e-06	PIGV
309	ENSG00000060718.21	2810.84	-0.729168	0.159059	-4.58426	4.5560215320726e-06	2.85655318280742e-05	COL11A1
310	ENSG00000060762.18	1392.29	0.627176	0.110181	5.69221	1.25405347127709e-08	1.69891776589623e-07	MPC1
311	ENSG00000060971.17	1612.42	-0.225084	0.0771872	-2.91607	0.00354467	0.00902292	ACAA1
312	ENSG00000061273.17	2242.18	-0.260395	0.0688469	-3.78224	0.000155425	0.00059869	HDAC7
313	ENSG00000061656.9	189.676	1.08762	0.300275	3.62206	0.000292265	0.0010342	SPAG4
314	ENSG00000061918.12	280.835	-0.852617	0.197166	-4.32437	1.52966499769446e-05	8.08370970056531e-05	GUCY1B1
315	ENSG00000061938.17	1893.15	-0.811958	0.0897081	-9.05111	1.41520992032672e-19	1.23417332662259e-17	TNK2
316	ENSG00000061987.15	1963.95	0.300662	0.0892405	3.36912	0.000754086	0.00235959	MON2
317	ENSG00000062194.15	3543.95	0.202224	0.0606154	3.33618	0.000849386	0.00261115	GPBP1
318	ENSG00000062282.14	44.7008	1.36389	0.231314	5.89625	3.71854570425842e-09	5.75032217800508e-08	DGAT2
319	ENSG00000062370.16	120.635	-0.636888	0.126217	-5.04596	4.51258933945791e-07	3.90825933978417e-06	ZNF112
320	ENSG00000062485.18	3704.34	0.194814	0.0607463	3.207	0.00134125	0.00387598	CS
321	ENSG00000062598.17	2589.63	-0.158831	0.0290183	-5.4735	4.41226994301423e-08	5.1378715608105e-07	ELMO2
322	ENSG00000062650.18	2141.3	0.231417	0.0433119	5.34304	9.13993985468758e-08	9.66023548649954e-07	WAPL
323	ENSG00000063015.19	267.36	-2.49103	0.404338	-6.16077	7.23916685869561e-10	1.31762994664706e-08	SEZ6
324	ENSG00000063046.17	25344.4	0.520878	0.0843056	6.17846	6.47311191615592e-10	1.19087524704074e-08	EIF4B
325	ENSG00000063127.15	90.5652	-0.690287	0.165467	-4.17175	3.02269043878199e-05	0.000145397	SLC6A16
326	ENSG00000063169.10	619.218	-0.315142	0.0872154	-3.61337	0.000302238	0.00106332	BICRA
327	ENSG00000063177.12	15734.7	0.54607	0.121468	4.4956	6.93728444686413e-06	4.09385533021688e-05	RPL18
328	ENSG00000063180.8	830.057	0.991977	0.12339	8.03938	9.02911795069107e-16	4.65195859633431e-14	CA11
329	ENSG00000063244.12	5641.42	-0.148264	0.050745	-2.92174	0.00348078	0.0088815	U2AF2
330	ENSG00000063322.13	4964.54	0.302339	0.0526107	5.74672	9.09924236917025e-09	1.27294609393705e-07	MED29
331	ENSG00000063587.13	2569.93	0.160655	0.050785	3.16344	0.00155919	0.00441646	ZNF275
332	ENSG00000063601.16	915.519	-0.205356	0.0451096	-4.55238	5.30418498449174e-06	3.25770751562762e-05	MTMR1
333	ENSG00000063761.15	291.552	-0.579019	0.0927029	-6.24597	4.21190960913649e-10	8.17426966050622e-09	ADCK1
334	ENSG00000063978.15	2791.75	0.241354	0.0786293	3.06952	0.00214404	0.00581864	RNF4
335	ENSG00000064012.21	311.109	-0.434887	0.108737	-3.99943	6.34941889031359e-05	0.00027674	CASP8
336	ENSG00000064042.17	9027.86	0.215182	0.0444746	4.8383	1.3095508621963e-06	9.68106499777779e-06	LIMCH1
337	ENSG00000064102.14	571.805	-0.220118	0.0689539	-3.19225	0.00141169	0.00404876	INTS13
338	ENSG00000064201.15	55.8241	0.440968	0.110572	3.98807	6.66120501337769e-05	0.000288953	TSPAN32
339	ENSG00000064270.12	63.549	-1.38791	0.155988	-8.89757	5.70851240055651e-19	4.54537479483047e-17	ATP2C2
340	ENSG00000064300.8	638.483	2.41113	0.366266	6.58302	4.60987208309966e-11	1.11083580279955e-09	NGFR
341	ENSG00000064313.11	886.209	-0.151877	0.0471549	-3.2208	0.00127832	0.00372136	TAF2
342	ENSG00000064547.13	831.454	-0.406095	0.132744	-3.05924	0.00221903	0.00599235	LPAR2
343	ENSG00000064601.17	5595.66	0.414162	0.106657	3.88312	0.000103124	0.000419514	CTSA
344	ENSG00000064607.16	4247.78	-0.319844	0.0552088	-5.79335	6.89979453409646e-09	9.97087638663618e-08	SUGP2
345	ENSG00000064655.18	27.8671	-1.78198	0.346006	-5.15014	2.60288784549112e-07	2.425308771851e-06	EYA2
346	ENSG00000064687.12	931.27	0.317265	0.0858845	3.69409	0.000220679	0.000809906	ABCA7
347	ENSG00000064692.18	6726.46	0.620273	0.141443	4.38531	1.15822005903246e-05	6.37321581240342e-05	SNCAIP
348	ENSG00000064703.11	503.811	-0.271461	0.0660186	-4.11189	3.92437846818737e-05	0.000182158	DDX20
349	ENSG00000064726.9	3107.76	0.174928	0.0329579	5.3076	1.11079087129159e-07	1.14812119559616e-06	BTBD1
350	ENSG00000064787.13	2416.59	-2.11628	0.273494	-7.73794	1.01040983249721e-14	4.41533754352629e-13	BCAS1
351	ENSG00000064932.15	1472.47	-0.52378	0.105197	-4.97904	6.38994271761155e-07	5.23912885821265e-06	SBNO2
352	ENSG00000064961.18	2369.21	-0.290445	0.0811218	-3.58035	0.000343131	0.00118647	HMG20B
353	ENSG00000064989.12	63.192	-1.81907	0.226804	-8.02044	1.05371042384849e-15	5.33341620312256e-14	CALCRL
354	ENSG00000065029.14	943.988	-0.293145	0.0696202	-4.21063	2.54663203475106e-05	0.000125353	ZNF76
355	ENSG00000065154.11	2591.52	0.145175	0.0430237	3.3743	0.000740025	0.00232107	OAT
356	ENSG00000065183.15	1670.85	0.325981	0.0800559	4.07192	4.66272135872974e-05	0.000211842	WDR3
357	ENSG00000065308.4	1186.82	-0.787537	0.0991986	-7.93899	2.03835102741265e-15	9.84714183386759e-14	TRAM2
358	ENSG00000065328.16	56.2389	-2.7765	0.366136	-7.58325	3.37003301739618e-14	1.34168606987047e-12	MCM10
359	ENSG00000065361.15	72.9503	-1.93005	0.240391	-8.02879	9.84398869438722e-16	5.02043423413748e-14	ERBB3
360	ENSG00000065413.19	267.379	-0.673305	0.104846	-6.42183	1.34647354568369e-10	2.93875510051981e-09	ANKRD44
361	ENSG00000065427.14	4973.02	0.42659	0.073581	5.79755	6.72892893045528e-09	9.74509513328697e-08	KARS
362	ENSG00000065457.10	490.064	0.206063	0.0703136	2.93062	0.00338282	0.00866237	ADAT1
363	ENSG00000065518.7	2267.28	0.219705	0.044489	4.93841	7.87618955488126e-07	6.24422820082971e-06	NDUFB4
364	ENSG00000065600.12	1055.56	-0.264399	0.0649561	-4.07043	4.6925986588125e-05	0.000213103	PACC1
365	ENSG00000065615.13	142.954	-0.309843	0.0963229	-3.21671	0.0012967	0.00376508	CYB5R4
366	ENSG00000065717.14	529.376	-1.39687	0.318082	-4.39155	1.12546305077423e-05	6.22185871510618e-05	TLE2
367	ENSG00000065833.8	305.086	-0.758634	0.242903	-3.1232	0.00178896	0.00497978	ME1
368	ENSG00000065923.9	1067.84	0.49289	0.0660936	7.45745	8.82117863650702e-14	3.3655803718264e-12	SLC9A7
369	ENSG00000065978.18	20841.4	-0.192777	0.0612545	-3.14715	0.00164871	0.00463937	YBX1
370	ENSG00000065989.15	390.558	0.288693	0.0974493	2.96249	0.00305161	0.00791385	PDE4A
371	ENSG00000066027.11	719.703	0.465392	0.0774812	6.00651	1.89554015775363e-09	3.14161873553573e-08	PPP2R5A
372	ENSG00000066032.18	4543.41	-0.926882	0.144878	-6.39766	1.57773616395257e-10	3.38843230520516e-09	CTNNA2
373	ENSG00000066056.13	12.6867	0.812577	0.221383	3.67046	0.000242111	0.000876481	TIE1
374	ENSG00000066084.12	3546.21	0.243766	0.0843555	2.88975	0.00385553	0.00971358	DIP2B
375	ENSG00000066117.14	1885.69	-0.317948	0.0475169	-6.69125	2.21269940450887e-11	5.63525025332884e-10	SMARCD1
376	ENSG00000066135.12	1032.07	-0.412173	0.08706	-4.73436	2.19751255258556e-06	1.52022288364822e-05	KDM4A
377	ENSG00000066185.12	238.102	0.982017	0.152597	6.43535	1.23190346688475e-10	2.70924621620014e-09	ZMYND12
378	ENSG00000066279.17	228.2	-1.7122	0.327615	-5.22626	1.72968675904196e-07	1.69559804189295e-06	ASPM
379	ENSG00000066322.14	594.607	-0.461734	0.116949	-3.94816	7.8754633116789e-05	0.000332811	ELOVL1
380	ENSG00000066382.16	78.4718	-2.79226	0.390831	-7.14442	9.03750652860994e-13	2.9317321903196e-11	MPPED2
381	ENSG00000066422.4	1117.66	0.337309	0.0800437	4.21406	2.50823931740382e-05	0.000123814	ZBTB11
382	ENSG00000066427.22	501.765	0.356711	0.0999812	3.56778	0.00036002	0.00123786	ATXN3
383	ENSG00000066455.12	2042.7	0.754238	0.155615	4.84681	1.25463097200133e-06	9.33328690212951e-06	GOLGA5
384	ENSG00000066557.5	629.55	-0.349936	0.0791385	-4.42182	9.78720149829854e-06	5.51968572741389e-05	LRRC40
385	ENSG00000066629.16	799.028	-0.400596	0.080006	-5.00707	5.5264752240353e-07	4.64652935676925e-06	EML1
386	ENSG00000066651.18	741.017	0.635403	0.118273	5.37235	7.77185275862038e-08	8.3858582657958e-07	TRMT11
387	ENSG00000066739.11	1014.06	-0.177864	0.0370566	-4.79979	1.5882917913475e-06	1.14190357375787e-05	ATG2B
388	ENSG00000066855.15	659.943	0.251547	0.0584001	4.3073	1.65256372732599e-05	8.63445648483414e-05	MTFR1
389	ENSG00000066923.17	1322.97	-0.509224	0.116425	-4.37386	1.22071346499719e-05	6.66791560530598e-05	STAG3
390	ENSG00000067057.16	7866.64	0.75066	0.132808	5.65224	1.58373186098645e-08	2.08797633112382e-07	PFKP
391	ENSG00000067064.11	3905.4	0.430071	0.11146	3.85851	0.00011408	0.000458803	IDI1
392	ENSG00000067066.16	80.0426	-0.729678	0.131389	-5.55358	2.7987877771706e-08	3.43999876577802e-07	SP100
393	ENSG00000067082.14	2196.67	-0.434869	0.11269	-3.85897	0.000113865	0.000458303	KLF6
394	ENSG00000067177.14	543.104	0.360829	0.0635092	5.68153	1.33494889637969e-08	1.7964292262905e-07	PHKA1
395	ENSG00000067334.13	1615.69	0.374244	0.0910315	4.11115	3.93701538309579e-05	0.00018268	DNTTIP2
396	ENSG00000067445.20	2367.06	-0.247731	0.0810236	-3.05752	0.00223175	0.00601775	TRO
397	ENSG00000067596.10	1793.67	0.230448	0.0682397	3.37703	0.000732728	0.00230386	DHX8
398	ENSG00000067836.12	1084.62	-0.264135	0.0876162	-3.01468	0.00257249	0.00682597	ROGDI
399	ENSG00000067842.17	339.66	1.70665	0.234219	7.28657	3.17956880588936e-13	1.10055693461583e-11	ATP2B3
400	ENSG00000068001.13	1329.86	0.303714	0.068882	4.4092	1.03755078553726e-05	5.81223284634316e-05	HYAL2
401	ENSG00000068028.17	666.112	0.316528	0.0944918	3.3498	0.000808705	0.00250829	RASSF1
402	ENSG00000068120.14	2992.46	0.488958	0.0869941	5.6206	1.90300612990924e-08	2.44023287632219e-07	COASY
403	ENSG00000068308.13	4599.47	0.284324	0.0462785	6.14377	8.05868498701244e-10	1.45077934819808e-08	OTUD5
404	ENSG00000068400.13	1989.91	-0.219169	0.0488522	-4.48637	7.24476979291293e-06	4.24849156702038e-05	GRIPAP1
405	ENSG00000068796.16	2641.22	0.162277	0.0503304	3.22423	0.00126312	0.00368722	KIF2A
406	ENSG00000068831.18	287.399	-0.679682	0.160153	-4.24394	2.19626915928648e-05	0.000110306	RASGRP2
407	ENSG00000068878.14	1376.75	0.270003	0.0453185	5.95789	2.55510241728338e-09	4.13102232714075e-08	PSME4
408	ENSG00000068903.19	4989.2	-1.00421	0.080952	-12.405	2.45516728989882e-35	1.00937438887779e-32	SIRT2
409	ENSG00000068912.13	3715.72	0.415914	0.0678737	6.12776	8.91259358923741e-10	1.59170388169493e-08	ERLEC1
410	ENSG00000069188.16	2977.68	0.904142	0.139884	6.46353	1.02288853975182e-10	2.30493172631995e-09	SDK2
411	ENSG00000069275.12	19321.8	0.179605	0.0507015	3.54241	0.000396486	0.00134624	NUCKS1
412	ENSG00000069345.11	4026.82	0.298179	0.0632111	4.7172	2.39115647270029e-06	1.63121730926337e-05	DNAJA2
413	ENSG00000069535.13	8961.22	-0.828522	0.184612	-4.4879	7.19273515038646e-06	4.22195948731163e-05	MAOB
414	ENSG00000069812.11	2035.4	0.576745	0.180562	3.19416	0.00140237	0.00402604	HES2
415	ENSG00000069956.11	2676.09	0.208973	0.0655505	3.18796	0.00143279	0.00410227	MAPK6
416	ENSG00000069974.15	219.331	0.337138	0.106236	3.17349	0.00150619	0.00428925	RAB27A
417	ENSG00000069998.12	1011.94	0.281509	0.0528151	5.33008	9.81697325838324e-08	1.02947905408709e-06	HDHD5
418	ENSG00000070081.16	3302.79	0.621463	0.0901794	6.89141	5.52425232857145e-12	1.56962007276547e-10	NUCB2
419	ENSG00000070159.13	1854.66	0.390326	0.128553	3.03629	0.00239505	0.00640578	PTPN3
420	ENSG00000070193.4	124.531	-2.96317	0.331072	-8.95022	3.5476175025412e-19	2.90515262555661e-17	FGF10
421	ENSG00000070214.15	4954.28	-0.310604	0.096458	-3.2201	0.00128148	0.00372839	SLC44A1
422	ENSG00000070269.13	334.426	-0.179276	0.0590634	-3.03532	0.00240282	0.00642143	TMEM260
423	ENSG00000070444.14	2306.67	0.240559	0.0757901	3.17402	0.00150346	0.00428329	MNT
424	ENSG00000070495.14	837.98	0.434137	0.104136	4.16893	3.06032465496397e-05	0.000146751	JMJD6
425	ENSG00000070614.14	4490.08	-0.458561	0.10232	-4.48163	7.40763651756789e-06	4.33420963248345e-05	NDST1
426	ENSG00000070761.7	1395.87	-0.366599	0.0706901	-5.186	2.14858782418301e-07	2.05523749848845e-06	CFAP20
427	ENSG00000070778.12	1109.03	-0.376309	0.125434	-3.00005	0.00269932	0.00712031	PTPN21
428	ENSG00000070785.16	734.584	0.257967	0.0829324	3.11057	0.00186724	0.00516555	EIF2B3
429	ENSG00000071051.13	2512.33	-0.570529	0.092162	-6.1905	5.99736346486862e-10	1.11249435543074e-08	NCK2
430	ENSG00000071054.16	8459.35	-0.576616	0.109144	-5.28306	1.27046482475483e-07	1.28546026593099e-06	MAP4K4
431	ENSG00000071073.12	842.338	0.250853	0.0709401	3.53613	0.000406033	0.00137356	MGAT4A
432	ENSG00000071082.10	15914.4	0.583852	0.106391	5.48779	4.06995222736867e-08	4.78234181021113e-07	RPL31
433	ENSG00000071127.16	17192.9	-0.193579	0.0666951	-2.90245	0.00370257	0.00937726	WDR1
434	ENSG00000071205.11	120.042	-0.660387	0.189597	-3.4831	0.000495645	0.00163926	ARHGAP10
435	ENSG00000071242.11	1231.77	0.408169	0.060665	6.72824	1.7172732203062e-11	4.4753517494267e-10	RPS6KA2
436	ENSG00000071243.15	259.792	-0.543086	0.100943	-5.38015	7.44241610553394e-08	8.08670293667645e-07	ING3
437	ENSG00000071246.10	1821.82	-0.637805	0.147648	-4.31977	1.56195248337302e-05	8.23058665381885e-05	VASH1
438	ENSG00000071462.11	2168.41	-0.131616	0.0394461	-3.33661	0.00084808	0.00260793	BUD23
439	ENSG00000071539.13	424.649	-0.263523	0.0824997	-3.19423	0.00140206	0.00402574	TRIP13
440	ENSG00000071553.16	8686.53	0.225536	0.0525533	4.29155	1.77426317445058e-05	9.18123083722246e-05	ATP6AP1
441	ENSG00000071564.14	4183.87	-0.180782	0.0483034	-3.74263	0.000182102	0.000687232	TCF3
442	ENSG00000071967.11	3759.38	-0.327076	0.0423127	-7.72998	1.07562804751179e-14	4.64989850152899e-13	CYBRD1
443	ENSG00000071994.10	1001.86	0.15662	0.0503312	3.11178	0.00185963	0.00514875	PDCD2
444	ENSG00000072041.16	864.116	1.14713	0.235572	4.86956	1.11848584298823e-06	8.4231391801861e-06	SLC6A15
445	ENSG00000072110.13	10986.2	-0.608839	0.155689	-3.9106	9.20657511917917e-05	0.000380444	ACTN1
446	ENSG00000072121.15	1007.45	-0.269558	0.0610783	-4.41331	1.01801924584518e-05	5.71412585888862e-05	ZFYVE26
447	ENSG00000072163.19	927.828	-1.7449	0.138942	-12.5585	3.57047102764108e-36	1.63470770117794e-33	LIMS2
448	ENSG00000072195.14	4550.92	-0.542489	0.107238	-5.05872	4.22074418145676e-07	3.69360953672661e-06	SPEG
449	ENSG00000072310.16	2828.73	-0.278036	0.0806567	-3.44716	0.000566519	0.00184132	SREBF1
450	ENSG00000072364.12	6610.31	0.178708	0.0616761	2.89752	0.00376131	0.00950113	AFF4
451	ENSG00000072415.8	2533.34	0.250951	0.0491811	5.10259	3.35040244432992e-07	3.02121115671559e-06	MPP5
452	ENSG00000072506.12	1007.05	-0.612546	0.148235	-4.13226	3.59220673694852e-05	0.000168801	HSD17B10
453	ENSG00000072609.17	767.108	-0.182632	0.0620385	-2.94384	0.00324163	0.00833368	CHFR
454	ENSG00000072832.14	6329.98	-0.832705	0.170481	-4.88444	1.03720677607164e-06	7.86691660540781e-06	CRMP1
455	ENSG00000072840.12	1268.81	-0.456717	0.093241	-4.89825	9.66948774251707e-07	7.41499164724044e-06	EVC
456	ENSG00000072954.6	531.987	0.534522	0.0688529	7.76324	8.27853874546895e-15	3.67337363496634e-13	TMEM38A
457	ENSG00000073008.14	1425.84	0.304756	0.0706808	4.31173	1.61983239377939e-05	8.4933689673831e-05	PVR
458	ENSG00000073060.15	1656.02	0.282228	0.0940634	3.0004	0.00269629	0.00711605	SCARB1
459	ENSG00000073111.13	982.17	-0.36392	0.0991288	-3.67118	0.000241429	0.000874273	MCM2
460	ENSG00000073150.13	550.224	0.524314	0.10636	4.9296	8.2398033654769e-07	6.48148531032925e-06	PANX2
461	ENSG00000073350.13	309.163	0.647298	0.13625	4.75082	2.02589970460941e-06	1.41609124043569e-05	LLGL2
462	ENSG00000073417.14	394.516	-0.377533	0.0799653	-4.72121	2.3444369012753e-06	1.60427963767763e-05	PDE8A
463	ENSG00000073536.17	783.624	0.352795	0.080263	4.39548	1.10527146898066e-05	6.13549014676645e-05	NLE1
464	ENSG00000073578.16	7892.88	0.505313	0.0915673	5.51849	3.41925113246807e-08	4.10493528388375e-07	SDHA
465	ENSG00000073584.19	132.046	-0.312613	0.102074	-3.06261	0.00219414	0.0059338	SMARCE1
466	ENSG00000073598.5	142.39	0.676716	0.128632	5.26086	1.43383256186066e-07	1.43230348989303e-06	FNDC8
467	ENSG00000073614.12	2346.89	0.264528	0.0678204	3.90042	9.60271350671182e-05	0.000394548	KDM5A
468	ENSG00000073712.14	3152.57	-0.444379	0.0887573	-5.00668	5.53781948030809e-07	4.65412488238659e-06	FERMT2
469	ENSG00000073849.14	291.88	-1.07661	0.244738	-4.39905	1.08727564157471e-05	6.05729197995647e-05	ST6GAL1
470	ENSG00000073921.17	3236.25	-0.182178	0.0379409	-4.80162	1.57383748426596e-06	1.13353436255051e-05	PICALM
471	ENSG00000074071.14	1451.74	0.253113	0.0849978	2.97788	0.00290248	0.00756508	MRPS34
472	ENSG00000074201.8	4248.21	0.370475	0.0420985	8.80018	1.3659548325085e-18	1.00795458244995e-16	CLNS1A
473	ENSG00000074219.13	679.941	-0.651466	0.112401	-5.7959	6.79543965656925e-09	9.83434855471175e-08	TEAD2
474	ENSG00000074276.10	77.4899	0.606421	0.14497	4.18309	2.8757701256448e-05	0.00013916	CDHR2
475	ENSG00000074319.12	1789.83	0.206343	0.0521061	3.96005	7.49337361405375e-05	0.000318805	TSG101
476	ENSG00000074356.16	1414.38	-0.253116	0.0766465	-3.30239	0.00095866	0.00290409	NCBP3
477	ENSG00000074527.11	246.509	-1.39879	0.243018	-5.7559	8.61792663253343e-09	1.21659517878336e-07	NTN4
478	ENSG00000074621.13	790.395	0.598307	0.118178	5.06276	4.13227218049488e-07	3.62405847087807e-06	SLC24A1
479	ENSG00000074657.13	5781.99	-0.237326	0.066428	-3.57267	0.000353354	0.00121639	ZNF532
480	ENSG00000074695.5	6105.09	0.334329	0.10242	3.26429	0.00109738	0.00326444	LMAN1
481	ENSG00000074842.7	3689	0.313663	0.100325	3.12648	0.00176913	0.00493481	MYDGF
482	ENSG00000074855.10	2212.43	-0.580688	0.098096	-5.91958	3.22758714189666e-09	5.07875670206908e-08	ANO8
483	ENSG00000074964.16	1853.85	-0.597876	0.10325	-5.79056	7.01522519433223e-09	1.00944079671302e-07	ARHGEF10L
484	ENSG00000075089.9	1137.88	0.311309	0.0686924	4.53193	5.84479296656918e-06	3.53172428809786e-05	ACTR6
485	ENSG00000075218.18	204.263	-1.39341	0.279974	-4.97694	6.45966544558168e-07	5.28768632268358e-06	GTSE1
486	ENSG00000075223.13	316.2	-1.10038	0.272586	-4.03681	5.41837348765975e-05	0.000241169	SEMA3C
487	ENSG00000075275.16	8325.6	0.298659	0.0649224	4.60024	4.22007673969036e-06	2.67994956039137e-05	CELSR1
488	ENSG00000075292.18	2767.32	-0.147768	0.0500933	-2.94986	0.00317921	0.00820041	ZNF638
489	ENSG00000075303.12	480.493	0.380093	0.0664373	5.72109	1.0584348349057e-08	1.45742787075703e-07	SLC25A40
490	ENSG00000075399.13	873.472	-0.292458	0.0710336	-4.11718	3.83543153400943e-05	0.000178647	VPS9D1
491	ENSG00000075407.18	164.709	-0.621133	0.198556	-3.12824	0.00175854	0.00491092	ZNF37A
492	ENSG00000075415.12	8395.35	0.129787	0.0405148	3.20344	0.00135795	0.00391638	SLC25A3
493	ENSG00000075461.5	2210.48	-0.754995	0.147306	-5.12536	2.96966822244096e-07	2.71310504948178e-06	CACNG4
494	ENSG00000075702.17	79.1454	-1.66969	0.201934	-8.26847	1.35686646276315e-16	7.80973568353247e-15	WDR62
495	ENSG00000075711.20	1561.63	-0.330216	0.0876259	-3.76848	0.000164246	0.000627748	DLG1
496	ENSG00000075826.16	467.649	-0.458411	0.116525	-3.93401	8.35418518539882e-05	0.000349522	SEC31B
497	ENSG00000075856.11	2680.47	0.260037	0.0636894	4.08289	4.44781243808501e-05	0.000203131	SART3
498	ENSG00000075914.12	845.689	0.309132	0.0728793	4.2417	2.21835117957908e-05	0.000111055	EXOSC7
499	ENSG00000075945.12	2526.61	-0.216231	0.0677626	-3.19101	0.00141774	0.00406323	KIFAP3
500	ENSG00000075975.15	2184.32	0.260809	0.0705475	3.69692	0.00021823	0.000801796	MKRN2
501	ENSG00000076043.9	1248.44	0.556013	0.102881	5.40442	6.50185090514552e-08	7.20460871750035e-07	REXO2
502	ENSG00000076053.10	2091.95	0.596247	0.101896	5.85152	4.87096591148191e-09	7.30644886722287e-08	RBM7
503	ENSG00000076067.12	681.117	-0.279679	0.076979	-3.63318	0.000279952	0.000994645	RBMS2
504	ENSG00000076248.10	2710.07	-0.209443	0.0478673	-4.3755	1.2115564415539e-05	6.62328480735502e-05	UNG
505	ENSG00000076258.9	45.8188	0.464422	0.15394	3.0169	0.00255372	0.00678421	FMO4
506	ENSG00000076321.10	865.101	-0.185537	0.0416486	-4.45482	8.39638279820479e-06	4.83416704077002e-05	KLHL20
507	ENSG00000076344.15	2171.28	-0.554932	0.0708004	-7.83798	4.57847333308201e-15	2.10578413915381e-13	RGS11
508	ENSG00000076351.12	2286.25	0.140353	0.0483254	2.90433	0.00368046	0.00932849	SLC46A1
509	ENSG00000076356.6	1936	-0.357302	0.0887261	-4.02702	5.64885247632487e-05	0.000249717	PLXNA2
510	ENSG00000076382.16	235.054	-0.720862	0.159954	-4.50669	6.58477279076443e-06	3.91992458244531e-05	SPAG5
511	ENSG00000076554.15	314.638	0.947097	0.104561	9.0578	1.33106517024582e-19	1.17093047400008e-17	TPD52
512	ENSG00000076555.15	855.009	-0.269854	0.0686866	-3.92876	8.53836424613642e-05	0.000356083	ACACB
513	ENSG00000076641.4	1212.5	-0.165864	0.0566078	-2.93006	0.00338894	0.00867695	PAG1
514	ENSG00000076662.9	506.628	0.640628	0.122242	5.24063	1.60026052648644e-07	1.57948301352618e-06	ICAM3
515	ENSG00000076685.18	2272.57	-0.214467	0.0655496	-3.27182	0.00106857	0.00318577	NT5C2
516	ENSG00000076706.16	2929.66	-0.385231	0.0836189	-4.60698	4.0855006267652e-06	2.60780767193235e-05	MCAM
517	ENSG00000076716.8	6132.44	0.274823	0.0575718	4.77357	1.80986536644782e-06	1.28424578397645e-05	GPC4
518	ENSG00000076770.14	28.1517	-1.78843	0.319356	-5.60014	2.14180953226104e-08	2.7052238843321e-07	MBNL3
519	ENSG00000076826.9	651.38	-0.447285	0.113785	-3.93096	8.46069224964951e-05	0.000353245	CAMSAP3
520	ENSG00000076924.11	2756.2	0.400958	0.0886924	4.52077	6.16148254647112e-06	3.70074734343055e-05	XAB2
521	ENSG00000076928.17	1496.89	-0.301902	0.0834054	-3.61969	0.000294955	0.00104207	ARHGEF1
522	ENSG00000076944.15	72.436	1.03964	0.245827	4.22915	2.345780119432e-05	0.00011671	STXBP2
523	ENSG00000076984.17	1320.72	0.147959	0.0505109	2.92924	0.00339787	0.0086965	MAP2K7
524	ENSG00000077044.10	3386.35	-0.413149	0.098234	-4.20577	2.60198572565432e-05	0.000127566	DGKD
525	ENSG00000077063.10	169.612	-2.18275	0.207237	-10.5326	6.11157550329503e-26	1.13997859735073e-23	CTTNBP2
526	ENSG00000077092.18	20.8485	-0.796624	0.199143	-4.00026	6.32723433119526e-05	0.000275892	RARB
527	ENSG00000077147.14	9817.77	0.353843	0.0660078	5.36063	8.29332399961346e-08	8.83495568335342e-07	TM9SF3
528	ENSG00000077150.18	1697.43	0.659488	0.147529	4.47024	7.81309198569022e-06	4.53325858443921e-05	NFKB2
529	ENSG00000077152.10	157.978	-0.508736	0.136754	-3.72008	0.00019916	0.000742016	UBE2T
530	ENSG00000077232.17	5614.06	0.19784	0.0374929	5.27675	1.31495279623786e-07	1.32581201602661e-06	DNAJC10
531	ENSG00000077238.13	1212.83	-0.764871	0.228805	-3.34289	0.000829098	0.00256011	IL4R
532	ENSG00000077264.14	1729.98	-0.533931	0.132949	-4.01606	5.91803455288876e-05	0.000260045	PAK3
533	ENSG00000077279.18	1680.18	-2.21411	0.428759	-5.16399	2.41738117787816e-07	2.27455132313664e-06	DCX
534	ENSG00000077312.8	1579.82	0.321975	0.055642	5.78655	7.18475169086117e-09	1.03088905137036e-07	SNRPA
535	ENSG00000077327.15	762.15	1.58131	0.358412	4.41199	1.02423066436932e-05	5.74418895704901e-05	SPAG6
536	ENSG00000077348.8	327.593	0.793749	0.143602	5.52742	3.24968580970257e-08	3.91536606677382e-07	EXOSC5
537	ENSG00000077458.12	511.848	-0.235841	0.0801675	-2.94186	0.00326248	0.00838086	FAM76B
538	ENSG00000077549.17	7897.04	-0.134866	0.0357463	-3.77286	0.000161386	0.000618436	CAPZB
539	ENSG00000077684.15	1937.94	0.261029	0.0625772	4.17131	3.02854275986927e-05	0.000145539	JADE1
540	ENSG00000077721.15	2480.28	-0.174894	0.0474059	-3.68929	0.000224879	0.000822921	UBE2A
541	ENSG00000077942.18	3185.18	-2.04914	0.187627	-10.9213	9.11532692939253e-28	1.99595935861535e-25	FBLN1
542	ENSG00000078053.16	606.329	-0.574785	0.0932271	-6.16543	7.02911263174171e-10	1.2837848954346e-08	AMPH
543	ENSG00000078124.11	765.042	-0.587498	0.114919	-5.11228	3.18293498246827e-07	2.88255343030558e-06	ACER3
544	ENSG00000078177.13	688.272	0.309484	0.0736857	4.20006	2.66839161897878e-05	0.000130599	N4BP2
545	ENSG00000078295.16	9124.39	0.330234	0.0717434	4.60299	4.16468557314043e-06	2.65079276053441e-05	ADCY2
546	ENSG00000078618.21	5161.87	0.220309	0.065076	3.38542	0.000710695	0.00224467	NRDC
547	ENSG00000078668.13	1972.41	-0.270613	0.0789438	-3.42792	0.000608224	0.00195732	VDAC3
548	ENSG00000078699.21	1628.38	0.433474	0.0729573	5.94148	2.82464875774802e-09	4.5196623689304e-08	CBFA2T2
549	ENSG00000078747.14	2474.97	0.53545	0.084845	6.31092	2.77375891167855e-10	5.59893519797238e-09	ITCH
550	ENSG00000078808.16	11310.5	0.300286	0.0718321	4.18039	2.91011226703554e-05	0.000140653	SDF4
551	ENSG00000078814.15	250.586	0.665481	0.180514	3.68659	0.00022728	0.000830479	MYH7B
552	ENSG00000078900.14	94.9458	0.765986	0.113511	6.74815	1.49744485207306e-11	3.96399823193321e-10	TP73
553	ENSG00000078967.12	637.361	-0.494949	0.0703085	-7.03967	1.92692789954039e-12	5.90836568283731e-11	UBE2D4
554	ENSG00000079101.16	78.5533	1.01335	0.141747	7.14901	8.74064400976244e-13	2.84000441252684e-11	CLUL1
555	ENSG00000079102.16	235.192	-1.09563	0.310663	-3.52676	0.000420677	0.00141691	RUNX1T1
556	ENSG00000079246.15	8595.68	0.152631	0.0439306	3.47438	0.000512043	0.00168796	XRCC5
557	ENSG00000079263.18	29.0192	-0.802153	0.190308	-4.21503	2.49747754681734e-05	0.000123434	SP140
558	ENSG00000079277.19	334.115	-0.570852	0.0783258	-7.28818	3.14178994604152e-13	1.0924396766e-11	MKNK1
559	ENSG00000079308.17	871.389	-1.8379	0.257925	-7.12572	1.03541118473007e-12	3.33200612082865e-11	TNS1
560	ENSG00000079332.14	6048.88	0.366422	0.083217	4.40321	1.06660166668797e-05	5.95373815998372e-05	SAR1A
561	ENSG00000079335.19	158.712	0.399613	0.126391	3.16171	0.00156844	0.00444018	CDC14A
562	ENSG00000079337.15	86.0283	-1.00849	0.233265	-4.32339	1.53650262071769e-05	8.11345879275434e-05	RAPGEF3
563	ENSG00000079393.20	22.4947	1.31176	0.340726	3.8499	0.000118168	0.000472695	DUSP13
564	ENSG00000079432.7	3596.23	-0.202654	0.0687844	-2.94622	0.00321687	0.00828271	CIC
565	ENSG00000079435.9	126.545	-0.418022	0.133564	-3.12976	0.00174951	0.00489048	LIPE
566	ENSG00000079459.12	4432.21	0.272558	0.0919466	2.9643	0.0030337	0.00787042	FDFT1
567	ENSG00000079462.7	692.508	-0.762107	0.18548	-4.10885	3.97641525375621e-05	0.000184149	PAFAH1B3
568	ENSG00000079691.17	1177.48	0.336494	0.0855182	3.93477	8.32780157015888e-05	0.000348781	CARMIL1
569	ENSG00000079739.15	2063.97	0.218734	0.0514656	4.25011	2.13668508899406e-05	0.000107663	PGM1
570	ENSG00000079841.18	96.8315	-1.6816	0.350712	-4.79482	1.62821841905916e-06	1.16699488647958e-05	RIMS1
571	ENSG00000080189.14	2828.75	0.545152	0.108728	5.01391	5.33345198163262e-07	4.51059572502054e-06	SLC35C2
572	ENSG00000080371.5	3590.09	0.373188	0.0958432	3.89374	9.8710597919803e-05	0.000404501	RAB21
573	ENSG00000080546.13	1574.65	0.593684	0.121949	4.86831	1.12556296750038e-06	8.46694024656277e-06	SESN1
574	ENSG00000080573.6	1501.38	-1.35061	0.154255	-8.75571	2.02824340600951e-18	1.46447897541439e-16	COL5A3
575	ENSG00000080608.9	678.509	0.345036	0.0918052	3.75835	0.000171037	0.000650224	PUM3
576	ENSG00000080824.18	49499.9	0.379673	0.0962253	3.94567	7.95787876947781e-05	0.000335801	HSP90AA1
577	ENSG00000080839.11	158.854	-0.452259	0.119428	-3.78688	0.000152553	0.000588958	RBL1
578	ENSG00000080854.14	1046.75	-0.532373	0.145252	-3.66516	0.000247184	0.000892228	IGSF9B
579	ENSG00000080947.14	216.632	-0.37092	0.088779	-4.17802	2.9405813202892e-05	0.000142024	CROCCP3
580	ENSG00000080986.12	95.4255	-1.64935	0.268306	-6.14728	7.8821369589575e-10	1.42408653845918e-08	NDC80
581	ENSG00000081014.10	240.384	-0.196444	0.0540339	-3.63557	0.000277368	0.000986507	AP4E1
582	ENSG00000081019.13	1073.49	0.238392	0.0468267	5.09095	3.56283295173688e-07	3.18850598901553e-06	RSBN1
583	ENSG00000081059.19	53.6237	-0.788474	0.240428	-3.27947	0.00104004	0.0031127	TCF7
584	ENSG00000081138.13	52.4921	-1.23123	0.271242	-4.53924	5.64569671255743e-06	3.43291760562842e-05	CDH7
585	ENSG00000081154.11	7184.16	0.407858	0.0801745	5.08712	3.6353246219228e-07	3.23756032310498e-06	PCNP
586	ENSG00000081479.12	13182.6	1.03711	0.182359	5.68717	1.29160482427229e-08	1.74509585412242e-07	LRP2
587	ENSG00000081665.13	550.805	0.234695	0.0639888	3.66775	0.000244699	0.000884843	ZNF506
588	ENSG00000081692.12	1132.03	0.453667	0.0920226	4.92995	8.22508365960705e-07	6.47733540256354e-06	JMJD4
589	ENSG00000081760.16	642.781	0.211081	0.0700007	3.01541	0.00256631	0.00681226	AACS
590	ENSG00000081818.3	31.3341	-0.719739	0.24348	-2.95605	0.00311609	0.00806341	PCDHB4
591	ENSG00000081870.11	570.045	0.333121	0.0668118	4.98596	6.16563650225692e-07	5.0758785181024e-06	HSPB11
592	ENSG00000081923.12	84.4663	1.91027	0.259147	7.37136	1.68893328827996e-13	6.11934552021578e-12	ATP8B1
593	ENSG00000082014.16	2169.22	-0.333979	0.0517319	-6.45596	1.07532807023956e-10	2.4096200194634e-09	SMARCD3
594	ENSG00000082196.20	35.8736	-2.22968	0.324407	-6.87309	6.28241254499335e-12	1.76758660221915e-10	C1QTNF3
595	ENSG00000082213.17	904.624	0.424625	0.107826	3.93807	8.21401774153154e-05	0.000344876	C5orf22
596	ENSG00000082397.17	4233.1	-0.857555	0.126709	-6.76789	1.30676601140127e-11	3.50063847070193e-10	EPB41L3
597	ENSG00000082438.15	221.48	0.517615	0.15036	3.44251	0.000576346	0.00186904	COBLL1
598	ENSG00000082458.11	946.087	-0.388727	0.0777701	-4.99842	5.78020364862742e-07	4.81962758698673e-06	DLG3
599	ENSG00000082482.13	654.434	1.32144	0.360333	3.66727	0.000245157	0.000886022	KCNK2
600	ENSG00000082497.11	155.577	-1.19409	0.257392	-4.63918	3.49795755263566e-06	2.27310822251114e-05	SERTAD4
601	ENSG00000082512.14	438.11	-0.42694	0.11248	-3.7957	0.000147225	0.000571014	TRAF5
602	ENSG00000082515.17	707.433	0.170512	0.0524006	3.254	0.0011379	0.00336933	MRPL22
603	ENSG00000082641.15	20230.6	0.41279	0.0427558	9.65459	4.70038401843628e-22	5.67001413481431e-20	NFE2L1
604	ENSG00000082684.14	5321.04	-0.51355	0.101941	-5.03773	4.71074368729263e-07	4.05373479626271e-06	SEMA5B
605	ENSG00000082898.16	7093.98	0.229867	0.0764681	3.00605	0.00264664	0.00699602	XPO1
606	ENSG00000083067.22	74.7798	-0.495421	0.143924	-3.44223	0.000576932	0.00187004	TRPM3
607	ENSG00000083097.14	1801.21	0.267639	0.0918124	2.91507	0.00355613	0.00904752	DOP1A
608	ENSG00000083168.9	2912.6	-0.195612	0.0679224	-2.87994	0.0039775	0.00997576	KAT6A
609	ENSG00000083290.19	1987.31	-0.407103	0.122661	-3.31893	0.000903634	0.00276023	ULK2
610	ENSG00000083457.11	371.658	-0.26248	0.0526402	-4.98631	6.15423877460881e-07	5.06856664409217e-06	ITGAE
611	ENSG00000083520.14	2299.84	0.597338	0.120696	4.94913	7.45443329782044e-07	5.96621210904222e-06	DIS3
612	ENSG00000083535.15	668.288	0.249265	0.0579788	4.29925	1.71374511988082e-05	8.91616617768572e-05	PIBF1
613	ENSG00000083720.12	1119.04	-0.343249	0.0753215	-4.55712	5.18602759325273e-06	3.19781223954932e-05	OXCT1
614	ENSG00000083799.17	1041.57	0.154649	0.0513833	3.00972	0.00261492	0.00692487	CYLD
615	ENSG00000083812.11	553.692	0.351567	0.070728	4.97069	6.67143748066066e-07	5.43328046145247e-06	ZNF324
616	ENSG00000083814.13	453.534	-0.313011	0.0843065	-3.71277	0.000205004	0.000761254	ZNF671
617	ENSG00000083845.8	12153.4	0.610731	0.12659	4.82448	1.40372025221782e-06	1.03128900368082e-05	RPS5
618	ENSG00000083896.12	3869.61	0.205263	0.0640557	3.20444	0.00135325	0.00390449	YTHDC1
619	ENSG00000083937.8	1576.69	0.268795	0.0530314	5.06859	4.00766212242497e-07	3.52705781809746e-06	CHMP2B
620	ENSG00000084072.16	1346.94	0.2133	0.0519863	4.10301	4.07813218718695e-05	0.00018834	PPIE
621	ENSG00000084073.8	1424.39	-0.379752	0.100404	-3.78223	0.000155431	0.00059869	ZMPSTE24
622	ENSG00000084090.13	6741.79	0.141846	0.0304089	4.66462	3.09181405444424e-06	2.04210761442015e-05	STARD7
623	ENSG00000084092.6	756.43	0.140027	0.042738	3.27639	0.00105142	0.00314255	NOA1
624	ENSG00000084112.14	733.665	-0.422193	0.0857655	-4.92265	8.53815433671783e-07	6.66929504122454e-06	SSH1
625	ENSG00000084207.16	9510.47	0.238918	0.0622007	3.84107	0.000122497	0.000487475	GSTP1
626	ENSG00000084234.16	31460.2	0.364003	0.0430647	8.45246	2.85236239083992e-17	1.76260246513712e-15	APLP2
627	ENSG00000084453.16	15.7627	-1.05202	0.308718	-3.40769	0.000655149	0.00209014	SLCO1A2
628	ENSG00000084463.7	3472.76	0.1923	0.0464471	4.14021	3.46995066275624e-05	0.000163698	WBP11
629	ENSG00000084623.11	5283.82	0.377132	0.0729309	5.17109	2.32731947655392e-07	2.2073251966007e-06	EIF3I
630	ENSG00000084628.9	288.575	-1.64055	0.320296	-5.12197	3.02357010191275e-07	2.7523641980584e-06	NKAIN1
631	ENSG00000084636.17	1554.57	-1.24632	0.104586	-11.9167	9.69015193848145e-33	2.95769864849559e-30	COL16A1
632	ENSG00000084652.15	3203.22	0.218192	0.069776	3.12703	0.00176583	0.00492627	TXLNA
633	ENSG00000084676.15	1453.44	-0.367291	0.0772602	-4.75395	1.99480576162481e-06	1.39726571863462e-05	NCOA1
634	ENSG00000084693.15	3270.45	0.176123	0.0529506	3.32618	0.000880463	0.00269599	AGBL5
635	ENSG00000084731.14	2835.79	-0.431761	0.146813	-2.94089	0.00327274	0.008404	KIF3C
636	ENSG00000084734.8	96.7334	-0.484692	0.120369	-4.02671	5.65618752372511e-05	0.000249987	GCKR
637	ENSG00000084774.13	3373.7	0.294797	0.0993645	2.96682	0.00300899	0.00781537	CAD
638	ENSG00000085117.11	912.525	0.235319	0.0639179	3.68158	0.000231796	0.000844525	CD82
639	ENSG00000085185.15	839.504	0.3265	0.0529131	6.17049	6.80778903585729e-10	1.24562134538915e-08	BCORL1
640	ENSG00000085231.13	375.336	0.310485	0.103884	2.98877	0.00280105	0.00734155	AK6
641	ENSG00000085365.17	2229.6	0.18333	0.0461776	3.97012	7.18372823972679e-05	0.000307972	SCAMP1
642	ENSG00000085377.13	764.753	-0.300324	0.0707994	-4.2419	2.21638049913003e-05	0.000111012	PREP
643	ENSG00000085415.15	719.894	0.189446	0.0452373	4.18782	2.81641361318134e-05	0.000136748	SEH1L
644	ENSG00000085449.14	2420.79	0.204288	0.0650372	3.1411	0.00168317	0.00472445	WDFY1
645	ENSG00000085491.15	483.817	-0.168185	0.0539689	-3.11632	0.00183122	0.00508126	SLC25A24
646	ENSG00000085514.15	28.8358	-0.706403	0.209208	-3.37656	0.000733994	0.00230712	PILRA
647	ENSG00000085552.16	85.2055	-1.04819	0.325822	-3.21707	0.00129506	0.0037614	IGSF9
648	ENSG00000085721.12	1463.93	0.390135	0.103507	3.76918	0.000163785	0.000626339	RRN3
649	ENSG00000085733.15	5856.63	-0.285483	0.077749	-3.67185	0.000240801	0.000872783	CTTN
650	ENSG00000085741.12	163.287	-1.59406	0.222403	-7.16746	7.64000022719948e-13	2.50664176835396e-11	WNT11
651	ENSG00000085760.14	878.117	0.322609	0.0677105	4.76454	1.8928640351033e-06	1.33748670596829e-05	MTIF2
652	ENSG00000085788.13	2009.95	0.224068	0.0333535	6.71799	1.84250435556637e-11	4.77085478700315e-10	DDHD2
653	ENSG00000085840.12	38.953	-1.27757	0.205368	-6.22087	4.94391439724343e-10	9.40464169333984e-09	ORC1
654	ENSG00000085872.14	2569.53	0.238154	0.0534606	4.45476	8.39890029421449e-06	4.83416704077002e-05	CHERP
655	ENSG00000085999.11	131.751	-0.476908	0.0844874	-5.64473	1.65442231434135e-08	2.16699203656739e-07	RAD54L
656	ENSG00000086061.15	8291.2	0.19361	0.0563153	3.43797	0.000586101	0.00189488	DNAJA1
657	ENSG00000086065.13	3204.13	0.302993	0.0563141	5.38042	7.43143003863807e-08	8.07912348237258e-07	CHMP5
658	ENSG00000086102.18	1884.68	0.550362	0.118006	4.66383	3.10379963288381e-06	2.04869081272753e-05	NFX1
659	ENSG00000086159.12	73.1816	-0.751207	0.210679	-3.56565	0.000362954	0.00124645	AQP6
660	ENSG00000086189.9	1298.37	0.157872	0.0514863	3.06628	0.00216739	0.00587015	DIMT1
661	ENSG00000086200.16	807.434	0.205123	0.0587354	3.49232	0.000478842	0.00158996	IPO11
662	ENSG00000086232.12	7292.02	0.462899	0.0654678	7.07064	1.54224092410735e-12	4.80935656596635e-11	EIF2AK1
663	ENSG00000086504.15	1971.97	0.349533	0.0806449	4.33422	1.46276524321393e-05	7.78319544835049e-05	MRPL28
664	ENSG00000086506.2	37.4862	0.617671	0.183988	3.35713	0.000787572	0.00245181	HBQ1
665	ENSG00000086598.10	8960.82	0.456522	0.0819656	5.56968	2.55212136087144e-08	3.1716523636493e-07	TMED2
666	ENSG00000086619.13	352.353	0.606649	0.0907957	6.68148	2.36545336048977e-11	5.99396955309011e-10	ERO1B
667	ENSG00000086696.10	93.4707	-4.15294	0.57351	-7.24126	4.44524664739465e-13	1.51266036675279e-11	HSD17B2
668	ENSG00000086712.12	865.569	0.332249	0.075884	4.37838	1.19567450723268e-05	6.54890237852156e-05	TXLNG
669	ENSG00000086717.18	38.872	1.04204	0.182306	5.71591	1.09120398311856e-08	1.49845291342355e-07	PPEF1
670	ENSG00000086730.16	12.5006	-0.907426	0.263293	-3.44645	0.000568001	0.00184536	LAT2
671	ENSG00000086848.14	219.745	-0.279742	0.0855245	-3.2709	0.00107207	0.00319527	ALG9
672	ENSG00000087074.7	3217.78	0.594511	0.119129	4.99046	6.0235341609804e-07	4.98537780086073e-06	PPP1R15A
673	ENSG00000087076.8	1128.5	0.616646	0.119393	5.16486	2.40614897496114e-07	2.26770780546025e-06	HSD17B14
674	ENSG00000087086.14	50789.4	0.860626	0.180907	4.75728	1.96217062228338e-06	1.37727969288846e-05	FTL
675	ENSG00000087087.19	3132.5	-0.216293	0.0581537	-3.71933	0.000199755	0.000743818	SRRT
676	ENSG00000087088.19	3048.27	0.27849	0.091487	3.04404	0.00233427	0.00626151	BAX
677	ENSG00000087111.20	2972.86	0.33315	0.0563944	5.90749	3.47351330868401e-09	5.4117498533209e-08	PIGS
678	ENSG00000087157.18	975.995	-0.258785	0.0725396	-3.56749	0.000360413	0.00123879	PGS1
679	ENSG00000087191.12	2322.54	-0.232508	0.0694907	-3.34588	0.000820208	0.00253724	PSMC5
680	ENSG00000087245.12	2939.45	-2.76633	0.263063	-10.5159	7.30111045309617e-26	1.32505288358218e-23	MMP2
681	ENSG00000087250.8	208.82	0.546106	0.156349	3.49286	0.000477879	0.00158728	MT3
682	ENSG00000087253.12	55.8583	-1.41885	0.289764	-4.89657	9.75261196180339e-07	7.47020410534332e-06	LPCAT2
683	ENSG00000087263.16	2047.99	0.342453	0.082307	4.16068	3.17300921937895e-05	0.00015147	OGFOD1
684	ENSG00000087274.16	10890.4	-0.298895	0.0662151	-4.514	6.36159428138619e-06	3.80279871805711e-05	ADD1
685	ENSG00000087299.11	780.867	0.52419	0.0678683	7.72364	1.13053077105365e-14	4.85597918611423e-13	L2HGDH
686	ENSG00000087301.8	781.726	0.285971	0.0645892	4.42753	9.53195576316507e-06	5.39082675039192e-05	TXNDC16
687	ENSG00000087338.4	566.347	0.395503	0.078038	5.06808	4.0184524919649e-07	3.5350098450058e-06	GMCL1
688	ENSG00000087365.15	15114.4	0.605171	0.103484	5.84795	4.9765907194391e-09	7.43719733257424e-08	SF3B2
689	ENSG00000087448.9	1691.76	-0.31151	0.0673401	-4.62592	3.72936807326258e-06	2.40486939295374e-05	KLHL42
690	ENSG00000087510.6	533.88	0.8395	0.260695	3.22024	0.00128082	0.00372755	TFAP2C
691	ENSG00000087842.10	741.752	0.574188	0.135351	4.24221	2.21326980473847e-05	0.000110911	PIR
692	ENSG00000087884.14	417.065	0.263329	0.047019	5.60047	2.13770241305976e-08	2.70332800446258e-07	AAMDC
693	ENSG00000088035.15	141.248	-0.408792	0.0897818	-4.55318	5.28417761209666e-06	3.24739957277874e-05	ALG6
694	ENSG00000088038.18	1704.23	-0.165216	0.0469823	-3.51655	0.000437189	0.0014642	CNOT3
695	ENSG00000088205.12	2961.2	0.631265	0.131132	4.81396	1.4796921906194e-06	1.07689303396054e-05	DDX18
696	ENSG00000088256.8	3310.22	-0.249327	0.0707982	-3.52166	0.00042885	0.00143962	GNA11
697	ENSG00000088280.18	4053.61	-0.395277	0.049116	-8.04781	8.42899931065234e-16	4.365094887226e-14	ASAP3
698	ENSG00000088298.12	790.082	-0.28763	0.0742686	-3.87284	0.000107576	0.000435426	EDEM2
699	ENSG00000088305.18	56.4572	-0.84004	0.260745	-3.2217	0.00127433	0.00371189	DNMT3B
700	ENSG00000088340.15	342.109	1.84379	0.312892	5.89274	3.79838893940622e-09	5.85900039696311e-08	FER1L4
701	ENSG00000088356.5	1953.38	0.420842	0.0525443	8.00928	1.15386570524904e-15	5.79666449681844e-14	PDRG1
702	ENSG00000088367.21	3209.09	-0.539452	0.126581	-4.26173	2.02854546465026e-05	0.000102841	EPB41L1
703	ENSG00000088451.10	456.046	0.717044	0.157661	4.54802	5.41535412077898e-06	3.31285480604593e-05	TGDS
704	ENSG00000088682.13	1862.7	0.267262	0.0618857	4.31863	1.56998406908364e-05	8.26642160786461e-05	COQ9
705	ENSG00000088756.12	83.947	-1.0324	0.202762	-5.09167	3.54917281780309e-07	3.17910566539098e-06	ARHGAP28
706	ENSG00000088812.17	3398.78	-0.223204	0.051517	-4.33263	1.47340965525423e-05	7.82955354922092e-05	ATRN
707	ENSG00000088826.17	988.901	-0.413625	0.12261	-3.37351	0.000742157	0.00232588	SMOX
708	ENSG00000088832.16	2720.27	-0.450967	0.0579739	-7.77879	7.32204195339543e-15	3.29246730248105e-13	FKBP1A
709	ENSG00000088833.17	3135.82	-0.223822	0.0467502	-4.78763	1.68766165369991e-06	1.20560085155265e-05	NSFL1C
710	ENSG00000088854.12	1485.89	-0.52868	0.112157	-4.71374	2.43216398310847e-06	1.65191987322051e-05	C20orf194
711	ENSG00000088876.11	210.532	-0.297397	0.0685452	-4.33869	1.4333130931361e-05	7.64471598126204e-05	ZNF343
712	ENSG00000088881.20	808.07	-0.907868	0.0830757	-10.9282	8.45015414522359e-28	1.87064126654428e-25	EBF4
713	ENSG00000088888.17	3763.69	-0.405473	0.0459311	-8.82786	1.06696062556975e-18	7.9903055026404e-17	MAVS
714	ENSG00000088899.15	1964.78	-0.315478	0.106419	-2.9645	0.00303171	0.00786729	LZTS3
715	ENSG00000088930.7	1652.14	-0.414756	0.072324	-5.73469	9.76921268195693e-09	1.35631143678858e-07	XRN2
716	ENSG00000088970.15	453.171	-0.727005	0.0867615	-8.37934	5.32232330264052e-17	3.20054337109532e-15	KIZ
717	ENSG00000089009.15	29527.1	0.578813	0.102325	5.65662	1.54379183056547e-08	2.04200173517672e-07	RPL6
718	ENSG00000089022.13	1821.4	0.226787	0.0685893	3.30645	0.000944859	0.00286659	MAPKAPK5
719	ENSG00000089041.16	133.645	-2.76103	0.220167	-12.5406	4.47571912709856e-36	1.96007308294349e-33	P2RX7
720	ENSG00000089050.15	866.532	-0.482008	0.099398	-4.84927	1.23917578338946e-06	9.23195124126507e-06	RBBP9
721	ENSG00000089057.14	2285.12	-0.442745	0.0966918	-4.57893	4.67360993396442e-06	2.92028139329135e-05	SLC23A2
722	ENSG00000089060.11	393.377	-0.341299	0.0755936	-4.51492	6.3341952862875e-06	3.7886687661004e-05	SLC8B1
723	ENSG00000089063.14	2667.13	-0.222611	0.0750608	-2.96575	0.0030195	0.00784166	TMEM230
724	ENSG00000089094.18	1363.46	-0.276144	0.072522	-3.80773	0.000140249	0.0005468	KDM2B
725	ENSG00000089123.15	475.463	-0.402443	0.110914	-3.62842	0.000285161	0.0010119	TASP1
726	ENSG00000089154.10	4841.12	0.507611	0.100005	5.07586	3.85744193796564e-07	3.40974847917147e-06	GCN1
727	ENSG00000089157.15	39312.6	0.383676	0.0943598	4.06609	4.78084232922974e-05	0.000216719	RPLP0
728	ENSG00000089159.16	2796.4	-0.392048	0.103071	-3.80367	0.000142565	0.000554864	PXN
729	ENSG00000089169.14	37.3915	-1.64824	0.401842	-4.10172	4.10096938538745e-05	0.000189221	RPH3A
730	ENSG00000089177.18	338.315	-0.299896	0.0741186	-4.04616	5.20647821262437e-05	0.0002337	KIF16B
731	ENSG00000089199.9	285.72	-1.09355	0.32391	-3.37608	0.000735258	0.00231073	CHGB
732	ENSG00000089220.4	12046.1	0.109208	0.0368955	2.95994	0.00307704	0.0079726	PEBP1
733	ENSG00000089248.6	5955.93	0.465828	0.0611666	7.61573	2.62202418595233e-14	1.06065616919698e-12	ERP29
734	ENSG00000089280.18	6905.03	-0.56504	0.073209	-7.71818	1.18005616698089e-14	5.05792159230425e-13	FUS
735	ENSG00000089289.15	1549.02	0.306124	0.0650274	4.70761	2.50642860370004e-06	1.69721022593403e-05	IGBP1
736	ENSG00000089335.20	1110.88	-0.211091	0.065691	-3.21339	0.00131179	0.0038034	ZNF302
737	ENSG00000089472.16	1409.55	-1.6924	0.142126	-11.9077	1.07923968669218e-32	3.24496768483791e-30	HEPH
738	ENSG00000089486.16	4538.96	0.437487	0.0832688	5.25392	1.48898922162076e-07	1.48273296438706e-06	CDIP1
739	ENSG00000089505.17	55.3427	-0.558055	0.127271	-4.38476	1.16114891297732e-05	6.38584353041993e-05	CMTM1
740	ENSG00000089597.16	19623.4	0.528132	0.0765906	6.89552	5.36681281052881e-12	1.52704017045343e-10	GANAB
741	ENSG00000089639.10	420.807	-0.48473	0.149629	-3.23955	0.00119719	0.0035244	GMIP
742	ENSG00000089685.14	341.042	-1.60012	0.310961	-5.14573	2.66480624270329e-07	2.46816191996587e-06	BIRC5
743	ENSG00000089692.8	18.201	-0.947025	0.234065	-4.04599	5.21028003076891e-05	0.000233766	LAG3
744	ENSG00000089693.10	8051.13	0.319003	0.0860307	3.70802	0.000208888	0.000773682	MLF2
745	ENSG00000089737.16	9418.69	0.309953	0.0850392	3.64483	0.000267568	0.00095638	DDX24
746	ENSG00000089775.11	1048.19	0.161387	0.0440581	3.66305	0.000249233	0.000898659	ZBTB25
747	ENSG00000089820.15	350.149	0.44347	0.131489	3.37268	0.000744408	0.00233257	ARHGAP4
748	ENSG00000089847.12	489.368	0.92213	0.176126	5.23562	1.64435154823492e-07	1.62061946864934e-06	ANKRD24
749	ENSG00000090013.10	1292.92	0.385708	0.102447	3.76496	0.000166577	0.000635188	BLVRB
750	ENSG00000090020.10	806.703	-0.256773	0.0430411	-5.96575	2.43511584462743e-09	3.94971084460705e-08	SLC9A1
751	ENSG00000090060.17	5560.21	0.141562	0.0388615	3.64274	0.000269752	0.00096316	PAPOLA
752	ENSG00000090097.21	1084.65	-1.13583	0.192319	-5.90597	3.50588149953366e-09	5.45374384618576e-08	PCBP4
753	ENSG00000090273.13	6122.04	0.185584	0.0554331	3.34789	0.000814286	0.00252366	NUDC
754	ENSG00000090339.8	1778.34	0.956451	0.219187	4.36362	1.27926336174558e-05	6.94442479718802e-05	ICAM1
755	ENSG00000090372.14	3636.07	-0.20725	0.0468718	-4.42162	9.79614870151915e-06	5.5231854349875e-05	STRN4
756	ENSG00000090470.14	1196.51	0.301579	0.0468849	6.43232	1.2566687373918e-10	2.75468897875493e-09	PDCD7
757	ENSG00000090534.18	97.1798	-1.09557	0.149943	-7.30653	2.74119762573102e-13	9.60372629049588e-12	THPO
758	ENSG00000090539.15	420.415	-1.05127	0.139941	-7.51225	5.81197628450761e-14	2.25158196637319e-12	CHRD
759	ENSG00000090615.14	3600.03	0.903032	0.17863	5.05532	4.29677574590857e-07	3.74226318207212e-06	GOLGA3
760	ENSG00000090674.15	522.277	-0.524376	0.12026	-4.36036	1.29848854322174e-05	7.03362508825006e-05	MCOLN1
761	ENSG00000090686.15	2517.28	0.179231	0.0530043	3.38143	0.000721085	0.00227292	USP48
762	ENSG00000090857.13	1732.99	0.306581	0.055769	5.49735	3.85551787798832e-08	4.55005317235353e-07	PDPR
763	ENSG00000090861.15	13460.8	0.408764	0.136065	3.00419	0.00266293	0.00703445	AARS
764	ENSG00000090889.11	322.717	-0.97614	0.198034	-4.92916	8.2582977894572e-07	6.49349761782261e-06	KIF4A
765	ENSG00000090924.14	1470.88	-0.347551	0.0692898	-5.0159	5.27865654061798e-07	4.46988381718155e-06	PLEKHG2
766	ENSG00000090932.10	400.995	-2.48025	0.246701	-10.0536	8.85336570784807e-24	1.30183249769781e-21	DLL3
767	ENSG00000090975.12	893.674	-0.472497	0.0904169	-5.22576	1.73437480374721e-07	1.69936675201788e-06	PITPNM2
768	ENSG00000091009.7	457.648	0.407393	0.0934303	4.3604	1.29827232862313e-05	7.03362508825006e-05	RBM27
769	ENSG00000091106.18	31.8604	1.15435	0.24073	4.7952	1.6251627879485e-06	1.16591539755066e-05	NLRC4
770	ENSG00000091136.13	3158.91	-0.649385	0.111015	-5.84951	4.93032541583155e-09	7.37352676332046e-08	LAMB1
771	ENSG00000091164.12	1930.65	0.154277	0.0426283	3.61911	0.000295618	0.00104386	TXNL1
772	ENSG00000091428.17	375.03	-1.62463	0.169721	-9.57231	1.04542043388725e-21	1.20342826518049e-19	RAPGEF4
773	ENSG00000091483.6	1606.24	0.227622	0.0476491	4.77705	1.77886569583976e-06	1.26581594640381e-05	FH
774	ENSG00000091490.10	2008.63	-0.46439	0.102794	-4.51768	6.25215996739561e-06	3.74627491205189e-05	SEL1L3
775	ENSG00000091513.15	634.33	-1.41123	0.159136	-8.86803	7.44481384357161e-19	5.790570458639e-17	TF
776	ENSG00000091542.8	4840.64	0.576624	0.117333	4.91441	8.90518245409281e-07	6.8998038668346e-06	ALKBH5
777	ENSG00000091622.15	951.629	0.455855	0.0980551	4.64897	3.33596793342062e-06	2.17767576211142e-05	PITPNM3
778	ENSG00000091640.7	1549.34	0.250031	0.0472054	5.29666	1.1794141628017e-07	1.20912459591044e-06	SPAG7
779	ENSG00000091656.15	397.218	0.727452	0.120456	6.03915	1.54924513257875e-09	2.62485645044566e-08	ZFHX4
780	ENSG00000091831.23	11.6771	-0.979162	0.258323	-3.79045	0.000150373	0.000581657	ESR1
781	ENSG00000091947.9	1020.97	0.524192	0.099478	5.26943	1.36850967146654e-07	1.37568000657153e-06	TMEM101
782	ENSG00000092010.14	2567.55	0.254191	0.0759701	3.34594	0.00082004	0.0025372	PSME1
783	ENSG00000092036.18	202.151	0.270502	0.0752599	3.59424	0.000325342	0.00113215	HAUS4
784	ENSG00000092051.16	1555.86	-0.730599	0.14361	-5.08738	3.63036935829811e-07	3.23457721021298e-06	JPH4
785	ENSG00000092108.20	1369.12	0.264112	0.073291	3.60361	0.000313831	0.00109912	SCFD1
786	ENSG00000092199.17	27166.7	0.459489	0.0992931	4.6276	3.69922226398216e-06	2.38772292559822e-05	HNRNPC
787	ENSG00000092201.9	7491.86	0.215031	0.0490337	4.38536	1.15795004633484e-05	6.37321581240342e-05	SUPT16H
788	ENSG00000092203.13	4042.24	0.170611	0.0333887	5.10982	3.22460274320205e-07	2.91691164175147e-06	TOX4
789	ENSG00000092330.16	1527.32	0.159986	0.0431135	3.71081	0.000206598	0.000766325	TINF2
790	ENSG00000092439.14	711.649	-0.2549	0.0613395	-4.15557	3.24477444339524e-05	0.00015453	TRPM7
791	ENSG00000092470.11	154.849	-0.635157	0.100707	-6.30696	2.84575662002279e-10	5.72133404295001e-09	WDR76
792	ENSG00000092531.9	1074.22	0.142383	0.035366	4.02599	5.67355237341301e-05	0.000250589	SNAP23
793	ENSG00000092607.14	65.7238	-3.9004	0.318429	-12.2489	1.70343551730517e-34	6.23921972656593e-32	TBX15
794	ENSG00000092621.12	7282.66	-0.31812	0.105908	-3.00373	0.00266688	0.00704304	PHGDH
795	ENSG00000092841.18	9605	-0.248036	0.0702792	-3.52929	0.000416678	0.00140572	MYL6
796	ENSG00000092847.11	1674.49	-0.227802	0.0566952	-4.01801	5.86915412559907e-05	0.000258266	AGO1
797	ENSG00000092853.13	63.8391	-2.11591	0.262464	-8.06173	7.52245354628558e-16	3.93609939454346e-14	CLSPN
798	ENSG00000092931.11	1538.4	-0.315367	0.0880386	-3.58214	0.000340787	0.00117899	MFSD11
799	ENSG00000092969.11	2375.11	-0.68018	0.155273	-4.38054	1.18387373358109e-05	6.50557407437979e-05	TGFB2
800	ENSG00000093009.9	41.9465	-2.65737	0.364503	-7.29041	3.09016185414509e-13	1.07701229328292e-11	CDC45
801	ENSG00000093167.17	1369.56	-0.186076	0.0482174	-3.8591	0.000113805	0.000458246	LRRFIP2
802	ENSG00000094804.9	90.4919	-0.525432	0.167202	-3.14251	0.00167507	0.00470567	CDC6
803	ENSG00000094841.13	412.568	-0.254701	0.0668801	-3.80833	0.00013991	0.000545795	UPRT
804	ENSG00000094880.10	1370.1	0.490401	0.0902814	5.43192	5.57503571575969e-08	6.30241832177211e-07	CDC23
805	ENSG00000094914.12	2447.31	0.250107	0.0777313	3.21758	0.00129277	0.00375593	AAAS
806	ENSG00000094916.15	7986.2	-0.158007	0.0519442	-3.04185	0.00235127	0.00630374	CBX5
807	ENSG00000094975.13	4154.59	0.760685	0.122672	6.20097	5.61150102045181e-10	1.04961641649955e-08	SUCO
808	ENSG00000095002.14	1661.19	0.348439	0.0568214	6.13219	8.66799538540913e-10	1.55214904034726e-08	MSH2
809	ENSG00000095015.5	325.797	-0.760055	0.120282	-6.31896	2.63330875284977e-10	5.3583843258746e-09	MAP3K1
810	ENSG00000095139.13	6588.97	0.426749	0.122043	3.4967	0.000471046	0.00156614	ARCN1
811	ENSG00000095209.11	530.78	1.09662	0.131308	8.35156	6.73698530706767e-17	3.99166379443759e-15	TMEM38B
812	ENSG00000095303.15	285.015	2.5524	0.436913	5.8419	5.16102058512381e-09	7.66731266130672e-08	PTGS1
813	ENSG00000095319.14	1176.76	-0.337061	0.0545803	-6.1755	6.5956485485039e-10	1.20900218389091e-08	NUP188
814	ENSG00000095380.10	750.588	0.424316	0.115742	3.66605	0.000246327	0.000889612	NANS
815	ENSG00000095383.19	139.643	-0.400954	0.092638	-4.32818	1.50349360038818e-05	7.96420683140148e-05	TBC1D2
816	ENSG00000095739.10	1865.52	-0.515741	0.170016	-3.03348	0.00241753	0.0064556	BAMBI
817	ENSG00000095794.19	728.647	0.14776	0.0374542	3.94509	7.97712456317103e-05	0.000336365	CREM
818	ENSG00000095906.16	1832.81	0.358113	0.0999076	3.58444	0.000337797	0.00116963	NUBP2
819	ENSG00000095951.16	758.524	-0.379044	0.0786764	-4.81777	1.45175036796284e-06	1.0602492349166e-05	HIVEP1
820	ENSG00000096060.14	272.299	1.15492	0.247363	4.66894	3.02764293356069e-06	2.00631141107171e-05	FKBP5
821	ENSG00000096384.19	51721.4	0.675316	0.127901	5.27999	1.29188017066517e-07	1.30450757082957e-06	HSP90AB1
822	ENSG00000096696.13	92.9043	-1.24439	0.249617	-4.98518	6.19029036013343e-07	5.0940931088598e-06	DSP
823	ENSG00000096717.11	614.696	0.185938	0.0633419	2.93546	0.00333052	0.00853822	SIRT1
824	ENSG00000096746.17	8493.55	0.223095	0.0746691	2.98778	0.00281012	0.00736245	HNRNPH3
825	ENSG00000096872.15	878.584	0.270857	0.059873	4.52386	6.07221046266475e-06	3.65366427032203e-05	IFT74
826	ENSG00000097007.17	5786.04	-0.168428	0.0414931	-4.05919	4.92428142734826e-05	0.000222421	ABL1
827	ENSG00000097046.12	242.819	-0.5875	0.116606	-5.03833	4.69612731904102e-07	4.04604148187508e-06	CDC7
828	ENSG00000099194.5	27747.2	0.711607	0.156545	4.5457	5.47538250165904e-06	3.34551351216018e-05	SCD
829	ENSG00000099203.6	1721.43	0.44464	0.0634384	7.00901	2.40016785922578e-12	7.2708844397148e-11	TMED1
830	ENSG00000099219.13	615.895	0.18322	0.0470357	3.89533	9.80645579923355e-05	0.00040218	ERMP1
831	ENSG00000099246.16	5334.29	0.252465	0.0633726	3.98381	6.78185293400913e-05	0.000293555	RAB18
832	ENSG00000099250.17	572.582	-0.834254	0.213585	-3.90597	9.38500928949659e-05	0.000387003	NRP1
833	ENSG00000099282.9	170.971	0.495723	0.13372	3.70716	0.000209593	0.000776005	TSPAN15
834	ENSG00000099284.13	1491.82	-0.354214	0.107965	-3.28081	0.0010351	0.00310148	H2AFY2
835	ENSG00000099290.16	1099.48	-0.274368	0.0705625	-3.8883	0.000100951	0.000411949	WASHC2A
836	ENSG00000099308.10	1703.59	0.230333	0.0516439	4.46002	8.19525615569082e-06	4.73047092425191e-05	MAST3
837	ENSG00000099330.8	567.421	0.608153	0.0954182	6.37356	1.84695198888974e-10	3.90828233363274e-09	OCEL1
838	ENSG00000099331.13	2588.04	-0.380846	0.0660744	-5.76389	8.21961085825442e-09	1.1652643261051e-07	MYO9B
839	ENSG00000099337.4	82.2375	0.981554	0.301809	3.25224	0.00114501	0.00338511	KCNK6
840	ENSG00000099338.22	256.409	0.599132	0.141551	4.23261	2.30999234824616e-05	0.000115242	CATSPERG
841	ENSG00000099341.11	3451.12	0.267414	0.076569	3.49245	0.000478609	0.00158945	PSMD8
842	ENSG00000099365.10	755.037	-0.648296	0.12973	-4.99728	5.81444159731834e-07	4.84416567320008e-06	STX1B
843	ENSG00000099377.13	334.647	-0.322609	0.0809998	-3.98284	6.80971649305116e-05	0.000294567	HSD3B7
844	ENSG00000099617.3	170.4	-0.626131	0.136438	-4.58913	4.45100231828879e-06	2.79942059637614e-05	EFNA2
845	ENSG00000099715.14	38.9442	-3.1916	0.278895	-11.4437	2.52786796049704e-30	6.52870513643754e-28	PCDH11Y
846	ENSG00000099769.5	43.8797	0.56633	0.155556	3.64067	0.000271927	0.000969875	IGFALS
847	ENSG00000099783.11	3425.5	-0.792329	0.119809	-6.61329	3.75864152530604e-11	9.25645886641688e-10	HNRNPM
848	ENSG00000099785.10	1215.56	-0.243004	0.0610286	-3.9818	6.83942231404618e-05	0.00029542	MARCH2
849	ENSG00000099797.14	5058.27	0.165169	0.0437126	3.77853	0.000157757	0.000606838	TECR
850	ENSG00000099810.19	769.844	0.205112	0.0436343	4.70072	2.59248063023826e-06	1.75077178331042e-05	MTAP
851	ENSG00000099814.15	1068.62	-0.424575	0.0907069	-4.68073	2.85853445688823e-06	1.90995610726413e-05	CEP170B
852	ENSG00000099821.13	3188.61	0.490956	0.111001	4.42299	9.73432387445216e-06	5.49293990058372e-05	POLRMT
853	ENSG00000099822.2	256.295	0.725556	0.189119	3.83651	0.000124797	0.000494967	HCN2
854	ENSG00000099849.14	425.04	0.655282	0.102864	6.3704	1.88530272156285e-10	3.98107162745111e-09	RASSF7
855	ENSG00000099866.14	105.353	0.807282	0.153188	5.26988	1.36513236551321e-07	1.37365591924394e-06	MADCAM1
856	ENSG00000099869.7	37.7077	-2.88608	0.307231	-9.39386	5.78398744110741e-21	6.03722419694864e-19	IGF2-AS
857	ENSG00000099875.14	1919.73	0.293903	0.0894397	3.28605	0.00101603	0.00305491	MKNK2
858	ENSG00000099889.13	3302.96	-0.391838	0.0767515	-5.10528	3.30312333933603e-07	2.98258268359141e-06	ARVCF
859	ENSG00000099899.14	1720.46	0.615381	0.130533	4.71436	2.42475513577404e-06	1.64799906242133e-05	TRMT2A
860	ENSG00000099901.16	2846.85	0.220183	0.0531155	4.14536	3.3927397327052e-05	0.000160749	RANBP1
861	ENSG00000099904.15	1778.45	-0.174053	0.0601903	-2.89172	0.00383143	0.0096613	ZDHHC8
862	ENSG00000099949.19	385.893	-0.302733	0.048645	-6.22331	4.86777224829722e-10	9.27731995666485e-09	LZTR1
863	ENSG00000099953.9	179.222	-0.254055	0.0832242	-3.05266	0.00226823	0.00610223	MMP11
864	ENSG00000099954.18	812.607	0.255419	0.0587912	4.34452	1.39582128404334e-05	7.47046221228827e-05	CECR2
865	ENSG00000099958.14	309.904	1.46744	0.217199	6.7562	1.41655900501481e-11	3.76472046913237e-10	DERL3
866	ENSG00000099968.17	2899	0.296308	0.0589968	5.02244	5.10193682716167e-07	4.34397791137666e-06	BCL2L13
867	ENSG00000099974.7	522.986	0.457003	0.114966	3.97511	7.03454955731438e-05	0.000302478	DDTL
868	ENSG00000099977.13	529.804	0.470032	0.113825	4.12942	3.63672682472806e-05	0.000170456	DDT
869	ENSG00000099991.17	4542.28	-0.25419	0.0722439	-3.5185	0.000433994	0.00145447	CABIN1
870	ENSG00000099994.10	22.5787	0.692955	0.23989	2.88864	0.00386914	0.00974419	SUSD2
871	ENSG00000100038.19	489.19	-0.348761	0.0820691	-4.24961	2.14147658178462e-05	0.000107877	TOP3B
872	ENSG00000100058.12	136.716	-0.35174	0.0868963	-4.04781	5.16998119693195e-05	0.000232269	CRYBB2P1
873	ENSG00000100065.14	608.321	0.307311	0.10271	2.99201	0.00277143	0.00727628	CARD10
874	ENSG00000100075.9	4298.07	0.418744	0.0981601	4.26593	1.99072648682241e-05	0.000101373	SLC25A1
875	ENSG00000100077.14	363.677	0.34138	0.102217	3.33977	0.000838473	0.00258471	GRK3
876	ENSG00000100084.14	181.683	-0.344226	0.0888287	-3.87517	0.000106552	0.00043163	HIRA
877	ENSG00000100095.18	842.824	-2.79864	0.366837	-7.62912	2.36364012334827e-14	9.63877131272287e-13	SEZ6L
878	ENSG00000100097.11	5943.7	-1.00485	0.108659	-9.24775	2.2926704631026e-20	2.24203138248553e-18	LGALS1
879	ENSG00000100116.16	472.331	0.327652	0.0875751	3.74139	0.000183007	0.000690389	GCAT
880	ENSG00000100122.5	16.8927	0.677735	0.223047	3.03853	0.00237736	0.00636607	CRYBB1
881	ENSG00000100129.17	5351.73	0.389275	0.0648665	6.00117	1.95906085971318e-09	3.23737891301601e-08	EIF3L
882	ENSG00000100138.13	4174.4	0.543109	0.0702066	7.73586	1.02702593488481e-14	4.46856100610248e-13	SNU13
883	ENSG00000100142.14	920.749	-0.390685	0.0678499	-5.75807	8.50787644052816e-09	1.20274505890835e-07	POLR2F
884	ENSG00000100146.16	1360.25	-5.35261	0.48551	-11.0247	2.90411122709527e-28	6.57340681683531e-26	SOX10
885	ENSG00000100147.13	123.396	0.273031	0.0872183	3.13044	0.00174545	0.0048816	CCDC134
886	ENSG00000100156.10	24.8577	-0.534649	0.179043	-2.98615	0.00282512	0.007395	SLC16A8
887	ENSG00000100197.21	26.9299	-0.862103	0.198131	-4.35118	1.35406593156392e-05	7.28764578983576e-05	CYP2D6
888	ENSG00000100201.20	18981.2	-0.272691	0.0661083	-4.12491	3.70880542083446e-05	0.000173511	DDX17
889	ENSG00000100207.18	1476.61	-0.269286	0.0669586	-4.02168	5.77852938555751e-05	0.000254556	TCF20
890	ENSG00000100209.9	518.322	0.160876	0.0494099	3.25594	0.00113017	0.00334962	HSCB
891	ENSG00000100216.5	1187.15	0.206532	0.0465262	4.43905	9.03554725097514e-06	5.14038687859063e-05	TOMM22
892	ENSG00000100219.16	10990.2	0.45956	0.0750622	6.12239	9.2182054235777e-10	1.63757273596096e-08	XBP1
893	ENSG00000100226.15	4424.18	0.135492	0.0407223	3.32722	0.000877162	0.00268833	GTPBP1
894	ENSG00000100239.15	2490.27	-0.336567	0.0510778	-6.58931	4.41878753991865e-11	1.06862514995992e-09	PPP6R2
895	ENSG00000100242.15	2075.07	-0.504986	0.141374	-3.57199	0.000354274	0.00121914	SUN2
896	ENSG00000100276.9	57.0072	-0.987479	0.27895	-3.53998	0.00040015	0.00135639	RASL10A
897	ENSG00000100285.9	112.849	0.549351	0.163074	3.36872	0.000755173	0.00236226	NEFH
898	ENSG00000100297.15	540.53	-0.674086	0.105209	-6.40711	1.48307737319081e-10	3.21599501430882e-09	MCM5
899	ENSG00000100298.15	25.1832	1.92906	0.41445	4.65451	3.2475846766227e-06	2.13033517781063e-05	APOBEC3H
900	ENSG00000100300.17	1060.63	-0.877028	0.0639612	-13.7119	8.62060633949426e-43	6.43193017441155e-40	TSPO
901	ENSG00000100302.6	96.0244	1.08262	0.250204	4.32693	1.51199509168288e-05	8.00292725222058e-05	RASD2
902	ENSG00000100307.12	712.533	0.231179	0.0630952	3.66398	0.000248329	0.000895879	CBX7
903	ENSG00000100312.10	74.5849	0.549957	0.151386	3.63282	0.000280345	0.000995691	ACR
904	ENSG00000100314.3	193.909	-0.221319	0.0628499	-3.52139	0.000429289	0.00144086	CABP7
905	ENSG00000100316.15	72429.7	0.533103	0.0788138	6.76408	1.34158069846212e-11	3.58436912075854e-10	RPL3
906	ENSG00000100319.12	437.175	-0.136158	0.0462242	-2.9456	0.0032233	0.00829502	ZMAT5
907	ENSG00000100320.22	2783.74	-0.565474	0.167937	-3.36719	0.000759395	0.00237473	RBFOX2
908	ENSG00000100330.15	2382.9	-0.120144	0.0389094	-3.08779	0.00201651	0.00551862	MTMR3
909	ENSG00000100335.14	3240.32	0.202851	0.0447512	4.53287	5.81883519166482e-06	3.5201331812639e-05	MIEF1
910	ENSG00000100336.17	122.242	-1.07	0.329293	-3.2494	0.00115647	0.00341551	APOL4
911	ENSG00000100347.14	1403.23	0.351554	0.0741863	4.7388	2.14991451266279e-06	1.49036572118348e-05	SAMM50
912	ENSG00000100348.9	2956.67	0.206996	0.0466685	4.43545	9.18805315011922e-06	5.21830647615313e-05	TXN2
913	ENSG00000100350.14	1844.9	-0.627055	0.10211	-6.14098	8.20155563891331e-10	1.47518159237418e-08	FOXRED2
914	ENSG00000100353.17	4939.3	0.409391	0.0690542	5.92854	3.05631492063357e-09	4.84798929733569e-08	EIF3D
915	ENSG00000100364.18	1426.62	-0.470443	0.14572	-3.2284	0.00124485	0.00364605	KIAA0930
916	ENSG00000100372.14	950.037	0.173619	0.0576406	3.0121	0.00259444	0.00687607	SLC25A17
917	ENSG00000100373.9	15.1462	1.71777	0.338798	5.07021	3.97376503918383e-07	3.50028407146298e-06	UPK3A
918	ENSG00000100376.11	905.521	-0.195902	0.0503882	-3.88785	0.000101135	0.00041259	FAM118A
919	ENSG00000100379.17	1662.95	-0.496133	0.126549	-3.92048	8.83714240918615e-05	0.000366833	KCTD17
920	ENSG00000100380.13	16921.6	0.351331	0.0521042	6.74285	1.55304376782053e-11	4.08644811182416e-10	ST13
921	ENSG00000100399.15	185.345	-0.371344	0.0902317	-4.11545	3.86420879944649e-05	0.000179813	CHADL
922	ENSG00000100410.7	830.833	0.239586	0.0572424	4.18546	2.84590349339301e-05	0.000138013	PHF5A
923	ENSG00000100412.15	9523.1	0.322301	0.05614	5.74102	9.41091966106115e-09	1.31017952019403e-07	ACO2
924	ENSG00000100413.16	4882.85	0.15963	0.0484978	3.29148	0.000996603	0.00300547	POLR3H
925	ENSG00000100417.11	1563.38	0.117218	0.0339329	3.45442	0.000551476	0.00179736	PMM1
926	ENSG00000100425.18	1569.84	-0.142292	0.0358001	-3.97463	7.04901402844658e-05	0.000303035	BRD1
927	ENSG00000100426.6	840.536	-0.40992	0.0860926	-4.76138	1.92273147092586e-06	1.35431557628676e-05	ZBED4
928	ENSG00000100441.9	4029.52	0.227512	0.0576531	3.94623	7.9391123239691e-05	0.000335088	KHNYN
929	ENSG00000100442.10	1765.97	-0.1932	0.0564901	-3.42006	0.000626063	0.00200861	FKBP3
930	ENSG00000100445.17	2767.03	0.250029	0.0523418	4.77685	1.78059307181747e-06	1.26659772004812e-05	SDR39U1
931	ENSG00000100478.14	233.104	-0.485089	0.132269	-3.66743	0.000245	0.000885772	AP4S1
932	ENSG00000100479.12	26.7716	-0.657443	0.192308	-3.41869	0.000629228	0.00201716	POLE2
933	ENSG00000100483.13	237.532	0.47164	0.142789	3.30307	0.000956333	0.00289835	VCPKMT
934	ENSG00000100523.14	549.641	-0.208685	0.056059	-3.7226	0.000197179	0.000736132	DDHD1
935	ENSG00000100526.19	93.5619	-1.03356	0.226214	-4.56897	4.90126569777346e-06	3.0464670620687e-05	CDKN3
936	ENSG00000100554.11	2599.12	0.163085	0.0518165	3.14735	0.00164758	0.00463698	ATP6V1D
937	ENSG00000100567.12	1293.56	0.18744	0.0584822	3.20508	0.00135025	0.00389751	PSMA3
938	ENSG00000100575.13	608.83	0.250883	0.0558613	4.49118	7.08292209361703e-06	4.16721570023117e-05	TIMM9
939	ENSG00000100577.18	711.351	0.327364	0.0733333	4.46406	8.04227615745398e-06	4.65149736410882e-05	GSTZ1
940	ENSG00000100578.14	607.628	-0.185741	0.0627192	-2.96147	0.00306171	0.00793696	KIAA0586
941	ENSG00000100583.4	215.528	-0.492218	0.169398	-2.90568	0.00366453	0.00929514	SAMD15
942	ENSG00000100591.7	2498.76	0.205767	0.0343337	5.99315	2.05813532934073e-09	3.38458254771991e-08	AHSA1
943	ENSG00000100596.6	1003.35	0.398364	0.0614478	6.48297	8.99360987972769e-11	2.05182639894807e-09	SPTLC2
944	ENSG00000100599.15	300.579	-0.849328	0.156535	-5.42581	5.76923151202068e-08	6.48555629518173e-07	RIN3
945	ENSG00000100600.14	5164.47	0.493997	0.0770163	6.41419	1.41572175457881e-10	3.07656038252321e-09	LGMN
946	ENSG00000100601.9	282.567	0.222425	0.0734626	3.02773	0.00246399	0.00656662	ALKBH1
947	ENSG00000100605.16	1439.14	-0.491815	0.104106	-4.72418	2.31040326738656e-06	1.58525455795307e-05	ITPK1
948	ENSG00000100626.16	1602.96	-0.923347	0.209988	-4.39714	1.09687183119643e-05	6.10063032563558e-05	GALNT16
949	ENSG00000100628.11	15.7312	-1.24654	0.263688	-4.72732	2.27503883206283e-06	1.56491469620342e-05	ASB2
950	ENSG00000100632.10	6137.73	0.227641	0.0553366	4.11375	3.8927778387663e-05	0.0001809	ERH
951	ENSG00000100644.16	3287.7	-0.430231	0.0810895	-5.30564	1.12281342621776e-07	1.15876416348139e-06	HIF1A
952	ENSG00000100678.18	81.0749	-2.3511	0.244996	-9.5965	8.27054349808538e-22	9.74328062976198e-20	SLC8A3
953	ENSG00000100722.18	2241.84	-0.232405	0.065558	-3.54503	0.000392573	0.00133475	ZC3H14
954	ENSG00000100726.14	1412.26	-0.200522	0.0585661	-3.42387	0.00061737	0.00198324	TELO2
955	ENSG00000100764.13	3190.14	0.235133	0.0468657	5.01717	5.24381917860201e-07	4.44293939518011e-06	PSMC1
956	ENSG00000100767.16	70.4423	-0.933964	0.248571	-3.75733	0.000171735	0.000652509	PAPLN
957	ENSG00000100802.14	450.869	0.174607	0.0472921	3.69211	0.000222404	0.000815198	C14orf93
958	ENSG00000100804.18	2222.38	0.11891	0.0409751	2.90201	0.00370782	0.00938342	PSMB5
959	ENSG00000100813.14	4718.75	-0.289652	0.0408704	-7.08707	1.36978090515702e-12	4.31159942724814e-11	ACIN1
960	ENSG00000100814.17	1159	0.534023	0.0995729	5.36313	8.17916976964159e-08	8.73644618289659e-07	CCNB1IP1
961	ENSG00000100842.12	2252.55	-0.951338	0.0736839	-12.9111	3.89850224536549e-38	2.24386650665394e-35	EFS
962	ENSG00000100852.12	7753.56	0.226086	0.0484025	4.67096	2.99798085834477e-06	1.98919371190078e-05	ARHGAP5
963	ENSG00000100883.11	3404.79	0.885854	0.17512	5.05856	4.2244471801505e-07	3.69524483040086e-06	SRP54
964	ENSG00000100897.17	3460.57	0.254527	0.0436796	5.82714	5.63841077037225e-09	8.28917618860503e-08	DCAF11
965	ENSG00000100918.12	233.487	0.393255	0.117244	3.35417	0.000796034	0.00247432	REC8
966	ENSG00000100934.14	3365.25	0.425765	0.122151	3.48555	0.000491118	0.00162616	SEC23A
967	ENSG00000100938.17	2585.09	0.491809	0.066155	7.4342	1.05206587002361e-13	3.9467163783288e-12	GMPR2
968	ENSG00000100979.14	35579	0.452029	0.0848737	5.3259	1.00454961695003e-07	1.04907475549292e-06	PLTP
969	ENSG00000100982.11	2194.5	0.145165	0.0389181	3.73	0.000191478	0.00071751	PCIF1
970	ENSG00000101000.5	151.053	-1.11885	0.180384	-6.20264	5.5524011644864e-10	1.04049415310306e-08	PROCR
971	ENSG00000101003.9	250.93	-0.632827	0.0850743	-7.43852	1.01821684395428e-13	3.84119444222077e-12	GINS1
972	ENSG00000101004.14	1220.85	-0.375371	0.0641941	-5.84744	4.99207587433932e-09	7.45480863517906e-08	NINL
973	ENSG00000101019.21	1511.75	0.515907	0.0833076	6.1928	5.91045004142516e-10	1.10042528728752e-08	UQCC1
974	ENSG00000101049.14	52.7391	0.894309	0.234588	3.81226	0.000137704	0.000538651	SGK2
975	ENSG00000101057.15	156.994	-3.59872	0.397858	-9.04524	1.49333184596966e-19	1.29112317755617e-17	MYBL2
976	ENSG00000101082.13	207.094	0.367534	0.0814	4.51516	6.3267806766179e-06	3.78648237464253e-05	SLA2
977	ENSG00000101109.11	982.729	0.204519	0.0566729	3.60877	0.000307657	0.00108031	STK4
978	ENSG00000101132.9	492.767	0.325283	0.069068	4.70961	2.48191904560325e-06	1.68174433816608e-05	PFDN4
979	ENSG00000101138.11	829.076	0.284463	0.0561657	5.06471	4.09015801401127e-07	3.59024981229878e-06	CSTF1
980	ENSG00000101144.12	4904.37	0.731517	0.0827225	8.84302	9.31688049403565e-19	7.05596081023865e-17	BMP7
981	ENSG00000101146.12	1182.15	0.437744	0.0514837	8.50259	1.85410488755836e-17	1.16721696749572e-15	RAE1
982	ENSG00000101150.17	3787.81	0.317715	0.057048	5.56926	2.55824590463072e-08	3.17601854544456e-07	TPD52L2
983	ENSG00000101160.13	65.5468	-1.23922	0.192166	-6.44869	1.12822726432228e-10	2.51139649058257e-09	CTSZ
984	ENSG00000101161.7	4929.1	0.483953	0.0512364	9.44548	3.53771040424549e-21	3.77075005785849e-19	PRPF6
985	ENSG00000101181.17	1147.03	0.435924	0.0506347	8.60919	7.35770665844166e-18	4.97385908168816e-16	MTG2
986	ENSG00000101189.6	667.147	0.113813	0.0381632	2.98227	0.00286124	0.0074779	MRGBP
987	ENSG00000101191.16	2584.07	0.125527	0.0373114	3.36432	0.000767322	0.00239506	DIDO1
988	ENSG00000101193.7	2836.28	0.210138	0.0335143	6.2701	3.60817358641995e-10	7.14716390348377e-09	GID8
989	ENSG00000101199.12	8735.23	0.726587	0.162876	4.46099	8.15825381354733e-06	4.71046211160536e-05	ARFGAP1
990	ENSG00000101203.16	142.007	-1.64521	0.200585	-8.20208	2.36269893379642e-16	1.32580974989774e-14	COL20A1
991	ENSG00000101216.10	801.37	0.325597	0.0847936	3.83988	0.000123097	0.000489593	GMEB2
992	ENSG00000101220.17	1294.43	-0.312719	0.0798668	-3.91551	9.02143426910806e-05	0.000373581	C20orf27
993	ENSG00000101224.17	1390.3	-0.843271	0.129405	-6.51652	7.19568565355368e-11	1.67386937056396e-09	CDC25B
994	ENSG00000101236.16	793.627	-0.997199	0.153975	-6.47638	9.39466965888803e-11	2.12885962067828e-09	RNF24
995	ENSG00000101246.19	1509.29	0.255313	0.0501979	5.08612	3.65458083734159e-07	3.25327136404093e-06	ARFRP1
996	ENSG00000101247.17	263.438	-0.363839	0.0918922	-3.95941	7.51361065355972e-05	0.000319328	NDUFAF5
997	ENSG00000101265.15	1135.56	-2.31559	0.265327	-8.7273	2.60832832759955e-18	1.8632898638118e-16	RASSF2
998	ENSG00000101282.8	26.5617	-0.840949	0.169344	-4.96592	6.83759322116672e-07	5.54745531374964e-06	RSPO4
999	ENSG00000101290.13	4484.29	-0.413127	0.102649	-4.02464	5.7061904013431e-05	0.000251755	CDS2
1000	ENSG00000101294.16	3971.28	0.844546	0.149164	5.66187	1.49734051071364e-08	1.99101812464199e-07	HM13
1001	ENSG00000101298.13	688.797	-0.660556	0.0520504	-12.6907	6.65918450563505e-37	3.27193346014678e-34	SNPH
1002	ENSG00000101311.15	62.573	-3.51886	0.285754	-12.3143	7.58787931762927e-35	2.9395736318008e-32	FERMT1
1003	ENSG00000101337.15	5852.44	0.469776	0.0526702	8.9192	4.69671946540034e-19	3.79981580845341e-17	TM9SF4
1004	ENSG00000101342.9	58.387	-0.380535	0.129211	-2.94506	0.00322893	0.00830515	TLDC2
1005	ENSG00000101343.14	1274.85	-0.180008	0.0506233	-3.55582	0.000376796	0.00128784	CRNKL1
1006	ENSG00000101349.16	112.361	-2.06633	0.371531	-5.56166	2.67214462589399e-08	3.30247567414935e-07	PAK5
1007	ENSG00000101353.14	2020.56	0.327681	0.0725653	4.51568	6.3115386016746e-06	3.77960597891601e-05	MROH8
1008	ENSG00000101361.16	2265.69	-0.241325	0.0685103	-3.52247	0.000427548	0.00143621	NOP56
1009	ENSG00000101363.12	2714.52	0.238558	0.0383851	6.21485	5.13725391365597e-10	9.74481921757058e-09	MANBAL
1010	ENSG00000101365.20	1195.79	-0.301109	0.0410863	-7.32868	2.32422068905021e-13	8.24320876424585e-12	IDH3B
1011	ENSG00000101391.20	705.843	0.359493	0.0731411	4.91506	8.87556221400281e-07	6.88479787451238e-06	CDK5RAP1
1012	ENSG00000101400.5	1303.99	0.324385	0.0788329	4.11485	3.87433673323437e-05	0.000180167	SNTA1
1013	ENSG00000101412.12	156.56	-1.18489	0.17473	-6.78124	1.19145429574811e-11	3.23039660670871e-10	E2F1
1014	ENSG00000101413.11	1496.71	0.342694	0.0482671	7.09995	1.24801262417988e-12	3.95302111856976e-11	RPRD1B
1015	ENSG00000101417.11	267.121	-0.546586	0.116615	-4.68709	2.77120910964527e-06	1.8559178029855e-05	PXMP4
1016	ENSG00000101443.17	64.1495	0.829504	0.220418	3.76331	0.000167676	0.000639014	WFDC2
1017	ENSG00000101444.12	3052.62	0.49669	0.109171	4.54967	5.37305699874872e-06	3.2959876138792e-05	AHCY
1018	ENSG00000101445.9	197.748	-3.49045	0.355262	-9.82498	8.78902893689146e-23	1.18036658622452e-20	PPP1R16B
1019	ENSG00000101447.14	121.621	-1.28355	0.258641	-4.96268	6.95259747440233e-07	5.62264456530851e-06	FAM83D
1020	ENSG00000101457.12	1037.85	0.586789	0.118476	4.95281	7.31485727407995e-07	5.86849063266988e-06	DNTTIP1
1021	ENSG00000101463.5	3969.01	-0.887875	0.100047	-8.87455	7.02187487557366e-19	5.5041116485771e-17	SYNDIG1
1022	ENSG00000101464.10	1146.92	0.211831	0.0494632	4.2826	1.84724019663502e-05	9.51730275222827e-05	PIGU
1023	ENSG00000101470.9	10.9712	-0.890748	0.264127	-3.37242	0.000745108	0.0023344	TNNC2
1024	ENSG00000101473.16	1056.73	0.355764	0.0503417	7.06698	1.58339439912152e-12	4.92245064356528e-11	ACOT8
1025	ENSG00000101493.10	3260.94	0.200986	0.0555521	3.61798	0.000296914	0.00104752	ZNF516
1026	ENSG00000101544.8	1313.19	0.193193	0.0472214	4.09121	4.29134754954518e-05	0.000196654	ADNP2
1027	ENSG00000101574.14	393.661	0.17281	0.0584341	2.95735	0.00310293	0.00803245	METTL4
1028	ENSG00000101596.15	2383.87	0.173403	0.0540609	3.20755	0.00133872	0.00386923	SMCHD1
1029	ENSG00000101624.10	224.366	0.204113	0.0660292	3.09126	0.00199311	0.00546721	CEP76
1030	ENSG00000101654.17	3105.29	0.619943	0.11648	5.32231	1.02459360458825e-07	1.06613833493958e-06	RNMT
1031	ENSG00000101665.8	115.741	-0.777602	0.133552	-5.82248	5.79810511994045e-09	8.48857759020351e-08	SMAD7
1032	ENSG00000101670.11	1240.87	0.813711	0.185905	4.37703	1.20309643967937e-05	6.5806075963456e-05	LIPG
1033	ENSG00000101695.8	15.8572	-1.01896	0.28141	-3.6209	0.000293585	0.00103795	RNF125
1034	ENSG00000101746.15	340.339	-1.02201	0.216121	-4.72885	2.25792983848888e-06	1.55565912587548e-05	NOL4
1035	ENSG00000101752.11	3340.07	0.233504	0.041398	5.64046	1.69597410909774e-08	2.20992227863998e-07	MIB1
1036	ENSG00000101773.18	436.295	-0.198161	0.0490209	-4.04238	5.29121027774634e-05	0.000236521	RBBP8
1037	ENSG00000101782.14	2678.14	0.418172	0.0936455	4.46548	7.98892410056903e-06	4.62595217033525e-05	RIOK3
1038	ENSG00000101825.7	104.584	-1.93022	0.358324	-5.38681	7.17192348784111e-08	7.83080751558586e-07	MXRA5
1039	ENSG00000101843.18	3161.85	0.214537	0.0504029	4.25644	2.0771047545439e-05	0.000105107	PSMD10
1040	ENSG00000101849.16	2842.28	0.406653	0.0878661	4.6281	3.69042293779978e-06	2.38280673339669e-05	TBL1X
1041	ENSG00000101850.12	85.1718	0.697508	0.213794	3.26252	0.00110426	0.003282	GPR143
1042	ENSG00000101868.10	458.192	-0.270471	0.0787408	-3.43495	0.000592655	0.00191269	POLA1
1043	ENSG00000101882.9	1441.65	0.553682	0.114284	4.84477	1.26758711808524e-06	9.42270940731627e-06	NKAP
1044	ENSG00000101911.12	519.952	0.421955	0.0970015	4.34998	1.36149475943096e-05	7.31590075453097e-05	PRPS2
1045	ENSG00000101955.14	947.457	-0.648525	0.163488	-3.9668	7.28432889474374e-05	0.00031149	SRPX
1046	ENSG00000101966.12	3319	0.367806	0.0805047	4.56876	4.90626090025214e-06	3.04863127191793e-05	XIAP
1047	ENSG00000101986.11	504.565	-0.481996	0.119048	-4.04876	5.14905223563372e-05	0.000231483	ABCD1
1048	ENSG00000101997.12	542.187	-0.143398	0.0463566	-3.09336	0.00197903	0.00543524	CCDC22
1049	ENSG00000102096.9	693.881	0.395174	0.0923996	4.27679	1.89606784461868e-05	9.72595062196323e-05	PIM2
1050	ENSG00000102100.15	1343.68	0.42688	0.0805669	5.29845	1.16791198549238e-07	1.19916345299409e-06	SLC35A2
1051	ENSG00000102119.10	5033	0.511327	0.106875	4.78434	1.71547626306094e-06	1.22503613326348e-05	EMD
1052	ENSG00000102144.14	10316.4	0.447062	0.0972821	4.59552	4.31676886021003e-06	2.73033936228983e-05	PGK1
1053	ENSG00000102158.19	4541.22	0.308594	0.0579828	5.32218	1.02533080595574e-07	1.06635462498598e-06	MAGT1
1054	ENSG00000102172.15	1845.7	0.241266	0.0662897	3.63957	0.000273095	0.000972685	SMS
1055	ENSG00000102174.8	135.958	-0.613936	0.155722	-3.9425	8.06356996008755e-05	0.000339392	PHEX
1056	ENSG00000102178.12	1461.19	0.119797	0.0400632	2.99019	0.00278803	0.00731285	UBL4A
1057	ENSG00000102226.9	16495.5	0.311549	0.0692704	4.49757	6.87335629804825e-06	4.06290383286919e-05	USP11
1058	ENSG00000102271.13	64.2165	-1.02434	0.259011	-3.9548	7.65983975735363e-05	0.000324653	KLHL4
1059	ENSG00000102290.22	104.794	-3.56619	0.298796	-11.9352	7.75736121919825e-33	2.4417506525117e-30	PCDH11X
1060	ENSG00000102317.17	1990.41	-0.3837	0.108821	-3.52598	0.000421921	0.00142014	RBM3
1061	ENSG00000102349.17	169.097	-0.924071	0.136673	-6.76119	1.3686208418673e-11	3.65177044495587e-10	KLF8
1062	ENSG00000102359.6	560.434	-1.02862	0.1921	-5.3546	8.57463290969807e-08	9.1105474665542e-07	SRPX2
1063	ENSG00000102362.15	254.708	-0.576285	0.162465	-3.54714	0.000389437	0.00132543	SYTL4
1064	ENSG00000102384.13	47.3408	-1.08808	0.221145	-4.92021	8.64510650681511e-07	6.74237135803246e-06	CENPI
1065	ENSG00000102385.12	125.293	-2.52425	0.287599	-8.77698	1.67918379317999e-18	1.2300784550404e-16	DRP2
1066	ENSG00000102409.9	4101.85	0.157704	0.0397491	3.96749	7.26328183366002e-05	0.00031092	BEX4
1067	ENSG00000102445.18	29.7803	-1.82714	0.304471	-6.00104	1.96058688204494e-09	3.23737891301601e-08	RUBCNL
1068	ENSG00000102452.15	261.082	-0.887086	0.119039	-7.45207	9.18866241370867e-14	3.49255857215399e-12	NALCN
1069	ENSG00000102466.15	282.504	-1.61256	0.183046	-8.80957	1.25627243955668e-18	9.33860084681527e-17	FGF14
1070	ENSG00000102471.13	2445.37	0.325894	0.0590952	5.51472	3.49328590176419e-08	4.17144306408059e-07	NDFIP2
1071	ENSG00000102575.10	65.255	2.74124	0.439154	6.24209	4.31765356885983e-10	8.36337799468089e-09	ACP5
1072	ENSG00000102606.18	2567.3	-0.538505	0.0992461	-5.42595	5.76466413205649e-08	6.48404014183574e-07	ARHGEF7
1073	ENSG00000102678.6	63.6415	-1.54087	0.375816	-4.10008	4.13015929284773e-05	0.000190394	FGF9
1074	ENSG00000102743.14	278.568	0.299174	0.091426	3.27231	0.00106674	0.00318173	SLC25A15
1075	ENSG00000102802.9	42.6885	-1.21761	0.291964	-4.1704	3.04061295913072e-05	0.000146015	MEDAG
1076	ENSG00000102878.16	523.69	1.55916	0.29018	5.37308	7.74011344027842e-08	8.35608709830701e-07	HSF4
1077	ENSG00000102893.15	2781.82	-0.276795	0.0931126	-2.97269	0.00295201	0.00768125	PHKB
1078	ENSG00000102897.9	1109.62	0.245066	0.0510829	4.79743	1.60714386698332e-06	1.15422150446984e-05	LYRM1
1079	ENSG00000102901.12	1842.64	-0.250475	0.0460646	-5.43747	5.40412662640069e-08	6.12984971220957e-07	CENPT
1080	ENSG00000102910.13	4024.62	0.154427	0.0414676	3.72405	0.000196055	0.00073248	LONP2
1081	ENSG00000102924.11	14.2627	-1.81915	0.33748	-5.3904	7.02999376097314e-08	7.70926642976613e-07	CBLN1
1082	ENSG00000102978.12	2369.91	0.597753	0.111507	5.36069	8.29035023815354e-08	8.83495568335342e-07	POLR2C
1083	ENSG00000102984.14	464.737	-0.370837	0.111218	-3.33433	0.000855049	0.00262693	ZNF821
1084	ENSG00000103005.11	1196.62	-0.338399	0.0559175	-6.05175	1.43282491709437e-09	2.450276566627e-08	USB1
1085	ENSG00000103024.7	771.283	1.37243	0.19214	7.14286	9.14101158251656e-13	2.96054145224752e-11	NME3
1086	ENSG00000103034.14	5068.36	0.529726	0.123702	4.28229	1.84983093612373e-05	9.52821380931029e-05	NDRG4
1087	ENSG00000103035.10	2871.35	0.202774	0.0492584	4.11654	3.84608685928752e-05	0.000179045	PSMD7
1088	ENSG00000103037.11	645.439	0.273909	0.050416	5.43299	5.54177853407683e-08	6.26833961645018e-07	SETD6
1089	ENSG00000103042.8	727.383	-0.585533	0.0955934	-6.12525	9.05440314595319e-10	1.61452191464748e-08	SLC38A7
1090	ENSG00000103047.7	349.049	-0.30032	0.0931935	-3.22254	0.00127058	0.00370523	TANGO6
1091	ENSG00000103066.12	1117.43	0.416917	0.0884686	4.7126	2.445754349228e-06	1.66059054146269e-05	PLA2G15
1092	ENSG00000103067.13	14.2868	1.73211	0.363887	4.76001	1.93581673158061e-06	1.36162807464006e-05	ESRP2
1093	ENSG00000103089.8	282.001	0.682777	0.167682	4.07186	4.66394583098237e-05	0.000211849	FA2H
1094	ENSG00000103091.14	1780.51	0.150399	0.0300135	5.01106	5.41311595600574e-07	4.57029425539546e-06	WDR59
1095	ENSG00000103111.14	2577.28	0.198321	0.065757	3.01597	0.00256158	0.00680151	MON1B
1096	ENSG00000103168.16	3868.92	-0.264134	0.0799344	-3.30439	0.000951849	0.00288606	TAF1C
1097	ENSG00000103174.11	216.208	-0.238642	0.0781287	-3.05448	0.00225451	0.00606938	NAGPA
1098	ENSG00000103184.11	22.0339	0.597834	0.200985	2.97451	0.00293453	0.0076397	SEC14L5
1099	ENSG00000103194.15	4459.35	0.197562	0.0320804	6.15833	7.35165064484632e-10	1.33542833399846e-08	USP10
1100	ENSG00000103196.11	447.238	-0.99437	0.2803	-3.54752	0.000388883	0.00132444	CRISPLD2
1101	ENSG00000103197.17	4472.3	-0.178812	0.0529354	-3.37792	0.000730369	0.00229859	TSC2
1102	ENSG00000103222.18	1916.35	0.467963	0.0608975	7.68443	1.53682791726744e-14	6.43646536244336e-13	ABCC1
1103	ENSG00000103253.17	1452.2	0.355129	0.0813525	4.36531	1.26942839054567e-05	6.8968299270822e-05	HAGHL
1104	ENSG00000103264.17	1912.65	0.214786	0.0446701	4.80827	1.52243009775998e-06	1.10414156103292e-05	FBXO31
1105	ENSG00000103266.10	4062.79	0.235315	0.0617384	3.81148	0.000138136	0.000540025	STUB1
1106	ENSG00000103269.13	587.108	0.513979	0.136389	3.76847	0.000164252	0.000627748	RHBDL1
1107	ENSG00000103274.10	544.141	-0.209557	0.0418656	-5.00547	5.57244719165311e-07	4.67737286149383e-06	NUBP1
1108	ENSG00000103319.11	1318.97	-0.238132	0.0612727	-3.88642	0.000101734	0.000414854	EEF2K
1109	ENSG00000103335.22	719.435	-0.352425	0.109382	-3.22196	0.00127317	0.00371119	PIEZO1
1110	ENSG00000103342.12	4803.05	0.190992	0.044758	4.2672	1.97938307889421e-05	0.000100974	GSPT1
1111	ENSG00000103353.15	4094.66	0.230266	0.048066	4.79063	1.66259705834117e-06	1.18980524832266e-05	UBFD1
1112	ENSG00000103356.15	1596.4	0.633258	0.127277	4.97543	6.51029043842882e-07	5.32696185548938e-06	EARS2
1113	ENSG00000103365.15	1547.39	0.448051	0.079822	5.61312	1.98707219231779e-08	2.5383366717972e-07	GGA2
1114	ENSG00000103423.13	2079.6	0.355492	0.0954884	3.72288	0.000196965	0.000735471	DNAJA3
1115	ENSG00000103429.10	1783.69	0.23389	0.049279	4.74624	2.07236873782203e-06	1.44356390814055e-05	BFAR
1116	ENSG00000103479.15	2570.37	0.0761156	0.0247931	3.07003	0.00214041	0.00581112	RBL2
1117	ENSG00000103485.17	3492.31	0.372718	0.0577006	6.45952	1.05034451660349e-10	2.35888408996403e-09	QPRT
1118	ENSG00000103502.13	3112.01	0.147576	0.049362	2.98967	0.00279282	0.00732093	CDIPT
1119	ENSG00000103507.13	1905.53	0.273335	0.0676034	4.04321	5.27236632897845e-05	0.000235921	BCKDK
1120	ENSG00000103510.19	1743.61	0.24613	0.0503113	4.89213	9.97481866111282e-07	7.61723737407573e-06	KAT8
1121	ENSG00000103591.12	1433.7	0.211867	0.0587732	3.60482	0.000312367	0.00109456	AAGAB
1122	ENSG00000103653.16	1377.58	-0.284297	0.0467811	-6.07717	1.22322993902176e-09	2.12430751048218e-08	CSK
1123	ENSG00000103707.9	320.02	0.209322	0.0680843	3.07445	0.00210892	0.00574033	MTFMT
1124	ENSG00000103723.13	302.994	-0.73339	0.239045	-3.068	0.00215499	0.00584283	AP3B2
1125	ENSG00000103742.11	2516.14	-0.504681	0.101535	-4.97049	6.67834527013009e-07	5.43576830168771e-06	IGDCC4
1126	ENSG00000103769.9	4564.77	0.247041	0.0436136	5.66431	1.47620907185494e-08	1.96681426934641e-07	RAB11A
1127	ENSG00000103811.15	358.942	0.710757	0.123789	5.74167	9.3747248066247e-09	1.30604309287313e-07	CTSH
1128	ENSG00000103852.12	1237.26	0.180615	0.0482647	3.74218	0.000182432	0.000688349	TTC23
1129	ENSG00000103855.17	4347.94	-0.272779	0.071922	-3.79271	0.000149013	0.000577283	CD276
1130	ENSG00000103932.11	1413.66	0.249931	0.0723824	3.45292	0.000554548	0.00180649	RPAP1
1131	ENSG00000103942.12	423.131	0.217637	0.0671999	3.23866	0.00120094	0.0035344	HOMER2
1132	ENSG00000103966.10	1067.23	0.742229	0.145287	5.1087	3.24377847376569e-07	2.93294063527872e-06	EHD4
1133	ENSG00000103978.15	2334.38	0.309454	0.066512	4.6526	3.27775598481235e-06	2.14523698226266e-05	TMEM87A
1134	ENSG00000104044.15	754.822	0.75441	0.136477	5.52773	3.24407532700881e-08	3.91094538974222e-07	OCA2
1135	ENSG00000104047.14	844.96	-0.296813	0.0683656	-4.34155	1.41480197199099e-05	7.5579914414634e-05	DTWD1
1136	ENSG00000104059.4	119.976	-0.846524	0.239822	-3.5298	0.000415871	0.0014033	FAM189A1
1137	ENSG00000104064.17	467.877	-0.181117	0.0588153	-3.07943	0.00207399	0.00565595	GABPB1
1138	ENSG00000104081.13	91.0845	0.453631	0.132901	3.41329	0.000641846	0.00205238	BMF
1139	ENSG00000104112.8	693.907	-1.67748	0.309994	-5.41134	6.25552639593019e-08	6.96614589530203e-07	SCG3
1140	ENSG00000104131.12	2895.77	0.208187	0.0712423	2.92224	0.00347525	0.00886861	EIF3J
1141	ENSG00000104177.17	2915.15	-0.21979	0.0759285	-2.89469	0.00379532	0.00958105	MYEF2
1142	ENSG00000104221.12	720.204	0.406266	0.137997	2.94403	0.00323973	0.00832986	BRF2
1143	ENSG00000104267.9	1531.48	-0.214375	0.0699332	-3.06542	0.00217362	0.00588228	CA2
1144	ENSG00000104299.14	473.636	-0.33997	0.0780027	-4.35844	1.30992387918054e-05	7.08604096296775e-05	INTS9
1145	ENSG00000104313.18	32.6389	-1.24105	0.377871	-3.28431	0.00102232	0.00307108	EYA1
1146	ENSG00000104331.8	5110.94	0.234416	0.0708374	3.30922	0.000935572	0.00284313	IMPAD1
1147	ENSG00000104343.19	1067.25	0.418426	0.0912093	4.58754	4.48492480859268e-06	2.81839285036907e-05	UBE2W
1148	ENSG00000104361.9	412.8	-1.27403	0.197702	-6.44418	1.16227420883288e-10	2.58147893461283e-09	NIPAL2
1149	ENSG00000104365.13	1637.42	-0.50523	0.0979117	-5.16006	2.46869570062325e-07	2.31742194264005e-06	IKBKB
1150	ENSG00000104368.17	1475.29	-1.00056	0.200959	-4.97892	6.39405124182832e-07	5.24036461621772e-06	PLAT
1151	ENSG00000104369.4	96.5824	0.612431	0.172173	3.55707	0.000375017	0.00128307	JPH1
1152	ENSG00000104388.14	5513.75	0.195275	0.0619447	3.15241	0.00161927	0.00456865	RAB2A
1153	ENSG00000104408.9	7445.69	0.404287	0.0746746	5.41398	6.16392687168264e-08	6.87935217894996e-07	EIF3E
1154	ENSG00000104412.7	1748.02	0.380442	0.0622728	6.10929	1.00077745300352e-09	1.76383742701277e-08	EMC2
1155	ENSG00000104415.14	71.4276	-2.08403	0.256844	-8.11401	4.89780250682551e-16	2.65231805107527e-14	CCN4
1156	ENSG00000104419.14	6213.49	0.598914	0.179406	3.33831	0.000842902	0.00259597	NDRG1
1157	ENSG00000104518.10	201.108	-0.60505	0.174418	-3.46897	0.000522453	0.00171862	GSDMD
1158	ENSG00000104537.16	95.1693	-0.808501	0.260645	-3.10192	0.00192271	0.00529864	ANXA13
1159	ENSG00000104549.11	4930.28	0.211678	0.047183	4.48632	7.24637231287268e-06	4.24849156702038e-05	SQLE
1160	ENSG00000104679.10	907.872	-0.318405	0.0680602	-4.67829	2.89281509116883e-06	1.92838385213753e-05	R3HCC1
1161	ENSG00000104687.13	1980.39	0.309173	0.0519655	5.94958	2.68834892042149e-09	4.31184625811234e-08	GSR
1162	ENSG00000104689.9	42.1277	0.844589	0.249554	3.38439	0.000713353	0.00225172	TNFRSF10A
1163	ENSG00000104691.14	278.327	0.439766	0.0943114	4.66291	3.11770708978611e-06	2.05719650585461e-05	UBXN8
1164	ENSG00000104695.12	7915.68	0.184561	0.0392961	4.69667	2.64440112870009e-06	1.78284674490172e-05	PPP2CB
1165	ENSG00000104723.20	4803.38	0.268944	0.0606437	4.43482	9.21506477831598e-06	5.2321724903939e-05	TUSC3
1166	ENSG00000104756.15	1300.11	0.601321	0.142335	4.22469	2.39267080686535e-05	0.000118837	KCTD9
1167	ENSG00000104763.18	12859.8	0.197232	0.0467438	4.21944	2.44913366655145e-05	0.000121283	ASAH1
1168	ENSG00000104765.15	8276.72	0.201982	0.0525744	3.84184	0.000122117	0.000486558	BNIP3L
1169	ENSG00000104774.12	2674.37	0.274817	0.0695424	3.95178	7.75704222508928e-05	0.000328427	MAN2B1
1170	ENSG00000104805.15	17120.8	0.390435	0.0785585	4.96999	6.69552788444924e-07	5.44755287690751e-06	NUCB1
1171	ENSG00000104808.7	30.8916	1.30801	0.239394	5.46382	4.6599030335889e-08	5.39472573850606e-07	DHDH
1172	ENSG00000104812.14	1818	0.377497	0.0551078	6.85015	7.37710980752559e-12	2.05265023580943e-10	GYS1
1173	ENSG00000104814.12	43.8196	0.809877	0.238037	3.40231	0.000668187	0.00212749	MAP4K1
1174	ENSG00000104823.8	1723.34	0.423033	0.0876899	4.82419	1.40571399458663e-06	1.03162507908735e-05	ECH1
1175	ENSG00000104824.16	3602.3	-0.250069	0.0608504	-4.10957	3.96399893591019e-05	0.000183659	HNRNPL
1176	ENSG00000104833.11	2144.57	-0.881632	0.251035	-3.51199	0.000444762	0.00148709	TUBB4A
1177	ENSG00000104852.14	9368.56	-0.197361	0.065472	-3.01443	0.00257459	0.00682976	SNRNP70
1178	ENSG00000104863.11	261.089	0.312515	0.100769	3.10131	0.00192664	0.00530753	LIN7B
1179	ENSG00000104866.10	2057.66	0.221385	0.0738371	2.99829	0.002715	0.00715512	PPP1R37
1180	ENSG00000104872.10	1668.73	0.392084	0.0826765	4.74239	2.11216480626084e-06	1.46874559965912e-05	PIH1D1
1181	ENSG00000104884.15	3168.46	0.184506	0.0542595	3.40044	0.00067277	0.00213904	ERCC2
1182	ENSG00000104885.17	1376.86	-0.443835	0.0950857	-4.66774	3.04530233261851e-06	2.01602416991784e-05	DOT1L
1183	ENSG00000104892.16	688.623	0.287269	0.0621912	4.61913	3.85353400008098e-06	2.47463954197104e-05	KLC3
1184	ENSG00000104894.11	392.45	-0.464547	0.0961235	-4.83281	1.34620094082722e-06	9.91199486584954e-06	CD37
1185	ENSG00000104946.12	1731.55	0.206394	0.0657432	3.1394	0.00169292	0.0047505	TBC1D17
1186	ENSG00000104953.19	56.4154	-2.04724	0.350225	-5.84551	5.05022021034102e-09	7.53605082498666e-08	TLE6
1187	ENSG00000104964.14	8618	-0.335053	0.0991696	-3.37859	0.00072859	0.00229407	TLE5
1188	ENSG00000104976.11	993.477	0.500193	0.132156	3.78487	0.000153792	0.000593059	SNAPC2
1189	ENSG00000104979.8	2462.56	0.382864	0.0703923	5.43901	5.35789313575766e-08	6.0911262539412e-07	C19orf53
1190	ENSG00000104998.3	766.361	0.287639	0.0755587	3.80682	0.000140762	0.000548483	IL27RA
1191	ENSG00000105011.8	66.7276	-1.55736	0.26778	-5.81583	6.03327391993128e-09	8.80089088464994e-08	ASF1B
1192	ENSG00000105072.8	1459.34	0.145985	0.03489	4.18416	2.86226682356518e-05	0.000138673	C19orf44
1193	ENSG00000105135.15	2530.51	0.456635	0.114769	3.97874	6.92827192147838e-05	0.000298609	ILVBL
1194	ENSG00000105137.12	1059.95	-0.294096	0.0619347	-4.74849	2.04938741337129e-06	1.43101939141645e-05	SYDE1
1195	ENSG00000105143.12	38.9767	-1.50824	0.286493	-5.26451	1.40559952221666e-07	1.40734604249774e-06	SLC1A6
1196	ENSG00000105176.17	2323.91	0.166468	0.0432835	3.846	0.000120062	0.000479319	URI1
1197	ENSG00000105186.15	850.952	0.284296	0.0708432	4.01303	5.99453781463723e-05	0.000262979	ANKRD27
1198	ENSG00000105193.8	14542	0.388271	0.0903944	4.29529	1.74462679980414e-05	9.0487916792107e-05	RPS16
1199	ENSG00000105202.8	2501.36	0.16368	0.0471507	3.47142	0.000517709	0.00170385	FBL
1200	ENSG00000105223.19	25994.1	0.297344	0.0844813	3.51964	0.000432125	0.00144893	PLD3
1201	ENSG00000105245.9	1533.63	-0.247701	0.0511727	-4.84049	1.29522478821312e-06	9.59981727687758e-06	NUMBL
1202	ENSG00000105248.15	401.048	-0.175115	0.0531832	-3.29268	0.000992387	0.00299545	YJU2
1203	ENSG00000105251.10	273.631	-1.81145	0.235559	-7.69004	1.47092458389494e-14	6.17346245214019e-13	SHD
1204	ENSG00000105254.11	2793.39	-0.375405	0.0794019	-4.72792	2.26835220229415e-06	1.5611873971717e-05	TBCB
1205	ENSG00000105255.10	497.203	-0.946318	0.154298	-6.13304	8.62175021272614e-10	1.54524161953174e-08	FSD1
1206	ENSG00000105270.14	7333.28	-0.297233	0.049604	-5.99211	2.07134195097705e-09	3.40352231667477e-08	CLIP3
1207	ENSG00000105321.13	1456.69	0.282738	0.0897958	3.14868	0.0016401	0.00461838	CCDC9
1208	ENSG00000105325.13	2924.94	-0.187357	0.0620201	-3.02091	0.00252018	0.00670218	FZR1
1209	ENSG00000105327.17	1367.85	0.490116	0.0980085	5.00075	5.71083486635547e-07	4.76968359795734e-06	BBC3
1210	ENSG00000105329.9	4461.62	0.339007	0.0792037	4.28019	1.86731335726472e-05	9.60353014605509e-05	TGFB1
1211	ENSG00000105357.16	793.933	2.20113	0.198759	11.0744	1.67035554043501e-28	3.86773705311072e-26	MYH14
1212	ENSG00000105364.13	1801.6	0.270084	0.0884484	3.05357	0.00226133	0.00608529	MRPL4
1213	ENSG00000105372.7	18827	0.37452	0.0848727	4.41272	1.02078551959082e-05	5.72805690589333e-05	RPS19
1214	ENSG00000105376.4	1485.92	2.81293	0.405623	6.93485	4.06665222899062e-12	1.17199870032927e-10	ICAM5
1215	ENSG00000105397.13	2648.89	-0.17341	0.0575046	-3.01559	0.00256477	0.00680909	TYK2
1216	ENSG00000105419.17	1965.53	-0.472064	0.105464	-4.47607	7.60313294133993e-06	4.43139943974157e-05	MEIS3
1217	ENSG00000105426.16	6095.38	-0.391444	0.110145	-3.55389	0.000379584	0.00129628	PTPRS
1218	ENSG00000105443.14	2246.48	-0.336503	0.0677106	-4.96972	6.70494704047045e-07	5.45301405451261e-06	CYTH2
1219	ENSG00000105472.12	157.826	-0.644292	0.143918	-4.47679	7.57745533915614e-06	4.42329289502465e-05	CLEC11A
1220	ENSG00000105483.17	1335.06	-0.135161	0.0375166	-3.6027	0.00031493	0.00110201	CARD8
1221	ENSG00000105516.10	845.149	0.475012	0.0863969	5.49802	3.8408900918453e-08	4.53812536541938e-07	DBP
1222	ENSG00000105519.15	3272.2	0.745005	0.214746	3.46924	0.000521928	0.00171717	CAPS
1223	ENSG00000105520.10	3078.73	-0.415268	0.0917055	-4.52828	5.94653506465474e-06	3.58768939435369e-05	PLPPR2
1224	ENSG00000105538.9	40.3549	0.643024	0.131458	4.89149	1.00077825512305e-06	7.63802415271641e-06	RASIP1
1225	ENSG00000105552.14	1212.91	0.656344	0.131791	4.9802	6.35178104975454e-07	5.21208265773138e-06	BCAT2
1226	ENSG00000105556.11	924.753	0.228485	0.0677202	3.37396	0.000740954	0.00232319	MIER2
1227	ENSG00000105559.11	1620.9	-0.617521	0.125689	-4.91308	8.96546515422706e-07	6.9385053988438e-06	PLEKHA4
1228	ENSG00000105568.17	16584.9	0.212892	0.0712533	2.98782	0.00280976	0.00736245	PPP2R1A
1229	ENSG00000105576.15	14125.9	0.505269	0.068282	7.39973	1.36461413331015e-13	5.04406453496017e-12	TNPO2
1230	ENSG00000105583.9	1017.19	0.220156	0.0513228	4.28964	1.78966416611139e-05	9.24904685128629e-05	WDR83OS
1231	ENSG00000105605.7	3127.4	-0.449152	0.127552	-3.52133	0.000429396	0.00144098	CACNG7
1232	ENSG00000105612.8	3547.46	0.389406	0.04959	7.85252	4.07759238010494e-15	1.88834709188998e-13	DNASE2
1233	ENSG00000105639.18	105.451	1.02673	0.231245	4.44001	8.99554690278873e-06	5.1219698235353e-05	JAK3
1234	ENSG00000105640.12	14544.7	0.311475	0.103334	3.01426	0.00257611	0.00683287	RPL18A
1235	ENSG00000105643.9	167.698	0.5973	0.150818	3.9604	7.48239725001271e-05	0.000318405	ARRDC2
1236	ENSG00000105649.9	950.145	0.57033	0.141342	4.03511	5.45760904113543e-05	0.000242758	RAB3A
1237	ENSG00000105662.15	2438.43	-0.313019	0.09511	-3.29112	0.000997891	0.00300891	CRTC1
1238	ENSG00000105669.13	1973.87	0.239759	0.0677699	3.53784	0.000403407	0.00136651	COPE
1239	ENSG00000105676.13	678.976	-0.2355	0.063107	-3.73176	0.000190149	0.000713457	ARMC6
1240	ENSG00000105699.16	34.1411	0.880781	0.230515	3.82093	0.000132949	0.000522485	LSR
1241	ENSG00000105700.10	2538.67	0.125616	0.0405042	3.1013	0.00192673	0.00530753	KXD1
1242	ENSG00000105705.15	970.323	-0.247723	0.0513553	-4.82371	1.40912800677879e-06	1.03300159012222e-05	SUGP1
1243	ENSG00000105711.11	68.7262	-0.883464	0.146896	-6.01423	1.80744069062993e-09	3.01414674774337e-08	SCN1B
1244	ENSG00000105723.11	1492.48	0.0960048	0.0332781	2.88493	0.00391506	0.00984383	GSK3A
1245	ENSG00000105726.16	3934.68	0.469199	0.116478	4.02822	5.62015459379459e-05	0.000248721	ATP13A1
1246	ENSG00000105737.9	2587.23	-0.431848	0.0835129	-5.17104	2.32797309677716e-07	2.2073251966007e-06	GRIK5
1247	ENSG00000105767.2	9465.51	-0.293666	0.0790384	-3.71548	0.000202819	0.000753834	CADM4
1248	ENSG00000105778.18	2294.78	0.246589	0.0749007	3.29222	0.00099401	0.00299984	AVL9
1249	ENSG00000105810.9	1164.58	0.237774	0.0708022	3.35829	0.000784259	0.00244338	CDK6
1250	ENSG00000105819.13	2386.7	0.350128	0.0724971	4.82955	1.36839146278091e-06	1.00643468483831e-05	PMPCB
1251	ENSG00000105821.14	815.598	0.312474	0.0714354	4.37422	1.21869555906135e-05	6.66050516475606e-05	DNAJC2
1252	ENSG00000105829.11	1434.71	0.66055	0.122966	5.37182	7.79478917311287e-08	8.40610427689287e-07	BET1
1253	ENSG00000105856.13	1854.59	0.380478	0.0798807	4.76307	1.90668347687724e-06	1.34630699760575e-05	HBP1
1254	ENSG00000105879.11	1174.22	0.177736	0.0593065	2.99691	0.00272735	0.00718253	CBLL1
1255	ENSG00000105953.14	5976.37	0.32874	0.0775475	4.2392	2.24314174164264e-05	0.000112213	OGDH
1256	ENSG00000105968.18	4019.51	-0.15775	0.0473183	-3.3338	0.000856677	0.00263076	H2AFV
1257	ENSG00000105974.11	657.452	-0.446372	0.126048	-3.5413	0.000398163	0.00135079	CAV1
1258	ENSG00000105982.16	203.558	0.280651	0.0736932	3.80837	0.000139887	0.000545795	RNF32
1259	ENSG00000105989.8	20.654	-2.17401	0.347581	-6.25468	3.98325351933828e-10	7.7905477812689e-09	WNT2
1260	ENSG00000106003.12	747.087	-0.914111	0.172769	-5.29095	1.21684127137069e-07	1.2405499702309e-06	LFNG
1261	ENSG00000106009.15	2100.48	-0.171468	0.0466865	-3.67275	0.000239953	0.000870652	BRAT1
1262	ENSG00000106025.8	493.573	-0.632117	0.156956	-4.02734	5.6410936946126e-05	0.000249466	TSPAN12
1263	ENSG00000106052.13	5421.8	0.224076	0.0614136	3.64864	0.000263635	0.000945098	TAX1BP1
1264	ENSG00000106066.14	1334.22	0.499888	0.157503	3.17383	0.00150444	0.00428535	CPVL
1265	ENSG00000106070.18	1281.77	-0.359951	0.0924982	-3.89144	9.96519357382365e-05	0.00040786	GRB10
1266	ENSG00000106077.18	477.974	0.297561	0.0986455	3.01646	0.00255741	0.00679312	ABHD11
1267	ENSG00000106100.10	561.491	-0.276529	0.0589178	-4.69347	2.68604436276421e-06	1.8083618631636e-05	NOD1
1268	ENSG00000106125.14	15.1649	-1.04456	0.279942	-3.73136	0.00019045	0.000714321	MINDY4
1269	ENSG00000106128.18	34.8522	-0.689694	0.1669	-4.13238	3.5903253901812e-05	0.000168752	GHRHR
1270	ENSG00000106144.19	654.151	-0.259812	0.0628269	-4.13536	3.54395445095745e-05	0.000166884	CASP2
1271	ENSG00000106153.12	430.421	5.97573	0.276667	21.599	1.83402655792772e-103	3.6946465009454e-99	CHCHD2
1272	ENSG00000106211.8	5788.81	0.414975	0.131297	3.1606	0.00157446	0.00445658	HSPB1
1273	ENSG00000106236.3	552.195	0.926818	0.225566	4.10885	3.97640540480738e-05	0.000184149	NPTX2
1274	ENSG00000106244.12	6676.99	0.151504	0.0362115	4.18386	2.86605338203947e-05	0.00013879	PDAP1
1275	ENSG00000106261.16	5421.05	0.298263	0.0712028	4.18892	2.80286435091553e-05	0.000136221	ZKSCAN1
1276	ENSG00000106263.17	4534.03	0.207829	0.056322	3.69	0.00022425	0.000821218	EIF3B
1277	ENSG00000106268.15	278.658	-0.339864	0.0968145	-3.51046	0.00044733	0.00149444	NUDT1
1278	ENSG00000106278.11	14891.6	-0.693712	0.155994	-4.44706	8.70545433337392e-06	4.98214140755163e-05	PTPRZ1
1279	ENSG00000106330.11	649.867	-0.288319	0.0723738	-3.98375	6.78376542871561e-05	0.000293575	MOSPD3
1280	ENSG00000106333.12	755.895	-1.86489	0.12485	-14.937	1.89284364384566e-50	2.11840751140394e-47	PCOLCE
1281	ENSG00000106336.12	175.673	0.590365	0.149457	3.95007	7.81279504963784e-05	0.000330535	FBXO24
1282	ENSG00000106341.10	1159.14	-1.2585	0.365693	-3.44142	0.000578664	0.00187445	PPP1R17
1283	ENSG00000106399.11	640.843	0.489425	0.0703171	6.96026	3.39638599321838e-12	1.00029526072199e-10	RPA3
1284	ENSG00000106415.12	364.987	-0.826576	0.17803	-4.6429	3.43559377064537e-06	2.23402312813593e-05	GLCCI1
1285	ENSG00000106460.18	3842.63	0.245781	0.0762381	3.22386	0.00126476	0.00369095	TMEM106B
1286	ENSG00000106462.10	359.685	-0.803475	0.148011	-5.42849	5.68340183895058e-08	6.39978368058465e-07	EZH2
1287	ENSG00000106484.15	5203.29	-0.422305	0.144886	-2.91474	0.00355983	0.0090558	MEST
1288	ENSG00000106524.8	1065.74	0.268845	0.0544533	4.93717	7.92626348588573e-07	6.27898458211436e-06	ANKMY2
1289	ENSG00000106537.7	1356.69	0.501258	0.0759584	6.59912	4.13609059803945e-11	1.009958122394e-09	TSPAN13
1290	ENSG00000106546.13	436.493	-0.839157	0.113545	-7.39054	1.46234280148739e-13	5.37571090072325e-12	AHR
1291	ENSG00000106554.12	1120.32	0.173722	0.0566435	3.06694	0.00216261	0.00585872	CHCHD3
1292	ENSG00000106571.13	870.461	-0.278833	0.0907659	-3.072	0.00212632	0.00578222	GLI3
1293	ENSG00000106603.18	1484.37	0.118745	0.0359078	3.30694	0.000943205	0.00286287	COA1
1294	ENSG00000106605.10	971.585	-0.207439	0.0597043	-3.47443	0.000511936	0.00168788	BLVRA
1295	ENSG00000106638.15	1828.65	0.604934	0.12906	4.68724	2.76911528073443e-06	1.85513226905205e-05	TBL2
1296	ENSG00000106665.15	9218.13	-0.299643	0.0414001	-7.23773	4.56247045989958e-13	1.54472214142314e-11	CLIP2
1297	ENSG00000106682.14	14121	0.245156	0.0670589	3.65583	0.00025635	0.000921843	EIF4H
1298	ENSG00000106683.14	1768.32	-0.337027	0.088932	-3.78971	0.000150823	0.000582947	LIMK1
1299	ENSG00000106688.11	220.929	-2.3954	0.276445	-8.66501	4.51474368937584e-18	3.13619005594746e-16	SLC1A1
1300	ENSG00000106689.10	108.179	-3.21546	0.528135	-6.08834	1.14087584604349e-09	1.98642557636526e-08	LHX2
1301	ENSG00000106714.17	505.466	0.475212	0.082076	5.7899	7.04284573015132e-09	1.01269184321127e-07	CNTNAP3
1302	ENSG00000106771.12	2904.43	0.150851	0.0390674	3.86129	0.000112791	0.000454524	TMEM245
1303	ENSG00000106780.8	5606.51	0.416586	0.0494787	8.4195	3.78099622223904e-17	2.30812633021229e-15	MEGF9
1304	ENSG00000106804.7	432.91	0.33783	0.0919942	3.67229	0.000240383	0.000871897	C5
1305	ENSG00000106809.10	577.151	-4.29942	0.471914	-9.1106	8.19304871362989e-20	7.50222574254882e-18	OGN
1306	ENSG00000106976.20	1789.19	-0.487696	0.12221	-3.99064	6.58966188361084e-05	0.000286343	DNM1
1307	ENSG00000106991.13	234.927	-0.495606	0.113157	-4.3798	1.18786384835229e-05	6.51675305693272e-05	ENG
1308	ENSG00000106993.11	907.61	0.349296	0.0633252	5.5159	3.46990834762254e-08	4.14844532123775e-07	CDC37L1
1309	ENSG00000107104.18	1458.49	-0.306663	0.05601	-5.47515	4.37147235410046e-08	5.09920732908823e-07	KANK1
1310	ENSG00000107105.14	161.174	-0.773931	0.266016	-2.90934	0.00362196	0.00919874	ELAVL2
1311	ENSG00000107159.12	50.0439	1.34766	0.27581	4.88619	1.02807723452174e-06	7.81237868330462e-06	CA9
1312	ENSG00000107175.11	2421.44	0.374175	0.0910244	4.11071	3.9444678082373e-05	0.000182922	CREB3
1313	ENSG00000107201.9	267.884	-0.654907	0.139933	-4.68016	2.86653532891573e-06	1.91339808485777e-05	DDX58
1314	ENSG00000107242.17	283.021	0.669785	0.149455	4.48151	7.41170361445927e-06	4.33533011943328e-05	PIP5K1B
1315	ENSG00000107262.20	1004.17	-0.581239	0.121603	-4.7798	1.75467405361167e-06	1.24997198325287e-05	BAG1
1316	ENSG00000107281.9	2266.31	-0.323297	0.0869721	-3.71725	0.000201407	0.000749417	NPDC1
1317	ENSG00000107341.4	4611.55	0.14267	0.0487395	2.92719	0.00342043	0.00875091	UBE2R2
1318	ENSG00000107372.12	4627.77	0.193633	0.0618667	3.12984	0.00174901	0.00489019	ZFAND5
1319	ENSG00000107521.18	866.238	-0.570837	0.0945306	-6.03864	1.55414630085255e-09	2.63094766644324e-08	HPS1
1320	ENSG00000107537.13	1489.19	0.559314	0.123887	4.51472	6.34005337236495e-06	3.79104705213096e-05	PHYH
1321	ENSG00000107551.20	1564.28	-0.159366	0.0459239	-3.47022	0.000520041	0.00171124	RASSF4
1322	ENSG00000107562.16	1448.36	-0.64901	0.140972	-4.60383	4.1479701601785e-06	2.6418229173821e-05	CXCL12
1323	ENSG00000107581.12	11707.6	0.127324	0.0430955	2.95447	0.00313206	0.00809744	EIF3A
1324	ENSG00000107611.14	1337.86	-0.435026	0.109305	-3.97992	6.8937387414423e-05	0.000297248	CUBN
1325	ENSG00000107625.12	1595.34	0.518616	0.120321	4.31027	1.63057587052056e-05	8.54080886938031e-05	DDX50
1326	ENSG00000107651.12	1618.51	0.593173	0.131917	4.49657	6.90570910842199e-06	4.07727709004825e-05	SEC23IP
1327	ENSG00000107669.17	1187.43	0.271389	0.0555298	4.88726	1.02246729850401e-06	7.7785512569348e-06	ATE1
1328	ENSG00000107672.14	450.465	-0.241358	0.0468107	-5.15605	2.52211744600004e-07	2.36316539300795e-06	NSMCE4A
1329	ENSG00000107771.16	1661.68	-0.316559	0.084876	-3.72966	0.000191737	0.000718344	CCSER2
1330	ENSG00000107779.13	1371.91	-0.215608	0.0412738	-5.22384	1.75248974199574e-07	1.71378183750021e-06	BMPR1A
1331	ENSG00000107815.8	1123.56	0.402877	0.0828291	4.86395	1.15064700799062e-06	8.63628315051084e-06	TWNK
1332	ENSG00000107821.14	491.279	1.76731	0.260235	6.79121	1.11196253413701e-11	3.03118880246145e-10	KAZALD1
1333	ENSG00000107833.10	592.968	0.208578	0.0668887	3.11829	0.00181906	0.00505449	NPM3
1334	ENSG00000107854.5	3915.54	0.199133	0.0450189	4.42333	9.71922772986922e-06	5.48595804478048e-05	TNKS2
1335	ENSG00000107862.4	4304.28	0.396608	0.0893197	4.44032	8.98251790674573e-06	5.11599726410497e-05	GBF1
1336	ENSG00000107872.12	973.771	0.234518	0.0763547	3.07142	0.00213041	0.00579179	FBXL15
1337	ENSG00000107882.11	917.132	-0.304239	0.0594723	-5.11565	3.12658879357563e-07	2.83972638622999e-06	SUFU
1338	ENSG00000107897.18	3079.44	0.22008	0.049574	4.43943	9.01978667441219e-06	5.1343205017246e-05	ACBD5
1339	ENSG00000107929.14	2356.23	0.238728	0.0606539	3.93591	8.28834053615896e-05	0.000347417	LARP4B
1340	ENSG00000107937.18	2292.2	0.6498	0.139633	4.65363	3.26137118016163e-06	2.13641952169542e-05	GTPBP4
1341	ENSG00000107957.16	1351.56	-0.915647	0.136644	-6.70095	2.07071522312562e-11	5.30719569591165e-10	SH3PXD2A
1342	ENSG00000107960.10	619.099	0.614109	0.126389	4.85887	1.18059873153982e-06	8.83803844179477e-06	STN1
1343	ENSG00000107968.9	277.374	0.360998	0.0899637	4.0127	6.00274824156226e-05	0.000263282	MAP3K8
1344	ENSG00000107984.9	42.5998	-0.776038	0.251358	-3.08738	0.00201932	0.00552406	DKK1
1345	ENSG00000108001.13	158.242	-0.793598	0.206444	-3.84412	0.000120984	0.000482524	EBF3
1346	ENSG00000108061.11	1460.16	0.195449	0.0426545	4.58214	4.60237907210748e-06	2.88472079675187e-05	SHOC2
1347	ENSG00000108064.10	1146.83	0.243093	0.047319	5.13732	2.78686541183386e-07	2.56353441650196e-06	TFAM
1348	ENSG00000108100.17	3150.4	0.135181	0.0336416	4.01828	5.86248398149127e-05	0.000258029	CCNY
1349	ENSG00000108106.13	1655.93	-0.300635	0.0922379	-3.25935	0.00111669	0.00331403	UBE2S
1350	ENSG00000108107.14	18777.7	0.385223	0.0985378	3.9094	9.25263898358964e-05	0.000382034	RPL28
1351	ENSG00000108175.16	4727.82	-0.228732	0.0594275	-3.84893	0.000118635	0.000474159	ZMIZ1
1352	ENSG00000108187.15	287.653	-0.290131	0.0895651	-3.23933	0.00119809	0.00352653	PBLD
1353	ENSG00000108219.14	2071.97	-0.192721	0.0551977	-3.49147	0.000480375	0.00159426	TSPAN14
1354	ENSG00000108256.8	4806.6	0.407535	0.102204	3.98748	6.67778989712753e-05	0.000289611	NUFIP2
1355	ENSG00000108298.10	16500.7	0.357779	0.0817056	4.37889	1.19287115469586e-05	6.53888147247567e-05	RPL19
1356	ENSG00000108309.13	408.904	-1.22482	0.272172	-4.50016	6.79024395890435e-06	4.02321954565083e-05	RUNDC3A
1357	ENSG00000108312.14	3694.32	-0.490737	0.114876	-4.27189	1.93819259904877e-05	9.91490348091353e-05	UBTF
1358	ENSG00000108344.14	4780.81	0.0873449	0.0293043	2.98061	0.00287671	0.00751222	PSMD3
1359	ENSG00000108375.12	153.707	0.938279	0.178114	5.26786	1.38025291148124e-07	1.38560015602237e-06	RNF43
1360	ENSG00000108406.9	3197.67	0.208862	0.0455933	4.58099	4.62777909044083e-06	2.89793626909949e-05	DHX40
1361	ENSG00000108423.14	309.36	0.449744	0.0996022	4.5154	6.31970285152427e-06	3.78337039952322e-05	TUBD1
1362	ENSG00000108424.9	10778.3	0.260963	0.049964	5.22302	1.76028356450584e-07	1.71973387036713e-06	KPNB1
1363	ENSG00000108433.16	974.231	0.351845	0.108205	3.25165	0.00114736	0.00339159	GOSR2
1364	ENSG00000108448.21	1009.88	0.494357	0.114832	4.30505	1.66951624072702e-05	8.70854600451731e-05	TRIM16L
1365	ENSG00000108469.14	1772.67	0.290751	0.083816	3.46892	0.000522551	0.00171866	RECQL5
1366	ENSG00000108474.16	1249.26	0.424071	0.1119	3.78973	0.000150809	0.000582947	PIGL
1367	ENSG00000108523.15	4750.97	0.33508	0.0552473	6.06509	1.31882736681169e-09	2.27269266932605e-08	RNF167
1368	ENSG00000108557.18	2490.9	-0.333907	0.0745039	-4.48174	7.40357355031969e-06	4.3330909114233e-05	RAI1
1369	ENSG00000108582.11	3118.36	0.345003	0.048229	7.15343	8.46338568819683e-13	2.7588172279729e-11	CPD
1370	ENSG00000108587.15	2121.75	0.341065	0.0793475	4.29837	1.72062647004787e-05	8.94042306915511e-05	GOSR1
1371	ENSG00000108588.13	3674.22	0.166281	0.0403519	4.12077	3.77608480259372e-05	0.00017629	CCDC47
1372	ENSG00000108599.14	1099.47	0.167618	0.0354988	4.72178	2.33789059906994e-06	1.60084317193284e-05	AKAP10
1373	ENSG00000108639.7	934.379	0.328901	0.0875785	3.7555	0.000172998	0.000657061	SYNGR2
1374	ENSG00000108651.9	1210.8	0.554875	0.122944	4.51322	6.38515644964207e-06	3.81575131053217e-05	UTP6
1375	ENSG00000108654.14	14489.5	-0.30464	0.0545521	-5.58439	2.34518456766126e-08	2.94170256012055e-07	DDX5
1376	ENSG00000108669.16	882.197	-0.396936	0.108847	-3.64672	0.000265607	0.000950214	CYTH1
1377	ENSG00000108733.9	1024.48	0.245025	0.0671255	3.65025	0.000261983	0.000939753	PEX12
1378	ENSG00000108771.12	155.397	0.712872	0.175916	4.05233	5.07095041228054e-05	0.00022838	DHX58
1379	ENSG00000108784.9	1688.46	0.285503	0.067481	4.23087	2.32793888783434e-05	0.000115994	NAGLU
1380	ENSG00000108785.7	164.521	0.29973	0.103603	2.89307	0.00381492	0.00962329	HSD17B1P1
1381	ENSG00000108786.10	1247.21	0.250936	0.0581908	4.31231	1.61560577534998e-05	8.47561936052743e-05	HSD17B1
1382	ENSG00000108788.11	1027.17	0.313309	0.0768847	4.07505	4.60042756030792e-05	0.000209436	MLX
1383	ENSG00000108821.13	111153	-3.67177	0.427479	-8.58936	8.74572383518266e-18	5.75760152482859e-16	COL1A1
1384	ENSG00000108823.15	23.649	-2.75386	0.311753	-8.83346	1.01482423009463e-18	7.62822168479715e-17	SGCA
1385	ENSG00000108829.9	4254.48	0.320711	0.105641	3.03587	0.00239843	0.00641226	LRRC59
1386	ENSG00000108830.9	2602.28	-0.592125	0.108952	-5.43476	5.48699292039869e-08	6.21684321605352e-07	RND2
1387	ENSG00000108861.8	2120.46	-0.160741	0.0488058	-3.29348	0.000989565	0.00298783	DUSP3
1388	ENSG00000108924.13	20.6446	-0.7975	0.231633	-3.44294	0.00057543	0.00186667	HLF
1389	ENSG00000108950.11	49.8991	-2.24765	0.257458	-8.73015	2.54345601252089e-18	1.8234135719656e-16	FAM20A
1390	ENSG00000109063.14	39.9363	-1.48537	0.239891	-6.19185	5.94608491124706e-10	1.10501734812797e-08	MYH3
1391	ENSG00000109065.11	1524.35	0.234639	0.0761774	3.08017	0.00206881	0.00564412	NAT9
1392	ENSG00000109083.13	932.407	0.267266	0.0491625	5.43638	5.43726119721773e-08	6.16396324242832e-07	IFT20
1393	ENSG00000109103.11	1138.52	0.227997	0.0609796	3.73891	0.000184816	0.000696693	UNC119
1394	ENSG00000109107.13	1779.67	0.766143	0.180457	4.24557	2.18036539149981e-05	0.000109589	ALDOC
1395	ENSG00000109133.12	2291.28	0.308317	0.0717368	4.29789	1.72427942055315e-05	8.95247652758846e-05	TMEM33
1396	ENSG00000109158.10	112.185	1.19338	0.204606	5.83255	5.45862997674019e-09	8.06188422884393e-08	GABRA4
1397	ENSG00000109180.14	4740.8	0.23424	0.0507622	4.61447	3.94106360906474e-06	2.52200528604222e-05	OCIAD1
1398	ENSG00000109270.12	1672.2	0.322778	0.0674836	4.78306	1.72644102284264e-06	1.23199271715073e-05	LAMTOR3
1399	ENSG00000109320.11	392.436	-0.38566	0.0930347	-4.14534	3.39312049953664e-05	0.000160749	NFKB1
1400	ENSG00000109323.9	1720.12	0.503734	0.0671611	7.50039	6.36301869518117e-14	2.46032651851103e-12	MANBA
1401	ENSG00000109332.19	7424.93	0.235141	0.052672	4.46426	8.03477036991025e-06	4.64982617356628e-05	UBE2D3
1402	ENSG00000109339.21	2577.65	-0.391044	0.0973636	-4.01633	5.91118829003413e-05	0.000259832	MAPK10
1403	ENSG00000109390.11	1202.8	0.286509	0.0605012	4.7356	2.18409687863295e-06	1.51198046804332e-05	NDUFC1
1404	ENSG00000109445.10	1430.05	0.352066	0.108099	3.25687	0.00112648	0.00333967	ZNF330
1405	ENSG00000109452.12	165.816	-1.42367	0.157517	-9.03819	1.59280746587232e-19	1.36540878297864e-17	INPP4B
1406	ENSG00000109475.16	8858.02	0.614909	0.100537	6.11626	9.57982368180659e-10	1.69732232251534e-08	RPL34
1407	ENSG00000109519.12	789.615	0.343462	0.0723108	4.7498	2.0361697006871e-06	1.42228289252225e-05	GRPEL1
1408	ENSG00000109534.16	746.991	0.330363	0.0887752	3.72134	0.000198165	0.000739128	GAR1
1409	ENSG00000109536.11	767.206	0.225347	0.0731374	3.08114	0.00206211	0.00562813	FRG1
1410	ENSG00000109576.13	323.691	-0.653715	0.110716	-5.90445	3.53824509831188e-09	5.49136729626293e-08	AADAT
1411	ENSG00000109618.11	475.861	0.259686	0.0724547	3.58412	0.00033822	0.00117069	SEPSECS
1412	ENSG00000109625.18	21.3608	1.29171	0.3166	4.07994	4.50469807155357e-05	0.000205543	CPZ
1413	ENSG00000109667.11	15.5278	-1.84059	0.249291	-7.38329	1.54419785306441e-13	5.65597559090591e-12	SLC2A9
1414	ENSG00000109674.3	24.8977	-1.59231	0.352936	-4.51161	6.43362702610073e-06	3.84016048713479e-05	NEIL3
1415	ENSG00000109680.10	226.616	-0.395735	0.0826387	-4.78873	1.67838103448692e-06	1.19982207025333e-05	TBC1D19
1416	ENSG00000109685.17	4432.52	-0.268221	0.0642968	-4.17161	3.02455761970369e-05	0.000145452	NSD2
1417	ENSG00000109686.17	20537.8	0.563108	0.0991107	5.68161	1.33432304618118e-08	1.7964292262905e-07	SH3D19
1418	ENSG00000109738.10	311.307	-0.415613	0.122673	-3.38798	0.000704089	0.00222667	GLRB
1419	ENSG00000109762.15	837.231	0.163318	0.0562761	2.90209	0.00370687	0.00938342	SNX25
1420	ENSG00000109775.10	1291.47	0.203807	0.063292	3.2201	0.00128144	0.00372839	UFSP2
1421	ENSG00000109787.12	1198.13	-0.35722	0.0418176	-8.54232	1.3155137057961e-17	8.43981643415999e-16	KLF3
1422	ENSG00000109794.13	489.473	0.353872	0.0737537	4.79802	1.60240670818092e-06	1.15164049719246e-05	FAM149A
1423	ENSG00000109805.9	325.623	-0.624917	0.130624	-4.78408	1.71774082970037e-06	1.2262186043343e-05	NCAPG
1424	ENSG00000109819.8	447.902	0.88396	0.151082	5.85087	4.88995360269767e-09	7.32402344433789e-08	PPARGC1A
1425	ENSG00000109846.7	3359.13	1.08554	0.27501	3.94726	7.90501692849972e-05	0.00033392	CRYAB
1426	ENSG00000109881.16	551.498	-0.309727	0.0875705	-3.53688	0.000404876	0.00137057	CCDC34
1427	ENSG00000109917.10	1479.17	0.272441	0.0872935	3.12098	0.0018025	0.005014	ZPR1
1428	ENSG00000109919.9	1616.95	-0.375409	0.0803438	-4.67253	2.97506346033407e-06	1.97797536001419e-05	MTCH2
1429	ENSG00000109927.10	150.174	-0.307803	0.0961117	-3.20255	0.00136215	0.00392625	TECTA
1430	ENSG00000109956.12	3033.66	-0.968258	0.168431	-5.74868	8.99436346343679e-09	1.26177891344662e-07	B3GAT1
1431	ENSG00000109971.13	38920.3	0.259036	0.0646012	4.00976	6.0779440072315e-05	0.000266232	HSPA8
1432	ENSG00000110002.15	1761.74	-0.21545	0.0697016	-3.09104	0.0019946	0.00547054	VWA5A
1433	ENSG00000110011.13	1182.85	0.496636	0.105247	4.71876	2.37286041419141e-06	1.62109810078653e-05	DNAJC4
1434	ENSG00000110013.12	9718.85	0.276183	0.0662369	4.16963	3.05097382439623e-05	0.000146407	SIAE
1435	ENSG00000110031.12	186.996	0.486333	0.129072	3.76791	0.000164618	0.000628788	LPXN
1436	ENSG00000110042.7	3495.27	-0.620185	0.195379	-3.17427	0.00150216	0.00428081	DTX4
1437	ENSG00000110048.11	4283.25	0.680234	0.136807	4.97221	6.61936737256554e-07	5.39867027207825e-06	OSBP
1438	ENSG00000110063.8	351.709	-0.180476	0.045391	-3.97603	7.00742410029751e-05	0.000301569	DCPS
1439	ENSG00000110074.10	984.125	0.333693	0.0999746	3.33778	0.000844498	0.0025997	FOXRED1
1440	ENSG00000110075.14	1522	-0.214752	0.0532865	-4.03015	5.57420874390712e-05	0.000247068	PPP6R3
1441	ENSG00000110076.18	1907.07	-1.0341	0.248306	-4.16464	3.11843232436365e-05	0.000149289	NRXN2
1442	ENSG00000110092.3	1968.41	-0.952992	0.0906165	-10.5168	7.23216275725942e-26	1.32447198859083e-23	CCND1
1443	ENSG00000110108.9	982.769	-0.378541	0.106877	-3.54186	0.000397322	0.00134885	TMEM109
1444	ENSG00000110195.12	75.3824	0.855972	0.11582	7.39056	1.46209878410884e-13	5.37571090072325e-12	FOLR1
1445	ENSG00000110315.6	3946.84	0.13501	0.0338264	3.99127	6.57210469570481e-05	0.000285765	RNF141
1446	ENSG00000110328.5	1468.27	-0.723592	0.146989	-4.92276	8.53336455939098e-07	6.66929504122454e-06	GALNT18
1447	ENSG00000110330.8	2894.7	0.125236	0.0403737	3.10192	0.0019227	0.00529864	BIRC2
1448	ENSG00000110344.9	2989.84	0.239685	0.0595865	4.02248	5.7589014017792e-05	0.000253747	UBE4A
1449	ENSG00000110400.10	817.064	-1.01671	0.252564	-4.02553	5.6846570851871e-05	0.00025097	NECTIN1
1450	ENSG00000110427.15	978.385	-0.664181	0.0832742	-7.97583	1.51354503237412e-15	7.45485688928523e-14	KIAA1549L
1451	ENSG00000110435.11	1966.59	0.574818	0.121863	4.7169	2.3946623937297e-06	1.63222705044793e-05	PDHX
1452	ENSG00000110436.12	786.842	-0.763849	0.244414	-3.12523	0.00177667	0.00495173	SLC1A2
1453	ENSG00000110446.10	422.255	-0.662143	0.118095	-5.60687	2.06017330087261e-08	2.62008782487871e-07	SLC15A3
1454	ENSG00000110455.13	21.2206	-1.3775	0.281089	-4.90056	9.55628373850835e-07	7.33656005763151e-06	ACCS
1455	ENSG00000110583.12	841.202	-0.410089	0.0994749	-4.12254	3.74723549921822e-05	0.000175092	NAA40
1456	ENSG00000110628.13	536.737	0.496369	0.168506	2.9457	0.0032222	0.00829325	SLC22A18
1457	ENSG00000110660.14	252.35	0.951264	0.179356	5.30378	1.13425922884702e-07	1.16698938534848e-06	SLC35F2
1458	ENSG00000110665.11	23.7192	1.48652	0.423475	3.51029	0.000447612	0.00149513	C11orf21
1459	ENSG00000110675.12	1987.6	-0.449579	0.115694	-3.88592	0.000101942	0.000415494	ELMOD1
1460	ENSG00000110693.17	789.515	-1.64215	0.155132	-10.5855	3.47852764703879e-26	6.61084334430154e-24	SOX6
1461	ENSG00000110696.9	7156.96	0.237053	0.0596533	3.97384	7.07225734672867e-05	0.000303775	C11orf58
1462	ENSG00000110700.6	7575.94	0.463405	0.0863118	5.36897	7.91886549221233e-08	8.48991726134207e-07	RPS13
1463	ENSG00000110711.9	1323.12	0.145453	0.0498432	2.91822	0.0035204	0.00897134	AIP
1464	ENSG00000110713.15	1870.55	0.183909	0.0596752	3.08183	0.00205729	0.0056165	NUP98
1465	ENSG00000110717.12	2310.9	0.254756	0.0789225	3.22792	0.00124694	0.0036495	NDUFS8
1466	ENSG00000110723.11	107.916	0.780377	0.183922	4.24297	2.20577363386776e-05	0.000110618	EXPH5
1467	ENSG00000110768.11	511.322	-0.275821	0.0752497	-3.66541	0.000246941	0.000891512	GTF2H1
1468	ENSG00000110786.17	265.953	-0.913774	0.283517	-3.22299	0.00126859	0.00369998	PTPN5
1469	ENSG00000110799.13	19.4287	-1.10193	0.216795	-5.08282	3.71871911436049e-07	3.29580275225658e-06	VWF
1470	ENSG00000110811.19	1492.29	0.478441	0.158952	3.00998	0.00261263	0.00691973	P3H3
1471	ENSG00000110871.14	1535.7	0.192089	0.0499815	3.8432	0.000121442	0.000484062	COQ5
1472	ENSG00000110876.9	37.62	-0.642527	0.17831	-3.60342	0.000314057	0.00109972	SELPLG
1473	ENSG00000110880.10	5505.74	-0.207901	0.0504282	-4.12271	3.74439447429311e-05	0.000175014	CORO1C
1474	ENSG00000110900.14	7036.51	-0.237148	0.0566215	-4.1883	2.81054962370777e-05	0.000136562	TSPAN11
1475	ENSG00000110906.12	899.453	-0.425085	0.0651664	-6.52307	6.88840041338401e-11	1.61544617377906e-09	KCTD10
1476	ENSG00000110911.15	2390.83	0.144665	0.036517	3.96156	7.4460391224342e-05	0.000317059	SLC11A2
1477	ENSG00000110917.7	11131.8	0.494971	0.0865561	5.7185	1.07471094437719e-08	1.47781924740468e-07	MLEC
1478	ENSG00000110925.6	1622.13	-0.190829	0.056717	-3.36459	0.000766585	0.00239387	CSRNP2
1479	ENSG00000110931.18	772.717	-0.789623	0.106618	-7.40607	1.30100409416568e-13	4.83555857508627e-12	CAMKK2
1480	ENSG00000110944.8	31.4541	0.662277	0.218697	3.02828	0.00245953	0.00655646	IL23A
1481	ENSG00000110955.8	18108	0.442895	0.0885345	5.00251	5.65879249487188e-07	4.73406872131204e-06	ATP5F1B
1482	ENSG00000110958.15	10204.8	0.444714	0.0878912	5.05982	4.19643703057057e-07	3.67553147742801e-06	PTGES3
1483	ENSG00000111012.9	30.6122	1.6948	0.365995	4.63068	3.64473767587455e-06	2.35557396472547e-05	CYP27B1
1484	ENSG00000111057.10	22.5068	2.63788	0.271351	9.72129	2.44665319826942e-22	3.09986343893946e-20	KRT18
1485	ENSG00000111077.17	489.682	-1.10278	0.143403	-7.69003	1.47096648152261e-14	6.17346245214019e-13	TNS2
1486	ENSG00000111110.11	241.886	0.438215	0.112778	3.88563	0.000102064	0.000415875	PPM1H
1487	ENSG00000111144.9	2672.88	0.404221	0.0577858	6.99516	2.64962209249118e-12	7.96666224675146e-11	LTA4H
1488	ENSG00000111181.12	33.2215	-0.573832	0.188304	-3.04737	0.00230852	0.0061982	SLC6A12
1489	ENSG00000111206.12	296.931	-1.70623	0.267664	-6.37452	1.83538863336366e-10	3.8878973731978e-09	FOXM1
1490	ENSG00000111229.15	1908.47	0.51353	0.0927407	5.53727	3.07222218272845e-08	3.7350582903479e-07	ARPC3
1491	ENSG00000111231.8	773.11	0.234532	0.0466561	5.02682	4.98681548145956e-07	4.26217216266452e-06	GPN3
1492	ENSG00000111237.18	897.352	-0.150878	0.0385486	-3.91397	9.07913425713617e-05	0.00037564	VPS29
1493	ENSG00000111247.14	111.856	-0.802974	0.154404	-5.20048	1.98770356006827e-07	1.91750126083608e-06	RAD51AP1
1494	ENSG00000111249.13	75.0707	-2.15629	0.25126	-8.5819	9.33200408901617e-18	6.10367605107892e-16	CUX2
1495	ENSG00000111254.7	329.423	0.290098	0.0985028	2.94507	0.00322878	0.00830515	AKAP3
1496	ENSG00000111261.13	1271.83	0.372156	0.0792839	4.69396	2.67967609782577e-06	1.80481695054163e-05	MANSC1
1497	ENSG00000111341.9	302.527	-4.82804	0.422017	-11.4404	2.6274775578535e-30	6.70006777252642e-28	MGP
1498	ENSG00000111344.11	48.6718	1.31996	0.345941	3.81555	0.000135878	0.000532751	RASAL1
1499	ENSG00000111358.13	1276.43	0.272267	0.0711635	3.82593	0.000130278	0.000513289	GTF2H3
1500	ENSG00000111412.5	3094.28	-0.305226	0.0985074	-3.09851	0.00194498	0.00534902	C12orf49
1501	ENSG00000111424.10	56.7564	-2.48969	0.312558	-7.96553	1.64519761945664e-15	8.04429758348397e-14	VDR
1502	ENSG00000111432.4	116.959	0.858114	0.26412	3.24895	0.0011583	0.00342041	FZD10
1503	ENSG00000111450.13	869.605	-0.490706	0.107279	-4.57412	4.78232992867936e-06	2.97721346241237e-05	STX2
1504	ENSG00000111452.12	64	-0.896084	0.164225	-5.45644	4.85776467970405e-08	5.59837926044841e-07	ADGRD1
1505	ENSG00000111481.9	5719.13	0.326821	0.0824581	3.96348	7.3864789744724e-05	0.000315322	COPZ1
1506	ENSG00000111490.12	173.037	-0.369567	0.0985741	-3.74913	0.000177449	0.000671179	TBC1D30
1507	ENSG00000111540.15	7966.57	0.174526	0.047346	3.68619	0.000227638	0.000831207	RAB5B
1508	ENSG00000111639.7	2415.89	0.169744	0.0452644	3.75005	0.000176797	0.000669218	MRPL51
1509	ENSG00000111640.14	58357.6	0.255985	0.0642376	3.98497	6.74872781991057e-05	0.000292309	GAPDH
1510	ENSG00000111641.11	14.1184	-0.613993	0.206496	-2.97339	0.00294534	0.00766586	NOP2
1511	ENSG00000111652.9	2496.18	0.176406	0.0499849	3.52919	0.000416841	0.00140587	COPS7A
1512	ENSG00000111653.19	2105.9	0.134177	0.0419336	3.19976	0.00137541	0.0039605	ING4
1513	ENSG00000111665.11	261.963	-0.467942	0.117307	-3.98903	6.63439395537013e-05	0.000288039	CDCA3
1514	ENSG00000111667.13	5404.41	0.184602	0.0459382	4.01848	5.85740832726655e-05	0.000257862	USP5
1515	ENSG00000111671.9	536.428	0.206802	0.0620454	3.33307	0.000858941	0.0026369	SPSB2
1516	ENSG00000111674.8	13207.4	0.578522	0.12165	4.75564	1.9781825195522e-06	1.38706880808838e-05	ENO2
1517	ENSG00000111696.11	349.001	-0.527178	0.102683	-5.13402	2.83618554081802e-07	2.60652179378554e-06	NT5DC3
1518	ENSG00000111711.9	1443.15	0.6781	0.185538	3.65479	0.000257397	0.000925445	GOLT1B
1519	ENSG00000111716.12	30027.7	0.212961	0.0661226	3.2207	0.00127877	0.00372211	LDHB
1520	ENSG00000111725.10	1971.74	0.317483	0.0695747	4.56319	5.03826879884041e-06	3.12007147103105e-05	PRKAB1
1521	ENSG00000111726.12	1443.81	0.40294	0.0807215	4.99173	5.98408918302682e-07	4.96292616682072e-06	CMAS
1522	ENSG00000111727.11	707.823	-0.321316	0.0631589	-5.08742	3.62969705818555e-07	3.23457721021298e-06	HCFC2
1523	ENSG00000111737.11	1663.55	-0.30065	0.0644298	-4.66631	3.06651059402624e-06	2.02673411800061e-05	RAB35
1524	ENSG00000111752.10	3087.42	-0.187855	0.0520318	-3.61039	0.000305733	0.00107425	PHC1
1525	ENSG00000111786.8	5184.13	0.182173	0.0404041	4.50878	6.52009528619996e-06	3.88371731343874e-05	SRSF9
1526	ENSG00000111799.20	5064.73	-2.0209	0.216269	-9.34436	9.2450446065443e-21	9.45387937049924e-19	COL12A1
1527	ENSG00000111843.13	2383.07	0.203642	0.0495144	4.11279	3.90912253667621e-05	0.000181492	TMEM14C
1528	ENSG00000111879.18	3002.4	0.311727	0.0956637	3.25857	0.00111975	0.00332215	FAM184A
1529	ENSG00000111897.6	19946.4	0.27557	0.0469401	5.87068	4.34023306737056e-09	6.58388517636898e-08	SERINC1
1530	ENSG00000111907.20	106.332	1.26154	0.201706	6.25437	3.99113294912143e-10	7.79838731911262e-09	TPD52L1
1531	ENSG00000111911.6	2617.62	0.170918	0.0560187	3.05109	0.00228014	0.006131	HINT3
1532	ENSG00000111912.19	642.486	-0.499654	0.110025	-4.54127	5.59161302115566e-06	3.40723062042289e-05	NCOA7
1533	ENSG00000111913.18	682.949	1.08979	0.0957011	11.3874	4.83002666032986e-30	1.21626108840431e-27	RIPOR2
1534	ENSG00000111962.7	1205.78	-0.267104	0.0830553	-3.21598	0.00130002	0.00377198	UST
1535	ENSG00000111981.4	113.712	1.20965	0.277557	4.3582	1.31136549439824e-05	7.09003163839303e-05	ULBP1
1536	ENSG00000112029.9	227.168	-0.488769	0.104152	-4.69283	2.69445167706195e-06	1.81234487594034e-05	FBXO5
1537	ENSG00000112079.8	616.334	-0.275862	0.0756113	-3.64842	0.000263859	0.000945473	STK38
1538	ENSG00000112081.16	3317.22	-0.462761	0.0797215	-5.80472	6.4472438395342e-09	9.37083168451778e-08	SRSF3
1539	ENSG00000112096.17	2375.02	0.353914	0.06134	5.76971	7.94059036560229e-09	1.13208204469256e-07	SOD2
1540	ENSG00000112110.9	1631.07	0.414507	0.100614	4.11978	3.79230088308499e-05	0.000176842	MRPL18
1541	ENSG00000112139.14	7732.55	-0.606711	0.181369	-3.34517	0.000822309	0.00254305	MDGA1
1542	ENSG00000112144.15	417.118	-0.610367	0.0920844	-6.62835	3.39464725253764e-11	8.4114598895905e-10	ICK
1543	ENSG00000112146.16	997.291	-0.30889	0.0572366	-5.39671	6.78735897956832e-08	7.47983296736345e-07	FBXO9
1544	ENSG00000112167.9	230.875	-0.569715	0.130666	-4.36008	1.30013511545443e-05	7.04065104861008e-05	SAYSD1
1545	ENSG00000112182.14	347.825	-0.492415	0.166429	-2.9587	0.00308935	0.00800039	BACH2
1546	ENSG00000112186.11	966.469	-0.460352	0.0954658	-4.82217	1.42007306344513e-06	1.039512058979e-05	CAP2
1547	ENSG00000112200.16	1507.5	0.352496	0.0899254	3.91987	8.8596138723092e-05	0.000367615	ZNF451
1548	ENSG00000112208.11	681.007	-0.217576	0.0736516	-2.95412	0.00313558	0.00810342	BAG2
1549	ENSG00000112210.11	839.828	-0.421851	0.101011	-4.1763	2.96291950482045e-05	0.000142931	RAB23
1550	ENSG00000112218.8	95.0243	0.648944	0.13118	4.94698	7.53737543319266e-07	6.02541381355818e-06	GPR63
1551	ENSG00000112242.14	832.996	-0.534792	0.0679067	-7.8754	3.3966151507144e-15	1.59871056568088e-13	E2F3
1552	ENSG00000112245.10	19260	0.431447	0.115573	3.7331	0.000189137	0.000710058	PTP4A1
1553	ENSG00000112246.9	85.0557	-4.91396	0.702629	-6.99368	2.67763541854312e-12	8.03581601996093e-11	SIM1
1554	ENSG00000112249.13	2692.42	0.231827	0.08002	2.89711	0.00376613	0.00951093	ASCC3
1555	ENSG00000112276.13	277.73	-0.572178	0.157257	-3.6385	0.000274234	0.000976224	BVES
1556	ENSG00000112280.16	61.6185	-0.863104	0.152922	-5.64408	1.66062983136556e-08	2.17370941863932e-07	COL9A1
1557	ENSG00000112290.12	894.614	-0.950932	0.150516	-6.31783	2.65262274899169e-10	5.3868029514554e-09	WASF1
1558	ENSG00000112294.12	3758.12	0.221109	0.0645157	3.42721	0.000609827	0.0019612	ALDH5A1
1559	ENSG00000112304.10	1534.84	0.211483	0.0500259	4.22747	2.36338238229407e-05	0.000117556	ACOT13
1560	ENSG00000112306.7	12219.2	0.386648	0.101544	3.80768	0.000140277	0.000546805	RPS12
1561	ENSG00000112319.18	1057.11	0.311674	0.0826421	3.77137	0.000162355	0.000621913	EYA4
1562	ENSG00000112320.11	1793.9	-0.46677	0.143419	-3.25459	0.00113556	0.0033641	SOBP
1563	ENSG00000112335.14	5043.11	0.12284	0.026305	4.66981	3.01472406559926e-06	1.99840790725558e-05	SNX3
1564	ENSG00000112357.12	259.704	0.390157	0.0967882	4.03104	5.55317442952831e-05	0.000246353	PEX7
1565	ENSG00000112378.11	1451.88	0.880331	0.208456	4.22311	2.40954506082174e-05	0.000119587	PERP
1566	ENSG00000112406.4	526.685	-0.316936	0.0988788	-3.2053	0.00134923	0.00389569	HECA
1567	ENSG00000112419.14	334.888	-0.292897	0.101508	-2.88545	0.00390852	0.00982956	PHACTR2
1568	ENSG00000112473.17	8843.56	0.708333	0.129797	5.45722	4.83646103655907e-08	5.57701817867672e-07	SLC39A7
1569	ENSG00000112494.9	36.719	0.878395	0.259869	3.38015	0.000724466	0.00228251	UNC93A
1570	ENSG00000112511.17	3542.89	0.450292	0.0930424	4.83964	1.30072650274303e-06	9.63350566094054e-06	PHF1
1571	ENSG00000112514.15	4532.89	0.232332	0.0791221	2.93637	0.00332073	0.0085153	CUTA
1572	ENSG00000112562.18	400.589	-1.08749	0.128962	-8.43262	3.3800935653203e-17	2.06966519371968e-15	SMOC2
1573	ENSG00000112576.12	1538.36	-0.52102	0.0646998	-8.05289	8.08635163892079e-16	4.19844210737266e-14	CCND3
1574	ENSG00000112592.13	724.377	0.264913	0.0836346	3.1675	0.00153753	0.00436617	TBP
1575	ENSG00000112640.14	2377.14	-0.164587	0.0477662	-3.44567	0.000569641	0.00185028	PPP2R5D
1576	ENSG00000112651.11	1245.81	0.499824	0.117707	4.24636	2.17269259846928e-05	0.000109282	MRPL2
1577	ENSG00000112655.15	10339.1	-0.278194	0.079004	-3.52126	0.000429493	0.00144106	PTK7
1578	ENSG00000112658.7	2133.84	-0.331269	0.0968779	-3.41945	0.000627489	0.00201286	SRF
1579	ENSG00000112695.11	2890.94	0.382586	0.0684852	5.58641	2.31812145370969e-08	2.90956739470291e-07	COX7A2
1580	ENSG00000112697.15	7184.71	0.398395	0.0787701	5.05769	4.2435564483631e-07	3.70552425887623e-06	TMEM30A
1581	ENSG00000112699.10	433.427	-0.260701	0.0658956	-3.95627	7.61285247526204e-05	0.000322933	GMDS
1582	ENSG00000112739.16	1965.13	-0.198638	0.0661998	-3.00058	0.00269466	0.00711268	PRPF4B
1583	ENSG00000112742.9	132.384	-0.868946	0.203595	-4.26802	1.97217292266107e-05	0.000100657	TTK
1584	ENSG00000112759.17	853.146	0.51402	0.12395	4.14701	3.36850425749862e-05	0.000159742	SLC29A1
1585	ENSG00000112773.15	2777.39	0.440178	0.11649	3.77866	0.000157672	0.000606627	TENT5A
1586	ENSG00000112787.12	1792.75	-0.264281	0.0577267	-4.57815	4.69115038720306e-06	2.93033254419243e-05	FBRSL1
1587	ENSG00000112796.9	731.859	0.376124	0.125487	2.99731	0.00272372	0.00717621	ENPP5
1588	ENSG00000112812.15	69.9463	2.55082	0.202562	12.5928	2.31254942022841e-36	1.08340251326747e-33	PRSS16
1589	ENSG00000112852.6	2179.5	-0.629414	0.187964	-3.34859	0.000812232	0.00251884	PCDHB2
1590	ENSG00000112855.15	1338.79	0.373494	0.108544	3.44093	0.000579724	0.00187667	HARS2
1591	ENSG00000112874.9	1272.26	0.299301	0.0532893	5.61653	1.94830033269094e-08	2.49355210940654e-07	NUDT12
1592	ENSG00000112893.9	570.844	-0.280341	0.0696224	-4.02659	5.6592281059702e-05	0.000250066	MAN2A1
1593	ENSG00000112902.11	1278.07	-1.49531	0.153816	-9.72142	2.44339577571302e-22	3.09986343893946e-20	SEMA5A
1594	ENSG00000112977.15	4021.14	0.389082	0.0695127	5.59727	2.17752275478457e-08	2.74506857916991e-07	DAP
1595	ENSG00000112983.17	1783.08	-0.290013	0.0471987	-6.14451	8.02082503603939e-10	1.44525510152964e-08	BRD8
1596	ENSG00000112984.11	239.173	-1.04621	0.234853	-4.45476	8.39872424428834e-06	4.83416704077002e-05	KIF20A
1597	ENSG00000113013.12	14989.9	0.753165	0.15285	4.92749	8.32942791741164e-07	6.53667025306808e-06	HSPA9
1598	ENSG00000113048.16	2232.2	0.27079	0.050235	5.39047	7.0273205396877e-08	7.70926642976613e-07	MRPS27
1599	ENSG00000113068.9	1664.56	-0.128787	0.0417759	-3.0828	0.0020506	0.00560049	PFDN1
1600	ENSG00000113070.7	386.999	-0.626696	0.124903	-5.01748	5.23536875980417e-07	4.43882591187942e-06	HBEGF
1601	ENSG00000113083.13	2619.04	-0.588056	0.109903	-5.35066	8.76331359525076e-08	9.28653089828125e-07	LOX
1602	ENSG00000113119.12	397.075	0.3134	0.072666	4.31289	1.61136995273694e-05	8.45559981711007e-05	TMCO6
1603	ENSG00000113140.10	146763	-0.3183	0.0815833	-3.90153	9.5586608882591e-05	0.000393058	SPARC
1604	ENSG00000113141.17	6135.26	0.144384	0.0414853	3.48038	0.000500702	0.00165409	IK
1605	ENSG00000113161.15	4151.49	0.553863	0.139093	3.98196	6.83502461381364e-05	0.000295349	HMGCR
1606	ENSG00000113163.16	2371.75	0.647443	0.127306	5.08574	3.66193400546948e-07	3.25837723234022e-06	CERT1
1607	ENSG00000113194.12	2495.06	0.223847	0.0700683	3.1947	0.00139976	0.00402026	FAF2
1608	ENSG00000113209.8	465.365	4.52139	0.474056	9.53767	1.46076843645085e-21	1.62581105813825e-19	PCDHB5
1609	ENSG00000113263.12	56.7926	-1.63611	0.426396	-3.83706	0.000124517	0.000494072	ITK
1610	ENSG00000113269.13	3055.23	-0.314834	0.0923038	-3.41085	0.000647616	0.00206787	RNF130
1611	ENSG00000113282.13	2393.12	0.256871	0.0799972	3.211	0.00132275	0.00383021	CLINT1
1612	ENSG00000113296.14	666.597	0.396993	0.0751395	5.28341	1.26804255252436e-07	1.28365413168861e-06	THBS4
1613	ENSG00000113328.18	3313.99	0.755628	0.121105	6.23947	4.39066336416413e-10	8.47440319944952e-09	CCNG1
1614	ENSG00000113356.11	156.161	0.223808	0.0698766	3.20291	0.00136049	0.00392289	POLR3G
1615	ENSG00000113368.11	1085.05	-0.48443	0.134062	-3.61347	0.000302128	0.00106322	LMNB1
1616	ENSG00000113389.15	167.636	-3.33226	0.317211	-10.5049	8.20422574752375e-26	1.47566185432023e-23	NPR3
1617	ENSG00000113396.12	56.6434	-1.0811	0.30765	-3.51406	0.000441316	0.00147704	SLC27A6
1618	ENSG00000113456.18	1144.18	0.228958	0.0578334	3.95893	7.52865633601372e-05	0.000319815	RAD1
1619	ENSG00000113460.12	801.032	0.447739	0.116245	3.85168	0.000117308	0.000470004	BRIX1
1620	ENSG00000113494.16	20.0667	-1.35731	0.367704	-3.69132	0.00022309	0.000817414	PRLR
1621	ENSG00000113569.15	1241.19	0.261671	0.0695414	3.76281	0.000168017	0.00063983	NUP155
1622	ENSG00000113580.14	904.175	-0.752883	0.073325	-10.2678	9.84662817729409e-25	1.58688259705272e-22	NR3C1
1623	ENSG00000113594.9	2520.34	0.275191	0.0695774	3.95517	7.64793117251167e-05	0.000324216	LIFR
1624	ENSG00000113595.14	1226.28	0.237998	0.0815683	2.91777	0.0035254	0.00898182	TRIM23
1625	ENSG00000113597.17	636.456	0.272763	0.0852411	3.1999	0.00137477	0.00395922	TRAPPC13
1626	ENSG00000113615.12	1674.08	0.69807	0.156755	4.45326	8.45762537270676e-06	4.86241047754503e-05	SEC24A
1627	ENSG00000113643.8	2003.7	0.642233	0.146338	4.3887	1.14032573077594e-05	6.29021408720736e-05	RARS
1628	ENSG00000113657.12	21766.5	-0.667295	0.151284	-4.41088	1.02950701842056e-05	5.77217336100257e-05	DPYSL3
1629	ENSG00000113721.13	1371.36	-0.926913	0.157631	-5.88026	4.09632678230016e-09	6.25629287562068e-08	PDGFRB
1630	ENSG00000113742.12	2531.09	0.367322	0.0848265	4.33028	1.48922932667223e-05	7.90527662340237e-05	CPEB4
1631	ENSG00000113758.13	7112.18	-0.735638	0.121855	-6.03697	1.57030651656683e-09	2.65607260925598e-08	DBN1
1632	ENSG00000113763.11	50.417	-1.45405	0.393179	-3.6982	0.000217138	0.000798657	UNC5A
1633	ENSG00000113790.10	343.231	0.733289	0.0804866	9.1107	8.1853644464363e-20	7.50222574254882e-18	EHHADH
1634	ENSG00000113805.8	250.27	-0.557767	0.116965	-4.76866	1.85458199970584e-06	1.31227799030819e-05	CNTN3
1635	ENSG00000113810.15	1054.95	-0.415852	0.0865685	-4.80373	1.55735570163666e-06	1.1244777996226e-05	SMC4
1636	ENSG00000113811.10	3108.21	0.349292	0.0749207	4.66215	3.12921264787571e-06	2.06194917403099e-05	SELENOK
1637	ENSG00000114019.14	2000.07	-0.63228	0.106643	-5.92894	3.04903024941417e-09	4.84279936191461e-08	AMOTL2
1638	ENSG00000114023.15	1513.6	0.552463	0.0994673	5.55422	2.78859674439023e-08	3.43375803274701e-07	FAM162A
1639	ENSG00000114026.21	1137.52	-0.47486	0.0901922	-5.26498	1.40203783357224e-07	1.40587616512259e-06	OGG1
1640	ENSG00000114030.12	3383.96	0.276961	0.0859826	3.22114	0.00127684	0.00371811	KPNA1
1641	ENSG00000114054.13	5321.69	0.195655	0.0428041	4.57093	4.85553898323578e-06	3.0199083920125e-05	PCCB
1642	ENSG00000114062.18	2081.55	-0.128904	0.0434716	-2.96524	0.00302449	0.00785057	UBE3A
1643	ENSG00000114098.17	1225.7	0.139922	0.0432384	3.23607	0.00121189	0.00356194	ARMC8
1644	ENSG00000114200.9	755.796	-0.775703	0.130707	-5.93466	2.94459861021616e-09	4.68184206809823e-08	BCHE
1645	ENSG00000114209.14	1078.32	0.162303	0.0426403	3.80632	0.000141049	0.000549389	PDCD10
1646	ENSG00000114251.14	1684.2	-0.710424	0.114878	-6.18414	6.24427951380141e-10	1.15510570069357e-08	WNT5A
1647	ENSG00000114268.11	440.834	0.34421	0.117596	2.92706	0.00342185	0.00875341	PFKFB4
1648	ENSG00000114279.13	161.097	-1.54932	0.319147	-4.85457	1.20645823016529e-06	9.0015189061777e-06	FGF12
1649	ENSG00000114316.12	1672.78	0.128469	0.040165	3.19854	0.00138127	0.00397624	USP4
1650	ENSG00000114331.13	1437.9	0.231084	0.0620019	3.72704	0.000193739	0.000724498	ACAP2
1651	ENSG00000114354.13	3398.32	0.249594	0.0586729	4.25399	2.09996722226585e-05	0.000106051	TFG
1652	ENSG00000114383.9	1292.21	0.234003	0.0476822	4.90755	9.22202802447424e-07	7.11282457449493e-06	TUSC2
1653	ENSG00000114388.12	1113.47	0.654967	0.153608	4.2639	2.00892315686233e-05	0.000102067	NPRL2
1654	ENSG00000114391.12	14138.9	0.507372	0.0977861	5.18859	2.11893389205304e-07	2.02976335023341e-06	RPL24
1655	ENSG00000114416.17	7211.43	0.46442	0.103306	4.49558	6.93791119253434e-06	4.09385533021688e-05	FXR1
1656	ENSG00000114439.18	3649	0.156123	0.05238	2.98059	0.00287698	0.00751222	BBX
1657	ENSG00000114455.13	19.5892	0.677224	0.179674	3.76917	0.00016379	0.000626339	HHLA2
1658	ENSG00000114480.12	472.84	0.582143	0.0937676	6.20836	5.35401709934387e-10	1.00867903064311e-08	GBE1
1659	ENSG00000114503.10	6013.55	0.365849	0.0617437	5.92529	3.11739780933156e-09	4.93322693393435e-08	NCBP2
1660	ENSG00000114541.14	145.05	-1.85885	0.352759	-5.26945	1.36833906593958e-07	1.37568000657153e-06	FRMD4B
1661	ENSG00000114547.9	27.0683	1.45764	0.233995	6.22939	4.68251789613299e-10	8.97519724239763e-09	ROPN1B
1662	ENSG00000114573.9	3933.73	0.598632	0.0829858	7.21367	5.4464191988961e-13	1.83475108297261e-11	ATP6V1A
1663	ENSG00000114650.18	7304.37	0.24916	0.0463607	5.37439	7.68422559118411e-08	8.30465260377704e-07	SCAP
1664	ENSG00000114686.8	2306.87	0.28847	0.0939689	3.06984	0.00214173	0.00581314	MRPL3
1665	ENSG00000114698.14	1495.12	-0.403525	0.138756	-2.90816	0.0036356	0.00923104	PLSCR4
1666	ENSG00000114735.9	1772.43	0.460262	0.132531	3.47285	0.000514962	0.00169564	HEMK1
1667	ENSG00000114737.15	144.45	0.520976	0.168383	3.09399	0.00197484	0.00542566	CISH
1668	ENSG00000114739.13	1358.87	0.428618	0.0657363	6.52026	7.01843407284902e-11	1.6421179372537e-09	ACVR2B
1669	ENSG00000114745.13	1669.19	-0.183057	0.0398327	-4.59565	4.31397352239973e-06	2.72942828545046e-05	GORASP1
1670	ENSG00000114757.18	83.3877	0.406881	0.135768	2.99688	0.00272754	0.00718253	PEX5L
1671	ENSG00000114770.16	1186.07	-0.590412	0.10546	-5.59846	2.16261486645721e-08	2.72798224701193e-07	ABCC5
1672	ENSG00000114779.19	420.975	0.504315	0.127432	3.95752	7.57306318197949e-05	0.000321381	ABHD14B
1673	ENSG00000114784.3	2649.3	0.263072	0.0841881	3.12481	0.00177919	0.00495668	EIF1B
1674	ENSG00000114796.15	1453.87	0.39838	0.0878172	4.53647	5.72025961318515e-06	3.47092258757876e-05	KLHL24
1675	ENSG00000114812.12	17.7602	1.62457	0.494139	3.28768	0.00101016	0.00303981	VIPR1
1676	ENSG00000114853.13	1174.26	-0.657844	0.108647	-6.05485	1.40548041617575e-09	2.41170383167465e-08	ZBTB47
1677	ENSG00000114867.20	12106.2	0.201467	0.055451	3.63325	0.000279878	0.000994557	EIF4G1
1678	ENSG00000114902.13	3848.53	0.397651	0.0669954	5.9355	2.9295732653713e-09	4.66163139264652e-08	SPCS1
1679	ENSG00000114904.12	1625.7	-0.263664	0.0832781	-3.16607	0.00154515	0.00438347	NEK4
1680	ENSG00000114923.16	2012.52	-1.03609	0.136256	-7.60398	2.87159245662465e-14	1.15235518005385e-12	SLC4A3
1681	ENSG00000114942.13	5150.01	0.473914	0.105996	4.47108	7.7826291454422e-06	4.51688459046192e-05	EEF1B2
1682	ENSG00000114948.12	503.345	-1.07208	0.17104	-6.26799	3.65738954562139e-10	7.23043301241835e-09	ADAM23
1683	ENSG00000114956.19	1438.1	0.379928	0.0891472	4.26181	2.02781480835599e-05	0.000102841	DGUOK
1684	ENSG00000114978.17	3623.09	0.357164	0.0630363	5.666	1.46169913221008e-08	1.94877094760901e-07	MOB1A
1685	ENSG00000114993.16	828.86	-0.712569	0.0836805	-8.51535	1.66091549443435e-17	1.05549345852934e-15	RTKN
1686	ENSG00000114999.7	1748.23	-0.393174	0.0818834	-4.80163	1.57379946085386e-06	1.13353436255051e-05	TTL
1687	ENSG00000115020.16	3097.92	0.272899	0.0702982	3.88202	0.000103594	0.000421255	PIKFYVE
1688	ENSG00000115041.12	442.22	-0.351678	0.116706	-3.01336	0.0025837	0.0068521	KCNIP3
1689	ENSG00000115073.7	3473.39	0.216245	0.03995	5.4129	6.20105166935054e-08	6.91312594792843e-07	ACTR1B
1690	ENSG00000115084.13	1352.75	0.185717	0.0448248	4.14317	3.4254462387478e-05	0.000161985	SLC35F5
1691	ENSG00000115128.6	1489.6	0.239425	0.0688607	3.47694	0.000507169	0.00167353	SF3B6
1692	ENSG00000115129.13	384.945	-0.767057	0.127378	-6.02192	1.72364568342252e-09	2.88875559838159e-08	TP53I3
1693	ENSG00000115145.9	1072.22	-0.135135	0.0419949	-3.2179	0.00129132	0.00375269	STAM2
1694	ENSG00000115163.14	85.0618	-1.17716	0.231717	-5.08018	3.77074790254034e-07	3.33750951215621e-06	CENPA
1695	ENSG00000115183.14	1331.42	-0.459904	0.0562387	-8.17771	2.89281680933882e-16	1.60539379129836e-14	TANC1
1696	ENSG00000115216.13	4058.54	0.224698	0.039566	5.67906	1.35435362334742e-08	1.82011032303761e-07	NRBP1
1697	ENSG00000115226.9	2690.9	-0.325666	0.0762249	-4.27244	1.93343341279154e-05	9.90061415879147e-05	FNDC4
1698	ENSG00000115255.10	491.269	0.585147	0.110057	5.31677	1.05627242137795e-07	1.09401583180765e-06	REEP6
1699	ENSG00000115257.15	1227.46	0.360136	0.101416	3.55109	0.000383641	0.00130795	PCSK4
1700	ENSG00000115266.11	2589.41	-0.836185	0.178364	-4.68808	2.75786312690877e-06	1.8494391708248e-05	APC2
1701	ENSG00000115268.9	11501.4	0.327277	0.0866827	3.77557	0.00015964	0.00061256	RPS15
1702	ENSG00000115271.10	842.38	0.458121	0.080515	5.68989	1.27122815979217e-08	1.71987181188806e-07	GCA
1703	ENSG00000115275.11	2857.6	0.617765	0.1203	5.13518	2.81871270244908e-07	2.59164616115183e-06	MOGS
1704	ENSG00000115306.15	13005.8	-0.293899	0.0816566	-3.59921	0.000319184	0.00111431	SPTBN1
1705	ENSG00000115350.11	243.673	-0.693781	0.139004	-4.99108	6.00433038966828e-07	4.97357054686955e-06	POLE4
1706	ENSG00000115355.16	2550.88	-0.529566	0.142068	-3.72756	0.000193339	0.000723676	CCDC88A
1707	ENSG00000115363.13	248.198	-0.651402	0.167467	-3.88975	0.000100349	0.000409966	EVA1A
1708	ENSG00000115380.19	5505.02	0.823075	0.119954	6.8616	6.80926112844051e-12	1.90517451989492e-10	EFEMP1
1709	ENSG00000115392.11	456.885	-0.216063	0.0517447	-4.17555	2.97261133832268e-05	0.00014333	FANCL
1710	ENSG00000115414.18	32667.6	-0.944019	0.235521	-4.00822	6.11781438726934e-05	0.000267695	FN1
1711	ENSG00000115419.12	688.134	-0.352049	0.100337	-3.50868	0.000450337	0.00150349	GLS
1712	ENSG00000115446.11	1604.44	0.267214	0.052409	5.09863	3.42119384447385e-07	3.07678348200561e-06	UNC50
1713	ENSG00000115461.4	23673.5	-0.75987	0.261253	-2.90856	0.00363094	0.00922038	IGFBP5
1714	ENSG00000115484.14	6417.55	0.503189	0.0940069	5.35268	8.66606196060677e-08	9.19314471808443e-07	CCT4
1715	ENSG00000115486.11	3831.51	0.192577	0.0542177	3.55192	0.000382431	0.00130467	GGCX
1716	ENSG00000115504.14	3419.63	0.210362	0.050286	4.1833	2.87303715301225e-05	0.000139095	EHBP1
1717	ENSG00000115507.9	148.015	1.59605	0.163605	9.75549	1.74747707590068e-22	2.30084481660256e-20	OTX1
1718	ENSG00000115520.8	1045.62	0.687932	0.146316	4.70169	2.58011352293539e-06	1.74358896073577e-05	COQ10B
1719	ENSG00000115525.17	931.406	-0.445765	0.0865718	-5.14907	2.61778403812096e-07	2.43468418503909e-06	ST3GAL5
1720	ENSG00000115526.10	2304.64	-0.32863	0.107444	-3.05862	0.00222363	0.00599906	CHST10
1721	ENSG00000115539.13	328.356	-0.18988	0.0606988	-3.12823	0.00175862	0.00491092	PDCL3
1722	ENSG00000115541.10	714.479	0.287047	0.0824251	3.48251	0.000496728	0.00164231	HSPE1
1723	ENSG00000115548.16	2641.13	0.267055	0.0808016	3.30507	0.000949525	0.00287988	KDM3A
1724	ENSG00000115556.13	265.074	1.02333	0.229722	4.45466	8.40256901854352e-06	4.83489725445756e-05	PLCD4
1725	ENSG00000115561.15	1179.66	-0.215215	0.0596775	-3.60631	0.000310587	0.00108889	CHMP3
1726	ENSG00000115616.2	35.4515	2.9065	0.450559	6.45087	1.11209422942611e-10	2.48096769122803e-09	SLC9A2
1727	ENSG00000115641.18	234.843	-0.529741	0.141599	-3.74114	0.000183189	0.000690945	FHL2
1728	ENSG00000115661.13	1449.54	0.283043	0.0616715	4.58953	4.44252461279292e-06	2.79670807264729e-05	STK16
1729	ENSG00000115677.16	25470.9	0.412905	0.110908	3.72294	0.000196916	0.000735422	HDLBP
1730	ENSG00000115685.14	1143.34	-0.233886	0.0632088	-3.7002	0.000215426	0.000793085	PPP1R7
1731	ENSG00000115694.14	3424.15	-0.277304	0.0540797	-5.12769	2.93313149504316e-07	2.68581518034748e-06	STK25
1732	ENSG00000115758.12	11309.1	0.23819	0.0601491	3.95999	7.49535629141078e-05	0.000318822	ODC1
1733	ENSG00000115806.12	3499.84	0.367907	0.0963099	3.82003	0.000133436	0.000523989	GORASP2
1734	ENSG00000115808.11	955.212	-0.299134	0.0621575	-4.81252	1.49042327825538e-06	1.08391974514277e-05	STRN
1735	ENSG00000115816.14	2510.97	0.38105	0.0655355	5.8144	6.08512096234705e-09	8.87009853737202e-08	CEBPZ
1736	ENSG00000115840.13	330.728	-0.314113	0.102549	-3.06305	0.00219097	0.00592602	SLC25A12
1737	ENSG00000115866.10	4450.68	0.400186	0.0872529	4.5865	4.50728141264334e-06	2.83039850553928e-05	DARS
1738	ENSG00000115896.15	75.9681	-1.60559	0.277945	-5.77663	7.62116584194658e-09	1.09040046794044e-07	PLCL1
1739	ENSG00000115935.17	1460.16	-0.657171	0.0999367	-6.57587	4.83692779406433e-11	1.15999893346936e-09	WIPF1
1740	ENSG00000115942.8	484.874	0.210554	0.0496181	4.24349	2.20073889972257e-05	0.000110476	ORC2
1741	ENSG00000115944.14	3079.16	0.401708	0.0611756	6.56647	5.15205725256391e-11	1.23326644181864e-09	COX7A2L
1742	ENSG00000115947.13	1547.45	0.125863	0.0365537	3.44323	0.000574815	0.00186558	ORC4
1743	ENSG00000115963.13	2889.94	0.235466	0.0545897	4.31337	1.60783375683869e-05	8.44144149896152e-05	RND3
1744	ENSG00000115993.12	790.61	-0.636998	0.0941269	-6.76744	1.31079018854799e-11	3.50675542474094e-10	TRAK2
1745	ENSG00000116001.15	1875.18	-0.305106	0.0721907	-4.22639	2.3747358184579e-05	0.000118063	TIA1
1746	ENSG00000116005.11	4473.97	0.287458	0.0442873	6.49076	8.54044304455468e-11	1.95730631550118e-09	PCYOX1
1747	ENSG00000116014.9	38.0027	2.75596	0.359513	7.66583	1.77673271502143e-14	7.36466677862278e-13	KISS1R
1748	ENSG00000116016.13	358.053	-0.742582	0.179806	-4.1299	3.62917675862817e-05	0.000170141	EPAS1
1749	ENSG00000116030.16	3311.6	0.249566	0.0500817	4.98317	6.25497512253928e-07	5.14312138136955e-06	SUMO1
1750	ENSG00000116062.14	3613.22	0.158045	0.0451835	3.49786	0.000469014	0.00156041	MSH6
1751	ENSG00000116095.10	1106.64	0.307679	0.0625861	4.91609	8.82917944284292e-07	6.85673939383464e-06	PLEKHA3
1752	ENSG00000116096.5	160.499	0.678274	0.123647	5.48558	4.12116227057949e-08	4.83522504023435e-07	SPR
1753	ENSG00000116117.17	1890.95	0.247158	0.0748326	3.30281	0.000957199	0.00290054	PARD3B
1754	ENSG00000116132.11	563.966	-3.48032	0.382311	-9.10338	8.75620662524934e-20	7.87472243150214e-18	PRRX1
1755	ENSG00000116141.15	682.661	-0.342712	0.118565	-2.89049	0.00384643	0.00969184	MARK1
1756	ENSG00000116147.16	663.682	-3.77454	0.411703	-9.1681	4.81419729321761e-20	4.46921679593865e-18	TNR
1757	ENSG00000116157.5	55.0558	-0.715106	0.193978	-3.68653	0.000227334	0.000830479	GPX7
1758	ENSG00000116183.10	112.59	-4.09371	0.349064	-11.7277	9.19555235744138e-32	2.68470148174865e-29	PAPPA2
1759	ENSG00000116191.17	5531.8	0.25706	0.0727049	3.53566	0.000406751	0.00137553	RALGPS2
1760	ENSG00000116194.12	14.7536	-1.46432	0.416241	-3.51795	0.000434892	0.00145723	ANGPTL1
1761	ENSG00000116199.11	1620.07	0.227139	0.0363315	6.25184	4.05648141969796e-10	7.91072780249906e-09	FAM20B
1762	ENSG00000116212.14	1090.41	0.149249	0.0454641	3.2828	0.00102783	0.00308394	LRRC42
1763	ENSG00000116221.15	2123.82	0.215555	0.0714412	3.01723	0.00255094	0.00677773	MRPL37
1764	ENSG00000116237.15	2011.91	-0.227175	0.06594	-3.44518	0.000570675	0.00185304	ICMT
1765	ENSG00000116251.9	12817.4	0.388949	0.0573886	6.77746	1.22304183786067e-11	3.30270480210498e-10	RPL22
1766	ENSG00000116260.16	2815.49	0.603933	0.132033	4.57411	4.78245855764032e-06	2.97721346241237e-05	QSOX1
1767	ENSG00000116288.12	6939.58	0.128223	0.0362451	3.53767	0.000403668	0.00136717	PARK7
1768	ENSG00000116337.15	2787.41	0.333279	0.111704	2.98359	0.00284891	0.00744954	AMPD2
1769	ENSG00000116350.16	5367.53	0.254333	0.0577162	4.40662	1.04996599278799e-05	5.86891368610267e-05	SRSF4
1770	ENSG00000116455.13	451.449	-0.51305	0.109917	-4.66763	3.04701370963125e-06	2.01649445402502e-05	WDR77
1771	ENSG00000116521.10	2643.26	0.360231	0.0849694	4.23954	2.23978821718856e-05	0.000112073	SCAMP3
1772	ENSG00000116544.11	85.2896	-0.732206	0.22291	-3.28476	0.00102071	0.0030676	DLGAP3
1773	ENSG00000116560.10	3675.2	-0.983892	0.149274	-6.59119	4.3630269813025e-11	1.05767964546737e-09	SFPQ
1774	ENSG00000116574.5	465.98	-0.4721	0.133083	-3.54742	0.000389023	0.00132469	RHOU
1775	ENSG00000116580.18	3536.35	0.159504	0.046699	3.41557	0.00063649	0.00203719	GON4L
1776	ENSG00000116584.17	1205.41	-0.896761	0.128836	-6.96047	3.3915139080079e-12	1.00029526072199e-10	ARHGEF2
1777	ENSG00000116661.10	1770.09	0.501953	0.090593	5.54075	3.01177146655647e-08	3.67335818056977e-07	FBXO2
1778	ENSG00000116667.12	1488.02	-0.670657	0.112896	-5.94048	2.84189165360095e-09	4.543643441412e-08	C1orf21
1779	ENSG00000116679.15	2971.5	0.397696	0.0790075	5.03365	4.8123036494192e-07	4.13230422069693e-06	IVNS1ABP
1780	ENSG00000116690.12	195.787	0.372019	0.0892147	4.16993	3.04695153793036e-05	0.000146249	PRG4
1781	ENSG00000116691.10	781.303	-0.207739	0.0548493	-3.78746	0.000152197	0.000587696	MIIP
1782	ENSG00000116704.7	723.556	-0.212338	0.0629126	-3.37513	0.000737806	0.002316	SLC35D1
1783	ENSG00000116711.9	139.467	0.867224	0.131316	6.60412	3.99887777703875e-11	9.80016944263329e-10	PLA2G4A
1784	ENSG00000116745.6	435.882	-0.840856	0.257412	-3.26657	0.00108858	0.00324207	RPE65
1785	ENSG00000116747.12	3482.82	0.233443	0.0750149	3.11195	0.00185857	0.00514653	RO60
1786	ENSG00000116750.13	1366.88	0.404373	0.0892872	4.5289	5.92916911454721e-06	3.57828375711665e-05	UCHL5
1787	ENSG00000116752.5	1666.81	0.33088	0.0939921	3.5203	0.000431059	0.00144559	BCAS2
1788	ENSG00000116761.11	227.658	0.787067	0.12983	6.06229	1.34197401423021e-09	2.31060397578355e-08	CTH
1789	ENSG00000116774.11	295.677	-3.99184	0.226187	-17.6484	1.04659743343515e-69	3.51395088275853e-66	OLFML3
1790	ENSG00000116786.12	3427.41	-0.14558	0.0385303	-3.77832	0.00015789	0.000607207	PLEKHM2
1791	ENSG00000116791.13	1742.16	0.310951	0.0795718	3.9078	9.31389055638959e-05	0.000384248	CRYZ
1792	ENSG00000116809.11	1043.94	-0.282518	0.0513394	-5.50295	3.73481476198947e-08	4.43096839695394e-07	ZBTB17
1793	ENSG00000116830.11	275.243	-0.344895	0.088182	-3.91117	9.18490177453004e-05	0.000379637	TTF2
1794	ENSG00000116852.14	1121.68	-1.52715	0.369611	-4.13177	3.59973784046881e-05	0.000169076	KIF21B
1795	ENSG00000116871.15	5855.76	-0.383971	0.0530424	-7.23895	4.52160521342671e-13	1.53604952823745e-11	MAP7D1
1796	ENSG00000116874.11	584.82	0.216753	0.0544567	3.98029	6.88306957039413e-05	0.000296915	WARS2
1797	ENSG00000116898.11	685.816	0.183123	0.0567291	3.22802	0.00124649	0.00364925	MRPS15
1798	ENSG00000116903.7	738.95	0.271138	0.058982	4.59695	4.28713855269304e-06	2.71415481282216e-05	EXOC8
1799	ENSG00000116906.12	1659.37	-0.243182	0.051214	-4.74835	2.05086953032725e-06	1.43155809731263e-05	GNPAT
1800	ENSG00000116922.14	754.871	0.225295	0.0695049	3.24142	0.00118936	0.0035034	C1orf109
1801	ENSG00000116962.14	996.597	-1.46127	0.208563	-7.0064	2.44536899835409e-12	7.39669046123771e-11	NID1
1802	ENSG00000116983.12	449.947	0.702288	0.231907	3.02832	0.00245914	0.0065563	HPCAL4
1803	ENSG00000116984.12	1604.32	0.314917	0.0965645	3.26121	0.00110937	0.00329474	MTR
1804	ENSG00000116985.11	153.262	-0.956044	0.151821	-6.29718	3.03108083564132e-10	6.06969417832947e-09	BMP8B
1805	ENSG00000117016.9	1120.75	-0.838388	0.151639	-5.52884	3.22358106485436e-08	3.89556332042538e-07	RIMS3
1806	ENSG00000117054.13	983.476	-0.425727	0.119145	-3.57319	0.000352663	0.00121463	ACADM
1807	ENSG00000117069.14	693.988	-1.41045	0.368602	-3.82649	0.000129983	0.000512426	ST6GALNAC5
1808	ENSG00000117114.19	1529.02	0.630729	0.130107	4.84778	1.24853122350436e-06	9.29134152105478e-06	ADGRL2
1809	ENSG00000117115.12	315.561	-0.85504	0.181298	-4.71621	2.40278081989823e-06	1.63637659286173e-05	PADI2
1810	ENSG00000117118.9	1327.66	0.172368	0.0539991	3.19205	0.00141267	0.00405094	SDHB
1811	ENSG00000117122.13	443.207	-2.45591	0.201983	-12.159	5.13627130477418e-34	1.78396871439096e-31	MFAP2
1812	ENSG00000117143.13	901.022	0.282121	0.0873676	3.22913	0.00124168	0.00363783	UAP1
1813	ENSG00000117151.12	721.202	0.341046	0.114613	2.97562	0.00292393	0.00761507	CTBS
1814	ENSG00000117154.11	30.7844	-2.14535	0.492572	-4.35541	1.32820251551379e-05	7.16184145477122e-05	IGSF21
1815	ENSG00000117242.7	2729.19	-0.424213	0.112511	-3.7704	0.000162986	0.000623856	PINK1-AS
1816	ENSG00000117305.14	1230.89	0.291651	0.0923249	3.15897	0.0015833	0.00448034	HMGCL
1817	ENSG00000117318.8	546.362	-1.07671	0.212976	-5.05555	4.29152074666912e-07	3.73930300353155e-06	ID3
1818	ENSG00000117362.12	7634.51	0.285881	0.0610671	4.68142	2.8489294201525e-06	1.90416997906344e-05	APH1A
1819	ENSG00000117394.21	2408.13	0.744978	0.151486	4.91778	8.75294148064557e-07	6.80803112461795e-06	SLC2A1
1820	ENSG00000117395.12	1647.49	0.346237	0.0774842	4.46848	7.87757353021655e-06	4.566725719891e-05	EBNA1BP2
1821	ENSG00000117399.13	296.477	-1.26181	0.306288	-4.11969	3.79376093997625e-05	0.00017687	CDC20
1822	ENSG00000117411.16	3033.47	-0.378914	0.100389	-3.77445	0.000160363	0.000615219	B4GALT2
1823	ENSG00000117448.13	2299.11	0.397895	0.084619	4.7022	2.57376168087861e-06	1.73988016984227e-05	AKR1A1
1824	ENSG00000117461.14	994.52	-0.545246	0.176554	-3.08827	0.00201323	0.0055104	PIK3R3
1825	ENSG00000117475.13	754.598	0.680102	0.1392	4.8858	1.03008119860665e-06	7.82465525864666e-06	BLZF1
1826	ENSG00000117479.13	386.65	0.611615	0.113779	5.37548	7.63785849866901e-08	8.25897259558171e-07	SLC19A2
1827	ENSG00000117480.15	176.535	-0.539608	0.0964875	-5.59251	2.2380588701995e-08	2.81433807366847e-07	FAAH
1828	ENSG00000117523.16	5048.92	0.263802	0.0866896	3.04307	0.00234177	0.00628079	PRRC2C
1829	ENSG00000117528.11	2270.59	-0.171028	0.0582106	-2.93809	0.00330242	0.00847266	ABCD3
1830	ENSG00000117543.20	1284.96	0.243448	0.0676839	3.59684	0.00032211	0.00112226	DPH5
1831	ENSG00000117569.18	509.362	-0.535873	0.155536	-3.44534	0.000570349	0.00185228	PTBP2
1832	ENSG00000117592.8	5653.04	0.397318	0.113895	3.48846	0.000485807	0.00161017	PRDX6
1833	ENSG00000117595.11	31.7717	0.79193	0.238113	3.32586	0.000881461	0.00269864	IRF6
1834	ENSG00000117597.17	774.92	0.340008	0.0718493	4.73224	2.220574922867e-06	1.53349694643199e-05	UTP25
1835	ENSG00000117598.11	88.4223	-1.12412	0.30877	-3.64064	0.000271961	0.000969875	PLPPR5
1836	ENSG00000117600.12	190.866	-0.911426	0.311069	-2.92998	0.00338983	0.00867813	PLPPR4
1837	ENSG00000117614.9	1788.6	0.404988	0.0688889	5.87886	4.13105873194573e-09	6.29978638569619e-08	SYF2
1838	ENSG00000117620.14	652.37	0.295668	0.0686988	4.30383	1.67869169031619e-05	8.74734715504903e-05	SLC35A3
1839	ENSG00000117625.13	902.108	-0.238091	0.0480401	-4.9561	7.19224154964341e-07	5.78394035998269e-06	RCOR3
1840	ENSG00000117632.22	4175.65	-0.582969	0.160464	-3.63302	0.000280122	0.000995072	STMN1
1841	ENSG00000117650.12	176.119	-0.980757	0.281632	-3.4824	0.000496935	0.00164272	NEK2
1842	ENSG00000117676.13	140.905	1.04712	0.13336	7.8518	4.10112098515674e-15	1.89488720747666e-13	RPS6KA1
1843	ENSG00000117682.16	1505.34	0.491778	0.128246	3.83464	0.000125749	0.000498077	DHDDS
1844	ENSG00000117724.12	961.109	-1.17897	0.243488	-4.84201	1.28534116109682e-06	9.54060342310074e-06	CENPF
1845	ENSG00000117748.9	1586.17	0.354805	0.0550372	6.44664	1.14359765580158e-10	2.54280074791642e-09	RPA2
1846	ENSG00000117791.15	839.542	0.306212	0.0769776	3.97794	6.95156688192728e-05	0.000299485	MARC2
1847	ENSG00000117862.11	2546.52	0.335967	0.0561794	5.98026	2.22780025545376e-09	3.644025443592e-08	TXNDC12
1848	ENSG00000117906.13	5986.07	0.291892	0.0446269	6.54071	6.12269404383039e-11	1.45278765032937e-09	RCN2
1849	ENSG00000117971.11	105.116	0.739526	0.157957	4.68182	2.84336283422538e-06	1.90108012928876e-05	CHRNB4
1850	ENSG00000118007.12	1124.62	-0.27108	0.0718344	-3.77367	0.000160862	0.000617012	STAG1
1851	ENSG00000118046.14	4025.1	0.326552	0.0752695	4.33844	1.43496973210048e-05	7.6515260066607e-05	STK11
1852	ENSG00000118094.11	647.224	-0.810206	0.151903	-5.33369	9.62361997962017e-08	1.0121674020771e-06	TREH
1853	ENSG00000118181.10	12282.8	0.580691	0.0840656	6.90759	4.92955049459453e-12	1.41260020929739e-10	RPS25
1854	ENSG00000118193.11	146.243	-1.54349	0.302365	-5.10471	3.31304292503003e-07	2.98886026532602e-06	KIF14
1855	ENSG00000118197.13	534.692	0.121461	0.0417767	2.90739	0.00364458	0.00925169	DDX59
1856	ENSG00000118200.14	2470	-0.403557	0.0708251	-5.69793	1.21268257646882e-08	1.64841366416763e-07	CAMSAP2
1857	ENSG00000118217.5	3297.83	0.255695	0.0590473	4.33035	1.48875540635084e-05	7.90484387478591e-05	ATF6
1858	ENSG00000118246.13	857.286	0.336489	0.0733199	4.58932	4.44683501397988e-06	2.7985470589386e-05	FASTKD2
1859	ENSG00000118260.14	1584.6	-0.282917	0.0542514	-5.21493	1.83890970967694e-07	1.79133636854168e-06	CREB1
1860	ENSG00000118276.11	604.197	-0.532059	0.155365	-3.42458	0.000615752	0.00197852	B4GALT6
1861	ENSG00000118292.8	2394.99	0.352346	0.092172	3.82271	0.000131994	0.000518935	C1orf54
1862	ENSG00000118298.10	2685.24	0.569963	0.117171	4.86436	1.14826422572189e-06	8.62161119163902e-06	CA14
1863	ENSG00000118322.13	47.7723	-1.26136	0.237856	-5.30305	1.13884091694183e-07	1.17110516956575e-06	ATP10B
1864	ENSG00000118369.12	629.219	-0.17229	0.0520086	-3.31272	0.000923937	0.00281201	USP35
1865	ENSG00000118402.5	634.988	0.244874	0.0631784	3.87592	0.000106225	0.000430563	ELOVL4
1866	ENSG00000118407.14	314.827	0.322832	0.0984188	3.28019	0.00103738	0.00310658	FILIP1
1867	ENSG00000118420.16	100.676	0.340573	0.0898652	3.78982	0.000150756	0.000582912	UBE3D
1868	ENSG00000118482.11	4480.88	0.272682	0.0629232	4.33357	1.46712240150846e-05	7.80025884887513e-05	PHF3
1869	ENSG00000118495.18	139.921	-0.995743	0.164005	-6.0714	1.26796631654835e-09	2.19443139577892e-08	PLAGL1
1870	ENSG00000118515.11	242.739	-2.99164	0.213634	-14.0036	1.48212083260107e-44	1.24405517386452e-41	SGK1
1871	ENSG00000118518.15	2047.77	-0.130062	0.0326559	-3.98279	6.81108772409425e-05	0.000294567	RNF146
1872	ENSG00000118564.14	3401.68	-0.201932	0.0612898	-3.29471	0.000985246	0.00297612	FBXL5
1873	ENSG00000118579.12	2013.51	-0.323681	0.0696336	-4.64834	3.34615814493242e-06	2.18291307738548e-05	MED28
1874	ENSG00000118640.10	56.2882	0.671676	0.149193	4.50206	6.72992061353947e-06	3.9918437011657e-05	VAMP8
1875	ENSG00000118655.4	396.114	-0.22686	0.0597412	-3.79738	0.000146234	0.000567937	DCLRE1B
1876	ENSG00000118705.16	10846.9	0.505693	0.058012	8.71705	2.85555653759552e-18	2.03269210070183e-16	RPN2
1877	ENSG00000118762.7	485.014	-0.881137	0.151355	-5.82165	5.82682967528319e-09	8.52443600643282e-08	PKD2
1878	ENSG00000118777.11	14.4979	-1.13515	0.314121	-3.61373	0.000301824	0.00106242	ABCG2
1879	ENSG00000118855.18	810.44	-0.425455	0.102509	-4.15044	3.31843867708063e-05	0.000157702	MFSD1
1880	ENSG00000118873.15	2098.52	0.465755	0.0991192	4.69894	2.6151846981625e-06	1.76492113046846e-05	RAB3GAP2
1881	ENSG00000118894.14	543.882	-0.266626	0.061386	-4.34344	1.40271792275415e-05	7.50139435993694e-05	EEF2KMT
1882	ENSG00000118898.15	105.093	0.726616	0.185161	3.92423	8.70077912899183e-05	0.000361993	PPL
1883	ENSG00000118922.17	1107.54	-0.643489	0.139274	-4.62031	3.8317523009985e-06	2.46379349197621e-05	KLF12
1884	ENSG00000118946.11	550.79	-1.64862	0.214924	-7.67069	1.71074252650015e-14	7.13517768040281e-13	PCDH17
1885	ENSG00000118960.12	988.085	-0.285975	0.063689	-4.49019	7.1161190246454e-06	4.18430291160191e-05	HS1BP3
1886	ENSG00000118961.14	789.836	0.197662	0.0681062	2.90226	0.00370484	0.00937966	LDAH
1887	ENSG00000118971.7	7823.1	-0.357829	0.0731894	-4.88908	1.01306738472986e-06	7.72162030472305e-06	CCND2
1888	ENSG00000119004.15	282.892	-0.253747	0.0685145	-3.70355	0.000212607	0.000784712	CYP20A1
1889	ENSG00000119013.8	877.704	0.162793	0.0535561	3.03968	0.0023683	0.00634602	NDUFB3
1890	ENSG00000119041.10	1253.82	0.314391	0.0956558	3.28669	0.00101374	0.00304985	GTF3C3
1891	ENSG00000119042.16	220.574	-0.663316	0.171612	-3.86522	0.000110989	0.000447713	SATB2
1892	ENSG00000119147.9	1161	-0.583233	0.202502	-2.88014	0.003975	0.00997215	ECRG4
1893	ENSG00000119203.13	1044.68	-0.167214	0.0559897	-2.98651	0.00282178	0.00738724	CPSF3
1894	ENSG00000119227.7	378.656	-0.280122	0.0815019	-3.437	0.000588195	0.00190043	PIGZ
1895	ENSG00000119231.10	1440.88	0.349458	0.0742765	4.70482	2.54094029849149e-06	1.71884628318036e-05	SENP5
1896	ENSG00000119242.8	933.728	-0.589274	0.136075	-4.33051	1.48762792671076e-05	7.90093977948544e-05	CCDC92
1897	ENSG00000119280.16	12186.1	0.359251	0.0861364	4.17072	3.03640851577862e-05	0.000145848	C1orf198
1898	ENSG00000119283.15	234.782	-2.11468	0.275709	-7.66996	1.72050035757532e-14	7.16104952548652e-13	TRIM67
1899	ENSG00000119392.14	1307.49	0.137381	0.0452241	3.03779	0.00238319	0.00637829	GLE1
1900	ENSG00000119402.16	2489.09	0.116964	0.0382081	3.06122	0.00220437	0.00595907	FBXW2
1901	ENSG00000119471.14	3818.9	0.218986	0.0513477	4.26477	2.00109117164381e-05	0.000101721	HSDL2
1902	ENSG00000119537.16	2991.17	0.286247	0.0626845	4.56647	4.96016013578219e-06	3.07737683816853e-05	KDSR
1903	ENSG00000119596.17	3040.72	-0.370143	0.0765966	-4.83238	1.34913164412951e-06	9.92994408877932e-06	YLPM1
1904	ENSG00000119599.16	439.295	0.507975	0.128054	3.96688	7.28184100572247e-05	0.000311449	DCAF4
1905	ENSG00000119630.13	96.2586	-1.2057	0.279609	-4.31209	1.61716704114974e-05	8.48160115698035e-05	PGF
1906	ENSG00000119636.15	1154.07	0.190101	0.0501331	3.79193	0.000149482	0.000578545	BBOF1
1907	ENSG00000119650.12	877.74	-0.222466	0.0435066	-5.1134	3.16414863771143e-07	2.86995832087784e-06	IFT43
1908	ENSG00000119655.10	3408.87	0.261387	0.0753836	3.46742	0.000525472	0.00172641	NPC2
1909	ENSG00000119661.14	2809.67	0.288102	0.0742905	3.87804	0.000105299	0.000427242	DNAL1
1910	ENSG00000119669.4	3875.68	-0.180731	0.0606496	-2.97992	0.00288325	0.00752409	IRF2BPL
1911	ENSG00000119673.14	71.984	-0.810223	0.177062	-4.57594	4.74087995602035e-06	2.95498226219152e-05	ACOT2
1912	ENSG00000119698.11	145.698	0.701731	0.136587	5.13763	2.78226266998531e-07	2.56046968875533e-06	PPP4R4
1913	ENSG00000119699.7	185.726	-2.26434	0.218861	-10.3461	4.36092848215415e-25	7.44499188754197e-23	TGFB3
1914	ENSG00000119705.9	981.257	0.187556	0.0630118	2.97653	0.00291533	0.00759447	SLIRP
1915	ENSG00000119711.12	3848.22	0.308693	0.0542044	5.69499	1.23378136554595e-08	1.67370542821032e-07	ALDH6A1
1916	ENSG00000119718.10	1802.44	0.476686	0.115415	4.13021	3.62431498485905e-05	0.000169993	EIF2B2
1917	ENSG00000119720.17	2141.49	0.177014	0.0313881	5.63952	1.70528967612671e-08	2.21918995643234e-07	NRDE2
1918	ENSG00000119812.18	1763.88	0.264347	0.0754471	3.50375	0.000458763	0.00152883	FAM98A
1919	ENSG00000119820.10	2794.33	0.290276	0.0455971	6.36611	1.93886313418282e-10	4.06858310813676e-09	YIPF4
1920	ENSG00000119844.15	858.945	0.176578	0.0386391	4.56993	4.8789852807096e-06	3.03355427407083e-05	AFTPH
1921	ENSG00000119862.12	661.766	0.224206	0.0712516	3.14668	0.00165136	0.00464618	LGALSL
1922	ENSG00000119865.8	889.222	-0.414903	0.114659	-3.61858	0.000296219	0.00104543	CNRIP1
1923	ENSG00000119888.10	29.1861	1.11914	0.216426	5.171	2.32840210611888e-07	2.2073251966007e-06	EPCAM
1924	ENSG00000119899.12	941.859	0.518073	0.157474	3.2899	0.00100224	0.00301975	SLC17A5
1925	ENSG00000119912.15	877.886	0.154317	0.0512152	3.01311	0.00258585	0.00685692	IDE
1926	ENSG00000119927.13	935.082	-0.158201	0.0535286	-2.95545	0.0031221	0.00807688	GPAM
1927	ENSG00000119929.12	641.98	0.41863	0.0948375	4.41418	1.01392060390151e-05	5.69429343897291e-05	CUTC
1928	ENSG00000119938.8	1465.44	-0.476965	0.0551896	-8.6423	5.50913618481458e-18	3.7748826001051e-16	PPP1R3C
1929	ENSG00000119943.12	299.93	-0.795841	0.116238	-6.84663	7.56125642058441e-12	2.09809243240596e-10	PYROXD2
1930	ENSG00000119950.20	4034.9	0.384001	0.0887702	4.32579	1.51986397843744e-05	8.04035185021591e-05	MXI1
1931	ENSG00000119953.12	1152.96	0.318256	0.080665	3.9454	7.96670276751667e-05	0.000336103	SMNDC1
1932	ENSG00000119969.14	62.7065	-0.814409	0.186796	-4.35989	1.30130259735382e-05	7.04507950112674e-05	HELLS
1933	ENSG00000120008.15	2046.07	-0.196871	0.066028	-2.98163	0.00286718	0.00749051	WDR11
1934	ENSG00000120049.19	143.601	-0.540659	0.103094	-5.24435	1.56833057714739e-07	1.55100733807728e-06	KCNIP2
1935	ENSG00000120053.10	1179.51	0.220763	0.0760028	2.90467	0.00367641	0.0093194	GOT1
1936	ENSG00000120055.7	151.206	0.542817	0.0936748	5.7947	6.8445087939692e-09	9.89825051360441e-08	C10orf95
1937	ENSG00000120071.13	1801.92	-0.144949	0.0357521	-4.05428	5.02887366975368e-05	0.000226598	KANSL1
1938	ENSG00000120158.11	309.761	0.228959	0.0625528	3.66025	0.000251965	0.000907373	RCL1
1939	ENSG00000120159.11	654.637	0.353275	0.0611495	5.77724	7.59377561672888e-09	1.08725380098794e-07	CAAP1
1940	ENSG00000120251.19	1006.54	-3.54519	0.383924	-9.23409	2.60491635464764e-20	2.4988590459227e-18	GRIA2
1941	ENSG00000120253.13	1328.14	0.370881	0.0712733	5.20364	1.95423610276988e-07	1.88906364156906e-06	NUP43
1942	ENSG00000120314.18	1533.22	0.547191	0.125234	4.36936	1.24609479850234e-05	6.78631514350628e-05	WDR55
1943	ENSG00000120322.3	32.1901	-0.939445	0.165686	-5.67005	1.42754873154548e-08	1.90576336626797e-07	PCDHB8
1944	ENSG00000120327.6	630.472	0.371292	0.0866718	4.28388	1.83663872170474e-05	9.46994805445148e-05	PCDHB14
1945	ENSG00000120333.4	864.222	-0.408497	0.103126	-3.96114	7.45936440805013e-05	0.000317492	MRPS14
1946	ENSG00000120370.12	272.289	-0.256862	0.0728006	-3.52829	0.00041825	0.00141015	GORAB
1947	ENSG00000120438.11	4990.86	0.27725	0.0778697	3.56043	0.000370243	0.00126824	TCP1
1948	ENSG00000120519.14	258.097	-0.33587	0.11223	-2.9927	0.00276517	0.00726453	SLC10A7
1949	ENSG00000120526.10	720.512	0.57783	0.109288	5.28723	1.24180614833642e-07	1.26216876176777e-06	NUDCD1
1950	ENSG00000120533.12	1618.66	0.188764	0.046414	4.06697	4.76292323553133e-05	0.000216004	ENY2
1951	ENSG00000120549.17	387.893	-0.536387	0.0905722	-5.9222	3.17665135533755e-09	5.0230487875412e-08	KIAA1217
1952	ENSG00000120616.15	829.887	-0.234584	0.0772976	-3.03482	0.00240682	0.00642872	EPC1
1953	ENSG00000120647.9	292.845	-0.177511	0.0571087	-3.10831	0.00188163	0.00519893	CCDC77
1954	ENSG00000120656.11	579.607	0.306715	0.0589504	5.20294	1.96165275346757e-07	1.89441489542685e-06	TAF12
1955	ENSG00000120669.15	13.0844	1.0953	0.209497	5.22821	1.71156562463322e-07	1.67946855860868e-06	SOHLH2
1956	ENSG00000120686.11	3319.67	0.529094	0.140888	3.75544	0.00017304	0.000657096	UFM1
1957	ENSG00000120688.8	899.187	-0.170584	0.0545364	-3.12788	0.00176069	0.00491535	WBP4
1958	ENSG00000120690.15	802.306	-0.200662	0.0591198	-3.39416	0.000688384	0.00218317	ELF1
1959	ENSG00000120693.13	790.101	0.53936	0.101281	5.32537	1.00746779114397e-07	1.05144201798913e-06	SMAD9
1960	ENSG00000120694.19	4844.59	0.471047	0.0808379	5.82706	5.64133063021965e-09	8.28917618860503e-08	HSPH1
1961	ENSG00000120697.8	1100.71	0.258928	0.0568588	4.55388	5.26655692501471e-06	3.23953554975332e-05	ALG5
1962	ENSG00000120705.12	3652.4	0.292269	0.0905858	3.22643	0.00125344	0.00366597	ETF1
1963	ENSG00000120708.16	3077.89	-1.30268	0.36157	-3.60284	0.000314755	0.00110159	TGFBI
1964	ENSG00000120725.12	4274.07	0.655044	0.128826	5.0847	3.68209070196555e-07	3.27053426768501e-06	SIL1
1965	ENSG00000120727.12	4961.06	0.353744	0.053361	6.62927	3.37361901737721e-11	8.36964964348079e-10	PAIP2
1966	ENSG00000120742.10	8723.9	0.579029	0.103423	5.59862	2.16059631096174e-08	2.72714365190002e-07	SERP1
1967	ENSG00000120756.12	31.3749	0.707925	0.168217	4.2084	2.57184667855891e-05	0.000126396	PLS1
1968	ENSG00000120800.4	416.475	-0.289489	0.064488	-4.48904	7.15438926484204e-06	4.20312545174228e-05	UTP20
1969	ENSG00000120805.13	3609.21	0.807842	0.140725	5.74057	9.43579617112479e-09	1.31273559300628e-07	ARL1
1970	ENSG00000120820.12	166.13	-1.77482	0.124488	-14.2569	4.05880766902689e-46	4.08823402462733e-43	GLT8D2
1971	ENSG00000120832.9	630.459	-0.349891	0.0880346	-3.97447	7.05355219292258e-05	0.000303166	MTERF2
1972	ENSG00000120833.13	1409.27	-0.586568	0.152708	-3.84111	0.000122479	0.000487475	SOCS2
1973	ENSG00000120868.13	574.778	-0.25168	0.0798518	-3.15184	0.00162247	0.00457577	APAF1
1974	ENSG00000120889.12	5425.83	0.448714	0.150339	2.98468	0.00283873	0.00742581	TNFRSF10B
1975	ENSG00000120896.13	4635.6	-0.270874	0.0628572	-4.30936	1.63726375537542e-05	8.57138210811796e-05	SORBS3
1976	ENSG00000120907.17	163.479	1.38943	0.290994	4.77477	1.79911629863893e-06	1.27751842918862e-05	ADRA1A
1977	ENSG00000120910.14	276.327	-0.34086	0.0943682	-3.61202	0.00030382	0.00106852	PPP3CC
1978	ENSG00000120913.23	551.173	-0.694963	0.131926	-5.26783	1.38044155529257e-07	1.38560015602237e-06	PDLIM2
1979	ENSG00000120915.13	1045.89	0.520409	0.130719	3.98112	6.85921264230997e-05	0.00029614	EPHX2
1980	ENSG00000120925.15	1025.13	0.241849	0.0497252	4.8637	1.15208934109374e-06	8.64388818485415e-06	RNF170
1981	ENSG00000120942.13	659.716	-0.133665	0.0407849	-3.27733	0.00104795	0.00313313	UBIAD1
1982	ENSG00000120948.16	1819.91	-0.252335	0.045904	-5.49702	3.86265254959074e-08	4.55580419271109e-07	TARDBP
1983	ENSG00000120992.17	1017.78	0.15463	0.0461188	3.35286	0.000799823	0.00248457	LYPLA1
1984	ENSG00000121039.9	778.642	-0.663118	0.158965	-4.17148	3.02629912382929e-05	0.000145479	RDH10
1985	ENSG00000121053.5	98.2561	0.455378	0.128694	3.53845	0.000402478	0.00136405	EPX
1986	ENSG00000121058.4	875.711	0.214592	0.0719415	2.98287	0.00285562	0.00746613	COIL
1987	ENSG00000121152.9	109.603	-1.83085	0.277578	-6.5958	4.22957088473051e-11	1.02904233662918e-09	NCAPH
1988	ENSG00000121210.15	330.867	-0.597559	0.148543	-4.02279	5.75130983047121e-05	0.000253523	TMEM131L
1989	ENSG00000121211.7	18.6579	-1.4015	0.304253	-4.60635	4.09797151309586e-06	2.61411134044699e-05	MND1
1990	ENSG00000121236.20	72.1881	-0.577017	0.140358	-4.11105	3.93866804244252e-05	0.000182695	TRIM6
1991	ENSG00000121270.15	373.586	0.341595	0.0823073	4.15024	3.3213366002615e-05	0.000157733	ABCC11
1992	ENSG00000121281.12	1015.43	-0.274775	0.089878	-3.0572	0.00223414	0.00602177	ADCY7
1993	ENSG00000121297.6	678.374	-0.821096	0.105337	-7.79495	6.44328670153785e-15	2.91031413906906e-13	TSHZ3
1994	ENSG00000121361.3	3341	0.537852	0.161025	3.34019	0.000837225	0.00258199	KCNJ8
1995	ENSG00000121390.18	1050.03	-0.292725	0.0566806	-5.16445	2.41143185864825e-07	2.27001377534902e-06	PSPC1
1996	ENSG00000121413.12	11385.9	0.154789	0.049993	3.09621	0.00196012	0.00538771	ZSCAN18
1997	ENSG00000121454.5	51.4647	-0.814268	0.236983	-3.43598	0.000590411	0.00190637	LHX4
1998	ENSG00000121570.12	491.929	-1.07769	0.247741	-4.35008	1.36085024423914e-05	7.31438851926292e-05	DPPA4
1999	ENSG00000121578.12	1966.89	0.253428	0.0624735	4.05658	4.9797358009505e-05	0.000224623	B4GALT4
[truncated: 6,018 more rows]

## Sheet: NPC_filteredDEG_G118E_E2KOvsISO
	...1	baseMean	log2FoldChange	lfcSE	stat	pvalue	padj
1	ENSG00000000005.5	64.0074	-2.40314	0.263742	-9.11172	8.10829013142654e-20	4.79007345154216e-18
2	ENSG00000000457.13	240.033	-0.26832	0.0909376	-2.9506	0.0031716	0.00845354
3	ENSG00000000971.15	351.633	-1.54128	0.187875	-8.20378	2.32941286879567e-16	9.25562568873547e-15
4	ENSG00000001036.13	2043.09	-0.357604	0.050091	-7.13909	9.3952918162324e-13	2.35402341754844e-11
5	ENSG00000001167.14	1134.23	0.215548	0.0526297	4.09557	4.21138507083685e-05	0.000199573
6	ENSG00000001460.17	1033.84	0.4088	0.0950636	4.30028	1.70582100591947e-05	9.08373358822301e-05
7	ENSG00000001461.16	2298.41	0.740281	0.0926056	7.99392	1.30716767333635e-15	4.7877986871565e-14
8	ENSG00000001617.11	126.119	-0.654939	0.184279	-3.55406	0.000379339	0.00136314
9	ENSG00000001631.15	1437.25	0.202065	0.0579224	3.48855	0.000485656	0.00168304
10	ENSG00000002016.17	756.587	0.645042	0.222978	2.89285	0.00381761	0.00995038
11	ENSG00000002549.12	2796.15	-0.255116	0.0453454	-5.62606	1.84375939447951e-08	2.09018193594765e-07
12	ENSG00000002822.15	846.734	-0.256877	0.0823711	-3.11854	0.00181751	0.00525683
13	ENSG00000002834.17	6074.39	-0.14165	0.0480165	-2.95002	0.00317752	0.00846707
14	ENSG00000003393.14	1635.75	-0.17984	0.0538243	-3.34123	0.000834072	0.00268537
15	ENSG00000003402.19	509.099	-1.03732	0.100975	-10.2731	9.32054383987536e-25	8.57362354585795e-23
16	ENSG00000003987.13	243.722	0.782857	0.110599	7.07832	1.45909957156741e-12	3.51597618052937e-11
17	ENSG00000004399.12	2964.03	-0.891991	0.125983	-7.08024	1.43906128183125e-12	3.4760059379485e-11
18	ENSG00000004478.7	4533.68	0.589602	0.0883714	6.67186	2.52578979362325e-11	4.94480421696214e-10
19	ENSG00000004487.16	4231.83	0.174103	0.0304721	5.71352	1.10660563803048e-08	1.32300122125365e-07
20	ENSG00000004776.12	456.438	-1.1183	0.21793	-5.13146	2.87507477480668e-07	2.49218508341139e-06
21	ENSG00000004779.9	1490.14	0.305328	0.0595357	5.12849	2.92078477325026e-07	2.52637223087705e-06
22	ENSG00000004799.7	517.284	1.61819	0.197676	8.18604	2.69952900035919e-16	1.06007820101824e-14
23	ENSG00000004838.13	3140.59	-0.62965	0.200332	-3.14304	0.00167204	0.00489297
24	ENSG00000004848.7	837.529	1.31276	0.252795	5.19298	2.06954958520108e-07	1.85789110489642e-06
25	ENSG00000004975.11	1897.84	-0.270659	0.076685	-3.52949	0.000416367	0.00147515
26	ENSG00000005020.12	195.929	0.370937	0.116859	3.17421	0.00150243	0.00445799
27	ENSG00000005059.15	866.98	0.31534	0.074468	4.23457	2.28989343604703e-05	0.000117469
28	ENSG00000005100.12	1242.47	0.194524	0.0479273	4.05873	4.93412855877106e-05	0.000229504
29	ENSG00000005156.11	1799.92	0.421595	0.0920879	4.57818	4.69043470839107e-06	2.92444466730233e-05
30	ENSG00000005187.11	90.4895	0.503312	0.109255	4.60675	4.09001595430294e-06	2.59098652199474e-05
31	ENSG00000005243.9	230.545	-1.65185	0.185927	-8.88443	6.42476064177866e-19	3.5075014398003e-17
32	ENSG00000005339.14	2024.75	-0.375085	0.115203	-3.25585	0.00113052	0.00350158
33	ENSG00000005379.15	739.439	0.763728	0.167063	4.57151	4.84230503043573e-06	3.00333235339063e-05
34	ENSG00000005436.13	431.091	-0.200194	0.0469596	-4.2631	2.01611349378403e-05	0.000105137
35	ENSG00000005471.16	44.4529	-2.41425	0.254406	-9.48975	2.31581926697867e-21	1.54990628349785e-19
36	ENSG00000005513.9	1213.13	-1.32014	0.218508	-6.04158	1.52608063334188e-09	2.18189456058709e-08
37	ENSG00000005882.11	2223.43	0.24991	0.0562874	4.43988	9.00074359228861e-06	5.17761221206893e-05
38	ENSG00000005889.15	713.838	-0.279482	0.0572519	-4.88162	1.05219507639812e-06	7.84473346189495e-06
39	ENSG00000005961.17	132.459	0.381931	0.116858	3.26833	0.00108183	0.00336736
40	ENSG00000005981.12	18.8495	1.39763	0.281659	4.96214	6.97212017666375e-07	5.47149828433546e-06
41	ENSG00000006016.10	1067.15	-1.78453	0.224807	-7.93805	2.0539103337294e-15	7.36228179234498e-14
42	ENSG00000006042.11	2607.89	-0.402937	0.0917052	-4.39383	1.11373480391016e-05	6.24963443586912e-05
43	ENSG00000006062.14	637.734	-0.744466	0.0751887	-9.9013	4.10909024673476e-23	3.27184280713327e-21
44	ENSG00000006125.17	17982.1	0.18385	0.0563936	3.26013	0.00111362	0.00345669
45	ENSG00000006194.9	1959.42	0.288514	0.0689039	4.1872	2.8241713122691e-05	0.000141174
46	ENSG00000006283.17	183.94	-1.21436	0.210064	-5.78092	7.42936302863982e-09	9.19880259446522e-08
47	ENSG00000006327.13	804.373	-0.490121	0.125517	-3.9048	9.43033025358027e-05	0.000403685
48	ENSG00000006432.15	377.672	0.490578	0.0955079	5.13652	2.79879985035463e-07	2.43549991297598e-06
49	ENSG00000006453.13	108.959	-1.05027	0.120162	-8.74042	2.32236483675577e-18	1.17253232171541e-16
50	ENSG00000006468.13	638.418	-1.80775	0.307486	-5.87914	4.12408470034253e-09	5.43359622553305e-08
51	ENSG00000006530.15	1174.11	0.218853	0.0520183	4.20722	2.58528153458061e-05	0.000130987
52	ENSG00000006534.15	629.123	0.641479	0.140991	4.5498	5.36972735019243e-06	3.29595239090879e-05
53	ENSG00000006576.16	631.333	0.228067	0.0763037	2.98894	0.00279947	0.00760556
54	ENSG00000006607.13	970.521	-0.366893	0.0556073	-6.59794	4.16909078236158e-11	7.9083176846209e-10
55	ENSG00000006611.15	31.5001	-2.31733	0.340361	-6.80843	9.8670182785094e-12	2.06622747630532e-10
56	ENSG00000006638.11	17.69	-1.72313	0.368173	-4.68021	2.86574857871658e-06	1.90529719862196e-05
57	ENSG00000006704.10	801.979	0.221384	0.0513098	4.31465	1.59854369168225e-05	8.58051230187556e-05
58	ENSG00000006740.16	223.85	0.777104	0.11607	6.69512	2.15500534187781e-11	4.26449730963934e-10
59	ENSG00000006747.14	46.4919	-0.924272	0.300539	-3.07538	0.00210235	0.00596504
60	ENSG00000006757.11	361.696	0.395871	0.117699	3.36341	0.000769847	0.00250988
61	ENSG00000006831.9	2714.27	0.120612	0.026294	4.58706	4.49524250038765e-06	2.82020118873588e-05
62	ENSG00000007047.14	2853.88	0.223328	0.0555541	4.02	5.81971363551323e-05	0.000265726
63	ENSG00000007062.11	1909.09	-0.87689	0.141428	-6.20025	5.63720940248042e-10	8.73550641638217e-09
64	ENSG00000007168.12	6654.92	-0.216537	0.0734066	-2.94983	0.00317944	0.00846995
65	ENSG00000007202.14	5196.02	-0.200558	0.0563322	-3.56027	0.000370468	0.00133603
66	ENSG00000007237.18	2175.79	-0.884889	0.196811	-4.49614	6.91972779363603e-06	4.11082030087873e-05
67	ENSG00000007255.10	1265.04	0.654791	0.138984	4.71126	2.46192677422419e-06	1.66372072682812e-05
68	ENSG00000007341.18	747.46	0.43846	0.143831	3.04843	0.00230038	0.00643447
69	ENSG00000007350.16	669.851	0.994129	0.194332	5.11561	3.12723064831159e-07	2.67962830328528e-06
70	ENSG00000007372.22	3034.48	0.49617	0.0975192	5.08792	3.6200810447935e-07	3.05004318893204e-06
71	ENSG00000007384.15	956.793	-0.338888	0.0605909	-5.59305	2.23111436283905e-08	2.48284595290309e-07
72	ENSG00000007541.16	2404.93	-0.225601	0.0751632	-3.00148	0.00268671	0.00734877
73	ENSG00000007866.19	1078.81	-0.237466	0.0604932	-3.92549	8.65523411544625e-05	0.000374806
74	ENSG00000007944.14	288.196	-1.22169	0.0792882	-15.4082	1.44062700200713e-53	1.3819729026397e-50
75	ENSG00000008018.8	2624.4	0.198027	0.0641872	3.08515	0.00203452	0.00579792
76	ENSG00000008083.13	1403.39	0.158485	0.0507544	3.12259	0.00179269	0.00519846
77	ENSG00000008118.9	27.7069	1.93909	0.423922	4.57416	4.78128148518367e-06	2.96914042906982e-05
78	ENSG00000008226.19	840.948	-0.68452	0.176182	-3.8853	0.000102206	0.000433626
79	ENSG00000008256.15	658.325	-0.378423	0.108205	-3.4973	0.000469999	0.00163752
80	ENSG00000008283.15	2210.07	-0.376097	0.0984951	-3.81844	0.0001343	0.000550006
81	ENSG00000008324.11	678.435	0.163071	0.0538357	3.02905	0.00245321	0.0068066
82	ENSG00000008394.12	3693.14	-0.423977	0.0558528	-7.59096	3.17532141651943e-14	9.85621724742432e-13
83	ENSG00000008405.11	1590.48	-0.283472	0.0764893	-3.70604	0.000210525	0.000818099
84	ENSG00000008441.16	8789.16	-0.992962	0.166898	-5.94951	2.6894529315694e-09	3.66569887053218e-08
85	ENSG00000008513.14	290.768	1.32438	0.21626	6.12405	9.12263021197753e-10	1.35527570516436e-08
86	ENSG00000008710.19	10773.2	-0.472699	0.120114	-3.93542	8.30513507791174e-05	0.000361823
87	ENSG00000008838.19	4288.74	0.237372	0.0482743	4.91714	8.78180289119424e-07	6.68086930676389e-06
88	ENSG00000008869.11	1116.66	0.224033	0.0426036	5.25855	1.45192913027698e-07	1.34975137653114e-06
89	ENSG00000008988.9	13992.4	0.275171	0.061763	4.45528	8.37832706475804e-06	4.87012765120359e-05
90	ENSG00000009307.15	17477.5	0.22115	0.0520772	4.24658	2.17061434632496e-05	0.000112005
91	ENSG00000009335.17	1450.38	-0.120088	0.0347485	-3.45593	0.000548404	0.00187343
92	ENSG00000009413.15	1607.74	-0.357588	0.0970293	-3.68536	0.000228382	0.00087784
93	ENSG00000009950.15	40.9955	2.39026	0.434817	5.49716	3.85960300468487e-08	4.08359782192105e-07
94	ENSG00000010270.13	2449.32	0.236951	0.0441148	5.37124	7.81973824003211e-08	7.75621008594027e-07
95	ENSG00000010295.19	956.333	-0.385289	0.0591101	-6.51816	7.11743888178782e-11	1.29521956886735e-09
96	ENSG00000010310.8	46.5162	2.92883	0.287918	10.1724	2.63284130812601e-24	2.29604277715145e-22
97	ENSG00000010404.17	8779.2	0.157208	0.0536714	2.92908	0.00339968	0.00899719
98	ENSG00000010810.17	14445.3	-0.203957	0.0521326	-3.91228	9.14280295727484e-05	0.000393467
99	ENSG00000010818.9	1545.59	-0.323648	0.0761803	-4.24845	2.15256921196227e-05	0.000111246
100	ENSG00000011007.12	1635.03	0.254391	0.0566427	4.49116	7.08376892317766e-06	4.20097660376775e-05
101	ENSG00000011021.21	2272.39	0.344511	0.091848	3.75089	0.000176211	0.000700428
102	ENSG00000011028.13	39003	-0.882433	0.115319	-7.65208	1.97756399337793e-14	6.30348522889215e-13
103	ENSG00000011105.12	2694.59	-0.87924	0.154678	-5.68431	1.31345540752292e-08	1.53745259642935e-07
104	ENSG00000011114.14	957.981	-0.228276	0.0588918	-3.87619	0.000106106	0.00044727
105	ENSG00000011243.17	5542.1	0.356645	0.0867102	4.11307	3.90435580157474e-05	0.000187091
106	ENSG00000011260.13	1098.14	0.357225	0.0797183	4.48109	7.42623854470743e-06	4.37815555993945e-05
107	ENSG00000011347.9	381.994	1.69897	0.188897	8.99418	2.38003481954101e-19	1.35058595604658e-17
108	ENSG00000011376.10	2444.05	0.256156	0.0637327	4.01923	5.83886983721589e-05	0.000266238
109	ENSG00000011405.13	2219.28	0.172154	0.0568929	3.02593	0.00247868	0.00686931
110	ENSG00000011422.11	111.122	-1.08191	0.179141	-6.0394	1.54688235366731e-09	2.21006702231403e-08
111	ENSG00000011451.18	2068.92	0.204026	0.0498499	4.09281	4.2617519616866e-05	0.000201722
112	ENSG00000011454.16	4330.43	0.160202	0.0329379	4.86377	1.15168256557833e-06	8.50151897529335e-06
113	ENSG00000011465.16	1809.61	-5.86293	0.415399	-14.114	3.11434675562819e-45	1.33486202961978e-42
114	ENSG00000011478.11	734.428	0.789678	0.176861	4.46497	8.00802544765636e-06	4.67463554456788e-05
115	ENSG00000011638.10	1111.73	0.203543	0.0557675	3.64985	0.000262393	0.000990242
116	ENSG00000012048.21	325.982	-0.319876	0.0840819	-3.80433	0.000142186	0.000578422
117	ENSG00000012211.12	122.943	0.468169	0.149948	3.12221	0.00179496	0.00520353
118	ENSG00000012817.15	2094.57	0.582429	0.140231	4.15335	3.2764638571095e-05	0.000160516
119	ENSG00000012983.11	1696.23	-0.363533	0.0623432	-5.83116	5.50424218887133e-09	7.02680347875874e-08
120	ENSG00000013288.8	3497.09	-0.255486	0.0769976	-3.3181	0.000906311	0.00288522
121	ENSG00000013306.15	3730.99	0.462258	0.117061	3.94887	7.85208142914483e-05	0.00034492
122	ENSG00000013364.18	3205.73	-0.429677	0.109285	-3.93172	8.43413295805209e-05	0.000367125
123	ENSG00000013374.16	2668.79	0.318866	0.076959	4.14332	3.42311366283656e-05	0.00016697
124	ENSG00000013375.15	3564.58	0.426995	0.143245	2.98087	0.00287432	0.00777329
125	ENSG00000013523.9	1050.35	-0.143892	0.0401829	-3.58092	0.000342381	0.00124499
126	ENSG00000013561.17	1718.36	-0.126093	0.0357945	-3.52269	0.000427196	0.00150901
127	ENSG00000013725.14	47.9979	1.55726	0.320484	4.8591	1.17920864501242e-06	8.68244084567807e-06
128	ENSG00000014123.9	2282.65	0.523041	0.146377	3.57324	0.000352595	0.00127936
129	ENSG00000014164.6	812.215	0.174966	0.0573308	3.05188	0.00227417	0.00636735
130	ENSG00000014216.15	3223.78	-0.242389	0.0706143	-3.43258	0.000597864	0.00201606
131	ENSG00000014641.17	3506.27	0.31	0.0842093	3.6813	0.000232043	0.000889705
132	ENSG00000014824.13	3251.26	0.166755	0.0560094	2.97726	0.00290836	0.00784952
133	ENSG00000014914.20	1060.97	-0.487386	0.061865	-7.87821	3.3209174380374e-15	1.15944335856609e-13
134	ENSG00000015676.17	4999.25	0.229922	0.0442414	5.19698	2.02554634006259e-07	1.8200103042177e-06
135	ENSG00000016391.10	527.335	0.225251	0.0706484	3.18834	0.00143093	0.00428704
136	ENSG00000016402.13	15.453	-1.5691	0.296668	-5.28908	1.22936240056552e-07	1.16324591636413e-06
137	ENSG00000016864.18	3021.87	-0.127071	0.0370197	-3.43253	0.000597981	0.00201612
138	ENSG00000017260.19	3317.84	-0.362728	0.0731289	-4.96011	7.0451842482027e-07	5.51594390517075e-06
139	ENSG00000017427.16	153.365	-2.64399	0.498466	-5.30426	1.13128539839436e-07	1.08110741701396e-06
140	ENSG00000017483.14	25.6141	-1.23665	0.184378	-6.70714	1.98471013958249e-11	3.95469691017698e-10
141	ENSG00000018236.14	1315.36	-1.53893	0.178861	-8.60407	7.69410890225911e-18	3.61300288662028e-16
142	ENSG00000018510.14	1978.29	-0.161784	0.0438867	-3.68641	0.000227444	0.000875069
143	ENSG00000018610.14	825.896	0.36671	0.075064	4.88529	1.03276930222018e-06	7.72563594252713e-06
144	ENSG00000018625.14	5255.81	2.20811	0.12564	17.5749	3.83316468636899e-69	9.65238782586292e-66
145	ENSG00000018699.11	440.558	0.192471	0.0620879	3.09997	0.00193539	0.00555513
146	ENSG00000018869.16	140.323	0.334163	0.0711337	4.69767	2.63148413356249e-06	1.76645277809451e-05
147	ENSG00000019144.18	3953.25	-0.477152	0.147311	-3.23907	0.0011992	0.00369219
148	ENSG00000019485.13	300.993	-0.381246	0.131311	-2.90339	0.00369148	0.0096716
149	ENSG00000019505.7	742.693	1.29154	0.289187	4.46611	7.96557442535264e-06	4.65525084997763e-05
150	ENSG00000019582.14	4648.49	-3.11738	0.424885	-7.337	2.18434286462092e-13	5.99503910187854e-12
151	ENSG00000019991.16	200.582	-2.70045	0.443235	-6.09258	1.11103943699267e-09	1.62895847585279e-08
152	ENSG00000019995.6	2239.98	0.226118	0.0377324	5.99269	2.06400597619615e-09	2.881455328515e-08
153	ENSG00000020129.15	2400.61	0.298476	0.0878851	3.39621	0.000683258	0.00226572
154	ENSG00000020181.17	675.393	-1.20644	0.166969	-7.22553	4.99148735227385e-13	1.29246160297631e-11
155	ENSG00000020577.13	2328.9	-0.608436	0.118424	-5.1378	2.77976876752144e-07	2.4239641981965e-06
156	ENSG00000020633.18	17.7644	-1.737	0.273732	-6.34562	2.21529702862103e-10	3.64303335849555e-09
157	ENSG00000020922.12	571.196	-0.457961	0.0950234	-4.81946	1.4394714731574e-06	1.03638859280757e-05
158	ENSG00000021355.12	114.292	-0.509656	0.121809	-4.18406	2.86348940572747e-05	0.000142962
159	ENSG00000021645.18	168.298	1.65563	0.474919	3.48614	0.000490053	0.00169624
160	ENSG00000022267.16	41419.8	-0.624739	0.137557	-4.54167	5.58099223452674e-06	3.40694207771337e-05
161	ENSG00000022567.9	509.804	0.582886	0.158533	3.67674	0.000236233	0.000904907
162	ENSG00000023041.11	774.391	-0.248106	0.062271	-3.9843	6.76783445360213e-05	0.000303461
163	ENSG00000023228.13	4294.11	0.295036	0.059808	4.93305	8.09545123323471e-07	6.21741765510916e-06
164	ENSG00000023287.12	2252.16	0.168508	0.0468209	3.599	0.000319439	0.00117236
165	ENSG00000023330.14	1905.82	0.229042	0.0503769	4.54658	5.45247870118743e-06	3.33962248207421e-05
166	ENSG00000023445.13	21.3354	1.00617	0.25914	3.88272	0.000103296	0.000437254
167	ENSG00000023516.8	3432.38	0.27039	0.0411218	6.57534	4.85426916335056e-11	9.06295201999046e-10
168	ENSG00000023697.12	366.9	-0.557796	0.0829899	-6.72125	1.80174961605685e-11	3.60439384463408e-10
169	ENSG00000023734.10	6895.48	0.276689	0.0706177	3.91812	8.92408419197204e-05	0.000384711
170	ENSG00000025039.14	3218.7	0.431026	0.0634826	6.78968	1.12384390284148e-11	2.33882597342373e-10
171	ENSG00000025156.12	846.266	0.242077	0.0588446	4.11383	3.89143954772644e-05	0.000186517
172	ENSG00000025293.16	1927.09	0.160678	0.0493111	3.25846	0.00112021	0.00347338
173	ENSG00000025423.11	120.086	0.463146	0.117183	3.95232	7.73962925606145e-05	0.000340723
174	ENSG00000025772.7	1795.76	0.793077	0.144354	5.49397	3.92999618023817e-08	4.14501429585853e-07
175	ENSG00000025800.13	3303.87	0.191399	0.0528805	3.61946	0.000295223	0.00109546
176	ENSG00000026025.15	272293	-0.335807	0.0667325	-5.03214	4.85033461646973e-07	3.97033688942636e-06
177	ENSG00000026508.18	12127.8	-0.435177	0.0855426	-5.08726	3.63280015227355e-07	3.05947989412838e-06
178	ENSG00000026559.13	1435.57	-1.21572	0.168434	-7.2178	5.28355369158258e-13	1.36283212697735e-11
179	ENSG00000026950.16	1854.21	0.204989	0.0542908	3.77575	0.000159525	0.000640267
180	ENSG00000027697.14	1703.27	-0.163811	0.0362407	-4.5201	6.1811442987697e-06	3.72588725011118e-05
181	ENSG00000028310.17	2340.61	0.256684	0.0744483	3.44781	0.000565147	0.00192377
182	ENSG00000028528.14	2797.6	-0.145831	0.040828	-3.57183	0.000354496	0.0012851
183	ENSG00000030066.13	1326.65	-0.416974	0.0667115	-6.25041	4.09376330448701e-10	6.50385345180527e-09
184	ENSG00000031081.10	1338.81	-0.871694	0.169914	-5.1302	2.89438968763516e-07	2.50569421845526e-06
185	ENSG00000031691.6	353.32	0.212098	0.0661441	3.20661	0.0013431	0.00406136
186	ENSG00000032444.16	2217.28	0.175051	0.0527456	3.31878	0.000904112	0.00287997
187	ENSG00000032742.17	706.699	-0.304856	0.10209	-2.98613	0.0028253	0.00766201
188	ENSG00000033030.13	494.99	-0.181105	0.0490403	-3.69297	0.000221649	0.000855863
189	ENSG00000033100.16	1654.04	-0.487775	0.0848566	-5.74823	9.01844864975288e-09	1.09774409697445e-07
190	ENSG00000033627.16	4625.68	0.238856	0.0362306	6.59264	4.32068489924955e-11	8.16440010399628e-10
191	ENSG00000033800.13	1784.52	0.295071	0.0550398	5.36104	8.27437362815563e-08	8.13505401362592e-07
192	ENSG00000034239.10	905.96	0.874907	0.244417	3.57957	0.000344162	0.00125079
193	ENSG00000034533.11	192.213	-0.38001	0.112999	-3.36295	0.000771142	0.0025137
194	ENSG00000034677.12	6290.7	-0.335728	0.0777411	-4.31854	1.57066684864798e-05	8.44888749426261e-05
195	ENSG00000034713.7	5078.56	0.102132	0.0338398	3.01811	0.00254358	0.00702501
196	ENSG00000035115.21	1409.13	0.230097	0.0570862	4.03069	5.56133440913728e-05	0.000255287
197	ENSG00000035664.11	98.8028	-1.16291	0.320344	-3.6302	0.000283203	0.0010567
198	ENSG00000035681.7	617.328	-0.420057	0.0563859	-7.44967	9.35731571416485e-14	2.69290178659787e-12
199	ENSG00000035687.9	1519.91	0.346872	0.0537562	6.45269	1.09883468946763e-10	1.92487172341961e-09
200	ENSG00000035862.12	42838.7	-0.18994	0.056394	-3.3681	0.00075689	0.00247383
201	ENSG00000035928.15	2976.2	0.227062	0.047958	4.7346	2.19488472227636e-06	1.50521251200727e-05
202	ENSG00000036054.12	1253.8	0.385691	0.118895	3.24397	0.00117875	0.00363365
203	ENSG00000036257.12	2573.78	0.0884565	0.0285974	3.09317	0.00198033	0.0056643
204	ENSG00000036448.9	229.258	0.537555	0.070422	7.63334	2.2874305429445e-14	7.23395420527739e-13
205	ENSG00000037897.16	327.782	0.381717	0.126993	3.00582	0.00264866	0.00726146
206	ENSG00000038002.8	491.278	-0.761392	0.121242	-6.27993	3.38727476942504e-10	5.43285431768053e-09
207	ENSG00000038210.12	82.7394	-0.316348	0.0840972	-3.7617	0.000168762	0.000673211
208	ENSG00000038219.12	2824.39	0.459757	0.0872697	5.26824	1.37741260712553e-07	1.28581913672585e-06
209	ENSG00000038274.16	1354.98	0.379321	0.0615368	6.16413	7.08697302363395e-10	1.07586338780035e-08
210	ENSG00000038382.19	2144.15	-0.544317	0.141708	-3.84111	0.000122481	0.00050694
211	ENSG00000038427.15	3700.1	-1.28235	0.214519	-5.97781	2.26161354758578e-09	3.13128556124505e-08
212	ENSG00000038532.15	1812.32	-0.213223	0.0534256	-3.99102	6.57897077897556e-05	0.000295899
213	ENSG00000039319.16	1026.19	-0.381768	0.101879	-3.74727	0.000178766	0.000709325
214	ENSG00000040531.14	806.645	-0.378606	0.0934439	-4.0517	5.08478437269647e-05	0.000235813
215	ENSG00000040608.13	472.982	0.442723	0.0633132	6.99259	2.69857894001711e-12	6.19873121398456e-11
216	ENSG00000040731.10	597.444	-0.990115	0.145122	-6.82266	8.93729498008083e-12	1.88131460160636e-10
217	ENSG00000041353.9	320.276	-1.62498	0.314778	-5.1623	2.43935392123579e-07	2.15908544566323e-06
218	ENSG00000041988.15	1079.47	0.121412	0.0345094	3.51823	0.000434439	0.0015311
219	ENSG00000042062.11	879.152	-0.810187	0.238921	-3.39103	0.00069631	0.00230369
220	ENSG00000042493.15	555.651	-1.82306	0.196132	-9.29507	1.47106129565135e-20	9.11831686181429e-19
221	ENSG00000043093.13	865.209	-0.215113	0.0522387	-4.11788	3.82374373525056e-05	0.000183666
222	ENSG00000043143.20	909.154	0.375292	0.104188	3.60207	0.000315693	0.00116009
223	ENSG00000043355.11	474.144	2.94779	0.326267	9.03489	1.64163229757262e-19	9.42184690444456e-18
224	ENSG00000043462.11	13.9131	-1.74834	0.312056	-5.60266	2.11092449278126e-08	2.36510422175075e-07
225	ENSG00000044090.8	5123.61	0.88048	0.165694	5.31388	1.07313696135687e-07	1.02846546558202e-06
226	ENSG00000046604.12	1479.76	0.90779	0.0958974	9.46626	2.90040080033679e-21	1.9156909548454e-19
227	ENSG00000046647.13	770.536	-0.24671	0.0579332	-4.25853	2.05775697802819e-05	0.000106949
228	ENSG00000046653.14	31888.9	0.296985	0.0616847	4.81457	1.47519628076545e-06	1.0590815779052e-05
229	ENSG00000047056.14	1068.2	0.332209	0.0593868	5.59399	2.21912173069956e-08	2.47394616850817e-07
230	ENSG00000047230.14	1115.87	-0.206495	0.0703122	-2.93683	0.00331588	0.00879852
231	ENSG00000047249.17	1972.46	0.137188	0.04069	3.37154	0.000747502	0.00244654
232	ENSG00000047346.12	950.418	-0.19217	0.0593904	-3.23571	0.00121339	0.00372846
233	ENSG00000047410.13	4913.77	0.322283	0.064598	4.98906	6.06724400607262e-07	4.84825983745866e-06
234	ENSG00000047578.12	2460.79	-0.22504	0.0443471	-5.07453	3.88459111774245e-07	3.25114615982225e-06
235	ENSG00000047579.19	472.625	-0.352833	0.0608251	-5.80077	6.60109115473668e-09	8.28013582267562e-08
236	ENSG00000047597.6	27.6188	1.4289	0.194888	7.33191	2.26903270461491e-13	6.21055215142219e-12
237	ENSG00000047621.11	306.687	-0.607339	0.115955	-5.23773	1.62561907432184e-07	1.49739809109343e-06
238	ENSG00000047648.21	70.6097	0.809533	0.192479	4.20583	2.60125440574892e-05	0.000131598
239	ENSG00000047662.4	436.038	-0.570595	0.116035	-4.91744	8.76833427082172e-07	6.6756649238739e-06
240	ENSG00000047849.21	27188.7	-0.245372	0.0793736	-3.09136	0.00199242	0.00569324
241	ENSG00000048052.21	315.027	0.99731	0.218003	4.57476	4.7677419359908e-06	2.96652846364993e-05
242	ENSG00000048342.15	1977.13	-0.347947	0.111705	-3.11486	0.0018403	0.00531739
243	ENSG00000048471.13	856.541	-0.260214	0.0830979	-3.13141	0.00173968	0.00506151
244	ENSG00000048540.14	698.912	1.35141	0.254381	5.31255	1.08101671302543e-07	1.03503239942478e-06
245	ENSG00000048545.13	22.3183	2.92602	0.338599	8.64155	5.54563050173766e-18	2.70500548323257e-16
246	ENSG00000048649.13	3587.46	0.194415	0.0332088	5.85431	4.78991622800079e-09	6.20532877254507e-08
247	ENSG00000048828.16	3069.41	-0.220274	0.0606237	-3.63346	0.000279642	0.00104535
248	ENSG00000049089.14	697.044	-0.23757	0.0739791	-3.21131	0.00132132	0.00400994
249	ENSG00000049130.15	3800.83	0.859269	0.132545	6.48285	9.00078384585242e-11	1.60177376832771e-09
250	ENSG00000049239.12	3670.31	-0.63465	0.0722551	-8.78346	1.58519382674956e-18	8.14635960200761e-17
251	ENSG00000049246.14	921.282	0.483635	0.0655677	7.37612	1.62965886433875e-13	4.55964969751447e-12
252	ENSG00000049247.13	96.2074	0.3289	0.109887	2.99307	0.00276184	0.00751854
253	ENSG00000049323.15	3219.55	-0.891649	0.203774	-4.37568	1.21053003854436e-05	6.71682291148645e-05
254	ENSG00000049540.16	4108.11	-2.85595	0.234443	-12.1818	3.88543522596267e-34	9.20848148553153e-32
255	ENSG00000049759.17	2430.24	0.825381	0.0805619	10.2453	1.24233682162542e-24	1.11727121748411e-22
256	ENSG00000049883.14	643.38	0.234635	0.0785634	2.98657	0.00282128	0.00765495
257	ENSG00000050426.15	1984.32	0.433006	0.1017	4.25769	2.06551021211469e-05	0.000107214
258	ENSG00000050748.17	1000.26	-0.259905	0.0754755	-3.44357	0.000574089	0.00194829
259	ENSG00000050767.16	1956.06	1.58	0.355974	4.43853	9.05734053675734e-06	5.20604008317079e-05
260	ENSG00000051108.14	2055.8	0.441298	0.150024	2.94152	0.00326603	0.00867718
261	ENSG00000051128.18	489.962	-0.469132	0.102699	-4.56801	4.92384925290307e-06	3.04734080490729e-05
262	ENSG00000051382.8	1052.81	0.253836	0.0497132	5.10601	3.2903570379756e-07	2.79916564738254e-06
263	ENSG00000051596.9	579.639	0.681941	0.135735	5.02406	5.05904557349019e-07	4.12442222088061e-06
264	ENSG00000052126.14	2663.44	-0.551998	0.083234	-6.63188	3.31442381106829e-11	6.38938446640868e-10
265	ENSG00000052749.13	3207.32	0.433379	0.0990362	4.37597	1.20895569516453e-05	6.71290310890009e-05
266	ENSG00000052850.5	38.5505	-2.86056	0.311757	-9.17563	4.4895967428034e-20	2.72418452963176e-18
267	ENSG00000053501.12	713.663	0.445817	0.108016	4.12733	3.6699209962999e-05	0.000177031
268	ENSG00000053524.12	615.424	0.24695	0.0652493	3.78472	0.000153884	0.000620224
269	ENSG00000053770.11	1577.94	-0.128617	0.0349012	-3.68519	0.000228533	0.000878251
270	ENSG00000053918.16	52.9718	-2.16331	0.276331	-7.8287	4.92937209696967e-15	1.69457680705553e-13
271	ENSG00000054116.11	1749.93	-0.350548	0.0619729	-5.65647	1.5451398394797e-08	1.7746204142713e-07
272	ENSG00000054118.13	5912.07	0.237517	0.0429939	5.52443	3.30563333389459e-08	3.55916533999501e-07
273	ENSG00000054148.17	4318.52	0.306172	0.0595896	5.138	2.77671069780706e-07	2.42255682145185e-06
274	ENSG00000054179.11	361.177	-0.814462	0.167679	-4.85727	1.1901560074408e-06	8.75664454707631e-06
275	ENSG00000054282.15	835.813	-0.270234	0.0427716	-6.31807	2.64858084245283e-10	4.30982722707692e-09
276	ENSG00000054356.13	2635.73	1.67306	0.359479	4.65412	3.25368939903505e-06	2.12040301409875e-05
277	ENSG00000054611.13	741.794	-0.274392	0.0816508	-3.36055	0.000777865	0.00253111
278	ENSG00000054690.13	1521.61	-0.416558	0.0982905	-4.23803	2.25494209312722e-05	0.000115823
279	ENSG00000054938.15	215.16	-3.66187	0.460001	-7.96057	1.71249758430612e-15	6.21590339384626e-14
280	ENSG00000055044.10	1293.42	0.302376	0.0953774	3.17031	0.00152277	0.00451254
281	ENSG00000055211.12	3487.98	0.180509	0.0527858	3.41965	0.000627021	0.00210312
282	ENSG00000055332.16	3954.92	0.301742	0.0730942	4.12812	3.65733715000106e-05	0.000176599
283	ENSG00000055483.19	1941.54	0.483865	0.144365	3.35168	0.000803221	0.00259976
284	ENSG00000056277.15	161.385	0.330108	0.105272	3.13576	0.00171411	0.00499867
285	ENSG00000056736.9	184.598	-0.423077	0.0737725	-5.73488	9.75798686513512e-09	1.18204837882229e-07
286	ENSG00000056972.18	407.222	-0.63814	0.0759558	-8.40148	4.40899346574611e-17	1.89379900570268e-15
287	ENSG00000056998.19	8731.59	-0.657315	0.086702	-7.58131	3.42085060035854e-14	1.05371613676182e-12
288	ENSG00000057252.12	749.175	0.321664	0.0733581	4.38485	1.16063914622749e-05	6.47137437053775e-05
289	ENSG00000057294.14	79.0348	1.29336	0.134685	9.60285	7.77663942745416e-22	5.42077513031363e-20
290	ENSG00000057657.15	49.3775	-1.74011	0.26602	-6.54128	6.09943990870155e-11	1.12008401969729e-09
291	ENSG00000057704.12	193.76	-0.524543	0.173419	-3.02472	0.00248864	0.00689216
292	ENSG00000057757.9	2093.53	0.239508	0.0460453	5.20157	1.97615214885621e-07	1.77961697957879e-06
293	ENSG00000058056.8	551.113	0.509365	0.0795059	6.40663	1.48770271203934e-10	2.52483328846104e-09
294	ENSG00000058063.15	675.558	-0.222411	0.0548933	-4.05169	5.08498460200771e-05	0.000235813
295	ENSG00000058453.16	777.755	-0.48049	0.107506	-4.46942	7.84315922509721e-06	4.59327964590047e-05
296	ENSG00000058729.10	620.637	0.292395	0.0962607	3.03753	0.00238522	0.00663861
297	ENSG00000059758.7	3241.31	0.342953	0.0811078	4.22837	2.35393440687305e-05	0.000120539
298	ENSG00000060656.19	1579.13	-0.979699	0.150255	-6.52026	7.01852694208201e-11	1.28069044608915e-09
299	ENSG00000060688.12	1026.32	0.160572	0.0501456	3.20212	0.00136422	0.00411289
300	ENSG00000060718.21	2810.84	-1.11939	0.159117	-7.03503	1.99222563028196e-12	4.68101407198613e-11
301	ENSG00000060982.14	1978.82	-1.03137	0.199287	-5.1753	2.27542233497752e-07	2.02555823853832e-06
302	ENSG00000061273.17	2242.18	-0.39035	0.0688759	-5.66744	1.44944477172154e-08	1.67521887127541e-07
303	ENSG00000061938.17	1893.15	-0.545671	0.0895665	-6.09235	1.11262829759743e-09	1.63010160400729e-08
304	ENSG00000061987.15	1963.95	0.278608	0.0892273	3.12245	0.00179355	0.0052002
305	ENSG00000062194.15	3543.95	0.235546	0.0605896	3.88756	0.000101258	0.000430617
306	ENSG00000062282.14	44.7008	0.854988	0.233511	3.66144	0.000250799	0.000951349
307	ENSG00000062370.16	120.635	-0.699236	0.126264	-5.53788	3.06156351403784e-08	3.31612462864703e-07
308	ENSG00000062598.17	2589.63	-0.27676	0.0290718	-9.51987	1.73395753147469e-21	1.17611361857096e-19
309	ENSG00000062650.18	2141.3	0.194925	0.0432977	4.50197	6.73255823405861e-06	4.01145772330999e-05
310	ENSG00000062725.9	2482.12	0.21747	0.0424189	5.12673	2.94820012652917e-07	2.54789753534663e-06
311	ENSG00000063046.17	25344.4	0.545947	0.0843033	6.47598	9.41978093160413e-11	1.66896646321166e-09
312	ENSG00000063127.15	90.5652	-0.498369	0.164295	-3.03338	0.00241834	0.00672243
313	ENSG00000063177.12	15734.7	0.567514	0.121465	4.67224	2.97936136307131e-06	1.96784821995672e-05
314	ENSG00000063180.8	830.057	1.18513	0.123265	9.61451	6.94423428762761e-22	4.89131467567336e-20
315	ENSG00000063244.12	5641.42	-0.157629	0.0507334	-3.10701	0.00188992	0.00544436
316	ENSG00000063322.13	4964.54	0.241287	0.0526104	4.58629	4.5118290794494e-06	2.82972592794235e-05
317	ENSG00000063761.15	291.552	-0.412163	0.0921366	-4.47339	7.69905394535384e-06	4.51915622753942e-05
318	ENSG00000063854.12	1490.77	0.139869	0.0483586	2.89233	0.00382394	0.00996549
319	ENSG00000064012.21	311.109	-0.76078	0.1093	-6.96046	3.39166365526542e-12	7.65118301627344e-11
320	ENSG00000064102.14	571.805	-0.354432	0.0690822	-5.13059	2.8883956016996e-07	2.5026550277952e-06
321	ENSG00000064115.10	3741.8	-0.118259	0.0393012	-3.00905	0.00262066	0.00720236
322	ENSG00000064225.12	149.41	-0.36522	0.104215	-3.50449	0.000457479	0.00160082
323	ENSG00000064270.12	63.549	-1.15735	0.153488	-7.54034	4.68755569270562e-14	1.40731459656564e-12
324	ENSG00000064313.11	886.209	-0.16292	0.0470907	-3.4597	0.000540769	0.00185143
325	ENSG00000064419.13	2688.65	0.166561	0.0414455	4.0188	5.849556781467e-05	0.000266605
326	ENSG00000064655.18	27.8671	-1.62976	0.343723	-4.7415	2.12139367879735e-06	1.46154157521794e-05
327	ENSG00000064666.14	3178.52	0.175446	0.059822	2.93279	0.00335927	0.00890077
328	ENSG00000064692.18	6726.46	0.773404	0.141431	5.4684	4.5410710625761e-08	4.72764219925559e-07
329	ENSG00000064787.13	2416.59	-1.77284	0.27342	-6.48393	8.93634517316782e-11	1.5917124094913e-09
330	ENSG00000064932.15	1472.47	-0.816971	0.105306	-7.7581	8.62119756584487e-15	2.88016625147504e-13
331	ENSG00000064989.12	63.192	-2.25232	0.230053	-9.79047	1.23722871227089e-22	9.19703778918711e-21
332	ENSG00000065000.16	8132.42	0.212688	0.0593173	3.5856	0.000336307	0.001226
333	ENSG00000065054.13	1922.92	-0.461798	0.0985543	-4.68572	2.78973022550849e-06	1.86213106006854e-05
334	ENSG00000065060.16	1583.48	0.26849	0.0728904	3.68348	0.000230074	0.000883161
335	ENSG00000065154.11	2591.52	0.210535	0.0429582	4.90093	9.53839300417023e-07	7.19666393516889e-06
336	ENSG00000065183.15	1670.85	0.328735	0.0800285	4.10772	3.99577045533854e-05	0.000190791
337	ENSG00000065268.10	1287.05	0.217285	0.0691634	3.14161	0.0016802	0.00491471
338	ENSG00000065308.4	1186.82	-1.05563	0.099337	-10.6267	2.23870145845398e-26	2.38617147516166e-24
339	ENSG00000065320.8	35565.1	-1.21831	0.20212	-6.02766	1.66353396159586e-09	2.35501698217488e-08
340	ENSG00000065361.15	72.9503	-0.978811	0.234602	-4.17222	3.01644575375565e-05	0.000150003
341	ENSG00000065413.19	267.379	0.49009	0.101893	4.80986	1.51036133067523e-06	1.07971004281237e-05
342	ENSG00000065427.14	4973.02	0.390868	0.0735769	5.31237	1.08207619256873e-07	1.03555462704499e-06
343	ENSG00000065485.19	4227.16	-0.470469	0.10857	-4.33331	1.46886740816176e-05	7.96081085214383e-05
344	ENSG00000065518.7	2267.28	0.175543	0.0444801	3.94656	7.92830185435803e-05	0.000347964
345	ENSG00000065548.17	1975.26	0.212026	0.0608485	3.4845	0.000493061	0.00170607
346	ENSG00000065609.14	1209.13	0.891987	0.10046	8.87905	6.74319541629034e-19	3.67139653138294e-17
347	ENSG00000065621.14	142.687	0.511852	0.139853	3.65994	0.000252275	0.000956536
348	ENSG00000065665.20	1284.05	0.211494	0.0592024	3.5724	0.000353727	0.00128324
349	ENSG00000065717.14	529.376	-1.56039	0.318139	-4.90474	9.35515700934106e-07	7.07962576833868e-06
350	ENSG00000065809.13	1046.87	-0.231342	0.0781092	-2.96178	0.00305865	0.00818498
351	ENSG00000065833.8	305.086	-0.794438	0.242876	-3.27096	0.00107182	0.00334031
352	ENSG00000065923.9	1067.84	0.548587	0.0660042	8.31139	9.45862791669905e-17	3.89660653132725e-15
353	ENSG00000065989.15	390.558	0.302794	0.0973405	3.11067	0.00186663	0.0053856
354	ENSG00000066027.11	719.703	0.267762	0.07762	3.44965	0.000561309	0.00191265
355	ENSG00000066084.12	3546.21	0.439792	0.0843064	5.21659	1.82245849450244e-07	1.65224594143906e-06
356	ENSG00000066135.12	1032.07	-0.266907	0.0869081	-3.07114	0.00213245	0.00603262
357	ENSG00000066185.12	238.102	0.76851	0.152814	5.02906	4.92899453055393e-07	4.02817828876304e-06
358	ENSG00000066322.14	594.607	-0.640189	0.117068	-5.46855	4.53743734673788e-08	4.72630172440717e-07
359	ENSG00000066422.4	1117.66	0.363465	0.0799887	4.54395	5.52093484705611e-06	3.37334645113574e-05
360	ENSG00000066427.22	501.765	0.313151	0.0999625	3.13268	0.00173218	0.0050426
361	ENSG00000066455.12	2042.7	0.663291	0.15562	4.26225	2.02375574598455e-05	0.000105481
362	ENSG00000066468.22	276.035	0.772647	0.230387	3.3537	0.000797386	0.00258461
363	ENSG00000066583.11	436.451	0.265981	0.0567251	4.68896	2.74602057381e-06	1.83538767284016e-05
364	ENSG00000066629.16	799.028	-0.287188	0.0798269	-3.59763	0.00032113	0.00117771
365	ENSG00000066651.18	741.017	0.603871	0.118254	5.10655	3.28089287045344e-07	2.79465483616425e-06
366	ENSG00000066735.14	223.71	1.41565	0.217141	6.51951	7.05394528370131e-11	1.28598848633632e-09
367	ENSG00000066739.11	1014.06	-0.136859	0.0369053	-3.70839	0.000208582	0.00081102
368	ENSG00000067048.16	5255.9	0.710491	0.178862	3.97228	7.1187106968376e-05	0.00031692
369	ENSG00000067057.16	7866.64	0.512909	0.132817	3.86178	0.000112562	0.000470643
370	ENSG00000067066.16	80.0426	-0.688458	0.130768	-5.26473	1.40393855175077e-07	1.30755164701892e-06
371	ENSG00000067082.14	2196.67	-0.641728	0.112731	-5.69255	1.25156062329189e-08	1.47615273748332e-07
372	ENSG00000067113.16	2047.79	-0.206014	0.0545416	-3.77719	0.000158605	0.000637235
373	ENSG00000067177.14	543.104	0.299368	0.0635189	4.71305	2.44032694212781e-06	1.65300559008624e-05
374	ENSG00000067182.7	4439.66	-0.274203	0.0669072	-4.09826	4.16261628506794e-05	0.00019754
375	ENSG00000067334.13	1615.69	0.321553	0.0910278	3.53248	0.000411688	0.00146103
376	ENSG00000067596.10	1793.67	0.239124	0.0682067	3.50587	0.000455113	0.00159392
377	ENSG00000067715.13	1571.19	0.59327	0.117475	5.05016	4.41432829971547e-07	3.64811411868654e-06
378	ENSG00000067842.17	339.66	0.720745	0.234827	3.06926	0.00214587	0.00606461
379	ENSG00000067955.13	910.755	-0.166085	0.0574275	-2.89208	0.003827	0.00997088
380	ENSG00000068079.7	463.247	-0.391536	0.07711	-5.07762	3.82188775254061e-07	3.20265926684404e-06
381	ENSG00000068097.14	1011.33	0.291111	0.0731428	3.98004	6.89032511341417e-05	0.000308183
382	ENSG00000068120.14	2992.46	0.411716	0.0869971	4.73253	2.21743567887825e-06	1.51887935229522e-05
383	ENSG00000068308.13	4599.47	0.160098	0.0462954	3.45818	0.000543832	0.00186002
384	ENSG00000068383.18	2861.99	-1.10581	0.156405	-7.07019	1.54724114255301e-12	3.71061581151552e-11
385	ENSG00000068650.18	656.616	-0.256793	0.0846982	-3.03186	0.00243053	0.00675074
386	ENSG00000068697.6	11665.4	-0.211878	0.0673359	-3.14658	0.00165193	0.00484117
387	ENSG00000068745.14	2605.37	0.303585	0.0499577	6.07683	1.22581340906823e-09	1.78553948848008e-08
388	ENSG00000068796.16	2641.22	0.175631	0.0502978	3.49182	0.000479735	0.00166654
389	ENSG00000068831.18	287.399	-0.502547	0.159786	-3.14512	0.00166019	0.00486323
390	ENSG00000068903.19	4989.2	-0.69891	0.0808814	-8.64117	5.56378732536793e-18	2.70730665868447e-16
391	ENSG00000068912.13	3715.72	0.260697	0.0678945	3.83973	0.000123168	0.000509492
392	ENSG00000069188.16	2977.68	1.27477	0.139831	9.11648	7.7607460278179e-20	4.5982420214821e-18
393	ENSG00000069345.11	4026.82	0.269299	0.0632036	4.26083	2.03673629786205e-05	0.000106021
394	ENSG00000069399.14	779.666	-0.978415	0.16415	-5.9605	2.51471211451083e-09	3.44852794736697e-08
395	ENSG00000069424.14	2168.13	0.790422	0.153881	5.13658	2.79785429452382e-07	2.43549991297598e-06
396	ENSG00000069482.6	13.1913	-1.84459	0.385028	-4.79079	1.66129402245369e-06	1.17840732684259e-05
397	ENSG00000069535.13	8961.22	-1.31123	0.184634	-7.10178	1.23160810538592e-12	3.00736306460599e-11
398	ENSG00000069667.15	764.596	-0.631497	0.107412	-5.8792	4.12246307046281e-09	5.43359622553305e-08
399	ENSG00000069812.11	2035.4	0.583911	0.180552	3.23404	0.00122053	0.00374753
400	ENSG00000069869.15	388.458	-0.47553	0.110547	-4.30161	1.69564292032139e-05	9.04387784746475e-05
401	ENSG00000069998.12	1011.94	0.317979	0.0527155	6.03197	1.61968540305568e-09	2.2994053872133e-08
402	ENSG00000070081.16	3302.79	0.333007	0.0902212	3.69101	0.000223365	0.000860878
403	ENSG00000070193.4	124.531	-3.87723	0.336472	-11.5232	1.008128020547e-30	1.66465073556716e-28
404	ENSG00000070214.15	4954.28	-0.455559	0.0964694	-4.72231	2.33176303426529e-06	1.58962322589761e-05
405	ENSG00000070367.15	3452.67	-0.161364	0.0452571	-3.56549	0.000363177	0.00131209
406	ENSG00000070404.9	2487.09	-0.806444	0.17849	-4.51815	6.23812355547218e-06	3.75461604496525e-05
407	ENSG00000070495.14	837.98	0.475283	0.104071	4.56691	4.94972629067485e-06	3.06147485801796e-05
408	ENSG00000070614.14	4490.08	-0.569449	0.102327	-5.56497	2.62198818975274e-08	2.87377323626599e-07
409	ENSG00000070729.13	31.8793	1.52258	0.398204	3.82361	0.000131509	0.000539674
410	ENSG00000070731.10	582.253	-1.08712	0.220535	-4.92947	8.24538168446248e-07	6.31658823105018e-06
411	ENSG00000070756.15	21965.6	0.290177	0.08791	3.30084	0.000963957	0.00304849
412	ENSG00000070759.16	46.8429	-0.402368	0.134747	-2.9861	0.00282557	0.00766201
413	ENSG00000070761.7	1395.87	-0.271124	0.0705861	-3.84104	0.000122513	0.00050694
414	ENSG00000070778.12	1109.03	-0.572639	0.1255	-4.56286	5.04622602758854e-06	3.11542210621425e-05
415	ENSG00000070785.16	734.584	0.292914	0.0828432	3.53577	0.00040659	0.00144636
416	ENSG00000070808.15	73.6973	1.24953	0.403272	3.09847	0.00194522	0.00557735
417	ENSG00000070882.12	1180.38	-1.39525	0.184459	-7.56403	3.9078412639648e-14	1.19277973125107e-12
418	ENSG00000070886.11	19.8632	1.27329	0.230438	5.52551	3.28533758862147e-08	3.53920458410586e-07
419	ENSG00000071051.13	2512.33	-0.328736	0.0920721	-3.57042	0.000356408	0.00129087
420	ENSG00000071073.12	842.338	0.277069	0.070858	3.9102	9.22197349568931e-05	0.000396366
421	ENSG00000071082.10	15914.4	0.621483	0.106388	5.84167	5.16800190117842e-09	6.63539823449581e-08
422	ENSG00000071205.11	120.042	-1.36426	0.191938	-7.10783	1.17879757312581e-12	2.89596062324627e-11
423	ENSG00000071242.11	1231.77	0.488119	0.0605616	8.05986	7.63791387499979e-16	2.84936620392353e-14
424	ENSG00000071243.15	259.792	-0.428146	0.100496	-4.26033	2.04123019127663e-05	0.000106172
425	ENSG00000071282.11	785.281	-0.434801	0.144377	-3.01157	0.00259899	0.00715452
426	ENSG00000071462.11	2168.41	-0.186966	0.0394443	-4.74001	2.13704232070418e-06	1.47081371884474e-05
427	ENSG00000071794.15	2313.64	-0.43448	0.114624	-3.79046	0.000150367	0.00060741
428	ENSG00000071894.16	2566.69	0.237663	0.0621072	3.82665	0.000129897	0.000534038
429	ENSG00000071967.11	3759.38	-0.429945	0.0423304	-10.1569	3.08743116096406e-24	2.68087503179401e-22
430	ENSG00000072041.16	864.116	1.06521	0.235576	4.52171	6.13411614689033e-06	3.70197033490431e-05
431	ENSG00000072071.16	6397	-0.318561	0.0821502	-3.87778	0.000105413	0.000444999
432	ENSG00000072110.13	10986.2	-1.00025	0.155704	-6.42404	1.3270829450075e-10	2.27912070990418e-09
433	ENSG00000072121.15	1007.45	-0.185714	0.0609303	-3.04798	0.00230387	0.00644156
434	ENSG00000072133.10	199.141	0.455616	0.0840932	5.41799	6.02723587550435e-08	6.13535455846565e-07
435	ENSG00000072163.19	927.828	-1.2671	0.138527	-9.14693	5.85728019824536e-20	3.52223610727322e-18
436	ENSG00000072195.14	4550.92	-0.467845	0.107219	-4.36346	1.28022962788016e-05	7.05614934436274e-05
437	ENSG00000072201.13	768.569	0.277233	0.0929812	2.9816	0.00286749	0.00775597
438	ENSG00000072310.16	2828.73	-0.36639	0.0806641	-4.54216	5.56797425667715e-06	3.40002550472147e-05
439	ENSG00000072415.8	2533.34	0.206411	0.0491736	4.19759	2.69767695787445e-05	0.000135828
440	ENSG00000072506.12	1007.05	-0.682624	0.148239	-4.60489	4.12677208790219e-06	2.60963862875292e-05
441	ENSG00000072682.18	1511.04	-0.783557	0.171975	-4.55621	5.20840410617084e-06	3.20848610223625e-05
442	ENSG00000072778.19	13354.5	-0.210358	0.0551146	-3.81673	0.000135232	0.000553371
443	ENSG00000072786.12	541.929	-0.379378	0.0903601	-4.19851	2.68673975988001e-05	0.000135345
444	ENSG00000072840.12	1268.81	-0.348761	0.0931445	-3.7443	0.000180894	0.00071664
445	ENSG00000072952.18	360.985	1.02309	0.121939	8.39014	4.85556858337193e-17	2.06361664793307e-15
446	ENSG00000073150.13	550.224	0.689024	0.106153	6.49087	8.53433600007595e-11	1.52685789273117e-09
447	ENSG00000073331.17	361.585	-0.317117	0.0913891	-3.46997	0.000520517	0.00179
448	ENSG00000073417.14	394.516	-0.482808	0.0800714	-6.02972	1.64245487712843e-09	2.32844852215005e-08
449	ENSG00000073536.17	783.624	0.355989	0.0802064	4.43841	9.06253426702834e-06	5.20718926087052e-05
450	ENSG00000073578.16	7892.88	0.384947	0.0915716	4.20378	2.62488352825005e-05	0.000132527
451	ENSG00000073598.5	142.39	0.628042	0.12861	4.88331	1.04318048514211e-06	7.7919432232806e-06
452	ENSG00000073614.12	2346.89	0.20656	0.0678189	3.04576	0.00232092	0.00648384
453	ENSG00000073670.13	386.166	0.335814	0.0917402	3.66049	0.000251729	0.000954647
454	ENSG00000073712.14	3152.57	-0.403868	0.0887323	-4.55153	5.32578569161483e-06	3.27197172179264e-05
455	ENSG00000073792.15	2298.11	0.329377	0.0801885	4.10753	3.99918142503432e-05	0.000190864
456	ENSG00000073849.14	291.88	-1.22198	0.244837	-4.991	6.00669928963178e-07	4.803690241748e-06
457	ENSG00000073910.21	740.447	0.405946	0.107403	3.77967	0.000157039	0.000631544
458	ENSG00000073921.17	3236.25	-0.117433	0.0378774	-3.10036	0.00193286	0.00554903
459	ENSG00000074071.14	1451.74	0.25221	0.0849693	2.96825	0.002995	0.00803493
460	ENSG00000074201.8	4248.21	0.293816	0.0421034	6.97845	2.98456628251825e-12	6.78601442001469e-11
461	ENSG00000074219.13	679.941	-0.480428	0.112187	-4.2824	1.84891260038721e-05	9.75545949051867e-05
462	ENSG00000074276.10	77.4899	0.710961	0.144227	4.92944	8.24652620881706e-07	6.31658823105018e-06
463	ENSG00000074370.17	15.8492	0.918103	0.312452	2.93838	0.00329934	0.0087604
464	ENSG00000074410.13	2173.43	0.642463	0.193397	3.32199	0.000893773	0.00285154
465	ENSG00000074527.11	246.509	-0.836574	0.242123	-3.45516	0.000549966	0.00187781
466	ENSG00000074603.18	1988.7	-0.16932	0.0480095	-3.5268	0.000420612	0.00148836
467	ENSG00000074621.13	790.395	0.488716	0.118206	4.13446	3.55793243513863e-05	0.000172543
468	ENSG00000074657.13	5781.99	-0.251091	0.0664197	-3.78036	0.000156601	0.000630065
469	ENSG00000074706.13	211.803	-1.17556	0.184852	-6.35944	2.02495544051586e-10	3.35742611927506e-09
470	ENSG00000074855.10	2212.43	-0.473523	0.0980415	-4.82982	1.36653105764278e-06	9.88465642952018e-06
471	ENSG00000074964.16	1853.85	-0.396781	0.103155	-3.84646	0.000119835	0.000497133
472	ENSG00000075043.18	4338.88	0.518553	0.0899959	5.76196	8.31417213249534e-09	1.01878952316982e-07
473	ENSG00000075089.9	1137.88	0.231456	0.0687067	3.36876	0.000755066	0.00246969
474	ENSG00000075151.20	6835.22	0.123786	0.0382793	3.23376	0.0012217	0.00375
475	ENSG00000075188.8	430.129	0.250965	0.0844369	2.97222	0.00295657	0.00795619
476	ENSG00000075213.10	2657.03	-0.370663	0.123394	-3.00391	0.00266533	0.00729969
477	ENSG00000075223.13	316.2	-1.58156	0.273036	-5.79251	6.93423314030855e-09	8.64954344343751e-08
478	ENSG00000075303.12	480.493	0.224624	0.0666148	3.37199	0.00074628	0.00244333
479	ENSG00000075399.13	873.472	-0.217065	0.0708937	-3.06184	0.00219984	0.00619109
480	ENSG00000075407.18	164.709	-0.691043	0.198578	-3.47997	0.000501476	0.0017325
481	ENSG00000075415.12	8395.35	0.159753	0.0404989	3.94462	7.99277054095294e-05	0.000350336
482	ENSG00000075568.16	2057.64	0.154201	0.0459045	3.35918	0.00078174	0.00254125
483	ENSG00000075702.17	79.1454	-0.736074	0.196275	-3.75022	0.000176683	0.000701887
484	ENSG00000075711.20	1561.63	-0.396186	0.0876278	-4.52123	6.14799559825882e-06	3.70812489002766e-05
485	ENSG00000075790.10	1534.4	-0.139277	0.0458376	-3.03849	0.00237771	0.00662045
486	ENSG00000075856.11	2680.47	0.309632	0.063652	4.86445	1.14776348638667e-06	8.47569480691332e-06
487	ENSG00000075914.12	845.689	0.28495	0.0728466	3.91164	9.16698363280614e-05	0.000394423
488	ENSG00000075945.12	2526.61	-0.212837	0.0677382	-3.14206	0.00167764	0.00490795
489	ENSG00000075975.15	2184.32	0.22622	0.0705373	3.2071	0.00134083	0.00405549
490	ENSG00000076003.4	1072.36	0.245403	0.0794563	3.08853	0.00201152	0.00574211
491	ENSG00000076043.9	1248.44	0.397704	0.102922	3.86412	0.00011149	0.000466939
492	ENSG00000076053.10	2091.95	0.547897	0.101892	5.37721	7.56495081724708e-08	7.51459241683641e-07
493	ENSG00000076067.12	681.117	-0.246055	0.0768652	-3.20112	0.00136893	0.00412428
494	ENSG00000076108.11	2807.54	0.293	0.0806778	3.63173	0.000281527	0.00105142
495	ENSG00000076248.10	2710.07	-0.421564	0.0479441	-8.79284	1.45830454724118e-18	7.51343864556869e-17
496	ENSG00000076258.9	45.8188	0.732868	0.151529	4.8365	1.32146428611275e-06	9.6000353565602e-06
497	ENSG00000076321.10	865.101	-0.152224	0.0415019	-3.66788	0.000244568	0.000931876
498	ENSG00000076344.15	2171.28	-0.365806	0.0706887	-5.17489	2.28046288263567e-07	2.02914862061376e-06
499	ENSG00000076351.12	2286.25	0.21195	0.0482558	4.39222	1.12200993254957e-05	6.28906235147778e-05
500	ENSG00000076554.15	314.638	0.407285	0.105347	3.86611	0.000110586	0.000463633
501	ENSG00000076555.15	855.009	-0.328486	0.0686866	-4.78239	1.73224433632274e-06	1.22442323351655e-05
502	ENSG00000076641.4	1212.5	0.657641	0.0558326	11.7788	5.02089315736397e-32	9.6329421576283e-30
503	ENSG00000076706.16	2929.66	-0.323236	0.0835851	-3.86715	0.000110114	0.000462135
504	ENSG00000076924.11	2756.2	0.508363	0.0886539	5.73425	9.79459450952312e-09	1.18546628494599e-07
505	ENSG00000076928.17	1496.89	-0.268712	0.0833559	-3.22367	0.0012656	0.00386061
506	ENSG00000076944.15	72.436	0.926628	0.245978	3.76712	0.000165139	0.000659673
507	ENSG00000076984.17	1320.72	0.150494	0.0504576	2.98259	0.00285825	0.0077371
508	ENSG00000077044.10	3386.35	-0.636563	0.0982676	-6.47785	9.3040214893984e-11	1.64990768401347e-09
509	ENSG00000077063.10	169.612	-0.903273	0.20313	-4.44677	8.71705316060387e-06	5.03743648652797e-05
510	ENSG00000077080.9	90.6108	1.26205	0.369635	3.41432	0.000639407	0.00213932
511	ENSG00000077092.18	20.8485	-0.720602	0.197095	-3.65611	0.000256074	0.000969117
512	ENSG00000077150.18	1697.43	0.725928	0.147501	4.92151	8.58784436684894e-07	6.55062948770056e-06
513	ENSG00000077238.13	1212.83	-1.16134	0.228902	-5.07353	3.90512427530118e-07	3.26561762249657e-06
514	ENSG00000077264.14	1729.98	0.467263	0.132648	3.52259	0.000427357	0.00150931
515	ENSG00000077312.8	1579.82	0.288726	0.0556247	5.1906	2.09614327921492e-07	1.87736072230029e-06
516	ENSG00000077348.8	327.593	0.554247	0.143804	3.85419	0.000116113	0.000483483
517	ENSG00000077721.15	2480.28	-0.202287	0.0473882	-4.26871	1.9660634654599e-05	0.00010282
518	ENSG00000077942.18	3185.18	-2.28224	0.187665	-12.1613	4.99628526737124e-34	1.17035077571155e-31
519	ENSG00000078018.19	20007.2	0.268272	0.0878116	3.05509	0.00224996	0.00631097
520	ENSG00000078053.16	606.329	0.361532	0.0920657	3.92689	8.60502181112787e-05	0.000373193
521	ENSG00000078081.7	108.968	-1.37253	0.225428	-6.08853	1.13952848360163e-09	1.66708796675053e-08
522	ENSG00000078114.18	9234.19	-0.546305	0.104141	-5.24583	1.55580062564991e-07	1.43768823870263e-06
523	ENSG00000078124.11	765.042	-0.737856	0.114992	-6.41657	1.39376851527945e-10	2.38753968880141e-09
524	ENSG00000078177.13	688.272	0.298077	0.0736326	4.04816	5.16208132088254e-05	0.000239113
525	ENSG00000078295.16	9124.39	0.259797	0.071744	3.62116	0.000293283	0.00108886
526	ENSG00000078319.9	494.223	-0.213222	0.0500398	-4.26105	2.03468303451836e-05	0.000105969
527	ENSG00000078328.20	36.6378	2.40386	0.482288	4.98428	6.2194153804402e-07	4.96002069829643e-06
528	ENSG00000078403.16	780.937	0.162068	0.0516116	3.14014	0.00168867	0.00493519
529	ENSG00000078549.14	3200.51	0.310517	0.0806803	3.84874	0.000118728	0.000492847
530	ENSG00000078668.13	1972.41	-0.308233	0.0789335	-3.90497	9.42361017827579e-05	0.000403483
531	ENSG00000078687.17	1564.88	-0.309334	0.077959	-3.9679	7.25089233745179e-05	0.000322235
532	ENSG00000078699.21	1628.38	0.30959	0.0729866	4.24174	2.21793274869209e-05	0.000114213
533	ENSG00000078725.12	122.236	2.23313	0.19674	11.3507	7.3583435413856e-30	1.07415819305227e-27
534	ENSG00000078747.14	2474.97	0.269538	0.0848992	3.17481	0.00149937	0.00445169
535	ENSG00000078804.12	1487.4	-0.259003	0.0780433	-3.3187	0.00090436	0.00287997
536	ENSG00000078900.14	94.9458	0.348016	0.115358	3.01683	0.00255433	0.00704987
537	ENSG00000078967.12	637.361	-0.318294	0.0699574	-4.54982	5.36912011605809e-06	3.29595239090879e-05
538	ENSG00000079101.16	78.5533	1.04768	0.141355	7.41172	1.24674212847102e-13	3.52747474410796e-12
539	ENSG00000079150.17	289.846	-0.497736	0.125966	-3.95136	7.77078201921185e-05	0.000341945
540	ENSG00000079246.15	8595.68	0.190376	0.043915	4.33509	1.45700192750275e-05	7.90992329100411e-05
541	ENSG00000079263.18	29.0192	-0.615573	0.187247	-3.28749	0.00101083	0.00317729
542	ENSG00000079277.19	334.115	-0.417615	0.0777823	-5.36902	7.91650198298589e-08	7.83290434416752e-07
543	ENSG00000079308.17	871.389	-1.52426	0.257747	-5.91378	3.34349538755498e-09	4.48433519189714e-08
544	ENSG00000079332.14	6048.88	0.301886	0.0832171	3.62769	0.000285971	0.00106584
545	ENSG00000079335.19	158.712	0.432349	0.126144	3.42741	0.000609359	0.00205002
546	ENSG00000079459.12	4432.21	0.303725	0.0919334	3.30375	0.000954006	0.00302049
547	ENSG00000079689.13	120.713	4.31676	0.595997	7.24292	4.39124613496569e-13	1.1503465980349e-11
548	ENSG00000079691.17	1177.48	0.471435	0.0854092	5.51972	3.395379008816e-08	3.64799520707191e-07
549	ENSG00000079819.18	4430.65	-0.860611	0.147327	-5.8415	5.17325944080453e-09	6.63791792579664e-08
550	ENSG00000079999.13	2327.72	-0.18451	0.0513295	-3.59462	0.00032487	0.00119077
551	ENSG00000080166.15	269.841	0.954059	0.193302	4.93559	7.99098633778291e-07	6.14890831835893e-06
552	ENSG00000080298.15	2971.39	0.168109	0.0580543	2.89573	0.0037828	0.00987362
553	ENSG00000080371.5	3590.09	0.345151	0.0958374	3.60142	0.000316486	0.00116259
554	ENSG00000080493.15	1059.61	0.683071	0.120587	5.66456	1.4740427098274e-08	1.70072109905344e-07
555	ENSG00000080546.13	1574.65	0.604708	0.121928	4.95956	7.06543950084613e-07	5.52750597066195e-06
556	ENSG00000080561.13	261.418	-0.331516	0.100373	-3.30284	0.000957119	0.00302782
557	ENSG00000080573.6	1501.38	-1.14346	0.154151	-7.41775	1.19127941096902e-13	3.389593747736e-12
558	ENSG00000080819.6	729.217	0.300405	0.069271	4.33667	1.44660578406295e-05	7.86130928512223e-05
559	ENSG00000080824.18	49499.9	0.548269	0.0962226	5.69793	1.21273825118589e-08	1.43540491825471e-07
560	ENSG00000080845.17	3017.19	-0.330322	0.0695967	-4.74624	2.07237316502657e-06	1.43266840801167e-05
561	ENSG00000080854.14	1046.75	-0.591435	0.145251	-4.07182	4.66464124267611e-05	0.000218584
562	ENSG00000080947.14	216.632	-0.393229	0.0886771	-4.43439	9.23326853249562e-06	5.28871750318807e-05
563	ENSG00000081019.13	1073.49	0.244306	0.0467561	5.22512	1.74041121333111e-07	1.58932837228265e-06
564	ENSG00000081154.11	7184.16	0.275283	0.0801813	3.43326	0.000596362	0.00201201
565	ENSG00000081177.18	2243.06	-0.281388	0.0633969	-4.43852	9.05791535940116e-06	5.20604008317079e-05
566	ENSG00000081307.12	1742.31	-0.169763	0.0505782	-3.35646	0.000789482	0.00256353
567	ENSG00000081320.10	351.656	-0.414473	0.133763	-3.09857	0.0019446	0.00557641
568	ENSG00000081377.16	843.557	-0.344301	0.0786587	-4.37716	1.20238287676634e-05	6.68193187654013e-05
569	ENSG00000081479.12	13182.6	2.18823	0.182333	12.0012	3.49975512725542e-33	7.34401739985004e-31
570	ENSG00000081665.13	550.805	0.297787	0.0637965	4.66777	3.04487533502348e-06	2.00388806351022e-05
571	ENSG00000081760.16	642.781	0.304543	0.069808	4.36258	1.28536968929495e-05	7.07866932499909e-05
572	ENSG00000081803.15	717.148	0.618357	0.180976	3.4168	0.000633625	0.00212209
573	ENSG00000081870.11	570.045	0.360095	0.0666884	5.39966	6.67666295977758e-08	6.71499627182822e-07
574	ENSG00000082196.20	35.8736	-1.47435	0.316268	-4.66172	3.13574084667972e-06	2.05429266199554e-05
575	ENSG00000082213.17	904.624	0.445917	0.107778	4.13735	3.51341124650978e-05	0.000170837
576	ENSG00000082269.16	1419.9	-0.297478	0.0713304	-4.17043	3.0402921936621e-05	0.000151003
577	ENSG00000082397.17	4233.1	-0.625678	0.126668	-4.9395	7.83229694450304e-07	6.04990881698673e-06
578	ENSG00000082438.15	221.48	1.2723	0.149049	8.53612	1.38807738089486e-17	6.3407752467408e-16
579	ENSG00000082482.13	654.434	2.60335	0.360039	7.23076	4.80306120437056e-13	1.24848603821994e-11
580	ENSG00000082497.11	155.577	-0.780766	0.256427	-3.04479	0.00232843	0.00650304
581	ENSG00000082512.14	438.11	-0.499606	0.112498	-4.44104	8.95245866077413e-06	5.15277942060842e-05
582	ENSG00000082516.8	1054.93	0.256554	0.0591819	4.33501	1.45752990136765e-05	7.90992329100411e-05
583	ENSG00000082684.14	5321.04	-0.597873	0.101943	-5.86475	4.49805930376575e-09	5.86874382605965e-08
584	ENSG00000082781.11	19717.9	-0.726892	0.133974	-5.42561	5.77563041010909e-08	5.90498855616535e-07
585	ENSG00000082898.16	7093.98	0.228084	0.0764615	2.98299	0.00285447	0.00772998
586	ENSG00000082996.19	3198	-0.178117	0.0417383	-4.26747	1.97702118775379e-05	0.000103313
587	ENSG00000083093.9	376.494	0.208133	0.0688056	3.02494	0.00248685	0.00688911
588	ENSG00000083444.16	6600.88	-0.280849	0.0670421	-4.18914	2.80013874096496e-05	0.000140181
589	ENSG00000083457.11	371.658	-0.25484	0.0524679	-4.85706	1.19139559274242e-06	8.76256451836289e-06
590	ENSG00000083520.14	2299.84	0.606488	0.120681	5.02553	5.02057016435398e-07	4.09637043179064e-06
591	ENSG00000083845.8	12153.4	0.55757	0.12659	4.40455	1.06005080620066e-05	5.98171526356088e-05
592	ENSG00000083896.12	3869.61	0.333125	0.0640116	5.20413	1.94907557242442e-07	1.75835769845455e-06
593	ENSG00000084072.16	1346.94	0.2277	0.051926	4.38508	1.15941270620718e-05	6.46632584898772e-05
594	ENSG00000084073.8	1424.39	-0.595383	0.100478	-5.92548	3.11377865913633e-09	4.19859913576314e-08
595	ENSG00000084090.13	6741.79	0.164793	0.030385	5.42348	5.84484600132957e-08	5.96476305454834e-07
596	ENSG00000084092.6	756.43	0.146363	0.0426357	3.43287	0.000597224	0.00201424
597	ENSG00000084112.14	733.665	-0.388602	0.0856658	-4.53626	5.72616240791895e-06	3.48816273684691e-05
598	ENSG00000084207.16	9510.47	0.189254	0.0621994	3.0427	0.00234463	0.00653919
599	ENSG00000084234.16	31460.2	0.20296	0.0430689	4.71246	2.447481144453e-06	1.65673748840745e-05
600	ENSG00000084444.13	817.151	0.335722	0.0697887	4.81055	1.50512665818277e-06	1.07749738909353e-05
601	ENSG00000084453.16	15.7627	-1.41515	0.314331	-4.5021	6.72857091476633e-06	4.01026807922981e-05
602	ENSG00000084463.7	3472.76	0.202365	0.0464214	4.35931	1.30472733982307e-05	7.16373187809643e-05
603	ENSG00000084623.11	5283.82	0.240971	0.0729417	3.30362	0.000954459	0.00302131
604	ENSG00000084636.17	1554.57	-1.06337	0.104457	-10.18	2.43564181964994e-24	2.13330454160209e-22
605	ENSG00000084734.8	96.7334	-0.818854	0.122121	-6.70525	2.01064351103714e-11	3.99846135536457e-10
606	ENSG00000085063.15	6995.38	-0.518827	0.110773	-4.68369	2.81756492608141e-06	1.87822122554302e-05
607	ENSG00000085117.11	912.525	0.331057	0.0637667	5.19169	2.08389817673528e-07	1.8691063566488e-06
608	ENSG00000085185.15	839.504	0.478674	0.0526517	9.09132	9.7839459027322e-20	5.74628542887872e-18
609	ENSG00000085274.15	543.112	0.304323	0.091219	3.33618	0.00084939	0.00272902
610	ENSG00000085365.17	2229.6	0.165823	0.0461536	3.59285	0.000327084	0.00119802
611	ENSG00000085377.13	764.753	-0.292467	0.0707196	-4.13558	3.54055513014807e-05	0.000171866
612	ENSG00000085511.19	943.484	-0.421885	0.089152	-4.7322	2.22104228839925e-06	1.51979948708569e-05
613	ENSG00000085719.12	3188.51	0.212772	0.0536376	3.96684	7.28309258024516e-05	0.000323595
614	ENSG00000085721.12	1463.93	0.3705	0.103491	3.58003	0.00034355	0.00124902
615	ENSG00000085733.15	5856.63	-0.421207	0.0777596	-5.41679	6.06792878917424e-08	6.17365785140985e-07
616	ENSG00000085741.12	163.287	-2.55907	0.225623	-11.3422	8.10592880081524e-30	1.16638525494588e-27
617	ENSG00000085760.14	878.117	0.260559	0.0677132	3.84798	0.000119096	0.000494169
618	ENSG00000085788.13	2009.95	0.0971997	0.0334155	2.90882	0.00362793	0.00953058
619	ENSG00000085871.8	319.454	-0.365759	0.0878928	-4.16142	3.16272042815221e-05	0.00015593
620	ENSG00000085872.14	2569.53	0.371754	0.0533799	6.9643	3.3003013383251e-12	7.45342718167704e-11
621	ENSG00000085982.13	993.099	-0.216306	0.0624561	-3.46332	0.000533548	0.00182857
622	ENSG00000086061.15	8291.2	0.287595	0.0562959	5.10862	3.24514965801142e-07	2.7700652483322e-06
623	ENSG00000086062.12	801.286	-1.60781	0.295519	-5.44063	5.30937218549898e-08	5.4709617737533e-07
624	ENSG00000086065.13	3204.13	0.173689	0.0563356	3.08311	0.00204848	0.00583273
625	ENSG00000086102.18	1884.68	0.391282	0.11803	3.3151	0.000916095	0.00291268
626	ENSG00000086159.12	73.1816	-0.636589	0.209866	-3.03331	0.00241886	0.00672296
627	ENSG00000086232.12	7292.02	0.292534	0.0654804	4.4675	7.91402514288048e-06	4.63184301287994e-05
628	ENSG00000086300.15	1118.73	-0.614147	0.165237	-3.71677	0.000201782	0.000787162
629	ENSG00000086619.13	352.353	0.635427	0.090651	7.0096	2.39005353096203e-12	5.55335967488236e-11
630	ENSG00000086696.10	93.4707	-4.03042	0.572199	-7.04373	1.87155872064904e-12	4.41999418844958e-11
631	ENSG00000086717.18	38.872	1.19568	0.180881	6.61033	3.83455557966545e-11	7.3150683856402e-10
632	ENSG00000086967.9	67.9821	-1.16427	0.301099	-3.86674	0.000110302	0.000462796
633	ENSG00000087053.18	1139.95	-0.145546	0.0475623	-3.06012	0.00221251	0.00622067
634	ENSG00000087076.8	1128.5	0.861491	0.119272	7.22292	5.08837871643118e-13	1.31417165695521e-11
635	ENSG00000087077.13	3432.11	-0.249771	0.0574452	-4.34799	1.37391817089925e-05	7.50069960779552e-05
636	ENSG00000087085.14	869.738	-0.680041	0.198202	-3.43104	0.000601265	0.0020255
637	ENSG00000087087.19	3132.5	-0.209246	0.0581295	-3.59966	0.000318638	0.00117003
638	ENSG00000087157.18	975.995	-0.429044	0.0726427	-5.90622	3.50051293501506e-09	4.68557030404508e-08
639	ENSG00000087191.12	2322.54	-0.334649	0.0695069	-4.81461	1.47488122952584e-06	1.0590815779052e-05
640	ENSG00000087245.12	2939.45	-3.03612	0.263114	-11.5392	8.36996556270989e-31	1.39349550628753e-28
641	ENSG00000087250.8	208.82	1.69989	0.15431	11.0161	3.19612761418791e-28	4.15393488953648e-26
642	ENSG00000087253.12	55.8583	-0.919223	0.286755	-3.20561	0.00134777	0.00407121
643	ENSG00000087258.14	6047.72	0.50904	0.118779	4.28559	1.82253453492965e-05	9.63900189187658e-05
644	ENSG00000087263.16	2047.99	0.243873	0.0823192	2.96253	0.00305123	0.00816837
645	ENSG00000087266.15	2189.92	-0.32947	0.100568	-3.2761	0.00105252	0.00328934
646	ENSG00000087299.11	780.867	0.497103	0.0678356	7.32806	2.33503903071727e-13	6.35667044240532e-12
647	ENSG00000087301.8	781.726	0.311098	0.0644955	4.82355	1.41023546883826e-06	1.01679289619709e-05
648	ENSG00000087303.17	763.149	-0.539304	0.183765	-2.93476	0.00333809	0.00884698
649	ENSG00000087338.4	566.347	0.251933	0.0781466	3.22385	0.0012648	0.00385935
650	ENSG00000087365.15	15114.4	0.601253	0.103482	5.8102	6.23966841414617e-09	7.8808713269296e-08
651	ENSG00000087460.24	45988	-0.281237	0.0409524	-6.86741	6.53770217107382e-12	1.39072872477595e-10
652	ENSG00000087494.15	20.7683	-1.4573	0.232892	-6.25743	3.91385320529521e-10	6.24264234526302e-09
653	ENSG00000087884.14	417.065	0.1702	0.0471622	3.60882	0.000307593	0.00113426
654	ENSG00000088035.15	141.248	-0.305234	0.0890036	-3.42946	0.000604791	0.00203636
655	ENSG00000088205.12	2961.2	0.521282	0.131139	3.97504	7.03672432824569e-05	0.000313547
656	ENSG00000088247.17	9619.64	0.163056	0.0290093	5.62082	1.90057603115142e-08	2.14734179178605e-07
657	ENSG00000088256.8	3310.22	-0.302703	0.0707956	-4.27574	1.90506619120808e-05	0.000100046
658	ENSG00000088280.18	4053.61	-0.628332	0.0491758	-12.7773	2.19664178385747e-37	6.14602065775123e-35
659	ENSG00000088298.12	790.082	-0.661638	0.0746375	-8.86468	7.67212578015672e-19	4.08875592172638e-17
660	ENSG00000088340.15	342.109	1.26299	0.313126	4.03349	5.49539281432803e-05	0.000252693
661	ENSG00000088367.21	3209.09	-0.530717	0.126568	-4.19312	2.75143140028559e-05	0.000138051
662	ENSG00000088387.18	233.666	0.547829	0.103934	5.27094	1.35729127742377e-07	1.26879966513698e-06
663	ENSG00000088451.10	456.046	0.590919	0.157708	3.74692	0.000179022	0.0007102
664	ENSG00000088538.12	663.802	0.537963	0.120289	4.47227	7.73942299400252e-06	4.53756333568628e-05
665	ENSG00000088808.16	183.116	0.670773	0.119602	5.6084	2.0420809010652e-08	2.29307244994194e-07
666	ENSG00000088832.16	2720.27	-0.349602	0.0579046	-6.03756	1.56465015626888e-09	2.23228593470514e-08
667	ENSG00000088836.13	271.344	-1.18875	0.235906	-5.03909	4.67759569630886e-07	3.8461291960058e-06
668	ENSG00000088881.20	808.07	-0.415977	0.0824712	-5.04391	4.56118777653752e-07	3.75962061204371e-06
669	ENSG00000088970.15	453.171	-0.48536	0.0862179	-5.62946	1.80775328495366e-08	2.05282919534337e-07
670	ENSG00000089006.16	2112.32	0.229618	0.0446482	5.14283	2.7062486243194e-07	2.36620566566468e-06
671	ENSG00000089009.15	29527.1	0.58226	0.102324	5.69037	1.26763082237346e-08	1.49161348812577e-07
672	ENSG00000089022.13	1821.4	0.251916	0.0685494	3.67496	0.000237888	0.000910728
673	ENSG00000089041.16	133.645	-1.85906	0.215403	-8.63059	6.10341388470744e-18	2.91358466131354e-16
674	ENSG00000089060.11	393.377	-0.432092	0.0756745	-5.70988	1.13057987262546e-08	1.34766458781302e-07
675	ENSG00000089063.14	2667.13	-0.229173	0.0750429	-3.05389	0.00225894	0.00633265
676	ENSG00000089116.3	32.3228	1.00585	0.308457	3.26092	0.00111051	0.00344809
677	ENSG00000089123.15	475.463	-0.571252	0.111056	-5.14382	2.69201398210066e-07	2.35580459033092e-06
678	ENSG00000089154.10	4841.12	0.402624	0.10001	4.02585	5.67700049808448e-05	0.000260094
679	ENSG00000089157.15	39312.6	0.534016	0.0943566	5.65955	1.51769110056478e-08	1.74707926976443e-07
680	ENSG00000089159.16	2796.4	-0.358747	0.103049	-3.48133	0.000498928	0.001724
681	ENSG00000089195.14	336.014	0.375654	0.0996488	3.76978	0.00016339	0.000653332
682	ENSG00000089220.4	12046.1	0.204546	0.0368747	5.54706	2.90512722010913e-08	3.16858623979959e-07
683	ENSG00000089248.6	5955.93	0.32188	0.061179	5.26128	1.43055829633842e-07	1.3311130198493e-06
684	ENSG00000089280.18	6905.03	-0.332491	0.073169	-4.54415	5.51577568038266e-06	3.37144728625429e-05
685	ENSG00000089289.15	1549.02	0.362148	0.0649618	5.57479	2.47832478175802e-08	2.72899157317931e-07
686	ENSG00000089472.16	1409.55	-1.17632	0.141848	-8.29286	1.1055342832966e-16	4.53102489743191e-15
687	ENSG00000089486.16	4538.96	0.604373	0.0832355	7.261	3.84235705995541e-13	1.01670405681844e-11
688	ENSG00000089693.10	8051.13	0.339838	0.0860238	3.95051	7.79848902409057e-05	0.000342848
689	ENSG00000089737.16	9418.69	0.385257	0.0850294	4.53086	5.87430225720136e-06	3.56117420918812e-05
690	ENSG00000089818.17	1025.69	0.468249	0.0872621	5.36601	8.04980306737643e-08	7.9375077235584e-07
691	ENSG00000089820.15	350.149	0.442054	0.131418	3.36374	0.000768947	0.00250776
692	ENSG00000089847.12	489.368	0.918857	0.176091	5.21808	1.80788442840412e-07	1.64047532070737e-06
693	ENSG00000089876.11	1270.79	-0.233049	0.0458158	-5.08665	3.64436184340845e-07	3.06793436420657e-06
694	ENSG00000089902.9	846.886	0.278389	0.0730954	3.80858	0.000139769	0.000569738
695	ENSG00000090006.17	2412.68	0.261975	0.0872567	3.00235	0.00267903	0.00733276
696	ENSG00000090020.10	806.703	-0.40465	0.0432243	-9.36162	7.85196840777754e-21	4.9430594867087e-19
697	ENSG00000090060.17	5560.21	0.14835	0.0388429	3.81922	0.000133872	0.000548587
698	ENSG00000090266.12	3035.8	-0.403515	0.103411	-3.90206	9.53783405778415e-05	0.00040794
699	ENSG00000090339.8	1778.34	0.704543	0.219212	3.21397	0.00130912	0.00397712
700	ENSG00000090447.11	352.122	0.287992	0.0965118	2.98401	0.00284499	0.00771052
701	ENSG00000090470.14	1196.51	0.230724	0.0468991	4.91957	8.6734288283699e-07	6.60840483160029e-06
702	ENSG00000090530.9	2545.1	-1.25834	0.267023	-4.71246	2.44738892708701e-06	1.65673748840745e-05
703	ENSG00000090534.18	97.1798	-1.12991	0.14984	-7.54076	4.67239042473625e-14	1.40485530009421e-12
704	ENSG00000090539.15	420.415	-1.20602	0.140076	-8.60974	7.32249586583314e-18	3.46271547458236e-16
705	ENSG00000090565.15	4548.44	0.505836	0.0862896	5.86207	4.5712991773169e-09	5.945049833896e-08
706	ENSG00000090615.14	3600.03	0.631994	0.178647	3.53767	0.000403675	0.00143675
707	ENSG00000090674.15	522.277	-0.502173	0.120168	-4.17892	2.92900363511001e-05	0.000146088
708	ENSG00000090776.5	1703.32	0.498247	0.060749	8.20174	2.36938762314682e-16	9.37746830418324e-15
709	ENSG00000090857.13	1732.99	0.198351	0.0557974	3.55485	0.00037819	0.0013595
710	ENSG00000090932.10	400.995	-1.11038	0.244958	-4.53295	5.81663401053118e-06	3.53685759559766e-05
711	ENSG00000090975.12	893.674	-0.868622	0.0907199	-9.57477	1.02088638485343e-21	7.01902942760151e-20
712	ENSG00000091009.7	457.648	0.453408	0.0932938	4.86	1.17386397819242e-06	8.64624857063484e-06
713	ENSG00000091039.16	2658.44	-0.132006	0.035287	-3.74093	0.000183343	0.000724915
714	ENSG00000091106.18	31.8604	1.07328	0.240902	4.45526	8.37919930954017e-06	4.87012765120359e-05
715	ENSG00000091136.13	3158.91	-1.40783	0.111182	-12.6624	9.5507820004824e-37	2.53158557104892e-34
716	ENSG00000091164.12	1930.65	0.177224	0.0425706	4.16307	3.14000237916426e-05	0.000155038
717	ENSG00000091428.17	375.03	-1.84315	0.169988	-10.8428	2.15848214400349e-27	2.58825135660419e-25
718	ENSG00000091436.16	1270.75	-0.420633	0.0529259	-7.94759	1.90167537867189e-15	6.86545707945256e-14
719	ENSG00000091483.6	1606.24	0.223838	0.0476077	4.70172	2.57982913061791e-06	1.73466815207936e-05
720	ENSG00000091490.10	2008.63	-0.895191	0.102925	-8.69752	3.39220981619545e-18	1.68731029005574e-16
721	ENSG00000091513.15	634.33	-0.828036	0.158586	-5.22136	1.77610550325799e-07	1.61679373534262e-06
722	ENSG00000091527.15	3196.15	0.102511	0.0301947	3.39501	0.000686265	0.00227382
723	ENSG00000091536.17	120.245	0.593925	0.123934	4.79225	1.6491859764974e-06	1.17105574538386e-05
724	ENSG00000091542.8	4840.64	0.456659	0.117339	3.8918	9.95040034124571e-05	0.000423786
725	ENSG00000091592.15	24738.6	-0.33547	0.0873247	-3.84164	0.000122216	0.000506071
726	ENSG00000091622.15	951.629	0.622431	0.0979217	6.35642	2.06511989962352e-10	3.41839280015743e-09
727	ENSG00000091640.7	1549.34	0.230969	0.0471745	4.89605	9.77802835115251e-07	7.35542872046181e-06
728	ENSG00000091656.15	397.218	1.92535	0.119038	16.1743	7.66243137171879e-59	9.64747999895469e-56
729	ENSG00000091831.23	11.6771	-0.788192	0.25245	-3.12217	0.00179521	0.00520353
730	ENSG00000091947.9	1020.97	0.331599	0.0995494	3.331	0.000865351	0.00277411
731	ENSG00000092020.10	923.433	-0.113863	0.0389842	-2.92076	0.00349179	0.00921916
732	ENSG00000092054.12	166.111	1.17023	0.139426	8.3932	4.73079589414464e-17	2.01483897013834e-15
733	ENSG00000092108.20	1369.12	0.227761	0.0732768	3.10822	0.00188215	0.00542586
734	ENSG00000092140.14	681.768	0.255307	0.0723001	3.53121	0.00041366	0.00146659
735	ENSG00000092199.17	27166.7	0.528905	0.0992904	5.32685	9.99295053808812e-08	9.65043090075672e-07
736	ENSG00000092201.9	7491.86	0.179076	0.0490295	3.65242	0.000259783	0.000981677
737	ENSG00000092203.13	4042.24	0.100528	0.0333933	3.01041	0.00260893	0.00717402
738	ENSG00000092208.16	295.134	0.216816	0.0744052	2.91399	0.00356847	0.00939407
739	ENSG00000092439.14	711.649	-0.260873	0.0612653	-4.25808	2.06190723749274e-05	0.000107061
740	ENSG00000092531.9	1074.22	-0.104102	0.0356758	-2.91801	0.00352275	0.00929238
741	ENSG00000092607.14	65.7238	-5.07195	0.344564	-14.7199	4.80158201359023e-49	3.02274592699297e-46
742	ENSG00000092758.16	2186.38	-1.57085	0.157872	-9.95019	2.51713052645242e-23	2.03644957652145e-21
743	ENSG00000092931.11	1538.4	-0.420621	0.0880599	-4.77654	1.7833872027842e-06	1.25748460623338e-05
744	ENSG00000092964.17	26067.4	-0.484658	0.109499	-4.42613	9.59378693723557e-06	5.47343069528775e-05
745	ENSG00000092969.11	2375.11	-0.964067	0.155319	-6.20701	5.40005215554108e-10	8.41981816357391e-09
746	ENSG00000093010.13	1380.72	-0.38036	0.0830727	-4.57864	4.68002838260082e-06	2.91976375867122e-05
747	ENSG00000093144.18	1304.02	-0.245495	0.0556282	-4.41314	1.01882552250483e-05	5.7636170038921e-05
748	ENSG00000093167.17	1369.56	-0.166849	0.048144	-3.46563	0.000528991	0.00181542
749	ENSG00000094841.13	412.568	-0.196415	0.0666227	-2.94817	0.00319666	0.00851293
750	ENSG00000094880.10	1370.1	0.436755	0.0902776	4.83792	1.31207459375791e-06	9.55249103406329e-06
751	ENSG00000094975.13	4154.59	0.534247	0.122689	4.35449	1.33379657050996e-05	7.30541922591712e-05
752	ENSG00000095002.14	1661.19	0.360742	0.0567781	6.35354	2.1041450591362e-10	3.47727663792442e-09
753	ENSG00000095015.5	325.797	-0.602231	0.119878	-5.0237	5.06842108956763e-07	4.13039412820955e-06
754	ENSG00000095059.15	1920.74	0.196189	0.0316551	6.19769	5.7299634110645e-10	8.86560007034519e-09
755	ENSG00000095066.11	978.065	-0.263959	0.0893218	-2.95515	0.00312516	0.00834523
756	ENSG00000095139.13	6588.97	0.405229	0.12204	3.32045	0.000898716	0.0028642
757	ENSG00000095209.11	530.78	1.00708	0.131328	7.66842	1.74122936308684e-14	5.6123304831015e-13
758	ENSG00000095303.15	285.015	3.4573	0.436556	7.91948	2.38503838602651e-15	8.4589081490324e-14
759	ENSG00000095319.14	1176.76	-0.363589	0.0545481	-6.66548	2.63807761097669e-11	5.1446344117256e-10
760	ENSG00000095370.19	135.106	0.695765	0.222394	3.12852	0.00175688	0.00510564
761	ENSG00000095574.11	694.636	0.156149	0.0539567	2.89397	0.00380403	0.00992003
762	ENSG00000095587.8	55.0593	0.705509	0.227502	3.10111	0.00192796	0.00553731
763	ENSG00000095637.21	14183.5	-0.29311	0.0789049	-3.71472	0.000203425	0.000792495
764	ENSG00000095739.10	1865.52	-0.685384	0.17004	-4.03072	5.5607012531342e-05	0.000255287
765	ENSG00000095777.15	55.0848	1.66837	0.168426	9.90571	3.93175013684455e-23	3.15558193253918e-21
766	ENSG00000095794.19	728.647	0.139388	0.0373746	3.72948	0.000191877	0.000754362
767	ENSG00000095906.16	1832.81	0.318062	0.0999006	3.18379	0.00145361	0.00434112
768	ENSG00000095951.16	758.524	-0.344276	0.0785718	-4.38167	1.17771393831442e-05	6.55750339617025e-05
769	ENSG00000096060.14	272.299	1.19602	0.247287	4.83657	1.32098396057007e-06	9.60000789526842e-06
770	ENSG00000096093.15	2977.5	-0.500223	0.129724	-3.85605	0.000115233	0.000480516
771	ENSG00000096384.19	51721.4	0.722723	0.1279	5.65069	1.59806314795688e-08	1.83331333232297e-07
772	ENSG00000096696.13	92.9043	-4.0337	0.273836	-14.7304	4.11433220630329e-49	2.67365233212838e-46
773	ENSG00000096717.11	614.696	0.260167	0.0631487	4.11991	3.7902364357938e-05	0.000182161
774	ENSG00000096746.17	8493.55	0.257787	0.0746602	3.4528	0.000554799	0.00189271
775	ENSG00000096872.15	878.584	0.18404	0.0599046	3.07221	0.00212479	0.00601686
776	ENSG00000097033.14	4395.28	-0.187656	0.0422215	-4.44455	8.80744432317136e-06	5.08238229419327e-05
777	ENSG00000099203.6	1721.43	0.188614	0.0635398	2.96844	0.00299311	0.00803199
778	ENSG00000099204.18	6808.85	-0.338581	0.100526	-3.36809	0.000756919	0.00247383
779	ENSG00000099246.16	5334.29	0.187007	0.063373	2.95089	0.0031686	0.00844668
780	ENSG00000099250.17	572.582	-0.845652	0.213552	-3.95993	7.49729497405355e-05	0.000331722
781	ENSG00000099260.10	2298.37	-0.484483	0.0892063	-5.43104	5.6027356090677e-08	5.74121708463297e-07
782	ENSG00000099282.9	170.971	0.864595	0.132719	6.51446	7.29530025878238e-11	1.32161711972276e-09
783	ENSG00000099331.13	2588.04	-0.4249	0.0660674	-6.43131	1.26510816704994e-10	2.18012010480933e-09
784	ENSG00000099338.22	256.409	0.663189	0.141368	4.69123	2.7157286309253e-06	1.81755326478372e-05
785	ENSG00000099341.11	3451.12	0.274144	0.076554	3.58105	0.000342214	0.00124461
786	ENSG00000099377.13	334.647	-0.52726	0.081372	-6.47962	9.19514779561144e-11	1.63347665205108e-09
787	ENSG00000099715.14	38.9442	-1.9591	0.258307	-7.58437	3.34113061416222e-14	1.03390286055757e-12
788	ENSG00000099725.14	430.85	0.825064	0.192582	4.28422	1.83378122491134e-05	9.69339353866151e-05
789	ENSG00000099783.11	3425.5	-0.567718	0.119757	-4.74058	2.13110034768511e-06	1.46722544443324e-05
790	ENSG00000099785.10	1215.56	-0.22469	0.0609615	-3.68577	0.000228011	0.000876611
791	ENSG00000099797.14	5058.27	0.228521	0.0436797	5.23174	1.67926009725584e-07	1.5418730473664e-06
792	ENSG00000099821.13	3188.61	0.48477	0.110992	4.36761	1.25611934253858e-05	6.93654719173235e-05
793	ENSG00000099840.13	235.415	-0.354613	0.110004	-3.22362	0.00126579	0.00386062
794	ENSG00000099860.8	354.127	-0.612767	0.114589	-5.34752	8.91660390631877e-08	8.71542870901464e-07
795	ENSG00000099866.14	105.353	0.547226	0.153855	3.55677	0.000375444	0.00135107
796	ENSG00000099869.7	37.7077	-3.54377	0.319098	-11.1056	1.17813454439515e-28	1.55121048345361e-26
797	ENSG00000099875.14	1919.73	0.535234	0.0893408	5.99093	2.0864975928987e-09	2.90681148056322e-08
798	ENSG00000099901.16	2846.85	0.181956	0.0531065	3.42625	0.000611977	0.0020578
799	ENSG00000099904.15	1778.45	-0.301476	0.0602304	-5.00537	5.575503568451e-07	4.50535577161835e-06
800	ENSG00000099954.18	812.607	0.651146	0.0582614	11.1763	5.32688584543545e-29	7.20202116485215e-27
801	ENSG00000099958.14	309.904	1.1143	0.217411	5.1253	2.97058527969389e-07	2.56504245432633e-06
802	ENSG00000099991.17	4542.28	-0.357822	0.072252	-4.95242	7.32965465061751e-07	5.70761085955508e-06
803	ENSG00000099992.15	154.808	0.436317	0.119993	3.63619	0.000276695	0.0010353
804	ENSG00000099995.18	4750.24	0.139492	0.037004	3.76965	0.000163479	0.000653558
805	ENSG00000099998.17	85.1088	-1.21025	0.221208	-5.47108	4.47304485721068e-08	4.66405220747977e-07
806	ENSG00000100028.11	2092.65	0.141858	0.0374086	3.79213	0.00014936	0.000603945
807	ENSG00000100033.16	11.9354	0.869587	0.217789	3.9928	6.5297676504119e-05	0.000293949
808	ENSG00000100056.11	834.86	0.145899	0.0476691	3.06066	0.00220853	0.0062112
809	ENSG00000100058.12	136.716	-0.321214	0.0864824	-3.71421	0.000203838	0.000793799
810	ENSG00000100060.17	37.3544	1.73233	0.343876	5.03766	4.71252464323632e-07	3.87168878213685e-06
811	ENSG00000100065.14	608.321	0.628294	0.102371	6.13742	8.38726801791921e-10	1.25528613834311e-08
812	ENSG00000100077.14	363.677	0.534423	0.10184	5.24766	1.54044174556836e-07	1.4252989097922e-06
813	ENSG00000100079.6	15.4639	-0.712426	0.238247	-2.99028	0.00278719	0.00757526
814	ENSG00000100095.18	842.824	-1.0953	0.366071	-2.99205	0.00277109	0.00753999
815	ENSG00000100097.11	5943.7	-1.00488	0.108651	-9.24869	2.27266652106237e-20	1.39157650658971e-18
816	ENSG00000100099.20	2063.01	0.251608	0.0609833	4.12585	3.69361403045882e-05	0.000177882
817	ENSG00000100129.17	5351.73	0.476426	0.0648425	7.34744	2.02041296369154e-13	5.57550947309124e-12
818	ENSG00000100138.13	4174.4	0.423313	0.0702173	6.02861	1.65371891714811e-09	2.34276846595982e-08
819	ENSG00000100139.13	3451.44	0.503182	0.110004	4.57423	4.779661238637e-06	2.96914042906982e-05
820	ENSG00000100142.14	920.749	-0.219122	0.0676082	-3.24105	0.00119091	0.00366891
821	ENSG00000100146.16	1360.25	-2.35477	0.483523	-4.87003	1.11580291846147e-06	8.25178039368806e-06
822	ENSG00000100151.15	565.824	0.264506	0.080664	3.27911	0.00104137	0.00325852
823	ENSG00000100216.5	1187.15	0.260662	0.0464109	5.6164	1.94982075643159e-08	2.19804919632425e-07
824	ENSG00000100220.11	2446.22	0.211489	0.0655804	3.22488	0.00126027	0.00384856
825	ENSG00000100226.15	4424.18	0.220173	0.040675	5.41299	6.19804394888081e-08	6.27750605078954e-07
826	ENSG00000100227.17	5980.71	0.142308	0.0366131	3.8868	0.000101576	0.000431698
827	ENSG00000100234.11	3137.93	-1.51904	0.301153	-5.04409	4.55692803751239e-07	3.75764696339284e-06
828	ENSG00000100239.15	2490.27	-0.209225	0.0509819	-4.1039	4.06242036444886e-05	0.000193378
829	ENSG00000100246.12	813.621	-0.220209	0.0660007	-3.33646	0.00084852	0.0027271
830	ENSG00000100276.9	57.0072	-1.02947	0.278868	-3.6916	0.000222844	0.000859503
831	ENSG00000100280.16	4712.93	0.183549	0.0560892	3.27244	0.00106624	0.00332807
832	ENSG00000100281.13	1301.55	0.25451	0.0817477	3.11336	0.00184972	0.00534154
833	ENSG00000100297.15	540.53	-0.42083	0.104822	-4.01471	5.951838229358e-05	0.000270593
834	ENSG00000100298.15	25.1832	1.94309	0.414125	4.69203	2.70504245845498e-06	1.81220752662373e-05
835	ENSG00000100299.17	1675.15	-0.263863	0.082614	-3.19393	0.00140351	0.00421556
836	ENSG00000100300.17	1060.63	-0.42423	0.0634096	-6.69031	2.22702368822834e-11	4.39406387848775e-10
837	ENSG00000100302.6	96.0244	1.32897	0.249571	5.325	1.00952887920299e-07	9.73992302277024e-07
838	ENSG00000100311.16	453.079	-0.663082	0.208309	-3.18316	0.00145676	0.00434763
839	ENSG00000100316.15	72429.7	0.491905	0.0788136	6.24137	4.33753305700911e-10	6.8479313035618e-09
840	ENSG00000100346.17	28.661	1.27538	0.288263	4.42435	9.6732322931395e-06	5.51407086998572e-05
841	ENSG00000100347.14	1403.23	0.293722	0.0741844	3.95936	7.5152144697212e-05	0.000332369
842	ENSG00000100353.17	4939.3	0.44924	0.0690375	6.5072	7.65666677911522e-11	1.37963821346401e-09
843	ENSG00000100360.14	2342.91	-0.257468	0.0813965	-3.16313	0.0015608	0.00460828
844	ENSG00000100376.11	905.521	-0.206545	0.0503263	-4.10411	4.05870191019564e-05	0.000193292
845	ENSG00000100380.13	16921.6	0.339005	0.0521009	6.5067	7.68203101177906e-11	1.38297153469427e-09
846	ENSG00000100401.19	3814.18	0.230929	0.0375515	6.14967	7.76452291555887e-10	1.16990511693294e-08
847	ENSG00000100410.7	830.833	0.180581	0.0572448	3.15453	0.00160755	0.00472347
848	ENSG00000100412.15	9523.1	0.36448	0.0561289	6.49362	8.37986914892814e-11	1.5005552356014e-09
849	ENSG00000100413.16	4882.85	0.185294	0.0484762	3.82237	0.000132175	0.000542294
850	ENSG00000100417.11	1563.38	0.129297	0.0338604	3.81852	0.000134253	0.000549926
851	ENSG00000100427.15	31978.9	-0.504349	0.1504	-3.35339	0.000798282	0.00258678
852	ENSG00000100433.15	166.97	1.14766	0.248462	4.61907	3.85461683100365e-06	2.4534362104445e-05
853	ENSG00000100483.13	237.532	0.59222	0.142498	4.15598	3.23898299722594e-05	0.000159067
854	ENSG00000100490.9	276.679	-0.400262	0.116674	-3.43061	0.000602231	0.00202841
855	ENSG00000100503.23	1813.93	-0.573178	0.151096	-3.79345	0.000148566	0.000601099
856	ENSG00000100505.13	2188.87	0.329675	0.0909604	3.62438	0.00028966	0.0010768
857	ENSG00000100554.11	2599.12	0.154252	0.0517938	2.97819	0.00289955	0.00783309
858	ENSG00000100557.9	26.7634	1.03057	0.287555	3.58391	0.000338486	0.00123306
859	ENSG00000100575.13	608.83	0.259324	0.0557562	4.65103	3.30275243614151e-06	2.14575503208727e-05
860	ENSG00000100577.18	711.351	0.408819	0.0731823	5.58632	2.31935260435971e-08	2.56862881884697e-07
861	ENSG00000100578.14	607.628	-0.201695	0.0626535	-3.21921	0.00128543	0.00391398
862	ENSG00000100583.4	215.528	-0.666271	0.169619	-3.92806	8.56352678765416e-05	0.000371714
863	ENSG00000100591.7	2498.76	0.101293	0.0343657	2.94749	0.00320364	0.00852767
864	ENSG00000100599.15	300.579	-1.02724	0.156732	-6.55409	5.59829112059254e-11	1.03560674586168e-09
865	ENSG00000100601.9	282.567	0.241487	0.073267	3.29598	0.000980781	0.00309296
866	ENSG00000100626.16	1602.96	-1.18546	0.210037	-5.64408	1.66071429507232e-08	1.90085735649045e-07
867	ENSG00000100628.11	15.7312	-0.936508	0.256567	-3.65015	0.000262088	0.000989462
868	ENSG00000100632.10	6137.73	0.246928	0.0553227	4.46342	8.06613085214768e-06	4.7003820079987e-05
869	ENSG00000100644.16	3287.7	-0.542467	0.0811023	-6.68867	2.25205584645205e-11	4.43910616700358e-10
870	ENSG00000100647.7	2315.16	-0.413242	0.0784635	-5.26667	1.3891918570121e-07	1.29501480608555e-06
871	ENSG00000100664.10	6301.75	-0.171883	0.0548129	-3.13581	0.0017138	0.00499847
872	ENSG00000100678.18	81.0749	-1.2551	0.238146	-5.27029	1.36208995469552e-07	1.27269490432937e-06
873	ENSG00000100697.14	1927.66	-0.26717	0.0622046	-4.29502	1.74679123320378e-05	9.27982842639507e-05
874	ENSG00000100711.13	1225.13	-0.191393	0.0453505	-4.2203	2.43978089844693e-05	0.00012446
875	ENSG00000100722.18	2241.84	-0.195917	0.0655154	-2.9904	0.00278609	0.0075733
876	ENSG00000100731.15	2017.01	-0.263526	0.0768011	-3.43129	0.000600725	0.00202436
877	ENSG00000100744.14	390.679	-0.231477	0.0551239	-4.19922	2.67840614699579e-05	0.000134959
878	ENSG00000100767.16	70.4423	-0.814161	0.247784	-3.28576	0.00101706	0.00319486
879	ENSG00000100802.14	450.869	0.141807	0.0472575	3.00073	0.0026933	0.00736282
880	ENSG00000100814.17	1159	0.490953	0.0995639	4.93103	8.17956924479872e-07	6.27723514043696e-06
881	ENSG00000100842.12	2252.55	-0.544691	0.0734717	-7.41362	1.22899999723445e-13	3.48216665883095e-12
882	ENSG00000100852.12	7753.56	0.16286	0.0484026	3.3647	0.000766281	0.00250109
883	ENSG00000100883.11	3404.79	0.712141	0.17513	4.06637	4.77516321085006e-05	0.00022314
884	ENSG00000100888.13	4488.93	0.170359	0.0349977	4.86772	1.12892710776867e-06	8.34271334776224e-06
885	ENSG00000100897.17	3460.57	0.241191	0.0436615	5.52411	3.31164486959794e-08	3.56373322104971e-07
886	ENSG00000100902.10	32.2462	0.626538	0.206434	3.03505	0.00240495	0.00669074
887	ENSG00000100906.10	658.573	0.203087	0.0667252	3.04363	0.00233743	0.00652273
888	ENSG00000100934.14	3365.25	0.401546	0.122146	3.28743	0.00101107	0.00317753
889	ENSG00000100938.17	2585.09	0.299692	0.0661975	4.52724	5.97601197635153e-06	3.61447449753075e-05
890	ENSG00000100983.10	1258.79	-0.191847	0.0645581	-2.97169	0.00296169	0.00796571
891	ENSG00000100994.11	8632.18	0.234367	0.0448424	5.22647	1.72780026121331e-07	1.57996079265284e-06
892	ENSG00000100997.18	2184.48	0.299841	0.0612958	4.89172	9.9960481873602e-07	7.49703614052015e-06
893	ENSG00000101000.5	151.053	-2.36971	0.18535	-12.785	1.98741713452304e-37	5.63894622182627e-35
894	ENSG00000101049.14	52.7391	0.742736	0.23498	3.16085	0.00157309	0.00463912
895	ENSG00000101052.12	1073.41	-0.304019	0.0774359	-3.92607	8.63460780499089e-05	0.000374178
896	ENSG00000101057.15	156.994	-1.17668	0.390568	-3.01275	0.00258895	0.00712978
897	ENSG00000101096.19	130.302	-1.26616	0.298124	-4.2471	2.16556776520041e-05	0.000111831
898	ENSG00000101098.12	453.505	0.990159	0.264584	3.74233	0.000182325	0.000721457
899	ENSG00000101138.11	829.076	0.179974	0.0562246	3.20098	0.00136962	0.00412545
900	ENSG00000101144.12	4904.37	0.405253	0.0827578	4.89686	9.73825791199214e-07	7.33372731353577e-06
901	ENSG00000101146.12	1182.15	0.26576	0.0515888	5.15151	2.58401682484331e-07	2.27215272529326e-06
902	ENSG00000101158.13	1692.75	-0.333446	0.0936265	-3.56145	0.000368815	0.00133055
903	ENSG00000101160.13	65.5468	-0.750903	0.188642	-3.98058	6.87465342361445e-05	0.000307619
904	ENSG00000101161.7	4929.1	0.282541	0.0512673	5.51114	3.5651349747281e-08	3.81410749155059e-07
905	ENSG00000101188.4	22.1632	2.0044	0.431774	4.64224	3.44652275901816e-06	2.22675436114243e-05
906	ENSG00000101190.12	918.403	-0.195789	0.0580304	-3.37391	0.000741083	0.0024275
907	ENSG00000101203.16	142.007	-0.991987	0.198259	-5.0035	5.62996775136555e-07	4.54207850826027e-06
908	ENSG00000101216.10	801.37	0.339078	0.0847321	4.00177	6.28715667809691e-05	0.000284362
909	ENSG00000101220.17	1294.43	-0.285824	0.0798111	-3.58125	0.000341949	0.0012441
910	ENSG00000101222.12	957.998	-0.526603	0.157202	-3.34985	0.000808566	0.00261379
911	ENSG00000101236.16	793.627	-0.617959	0.153698	-4.02061	5.80475105981388e-05	0.000265102
912	ENSG00000101265.15	1135.56	-1.00871	0.264813	-3.80915	0.000139447	0.000568654
913	ENSG00000101266.18	4631.77	0.233424	0.0635982	3.67029	0.000242279	0.000924924
914	ENSG00000101310.15	4711.81	0.42546	0.0910904	4.67074	3.00110892257615e-06	1.98026004734021e-05
915	ENSG00000101311.15	62.573	-2.13917	0.269695	-7.93181	2.15968274625818e-15	7.71349830290653e-14
916	ENSG00000101333.16	382.491	-0.586572	0.2026	-2.89522	0.00378887	0.00988561
917	ENSG00000101335.9	866.139	-1.67164	0.253963	-6.58223	4.63457103856498e-11	8.67689903084494e-10
918	ENSG00000101384.12	1711.04	0.483723	0.107213	4.51181	6.42769411048576e-06	3.85030918393505e-05
919	ENSG00000101391.20	705.843	0.242132	0.0732053	3.30757	0.0009411	0.0029837
920	ENSG00000101400.5	1303.99	0.268055	0.07883	3.40042	0.000672826	0.0022348
921	ENSG00000101413.11	1496.71	0.15856	0.0483668	3.27829	0.00104437	0.0032664
922	ENSG00000101417.11	267.121	-0.652145	0.116724	-5.58707	2.30930949815869e-08	2.56032140013246e-07
923	ENSG00000101438.3	128.689	4.03503	0.514291	7.84581	4.3017579258891e-15	1.48898476661574e-13
924	ENSG00000101440.9	15.3622	-1.29145	0.309819	-4.1684	3.06744887001783e-05	0.000152182
925	ENSG00000101445.9	197.748	-1.47176	0.349954	-4.20558	2.60418550094904e-05	0.00013168
926	ENSG00000101460.12	441.816	0.641165	0.183444	3.49516	0.000473777	0.00164874
927	ENSG00000101463.5	3969.01	-0.989879	0.100055	-9.89333	4.44986845839723e-23	3.50166406618798e-21
928	ENSG00000101470.9	10.9712	-0.828039	0.261508	-3.1664	0.00154339	0.00456292
929	ENSG00000101473.16	1056.73	0.146293	0.0505058	2.89657	0.00377268	0.00985229
930	ENSG00000101489.19	352.254	1.56146	0.29748	5.24896	1.5295937148267e-07	1.41672024759466e-06
931	ENSG00000101542.9	684.432	0.655546	0.145547	4.50403	6.66772354365506e-06	3.97635555911579e-05
932	ENSG00000101558.13	5319.5	0.169063	0.0485574	3.48171	0.000498224	0.00172216
933	ENSG00000101574.14	393.661	0.172297	0.0583092	2.95489	0.00312781	0.0083512
934	ENSG00000101596.15	2383.87	0.248661	0.0539996	4.60487	4.12723190429724e-06	2.60963862875292e-05
935	ENSG00000101608.12	2044.19	-0.307067	0.0544193	-5.64261	1.67492401162279e-08	1.91494575562662e-07
936	ENSG00000101638.13	130.044	2.95189	0.629309	4.69069	2.72288484437738e-06	1.82173746894661e-05
937	ENSG00000101654.17	3105.29	0.495374	0.116489	4.25253	2.11368331541712e-05	0.000109461
938	ENSG00000101665.8	115.741	-0.393456	0.131528	-2.99142	0.00277687	0.00755232
939	ENSG00000101670.11	1240.87	0.804089	0.185893	4.32555	1.52152506432705e-05	8.21525661240108e-05
940	ENSG00000101680.14	1180.16	-0.749476	0.19429	-3.85751	0.000114546	0.00047775
941	ENSG00000101745.16	1653.77	0.248857	0.0829757	2.99915	0.00270731	0.0073971
942	ENSG00000101752.11	3340.07	0.153217	0.0414063	3.70034	0.00021531	0.00083476
943	ENSG00000101782.14	2678.14	0.374697	0.0936411	4.00142	6.29643283713202e-05	0.000284654
944	ENSG00000101825.7	104.584	-2.50032	0.360165	-6.94214	3.86212748598319e-12	8.6160086605904e-11
945	ENSG00000101843.18	3161.85	0.219274	0.0503789	4.35251	1.3458939098321e-05	7.36767196020859e-05
946	ENSG00000101849.16	2842.28	0.504066	0.0878306	5.73907	9.51962091085257e-09	1.15525760993449e-07
947	ENSG00000101850.12	85.1718	0.97457	0.212834	4.57902	4.67152748349065e-06	2.91536310888845e-05
948	ENSG00000101882.9	1441.65	0.491548	0.114284	4.3011	1.69951101233186e-05	9.05494967019033e-05
949	ENSG00000101888.11	375.08	-0.23434	0.0642735	-3.64599	0.000266367	0.00100317
950	ENSG00000101901.11	694.012	-0.184354	0.0624077	-2.95403	0.00313652	0.00837241
951	ENSG00000101955.14	947.457	-1.42846	0.163878	-8.71657	2.86756443872361e-18	1.44057570119918e-16
952	ENSG00000101958.13	85.4585	1.26097	0.318571	3.95822	7.55092539006463e-05	0.000333875
953	ENSG00000101966.12	3319	0.377025	0.0804895	4.68415	2.81121917738172e-06	1.87461139782704e-05
954	ENSG00000101974.14	264.882	-0.224181	0.0715005	-3.13538	0.00171631	0.00500291
955	ENSG00000101986.11	504.565	-0.560445	0.119068	-4.70691	2.51496023077965e-06	1.69647282169227e-05
956	ENSG00000101997.12	542.187	-0.161577	0.0462844	-3.49096	0.000481294	0.00167051
957	ENSG00000102098.17	124.039	0.465919	0.105347	4.42273	9.74614038406129e-06	5.55153405988023e-05
958	ENSG00000102109.8	7010.79	-0.555023	0.106585	-5.20732	1.91584434795258e-07	1.7299275835726e-06
959	ENSG00000102119.10	5033	0.376691	0.106882	3.52435	0.00042453	0.00150117
960	ENSG00000102174.8	135.958	-1.41675	0.158643	-8.93041	4.24425405367869e-19	2.38162946828293e-17
961	ENSG00000102221.13	256.017	0.364115	0.0945586	3.85068	0.00011779	0.000489457
962	ENSG00000102226.9	16495.5	0.39494	0.0692632	5.70201	1.18400668612107e-08	1.40552826705415e-07
963	ENSG00000102230.13	1136.58	0.391592	0.0630381	6.21198	5.23206777324428e-10	8.16421419767669e-09
964	ENSG00000102287.18	39.0011	2.22634	0.386978	5.75314	8.75984593205111e-09	1.06949755334042e-07
965	ENSG00000102290.22	104.794	-2.15237	0.289268	-7.44075	1.0011206523956e-13	2.87287400890446e-12
966	ENSG00000102317.17	1990.41	-0.398115	0.108806	-3.65895	0.000253253	0.000959703
967	ENSG00000102349.17	169.097	-0.423634	0.134891	-3.14058	0.00168615	0.0049307
968	ENSG00000102359.6	560.434	-1.26735	0.19224	-6.59252	4.32435587538547e-11	8.16440010399628e-10
969	ENSG00000102362.15	254.708	-0.759149	0.16268	-4.66653	3.06331807095946e-06	2.01405164946078e-05
970	ENSG00000102393.9	598.816	-0.375726	0.0924279	-4.06507	4.80182881637783e-05	0.000224282
971	ENSG00000102409.9	4101.85	0.177148	0.0397203	4.45989	8.2000640278662e-06	4.77152772505386e-05
972	ENSG00000102445.18	29.7803	-1.2939	0.297883	-4.34367	1.40120701098382e-05	7.64346472685323e-05
973	ENSG00000102466.15	282.504	-1.46054	0.182638	-7.99691	1.27581370714676e-15	4.68146942267242e-14
974	ENSG00000102543.14	414.499	-0.351597	0.0871882	-4.03263	5.51572569929885e-05	0.000253454
975	ENSG00000102547.18	1171.98	0.19008	0.0585615	3.24582	0.00117111	0.00361231
976	ENSG00000102554.13	55.8624	-0.735755	0.109346	-6.72867	1.71222574664465e-11	3.43553662013511e-10
977	ENSG00000102710.19	1775.82	0.233987	0.0616484	3.79551	0.000147342	0.000596985
978	ENSG00000102760.12	1123.05	0.512549	0.165135	3.10382	0.00191041	0.00549396
979	ENSG00000102781.13	2026.17	-0.392954	0.0898365	-4.3741	1.21933236737166e-05	6.75748295480114e-05
980	ENSG00000102786.14	764.199	-0.127445	0.0379815	-3.35544	0.000792379	0.00257045
981	ENSG00000102796.10	70.8214	-0.702156	0.145005	-4.84229	1.28349547127192e-06	9.36812183651191e-06
982	ENSG00000102802.9	42.6885	-1.75005	0.295683	-5.91867	3.2454578367888e-09	4.36446916703007e-08
983	ENSG00000102878.16	523.69	1.29918	0.290242	4.4762	7.5984044322894e-06	4.46788842056246e-05
984	ENSG00000102897.9	1109.62	0.180325	0.0510903	3.52954	0.000416288	0.00147513
985	ENSG00000102900.12	1697.06	0.331082	0.0563438	5.8761	4.20036718005316e-09	5.51391964120847e-08
986	ENSG00000102910.13	4024.62	0.144007	0.0414498	3.47426	0.000512269	0.00176495
987	ENSG00000102967.11	311.073	0.22225	0.0767796	2.89465	0.00379587	0.00990132
988	ENSG00000102974.15	2040.47	0.132475	0.0384597	3.44453	0.000572057	0.00194335
989	ENSG00000102977.13	633.402	0.204395	0.0528153	3.86999	0.000108839	0.000457641
990	ENSG00000102978.12	2369.91	0.485394	0.111517	4.35265	1.3449899033376e-05	7.36472454545692e-05
991	ENSG00000103005.11	1196.62	-0.198754	0.0557257	-3.56665	0.000361568	0.00130721
992	ENSG00000103024.7	771.283	1.64976	0.19203	8.59116	8.60942651964492e-18	4.02405794056257e-16
993	ENSG00000103034.14	5068.36	0.682462	0.123683	5.51782	3.43226519423682e-08	3.68369644847633e-07
994	ENSG00000103037.11	645.439	0.172979	0.0505011	3.42526	0.000614222	0.00206501
995	ENSG00000103042.8	727.383	-0.471589	0.0954188	-4.94231	7.72018931622632e-07	5.96789001440442e-06
996	ENSG00000103047.7	349.049	-0.376226	0.0932318	-4.03538	5.45141944246279e-05	0.000250842
997	ENSG00000103056.11	316.021	0.704307	0.19863	3.54583	0.000391371	0.00139964
998	ENSG00000103067.13	14.2868	1.76319	0.363127	4.85557	1.20040405255393e-06	8.81916106444164e-06
999	ENSG00000103089.8	282.001	0.847993	0.16743	5.06476	4.08912206371259e-07	3.40957632340605e-06
1000	ENSG00000103091.14	1780.51	0.21943	0.0298819	7.34322	2.08511424670297e-13	5.74618693568143e-12
1001	ENSG00000103126.14	1519.67	0.258278	0.0667202	3.87105	0.000108366	0.000455843
1002	ENSG00000103154.9	832.507	0.665489	0.183452	3.62759	0.000286078	0.00106585
1003	ENSG00000103168.16	3868.92	-0.421755	0.0799547	-5.27492	1.32811694808946e-07	1.24441469391917e-06
1004	ENSG00000103194.15	4459.35	0.159518	0.0320716	4.97383	6.56441339147128e-07	5.19199480844872e-06
1005	ENSG00000103196.11	447.238	-1.65625	0.280744	-5.89952	3.64570276648805e-09	4.86053489284591e-08
1006	ENSG00000103248.18	791.533	-0.195766	0.0486692	-4.02239	5.76114907144483e-05	0.00026329
1007	ENSG00000103264.17	1912.65	0.212386	0.0446319	4.75862	1.94925083975703e-06	1.35968345453274e-05
1008	ENSG00000103269.13	587.108	0.550019	0.136323	4.03469	5.46746440019223e-05	0.000251523
1009	ENSG00000103274.10	544.141	-0.159275	0.0416062	-3.82814	0.000129113	0.000531248
1010	ENSG00000103275.19	4112.85	0.193667	0.0529573	3.65703	0.000255151	0.000966169
1011	ENSG00000103319.11	1318.97	-0.331898	0.0613002	-5.4143	6.15277372015292e-08	6.24736021131455e-07
1012	ENSG00000103335.22	719.435	-0.733448	0.109668	-6.68791	2.26387059158485e-11	4.45803255791562e-10
1013	ENSG00000103342.12	4803.05	0.158671	0.04475	3.54573	0.000391533	0.00139997
1014	ENSG00000103353.15	4094.66	0.141992	0.0480738	2.95363	0.00314065	0.00838103
1015	ENSG00000103356.15	1596.4	0.551952	0.127282	4.33645	1.44800262475793e-05	7.8667780139559e-05
1016	ENSG00000103365.15	1547.39	0.394588	0.0798182	4.94358	7.66995636821397e-07	5.93589208750175e-06
1017	ENSG00000103381.11	280.179	0.436541	0.0964315	4.52695	5.98397588949418e-06	3.61786297400541e-05
1018	ENSG00000103404.14	392.107	0.168037	0.0513763	3.27071	0.00107276	0.00334273
1019	ENSG00000103423.13	2079.6	0.362034	0.0954688	3.79217	0.000149335	0.000603945
1020	ENSG00000103429.10	1783.69	0.194265	0.0492659	3.94318	8.04069185888275e-05	0.000352283
1021	ENSG00000103449.11	4622.35	-0.529128	0.12908	-4.09924	4.14515618704209e-05	0.000196853
1022	ENSG00000103485.17	3492.31	0.237606	0.0577211	4.11644	3.84761373132911e-05	0.000184592
1023	ENSG00000103489.11	466.612	-0.919935	0.241471	-3.80971	0.000139129	0.00056759
1024	ENSG00000103502.13	3112.01	0.174811	0.0493283	3.54383	0.000394357	0.00140832
1025	ENSG00000103510.19	1743.61	0.26632	0.0502591	5.29893	1.16482888178682e-07	1.10918878608095e-06
1026	ENSG00000103512.14	2912.32	-0.219674	0.0624311	-3.51866	0.000433724	0.00152939
1027	ENSG00000103522.15	18.5452	-1.0948	0.293887	-3.72524	0.000195131	0.000765662
1028	ENSG00000103528.16	1247.26	-0.812088	0.16063	-5.05565	4.28919838028939e-07	3.55579841032633e-06
1029	ENSG00000103540.16	1006.9	0.226275	0.069649	3.24879	0.00115898	0.00358092
1030	ENSG00000103591.12	1433.7	0.224916	0.0587231	3.83012	0.000128083	0.000527869
1031	ENSG00000103647.12	2842.7	0.329794	0.0554166	5.95117	2.66227506238487e-09	3.63603600893174e-08
1032	ENSG00000103707.9	320.02	0.204306	0.0679618	3.00619	0.00264547	0.0072547
1033	ENSG00000103742.11	2516.14	-0.521401	0.101523	-5.13579	2.80960578811634e-07	2.44279277520948e-06
1034	ENSG00000103769.9	4564.77	0.253222	0.0435941	5.80864	6.2982850677362e-09	7.93489385175395e-08
1035	ENSG00000103811.15	358.942	0.793036	0.123621	6.41508	1.40749029397148e-10	2.40899676907864e-09
1036	ENSG00000103852.12	1237.26	0.153442	0.0482353	3.18112	0.00146705	0.00436927
1037	ENSG00000103855.17	4347.94	-0.422321	0.0719404	-5.87043	4.34655456145923e-09	5.68211172229696e-08
1038	ENSG00000103876.12	512.69	0.511666	0.122707	4.1698	3.04865834625322e-05	0.000151306
1039	ENSG00000103888.16	1064.9	-0.587615	0.158675	-3.70327	0.000212841	0.000826142
1040	ENSG00000103932.11	1413.66	0.260723	0.072342	3.60404	0.000313309	0.00115312
1041	ENSG00000103966.10	1067.23	0.995363	0.145181	6.85599	7.08200125335002e-12	1.50333946521324e-10
1042	ENSG00000104044.15	754.822	0.730865	0.136458	5.35599	8.50892181107833e-08	8.33311764142795e-07
1043	ENSG00000104047.14	844.96	-0.393175	0.0684088	-5.74744	9.06038288758178e-09	1.10218244728463e-07
1044	ENSG00000104081.13	91.0845	0.839949	0.130948	6.41435	1.41423988138875e-10	2.41682160459489e-09
1045	ENSG00000104140.6	15.64	1.15854	0.299003	3.87467	0.00010677	0.000449692
1046	ENSG00000104154.6	362.195	0.249221	0.0729798	3.41493	0.000637989	0.00213573
1047	ENSG00000104213.12	658.572	-0.367352	0.103415	-3.5522	0.000382021	0.00137082
1048	ENSG00000104219.12	2964.03	-0.309168	0.0935539	-3.30471	0.000950762	0.00301197
1049	ENSG00000104267.9	1531.48	0.520302	0.069481	7.48841	6.97152992938582e-14	2.04427176750331e-12
1050	ENSG00000104290.10	7133.74	-0.377729	0.102291	-3.69267	0.00022191	0.00085623
1051	ENSG00000104299.14	473.636	-0.384259	0.0779806	-4.92762	8.32354200873121e-07	6.36831575259742e-06
1052	ENSG00000104324.15	103.96	0.873597	0.284644	3.06909	0.00214713	0.00606733
1053	ENSG00000104327.7	48.9043	1.844	0.241755	7.62755	2.39249374638517e-14	7.54253310186687e-13
1054	ENSG00000104341.16	12099.6	-0.521909	0.0523393	-9.97164	2.02846721077201e-23	1.6611167463822e-21
1055	ENSG00000104343.19	1067.25	0.33203	0.0912235	3.63974	0.000272912	0.00102342
1056	ENSG00000104361.9	412.8	-1.51723	0.19791	-7.66626	1.77081172189858e-14	5.69856264179662e-13
1057	ENSG00000104365.13	1637.42	-0.489948	0.0978783	-5.00569	5.5663474998638e-07	4.49976205396293e-06
1058	ENSG00000104368.17	1475.29	-1.14782	0.200982	-5.71103	1.1229293831062e-08	1.34013106769398e-07
1059	ENSG00000104369.4	96.5824	1.11503	0.1704	6.54361	6.00501420942904e-11	1.10375010263639e-09
1060	ENSG00000104375.15	449.17	-0.257238	0.0556188	-4.62502	3.74556592418204e-06	2.39385867838348e-05
1061	ENSG00000104388.14	5513.75	0.230207	0.0619281	3.71732	0.000201349	0.000785776
1062	ENSG00000104408.9	7445.69	0.455653	0.0746632	6.10278	1.04241628310994e-09	1.53392812441562e-08
1063	ENSG00000104412.7	1748.02	0.370771	0.0622464	5.9565	2.57690425705945e-09	3.52421834748558e-08
1064	ENSG00000104415.14	71.4276	-3.02032	0.264564	-11.4162	3.47085797896081e-30	5.29700257470951e-28
1065	ENSG00000104450.12	2150.04	-0.419117	0.0841311	-4.98171	6.30239540229767e-07	5.01645110932556e-06
1066	ENSG00000104472.9	263.789	-0.234956	0.0544234	-4.31718	1.58035164357894e-05	8.49644618625509e-05
1067	ENSG00000104518.10	201.108	-0.550533	0.174187	-3.16059	0.0015745	0.00464194
1068	ENSG00000104529.17	5563.76	0.200626	0.0684991	2.92888	0.0034018	0.00900044
1069	ENSG00000104537.16	95.1693	-1.66332	0.263544	-6.31137	2.76584281826856e-10	4.48253447900403e-09
1070	ENSG00000104626.14	640.972	-0.210467	0.0395768	-5.31794	1.04945949082985e-07	1.00865274059005e-06
1071	ENSG00000104774.12	2674.37	0.246443	0.0695319	3.54431	0.00039364	0.00140626
1072	ENSG00000104808.7	30.8916	1.35076	0.238765	5.65728	1.53790149741144e-08	1.76731464149192e-07
1073	ENSG00000104812.14	1818	0.228152	0.0551582	4.13632	3.52918281465997e-05	0.000171397
1074	ENSG00000104814.12	43.8196	1.14179	0.236133	4.83537	1.32898546870253e-06	9.64076783111721e-06
1075	ENSG00000104823.8	1723.34	0.505717	0.0876369	5.77059	7.89935810974838e-09	9.72098772882597e-08
1076	ENSG00000104824.16	3602.3	-0.223148	0.0608242	-3.66874	0.000243752	0.000929822
1077	ENSG00000104863.11	261.089	0.373919	0.100516	3.72001	0.000199215	0.000778653
1078	ENSG00000104866.10	2057.66	0.247975	0.0738035	3.35994	0.000779602	0.00253512
1079	ENSG00000104870.12	3424.79	-0.490929	0.0706942	-6.9444	3.80073624304223e-12	8.48845139867913e-11
1080	ENSG00000104884.15	3168.46	0.239015	0.0542203	4.40822	1.04224014295263e-05	5.88780922035353e-05
1081	ENSG00000104886.11	1713.64	0.151578	0.0391498	3.87174	0.00010806	0.00045465
1082	ENSG00000104888.9	30.309	2.84889	0.460824	6.18216	6.32303346140093e-10	9.70125735566806e-09
1083	ENSG00000104892.16	688.623	0.359674	0.0620205	5.79927	6.66026764123231e-09	8.34397336023786e-08
1084	ENSG00000104894.11	392.45	-0.326481	0.0957749	-3.40884	0.000652394	0.00217483
1085	ENSG00000104897.9	2937.91	0.277912	0.0792139	3.50838	0.000450843	0.00158144
1086	ENSG00000104904.12	7103.95	0.165158	0.0505534	3.26699	0.00108696	0.00338226
1087	ENSG00000104907.12	1102.14	0.400471	0.0974869	4.10794	3.99196251630833e-05	0.000190655
1088	ENSG00000104936.17	2693.53	-0.28177	0.0719474	-3.91633	8.99054652550368e-05	0.000387169
1089	ENSG00000104951.15	14.6668	0.795931	0.274734	2.8971	0.00376634	0.00984468
1090	ENSG00000104953.19	56.4154	-2.3764	0.352062	-6.74995	1.47895409574717e-11	3.00338006641398e-10
1091	ENSG00000104964.14	8618	-0.383296	0.0991684	-3.86511	0.00011104	0.000465247
1092	ENSG00000104979.8	2462.56	0.243879	0.0704174	3.46334	0.000533518	0.00182857
1093	ENSG00000105053.10	1040.78	0.214826	0.0412889	5.203	1.96096539636419e-07	1.76829220724067e-06
1094	ENSG00000105072.8	1459.34	0.184221	0.0347854	5.29592	1.1841756937253e-07	1.12577722275111e-06
1095	ENSG00000105135.15	2530.51	0.489539	0.114751	4.26611	1.98910814435446e-05	0.000103896
1096	ENSG00000105137.12	1059.95	-0.452909	0.0620361	-7.30073	2.86220069843564e-13	7.69813525633991e-12
1097	ENSG00000105146.12	23.7038	0.604731	0.196429	3.07862	0.0020796	0.00591049
1098	ENSG00000105173.13	61.8272	0.519749	0.136238	3.81501	0.000136175	0.000556778
1099	ENSG00000105176.17	2323.91	0.159118	0.0432532	3.67875	0.000234379	0.000898147
1100	ENSG00000105186.15	850.952	0.236691	0.070832	3.34158	0.000833037	0.00268247
1101	ENSG00000105193.8	14542	0.503883	0.0903869	5.57474	2.47905414689409e-08	2.72899157317931e-07
1102	ENSG00000105197.10	2315.71	0.158116	0.0463017	3.41492	0.000638015	0.00213573
1103	ENSG00000105202.8	2501.36	0.311608	0.0470488	6.62308	3.51782505228999e-11	6.75169374750041e-10
1104	ENSG00000105220.15	4703.14	0.337655	0.0767286	4.40064	1.07931678108634e-05	6.08021156459295e-05
1105	ENSG00000105221.16	4445.4	-0.173374	0.039983	-4.3362	1.44966410410523e-05	7.87368114780263e-05
1106	ENSG00000105245.9	1533.63	-0.150913	0.0510466	-2.95638	0.00311273	0.00831754
1107	ENSG00000105251.10	273.631	-1.06196	0.234325	-4.53198	5.84325338487663e-06	3.54982929548672e-05
1108	ENSG00000105278.10	111.323	1.16423	0.112633	10.3365	4.81978904687623e-25	4.57993633723215e-23
1109	ENSG00000105289.14	36.6393	0.688813	0.227967	3.02155	0.00251483	0.00695802
1110	ENSG00000105290.11	10491.1	0.265336	0.0798895	3.32129	0.00089603	0.0028561
1111	ENSG00000105327.17	1367.85	0.466919	0.0979924	4.76485	1.88991254336276e-06	1.3224136223009e-05
1112	ENSG00000105339.10	209.319	0.380525	0.0933029	4.07838	4.53500785075942e-05	0.000213154
1113	ENSG00000105357.16	793.933	0.732053	0.199251	3.67402	0.000238761	0.000913548
1114	ENSG00000105364.13	1801.6	0.336415	0.0884025	3.80549	0.000141523	0.000576072
1115	ENSG00000105372.7	18827	0.514755	0.0848656	6.06553	1.31520450079183e-09	1.90747261831903e-08
1116	ENSG00000105376.4	1485.92	2.31915	0.405655	5.71705	1.08389888137974e-08	1.2973941155909e-07
1117	ENSG00000105379.9	267.191	0.57926	0.109418	5.29399	1.19673996920855e-07	1.13504362898806e-06
1118	ENSG00000105393.15	246.266	0.279319	0.0810201	3.44753	0.000565739	0.00192514
1119	ENSG00000105397.13	2648.89	-0.229527	0.0575024	-3.99162	6.56244271523446e-05	0.000295354
1120	ENSG00000105419.17	1965.53	-0.316589	0.105393	-3.00388	0.00266561	0.00729969
1121	ENSG00000105438.8	5451.09	0.296414	0.0923947	3.20813	0.00133602	0.00404602
1122	ENSG00000105472.12	157.826	-1.57724	0.147252	-10.7111	9.02539403362723e-27	1.00451139672608e-24
1123	ENSG00000105516.10	845.149	0.372805	0.0864283	4.31346	1.60722481509563e-05	8.61563169241655e-05
1124	ENSG00000105520.10	3078.73	-0.268513	0.0916563	-2.92956	0.00339441	0.0089856
1125	ENSG00000105538.9	40.3549	0.438888	0.133132	3.29663	0.000978517	0.00308776
1126	ENSG00000105556.11	924.753	0.240753	0.0676543	3.55858	0.00037287	0.00134397
1127	ENSG00000105559.11	1620.9	-0.85191	0.125752	-6.77454	1.24801741223423e-11	2.57331737660783e-10
1128	ENSG00000105568.17	16584.9	0.469375	0.071238	6.58883	4.43297693483105e-11	8.33821852027746e-10
1129	ENSG00000105576.15	14125.9	0.398251	0.0682845	5.83222	5.46938336109735e-09	6.99015916643556e-08
1130	ENSG00000105639.18	105.451	1.02327	0.231127	4.42733	9.54065212217553e-06	5.44928939612209e-05
1131	ENSG00000105640.12	14544.7	0.487641	0.103325	4.71948	2.3645329515929e-06	1.60978426190737e-05
1132	ENSG00000105649.9	950.145	1.20662	0.141066	8.55356	1.19349122587963e-17	5.50180337422087e-16
1133	ENSG00000105696.8	12321.7	-0.206902	0.0681893	-3.03423	0.00241151	0.00670807
1134	ENSG00000105708.8	320.77	0.27876	0.0807995	3.45002	0.000560535	0.00191066
1135	ENSG00000105711.11	68.7262	-0.998859	0.147417	-6.77573	1.23777022669104e-11	2.55742371453241e-10
1136	ENSG00000105722.9	2288.29	-0.283433	0.0839472	-3.37633	0.000734599	0.00240939
1137	ENSG00000105723.11	1492.48	0.167632	0.0331314	5.05963	4.20080226566989e-07	3.48682165809312e-06
1138	ENSG00000105732.12	811.985	0.288751	0.0714505	4.04127	5.31625269760306e-05	0.000245633
1139	ENSG00000105737.9	2587.23	-0.249191	0.0834377	-2.98655	0.00282145	0.00765495
1140	ENSG00000105778.18	2294.78	0.326645	0.0748535	4.36379	1.27830223277156e-05	7.04840439741785e-05
1141	ENSG00000105784.15	55.227	0.982771	0.330829	2.97063	0.00297187	0.0079899
1142	ENSG00000105793.15	471.933	0.284557	0.0716654	3.97063	7.16838615655607e-05	0.00031892
1143	ENSG00000105808.17	119.161	0.36529	0.0770844	4.73884	2.14949175975367e-06	1.4788767588879e-05
1144	ENSG00000105810.9	1164.58	0.486159	0.0705907	6.88702	5.69738509336451e-12	1.2301588714451e-10
1145	ENSG00000105819.13	2386.7	0.343741	0.0724788	4.74264	2.10951078638682e-06	1.45484747660947e-05
1146	ENSG00000105821.14	815.598	0.207123	0.0714806	2.89761	0.00376018	0.00982984
1147	ENSG00000105829.11	1434.71	0.509572	0.122993	4.1431	3.42639781514543e-05	0.00016709
1148	ENSG00000105835.11	13952.7	-0.749528	0.0861463	-8.70065	3.30002717676686e-18	1.64960415573123e-16
1149	ENSG00000105856.13	1854.59	0.340221	0.0798724	4.25955	2.04839012126794e-05	0.00010649
1150	ENSG00000105865.10	401.892	0.191359	0.05296	3.61327	0.000302362	0.00111763
1151	ENSG00000105879.11	1174.22	0.22109	0.059221	3.7333	0.000188985	0.000744886
1152	ENSG00000105889.14	20.6381	-1.61812	0.251108	-6.44392	1.16424892339128e-10	2.02712139686407e-09
1153	ENSG00000105894.11	14238.3	1.33495	0.10436	12.7917	1.82375079596304e-37	5.24849425495363e-35
1154	ENSG00000105971.14	1329.67	-0.695427	0.13912	-4.99876	5.76991673027632e-07	4.64382630968503e-06
1155	ENSG00000105974.11	657.452	-0.694545	0.126207	-5.50324	3.72880086020853e-08	3.96185091397156e-07
1156	ENSG00000105989.8	20.654	-2.60851	0.35538	-7.34005	2.13514124033361e-13	5.87601370034433e-12
1157	ENSG00000106003.12	747.087	-0.522624	0.172507	-3.02959	0.0024489	0.00679705
1158	ENSG00000106025.8	493.573	-0.668569	0.156933	-4.26023	2.04220182002712e-05	0.000106196
1159	ENSG00000106049.8	814.719	0.42996	0.100393	4.28277	1.8458014738331e-05	9.74414850376516e-05
1160	ENSG00000106052.13	5421.8	0.341765	0.0613826	5.56779	2.57993839885864e-08	2.83230839482329e-07
1161	ENSG00000106089.11	218.322	0.548641	0.1725	3.18053	0.00147006	0.00437757
1162	ENSG00000106100.10	561.491	-0.421828	0.0591006	-7.13746	9.50715591656249e-13	2.37619920520039e-11
1163	ENSG00000106123.11	83.79	1.48622	0.353079	4.20931	2.56147784699107e-05	0.000130076
1164	ENSG00000106125.14	15.1649	-0.886634	0.276138	-3.21084	0.00132349	0.0040147
1165	ENSG00000106211.8	5788.81	0.420793	0.131291	3.20503	0.00135049	0.00407781
1166	ENSG00000106236.3	552.195	0.912786	0.225546	4.047	5.18782827989751e-05	0.00024014
1167	ENSG00000106261.16	5421.05	0.349	0.0711861	4.90265	9.45542484912102e-07	7.13823845690343e-06
1168	ENSG00000106263.17	4534.03	0.172663	0.0563158	3.06598	0.00216961	0.00612139
1169	ENSG00000106333.12	755.895	-2.2481	0.125277	-17.945	5.25248205800322e-72	1.76352085097458e-68
1170	ENSG00000106336.12	175.673	0.483052	0.149556	3.22991	0.00123831	0.00379
1171	ENSG00000106341.10	1159.14	-1.38097	0.365706	-3.77617	0.000159261	0.00063949
1172	ENSG00000106346.11	880.762	0.127959	0.0430892	2.96964	0.0029815	0.00800618
1173	ENSG00000106366.8	858.431	-1.05371	0.322579	-3.26652	0.0010888	0.00338747
1174	ENSG00000106399.11	640.843	0.326528	0.0704462	4.63513	3.56707242845383e-06	2.2938378843877e-05
1175	ENSG00000106524.8	1065.74	0.333147	0.0543336	6.1315	8.70535737829163e-10	1.2990327732273e-08
1176	ENSG00000106536.19	27.0949	1.32348	0.3062	4.32228	1.54426183912718e-05	8.32240629995103e-05
1177	ENSG00000106537.7	1356.69	0.26045	0.076056	3.42445	0.000616035	0.00207024
1178	ENSG00000106546.13	436.493	-1.24695	0.114124	-10.9263	8.6334659940039e-28	1.07358748425437e-25
1179	ENSG00000106565.17	134.53	-0.929227	0.313892	-2.96034	0.00307302	0.00821796
1180	ENSG00000106571.13	870.461	0.271439	0.0902862	3.00643	0.00264338	0.00724994
1181	ENSG00000106605.10	971.585	-0.257535	0.0596957	-4.31413	1.60229263257705e-05	8.5952251622136e-05
1182	ENSG00000106615.9	4683.06	0.173937	0.0426688	4.07643	4.57321850451599e-05	0.000214749
1183	ENSG00000106624.10	42509.7	-0.677033	0.12105	-5.59298	2.23203475835567e-08	2.48284595290309e-07
1184	ENSG00000106638.15	1828.65	0.477429	0.129074	3.69886	0.000216568	0.000838347
1185	ENSG00000106665.15	9218.13	-0.204003	0.0413733	-4.93079	8.18960842598353e-07	6.28254614399993e-06
1186	ENSG00000106683.14	1768.32	-0.371187	0.0889202	-4.17439	2.98792001063032e-05	0.000148732
1187	ENSG00000106688.11	220.929	-1.02533	0.273718	-3.74592	0.000179732	0.000712454
1188	ENSG00000106692.14	1180.16	0.129634	0.0445918	2.90712	0.00364771	0.00957311
1189	ENSG00000106733.20	196.516	0.652886	0.13107	4.9812	6.31896931405825e-07	5.02747380851909e-06
1190	ENSG00000106771.12	2904.43	0.136303	0.0390442	3.491	0.000481216	0.00167051
1191	ENSG00000106780.8	5606.51	0.4288	0.0494637	8.66898	4.36018367818112e-18	2.14757702193053e-16
1192	ENSG00000106799.12	1337.51	-0.391605	0.0854812	-4.58118	4.62353797340269e-06	2.88899418344284e-05
1193	ENSG00000106804.7	432.91	0.281173	0.0919911	3.05652	0.00223922	0.00628647
1194	ENSG00000106809.10	577.151	-6.50288	0.47966	-13.5573	7.17527062834117e-42	2.67677457051727e-39
1195	ENSG00000106823.12	1077.95	-0.777476	0.237007	-3.28039	0.00103664	0.00324674
1196	ENSG00000106868.16	1497.57	-0.805767	0.131672	-6.11952	9.38548741701529e-10	1.39022532364539e-08
1197	ENSG00000106976.20	1789.19	-0.495473	0.122193	-4.05485	5.01667999102922e-05	0.00023292
1198	ENSG00000106991.13	234.927	-0.649506	0.113414	-5.72684	1.02321312350704e-08	1.23060467898802e-07
1199	ENSG00000106992.18	1103.15	-0.564756	0.193541	-2.91802	0.00352257	0.00929238
1200	ENSG00000106993.11	907.61	0.216718	0.0633984	3.41835	0.000630019	0.00211107
1201	ENSG00000107014.8	18.5353	0.71965	0.227416	3.16446	0.00155371	0.00458803
1202	ENSG00000107175.11	2421.44	0.291309	0.0910295	3.20016	0.00137351	0.00413469
1203	ENSG00000107186.16	4926.2	-0.365727	0.126472	-2.89176	0.00383086	0.00997707
1204	ENSG00000107201.9	267.884	-0.413095	0.13937	-2.96401	0.0030366	0.00813246
1205	ENSG00000107223.12	4250.08	0.274571	0.0677108	4.05505	5.01233976099493e-05	0.000232819
1206	ENSG00000107242.17	283.021	0.519798	0.149568	3.47532	0.000510248	0.00175859
1207	ENSG00000107249.22	4290.77	-0.478184	0.066681	-7.17121	7.43371834983551e-13	1.88842693767259e-11
1208	ENSG00000107262.20	1004.17	-0.553307	0.121551	-4.55205	5.31257734943059e-06	3.26485267554238e-05
1209	ENSG00000107263.18	6947.07	-0.208427	0.0635172	-3.28142	0.00103286	0.00323743
1210	ENSG00000107281.9	2266.31	-0.407071	0.0869792	-4.6801	2.86737013898408e-06	1.90574633618721e-05
1211	ENSG00000107295.9	2771.31	-0.630081	0.180392	-3.49284	0.000477904	0.00166161
1212	ENSG00000107341.4	4611.55	0.200282	0.0487084	4.11187	3.9247325120289e-05	0.000187844
1213	ENSG00000107521.18	866.238	-0.440949	0.0943693	-4.67259	2.97431439457682e-06	1.96644448568264e-05
1214	ENSG00000107551.20	1564.28	0.14298	0.0456174	3.13432	0.0017225	0.0050195
1215	ENSG00000107562.16	1448.36	-1.84517	0.141495	-13.0405	7.19515798427222e-39	2.30073742211371e-36
1216	ENSG00000107566.13	1301.68	-0.158294	0.0387268	-4.08745	4.36141855952217e-05	0.000205951
1217	ENSG00000107581.12	11707.6	0.158533	0.0430845	3.67959	0.00023361	0.000895372
1218	ENSG00000107611.14	1337.86	-1.14243	0.109645	-10.4193	2.0236800973502e-25	1.98863588103023e-23
1219	ENSG00000107614.21	297.627	-0.218495	0.0633577	-3.44859	0.000563519	0.00191921
1220	ENSG00000107625.12	1595.34	0.368243	0.120346	3.05986	0.00221443	0.00622518
1221	ENSG00000107651.12	1618.51	0.523173	0.131918	3.96588	7.31243736706046e-05	0.000324613
1222	ENSG00000107669.17	1187.43	0.24298	0.0555034	4.37775	1.19908434067675e-05	6.67096217700443e-05
1223	ENSG00000107719.8	553.552	0.743976	0.0832863	8.93275	4.1554650986165e-19	2.3383196763025e-17
1224	ENSG00000107771.16	1661.68	-0.384445	0.0848788	-4.52934	5.91679487361187e-06	3.58369911993118e-05
1225	ENSG00000107779.13	1371.91	-0.209015	0.0412042	-5.07267	3.92274945719245e-07	3.27763533036673e-06
1226	ENSG00000107815.8	1123.56	0.300376	0.0828539	3.62536	0.000288554	0.00107329
1227	ENSG00000107821.14	491.279	0.907486	0.260552	3.48293	0.00049595	0.00171488
1228	ENSG00000107862.4	4304.28	0.413039	0.0893082	4.62487	3.74835492408845e-06	2.39478382946916e-05
1229	ENSG00000107897.18	3079.44	0.144821	0.0495793	2.921	0.00348904	0.00921311
1230	ENSG00000107929.14	2356.23	0.236603	0.0606299	3.90241	9.52409384979649e-05	0.000407525
1231	ENSG00000107937.18	2292.2	0.480416	0.139651	3.44012	0.000581455	0.00196798
1232	ENSG00000107938.17	638.842	0.280417	0.0966235	2.90216	0.00370596	0.00970448
1233	ENSG00000107951.14	669.514	0.171419	0.0556377	3.08098	0.00206317	0.00586628
1234	ENSG00000107957.16	1351.56	-0.947719	0.136631	-6.93633	4.02430824154331e-12	8.95004100654676e-11
1235	ENSG00000107959.15	2108.08	0.23947	0.0630239	3.79967	0.000144887	0.000588102
1236	ENSG00000107960.10	619.099	0.502696	0.126424	3.97629	6.99997999920509e-05	0.000312048
1237	ENSG00000107968.9	277.374	0.516246	0.0894958	5.76838	8.00363608760545e-09	9.83729401981768e-08
1238	ENSG00000107984.9	42.5998	-1.17382	0.253914	-4.62289	3.78422403478639e-06	2.41473529239062e-05
1239	ENSG00000108010.11	895.048	-0.150821	0.0466634	-3.23211	0.00122878	0.00376655
1240	ENSG00000108055.9	2420.94	0.211302	0.0488896	4.32202	1.54608189065254e-05	8.32998654378051e-05
1241	ENSG00000108061.11	1460.16	0.210876	0.0425874	4.95161	7.36032105929039e-07	5.72485203627046e-06
1242	ENSG00000108064.10	1146.83	0.251702	0.0472502	5.32701	9.98441142968613e-08	9.64680902882624e-07
1243	ENSG00000108107.14	18777.7	0.315058	0.098538	3.19733	0.00138708	0.00417056
1244	ENSG00000108176.14	295.689	0.423442	0.115017	3.68155	0.000231818	0.000889011
1245	ENSG00000108219.14	2071.97	0.160433	0.0549753	2.91828	0.00351972	0.00928682
1246	ENSG00000108256.8	4806.6	0.393826	0.102198	3.85356	0.000116414	0.000484588
1247	ENSG00000108262.15	2945.85	0.163223	0.0480989	3.39349	0.00069009	0.00228499
1248	ENSG00000108298.10	16500.7	0.480449	0.0816979	5.8808	4.08286777391397e-09	5.40048399904774e-08
1249	ENSG00000108312.14	3694.32	-0.559869	0.114877	-4.87365	1.09555073626342e-06	8.12288170115079e-06
1250	ENSG00000108344.14	4780.81	0.120917	0.0292652	4.13178	3.59963645770643e-05	0.00017423
1251	ENSG00000108370.16	92.765	0.829299	0.127807	6.48869	8.6585762625929e-11	1.546338819237e-09
1252	ENSG00000108375.12	153.707	1.24038	0.177447	6.99014	2.74618961888845e-12	6.29374173748667e-11
1253	ENSG00000108379.9	737.375	0.846731	0.141969	5.96418	2.45870915574377e-09	3.378628645461e-08
1254	ENSG00000108384.14	287.351	-0.2724	0.0881636	-3.08971	0.00200349	0.00572162
1255	ENSG00000108389.9	1774.34	0.254835	0.0570087	4.47011	7.81799787073957e-06	4.58096472094383e-05
1256	ENSG00000108406.9	3197.67	0.162158	0.0455876	3.55706	0.000375033	0.00134984
1257	ENSG00000108424.9	10778.3	0.189235	0.0499649	3.78735	0.000152262	0.000614568
1258	ENSG00000108474.16	1249.26	0.361336	0.1119	3.2291	0.00124181	0.00379954
1259	ENSG00000108602.17	36.5874	-0.704013	0.19087	-3.68844	0.000225633	0.000868598
1260	ENSG00000108604.15	533.29	-0.249957	0.0760955	-3.28478	0.00102061	0.00320451
1261	ENSG00000108622.10	752.835	-0.567318	0.184479	-3.07525	0.00210326	0.00596656
1262	ENSG00000108651.9	1210.8	0.498184	0.122942	4.05218	5.07432798585279e-05	0.000235427
1263	ENSG00000108654.14	14489.5	-0.228455	0.0545407	-4.18871	2.80548095067746e-05	0.000140344
1264	ENSG00000108797.11	2540.15	-0.487918	0.08297	-5.88066	4.08630736508661e-09	5.40148699932216e-08
1265	ENSG00000108821.13	111153	-5.52953	0.4275	-12.9346	2.87230484729585e-38	8.90193556134998e-36
1266	ENSG00000108823.15	23.649	-2.13511	0.297818	-7.16919	7.544374569104e-13	1.90931439314824e-11
1267	ENSG00000108840.15	2586.93	0.297043	0.0818339	3.62983	0.000283613	0.00105784
1268	ENSG00000108846.15	162.306	-1.10822	0.291885	-3.79676	0.000146602	0.000594345
1269	ENSG00000108861.8	2120.46	-0.179651	0.0487808	-3.68282	0.000230665	0.000885262
1270	ENSG00000108883.12	3110.8	0.10259	0.0281421	3.64542	0.000266953	0.00100482
1271	ENSG00000108947.4	13293.7	-0.7201	0.140528	-5.12426	2.98703658873098e-07	2.57814276263863e-06
1272	ENSG00000108950.11	49.8991	-2.80487	0.263599	-10.6406	1.9278139173452e-26	2.09923304675238e-24
1273	ENSG00000108960.7	584.094	0.280792	0.0781544	3.59278	0.000327168	0.00119811
1274	ENSG00000109016.17	1195.54	-0.41226	0.0694886	-5.93276	2.97875556689848e-09	4.02191896080227e-08
1275	ENSG00000109062.11	2162.7	-0.465572	0.122328	-3.80593	0.000141271	0.000575163
1276	ENSG00000109063.14	39.9363	-1.17911	0.236446	-4.98679	6.13905178345103e-07	4.90175181044871e-06
1277	ENSG00000109079.9	7094.66	-0.410104	0.0883452	-4.64206	3.44950349426197e-06	2.227965626544e-05
1278	ENSG00000109084.13	1123.71	0.16715	0.0575442	2.90472	0.0036758	0.00963928
1279	ENSG00000109103.11	1138.52	0.438307	0.0607594	7.21381	5.44089892318295e-13	1.39983280724803e-11
1280	ENSG00000109107.13	1779.67	0.541852	0.180484	3.00222	0.00268016	0.00733385
1281	ENSG00000109111.14	3980.8	0.235251	0.0750296	3.13544	0.00171599	0.0050027
1282	ENSG00000109133.12	2291.28	0.236559	0.0717401	3.29745	0.000975679	0.00308073
1283	ENSG00000109158.10	112.185	1.58502	0.203646	7.78322	7.07010770472758e-15	2.39776632511342e-13
1284	ENSG00000109180.14	4740.8	0.166507	0.0507635	3.28006	0.00103784	0.00324949
1285	ENSG00000109255.11	61.5378	0.896377	0.2389	3.7521	0.000175363	0.000697331
1286	ENSG00000109265.14	2184.61	0.242194	0.0755357	3.20635	0.00134432	0.00406254
1287	ENSG00000109270.12	1672.2	0.306822	0.0674608	4.54815	5.41199880610058e-06	3.31583685975962e-05
1288	ENSG00000109320.11	392.436	-0.375398	0.0929109	-4.04041	5.33585694811167e-05	0.000246369
1289	ENSG00000109323.9	1720.12	0.26942	0.067245	4.00655	6.1612473448975e-05	0.000279068
1290	ENSG00000109332.19	7424.93	0.217999	0.0526652	4.13933	3.48324883289085e-05	0.000169616
1291	ENSG00000109445.10	1430.05	0.333751	0.108083	3.08791	0.0020157	0.00575191
1292	ENSG00000109452.12	165.816	-1.31036	0.156914	-8.35079	6.78078798837177e-17	2.83989550989084e-15
1293	ENSG00000109458.8	4475.15	-0.55301	0.123802	-4.46688	7.93669225732345e-06	4.640826359047e-05
1294	ENSG00000109475.16	8858.02	0.58439	0.100535	5.81281	6.14325232845839e-09	7.77849265598959e-08
1295	ENSG00000109501.13	6456.23	-0.777138	0.129656	-5.99385	2.04932474273693e-09	2.86294361598027e-08
1296	ENSG00000109519.12	789.615	0.292348	0.0723027	4.0434	5.26827472848067e-05	0.000243472
1297	ENSG00000109536.11	767.206	0.330233	0.0729702	4.52558	6.02296762509178e-06	3.64034451867608e-05
1298	ENSG00000109576.13	323.691	-0.415141	0.110136	-3.76934	0.000163682	0.000654243
1299	ENSG00000109586.11	482.865	-0.225976	0.0557323	-4.05467	5.02040872712065e-05	0.000233033
1300	ENSG00000109606.12	3540.16	0.158975	0.0461563	3.44427	0.000572597	0.00194453
1301	ENSG00000109610.5	4947.52	-0.81357	0.178244	-4.56437	5.01000149667805e-06	3.09400613582401e-05
1302	ENSG00000109625.18	21.3608	1.9661	0.311338	6.31499	2.7017333957114e-10	4.38569051221645e-09
1303	ENSG00000109667.11	15.5278	-1.51926	0.239523	-6.34284	2.25560383111478e-10	3.70629193946226e-09
1304	ENSG00000109680.10	226.616	-0.259579	0.0819842	-3.1662	0.00154442	0.00456527
1305	ENSG00000109686.17	20537.8	0.605932	0.0991079	6.11386	9.72477033502517e-10	1.43520511647679e-08
1306	ENSG00000109736.14	2940.3	-0.255377	0.0614263	-4.15745	3.21815855715259e-05	0.000158237
1307	ENSG00000109738.10	311.307	-0.529039	0.12277	-4.30919	1.63855774730486e-05	8.77519099756854e-05
1308	ENSG00000109775.10	1291.47	0.257048	0.063212	4.06644	4.77373503445536e-05	0.00022314
1309	ENSG00000109790.16	1494.1	-0.18552	0.0569279	-3.25885	0.00111865	0.00346963
1310	ENSG00000109794.13	489.473	0.256365	0.0738173	3.47297	0.000514734	0.00177193
1311	ENSG00000109832.13	338.865	1.15996	0.159383	7.27783	3.39221455520347e-13	9.06315148734403e-12
1312	ENSG00000109846.7	3359.13	0.880675	0.275017	3.20225	0.00136358	0.00411155
1313	ENSG00000109861.15	295.112	-0.43905	0.0947108	-4.63569	3.55742851708153e-06	2.28886609634646e-05
1314	ENSG00000109906.13	647.823	-0.595853	0.136834	-4.35457	1.33330958818513e-05	7.30473800761202e-05
1315	ENSG00000109911.18	1493.73	0.404604	0.0571938	7.07427	1.50241315307262e-12	3.61170799148543e-11
1316	ENSG00000109919.9	1616.95	-0.344204	0.0802963	-4.28667	1.81370419842981e-05	9.59986102926132e-05
1317	ENSG00000109944.10	542.759	-0.547215	0.10715	-5.10701	3.27296605165975e-07	2.79026242533583e-06
1318	ENSG00000109956.12	3033.66	-0.562287	0.168362	-3.33975	0.000838536	0.00269802
1319	ENSG00000109971.13	38920.3	0.301107	0.0645988	4.66118	3.14397601688269e-06	2.05834893922982e-05
1320	ENSG00000110002.15	1761.74	-0.300143	0.0697139	-4.30535	1.66722243199938e-05	8.91116898185923e-05
1321	ENSG00000110031.12	186.996	0.443293	0.129038	3.43537	0.000591752	0.00199766
1322	ENSG00000110048.11	4283.25	0.596438	0.136809	4.35964	1.30277956137913e-05	7.1575772495477e-05
1323	ENSG00000110063.8	351.709	-0.146455	0.0451102	-3.2466	0.00116791	0.00360464
1324	ENSG00000110092.3	1968.41	-1.02925	0.0906229	-11.3575	6.80353215608199e-30	1.000417191856e-27
1325	ENSG00000110108.9	982.769	-0.749252	0.107085	-6.99683	2.61820511122362e-12	6.02097511022829e-11
1326	ENSG00000110195.12	75.3824	0.964788	0.114916	8.39559	4.63566835412922e-17	1.9827078342661e-15
1327	ENSG00000110237.4	2915.46	-0.413365	0.0877977	-4.70815	2.4997933732474e-06	1.68704648254837e-05
1328	ENSG00000110274.15	1230.8	-0.153329	0.042909	-3.57336	0.000352434	0.00127924
1329	ENSG00000110328.5	1468.27	-1.10788	0.147107	-7.53112	5.03070098061469e-14	1.49694935383283e-12
1330	ENSG00000110330.8	2894.7	0.13981	0.0403362	3.46611	0.000528048	0.00181249
1331	ENSG00000110344.9	2989.84	0.216795	0.0595738	3.63909	0.000273599	0.00102542
1332	ENSG00000110435.11	1966.59	0.597524	0.121844	4.904	9.39026426187022e-07	7.0955316412369e-06
1333	ENSG00000110446.10	422.255	-0.673731	0.118025	-5.70839	1.14050617910783e-08	1.35788989232431e-07
1334	ENSG00000110492.15	12066.5	-0.411117	0.104475	-3.93507	8.31737581128174e-05	0.00036227
1335	ENSG00000110660.14	252.35	0.94215	0.179296	5.2547	1.4826317692103e-07	1.37575389178911e-06
1336	ENSG00000110665.11	23.7192	1.88906	0.421294	4.48394	7.32774628554218e-06	4.32641995668955e-05
1337	ENSG00000110675.12	1987.6	-0.374166	0.115654	-3.23523	0.00121546	0.00373423
1338	ENSG00000110693.17	789.515	-0.606529	0.15433	-3.93009	8.49155764560209e-05	0.000369226
1339	ENSG00000110696.9	7156.96	0.20339	0.0596493	3.40976	0.000650205	0.00216968
1340	ENSG00000110700.6	7575.94	0.516641	0.086302	5.98643	2.144931405798e-09	2.97792165195043e-08
1341	ENSG00000110711.9	1323.12	0.208474	0.0497363	4.1916	2.76996615555157e-05	0.000138947
1342	ENSG00000110713.15	1870.55	0.20571	0.0596322	3.44965	0.000561309	0.00191265
1343	ENSG00000110717.12	2310.9	0.336045	0.0788776	4.26034	2.04119825519258e-05	0.000106172
1344	ENSG00000110723.11	107.916	0.821955	0.183658	4.47546	7.62473991685565e-06	4.4820655274309e-05
1345	ENSG00000110799.13	19.4287	-1.12614	0.216501	-5.20156	1.97617432778245e-07	1.77961697957879e-06
1346	ENSG00000110871.14	1535.7	0.207944	0.0499251	4.16513	3.11181756046881e-05	0.000154024
1347	ENSG00000110881.11	8552	-0.537835	0.114748	-4.6871	2.77104768837104e-06	1.85027363878802e-05
1348	ENSG00000110900.14	7036.51	-0.183053	0.0566027	-3.234	0.00122072	0.00374753
1349	ENSG00000110906.12	899.453	-0.240095	0.0648923	-3.6999	0.000215688	0.000836066
1350	ENSG00000110917.7	11131.8	0.364524	0.08656	4.21123	2.53986079359794e-05	0.000129141
1351	ENSG00000110931.18	772.717	-0.39829	0.106225	-3.74951	0.000177179	0.000703443
1352	ENSG00000110955.8	18108	0.339393	0.0885359	3.8334	0.000126387	0.000521413
1353	ENSG00000110958.15	10204.8	0.351035	0.087893	3.99389	6.49972218108348e-05	0.000292793
1354	ENSG00000111052.7	764.63	-0.281161	0.081354	-3.45602	0.000548216	0.0018731
1355	ENSG00000111057.10	22.5068	1.24751	0.28249	4.41614	1.00481301566757e-05	5.69554254378816e-05
1356	ENSG00000111077.17	489.682	-1.11411	0.143344	-7.77228	7.70847699032507e-15	2.59244188597827e-13
1357	ENSG00000111110.11	241.886	0.884637	0.111778	7.91422	2.48812983935715e-15	8.80902910612474e-14
1358	ENSG00000111144.9	2672.88	0.437405	0.0577516	7.5739	3.6218243246126e-14	1.11222028992867e-12
1359	ENSG00000111181.12	33.2215	-1.06664	0.19369	-5.50695	3.65093732463783e-08	3.8873220087119e-07
1360	ENSG00000111186.12	120.065	-0.880143	0.259182	-3.39585	0.00068415	0.00226793
1361	ENSG00000111218.11	18.7184	1.21507	0.39543	3.07278	0.00212074	0.00600633
1362	ENSG00000111224.13	521.466	0.245098	0.0581005	4.21852	2.4591190289242e-05	0.000125415
1363	ENSG00000111229.15	1908.47	0.326802	0.0927797	3.52234	0.000427748	0.00150992
1364	ENSG00000111237.18	897.352	-0.221674	0.0385877	-5.74468	9.20926698003769e-09	1.11961788360205e-07
1365	ENSG00000111249.13	75.0707	-0.725123	0.242884	-2.98548	0.00283138	0.00767571
1366	ENSG00000111266.8	1322.07	-0.216816	0.0721317	-3.00584	0.0026485	0.00726146
1367	ENSG00000111325.16	48.6813	-0.353551	0.109157	-3.23891	0.00119988	0.0036937
1368	ENSG00000111328.6	2630.42	-0.271691	0.0908395	-2.99089	0.00278162	0.00756421
1369	ENSG00000111341.9	302.527	-6.24571	0.432733	-14.4332	3.19964353180922e-47	1.61142047370742e-44
1370	ENSG00000111358.13	1276.43	0.229461	0.0711521	3.22493	0.00126003	0.00384856
1371	ENSG00000111412.5	3094.28	-0.375047	0.0985089	-3.80724	0.000140525	0.000572355
1372	ENSG00000111424.10	56.7564	-1.54378	0.305324	-5.0562	4.27703433642735e-07	3.54746536901215e-06
1373	ENSG00000111432.4	116.959	1.41661	0.263099	5.38433	7.27143202595396e-08	7.25163357241795e-07
1374	ENSG00000111450.13	869.605	-0.401495	0.107169	-3.74638	0.000179405	0.000711299
1375	ENSG00000111452.12	64	-2.05582	0.174645	-11.7714	5.47873583306544e-32	1.04121823921796e-29
1376	ENSG00000111481.9	5719.13	0.435855	0.0824376	5.28708	1.24281912068724e-07	1.174324164458e-06
1377	ENSG00000111490.12	173.037	0.335145	0.0957703	3.49947	0.000466183	0.00162619
1378	ENSG00000111530.12	5231.88	0.098308	0.0331517	2.9654	0.00302294	0.00810341
1379	ENSG00000111554.14	788.287	-0.242596	0.0706672	-3.43293	0.000597086	0.00201411
1380	ENSG00000111602.11	765.355	0.258343	0.0783952	3.29539	0.000982863	0.00309856
1381	ENSG00000111642.15	8729.94	0.164869	0.0457072	3.60707	0.000309674	0.00114131
1382	ENSG00000111644.7	33.6413	1.03321	0.295414	3.49752	0.000469612	0.00163674
1383	ENSG00000111652.9	2496.18	0.175053	0.0499571	3.50406	0.00045822	0.00160285
1384	ENSG00000111667.13	5404.41	0.227615	0.0459137	4.95746	7.14219519071004e-07	5.57672566344394e-06
1385	ENSG00000111674.8	13207.4	0.411115	0.121653	3.3794	0.000726433	0.00238753
1386	ENSG00000111684.10	1186.71	-0.176029	0.0435718	-4.03997	5.34575072312215e-05	0.0002466
1387	ENSG00000111696.11	349.001	-0.701642	0.102915	-6.81768	9.25252920534925e-12	1.94158542543501e-10
1388	ENSG00000111725.10	1971.74	0.248722	0.0695776	3.57474	0.000350579	0.00127297
1389	ENSG00000111726.12	1443.81	0.345348	0.0807195	4.27837	1.88266376901647e-05	9.9127709427174e-05
1390	ENSG00000111727.11	707.823	-0.271868	0.0630045	-4.31505	1.59565029591099e-05	8.56954817678671e-05
1391	ENSG00000111728.10	1776.02	0.408261	0.115572	3.53252	0.000411627	0.00146103
1392	ENSG00000111737.11	1663.55	-0.247771	0.064361	-3.84971	0.000118259	0.000491204
1393	ENSG00000111752.10	3087.42	-0.166278	0.0519991	-3.1977	0.00138527	0.00416574
1394	ENSG00000111786.8	5184.13	0.217722	0.0403772	5.39221	6.95953519778514e-08	6.97858818115389e-07
1395	ENSG00000111799.20	5064.73	-2.4808	0.216319	-11.4682	1.90549595844008e-30	3.02253669943113e-28
1396	ENSG00000111834.12	870.083	-0.819496	0.266322	-3.07709	0.00209032	0.00593511
1397	ENSG00000111846.17	62.041	1.13436	0.276895	4.09673	4.19020636697285e-05	0.000198616
1398	ENSG00000111879.18	3002.4	0.384013	0.0956371	4.01531	5.93675476578919e-05	0.00027009
1399	ENSG00000111897.6	19946.4	0.203634	0.0469407	4.33812	1.43703695274045e-05	7.81352480781551e-05
1400	ENSG00000111911.6	2617.62	0.179715	0.0559907	3.20973	0.00132862	0.00402784
1401	ENSG00000111912.19	642.486	-0.456633	0.109924	-4.15407	3.26620212807112e-05	0.000160131
1402	ENSG00000111913.18	682.949	1.60219	0.0952672	16.8179	1.80552649986388e-63	3.63723313397579e-60
1403	ENSG00000111981.4	113.712	0.825019	0.278077	2.96687	0.00300851	0.00806901
1404	ENSG00000112039.3	241.622	0.307881	0.0817574	3.76579	0.000166023	0.000662809
1405	ENSG00000112078.13	3926.36	-0.109586	0.0320569	-3.41849	0.000629689	0.00211031
1406	ENSG00000112081.16	3317.22	-0.34994	0.0796767	-4.39199	1.12316472328575e-05	6.29203374599319e-05
1407	ENSG00000112096.17	2375.02	0.205101	0.0613742	3.34182	0.000832319	0.00268059
1408	ENSG00000112110.9	1631.07	0.338701	0.100618	3.36619	0.000762134	0.00248877
1409	ENSG00000112139.14	7732.55	-0.753831	0.181373	-4.15624	3.23528961990765e-05	0.000158963
1410	ENSG00000112144.15	417.118	-0.34643	0.0915074	-3.78582	0.000153205	0.000618129
1411	ENSG00000112146.16	997.291	-0.355749	0.0572244	-6.21673	5.07623051382698e-10	7.9333331032618e-09
1412	ENSG00000112167.9	230.875	-0.452912	0.130264	-3.47687	0.000507302	0.00174993
1413	ENSG00000112183.14	461.273	0.342526	0.094737	3.61554	0.000299719	0.00110969
1414	ENSG00000112200.16	1507.5	0.394421	0.0898823	4.38819	1.14296758380033e-05	6.38167460522659e-05
1415	ENSG00000112208.11	681.007	-0.444899	0.0738734	-6.02245	1.71796499859383e-09	2.42355776587344e-08
1416	ENSG00000112210.11	839.828	-0.620741	0.101124	-6.13843	8.33391628957939e-10	1.24822857735001e-08
1417	ENSG00000112218.8	95.0243	1.00407	0.129469	7.7553	8.81342080729988e-15	2.93950930733536e-13
1418	ENSG00000112232.8	36.357	0.992398	0.250533	3.96114	7.45927886326114e-05	0.000330475
1419	ENSG00000112242.14	832.996	-0.469767	0.0677565	-6.93317	4.11527311732492e-12	9.12015147948411e-11
1420	ENSG00000112249.13	2692.42	0.263768	0.0799947	3.29732	0.000976134	0.00308168
1421	ENSG00000112276.13	277.73	-0.90354	0.157718	-5.72882	1.01130135841045e-08	1.21919005776053e-07
1422	ENSG00000112290.12	894.614	-0.478659	0.150219	-3.18641	0.0014405	0.00430995
1423	ENSG00000112293.14	472.664	0.402809	0.0732916	5.49599	3.88532433225483e-08	4.10344148994344e-07
1424	ENSG00000112294.12	3758.12	0.331622	0.0644748	5.14343	2.69773319362733e-07	2.35978441969703e-06
1425	ENSG00000112297.14	22.101	-0.489406	0.16483	-2.96916	0.00298618	0.00801558
1426	ENSG00000112306.7	12219.2	0.571108	0.101533	5.62484	1.8567993617758e-08	2.10259826548474e-07
1427	ENSG00000112312.9	300.789	0.346001	0.0650814	5.31643	1.05820228471918e-07	1.01657057823881e-06
1428	ENSG00000112333.11	96.325	3.3082	0.672959	4.9159	8.83748442082114e-07	6.71308912735452e-06
1429	ENSG00000112357.12	259.704	0.40672	0.0966269	4.20917	2.56305143172335e-05	0.000130123
1430	ENSG00000112367.10	1402.97	0.233452	0.050925	4.58425	4.55629099085115e-06	2.85371070386959e-05
1431	ENSG00000112378.11	1451.88	0.997274	0.208425	4.78481	1.71150037144788e-06	1.2107860529759e-05
1432	ENSG00000112419.14	334.888	-0.398277	0.101601	-3.92003	8.85381713462231e-05	0.000382173
1433	ENSG00000112473.17	8843.56	0.407553	0.129809	3.13964	0.00169155	0.00494216
1434	ENSG00000112494.9	36.719	1.06004	0.258594	4.09923	4.14520905449767e-05	0.000196853
1435	ENSG00000112511.17	3542.89	0.424668	0.0930361	4.56455	5.00574579084803e-06	3.09232594163243e-05
1436	ENSG00000112541.13	1824.32	0.407111	0.0536878	7.58293	3.37838244571237e-14	1.04382690749809e-12
1437	ENSG00000112559.13	767.057	-0.802563	0.216683	-3.70386	0.00021234	0.000824676
1438	ENSG00000112561.17	164.986	-0.398228	0.127713	-3.11816	0.00181986	0.00526212
1439	ENSG00000112562.18	400.589	-1.31845	0.12925	-10.2008	1.96667581082764e-24	1.73007354624991e-22
1440	ENSG00000112576.12	1538.36	-0.44476	0.0646055	-6.88424	5.80970996484323e-12	1.25172841969804e-10
1441	ENSG00000112584.13	1995.66	-0.530022	0.120622	-4.39406	1.11251216583875e-05	6.24625350636051e-05
1442	ENSG00000112592.13	724.377	0.265483	0.0835773	3.17649	0.00149068	0.00442917
1443	ENSG00000112599.8	93.0568	0.532288	0.139378	3.81902	0.000133985	0.000548938
1444	ENSG00000112651.11	1245.81	0.552101	0.117664	4.6922	2.7028760990372e-06	1.8113585833368e-05
1445	ENSG00000112655.15	10339.1	-0.544244	0.0790208	-6.88736	5.68384576014612e-12	1.22987188870186e-10
1446	ENSG00000112658.7	2133.84	-0.336622	0.0968596	-3.47537	0.000510158	0.00175859
1447	ENSG00000112679.14	1596.24	-0.300551	0.0702063	-4.28096	1.86086387540481e-05	9.80824248300102e-05
1448	ENSG00000112695.11	2890.94	0.235377	0.0685095	3.43568	0.000591074	0.00199595
1449	ENSG00000112739.16	1965.13	-0.201655	0.0661712	-3.04747	0.00230776	0.00645155
1450	ENSG00000112812.15	69.9463	2.12533	0.203722	10.4325	1.76198414077058e-25	1.75718665919917e-23
1451	ENSG00000112851.14	8252.83	-0.771815	0.109457	-7.05132	1.77226942283354e-12	4.19534283466294e-11
1452	ENSG00000112852.6	2179.5	-0.588347	0.187945	-3.13042	0.00174559	0.00507723
1453	ENSG00000112855.15	1338.79	0.383172	0.108517	3.531	0.000413993	0.00146751
1454	ENSG00000112874.9	1272.26	0.229113	0.053299	4.29864	1.71846114591973e-05	9.14573699643434e-05
1455	ENSG00000112877.7	1035.89	-0.376494	0.080799	-4.65964	3.1676775913554e-06	2.07251916459417e-05
1456	ENSG00000112893.9	570.844	-0.404318	0.0697343	-5.79798	6.71178931222552e-09	8.39807426675671e-08
1457	ENSG00000112902.11	1278.07	-1.24629	0.153669	-8.11023	5.05247045268699e-16	1.92768972101098e-14
1458	ENSG00000113013.12	14989.9	0.676636	0.15285	4.4268	9.56420914188133e-06	5.45810178932576e-05
1459	ENSG00000113048.16	2232.2	0.338765	0.0501699	6.75237	1.45453287941168e-11	2.96274669926676e-10
1460	ENSG00000113083.13	2619.04	-1.20786	0.110057	-10.9749	5.04821640953975e-28	6.43647592216317e-26
1461	ENSG00000113119.12	397.075	0.234343	0.0727133	3.22284	0.00126925	0.00387058
1462	ENSG00000113140.10	146763	-0.491353	0.0815839	-6.02267	1.71565369398393e-09	2.4219932491455e-08
1463	ENSG00000113161.15	4151.49	0.441483	0.139098	3.1739	0.00150403	0.00446094
1464	ENSG00000113163.16	2371.75	0.762572	0.127274	5.99157	2.07826292678544e-09	2.89934949169617e-08
1465	ENSG00000113194.12	2495.06	0.214872	0.0700507	3.06738	0.00215946	0.0060979
1466	ENSG00000113209.8	465.365	3.5813	0.474233	7.55178	4.29354680527021e-14	1.29675412881812e-12
1467	ENSG00000113212.6	25.8185	-0.579545	0.18116	-3.19908	0.00137865	0.00414768
1468	ENSG00000113263.12	56.7926	-2.38094	0.429894	-5.53844	3.05169442635462e-08	3.30982672956265e-07
1469	ENSG00000113269.13	3055.23	-0.378276	0.092304	-4.09816	4.16450690766599e-05	0.000197584
1470	ENSG00000113282.13	2393.12	0.277744	0.0799722	3.47301	0.000514657	0.00177193
1471	ENSG00000113296.14	666.597	0.225285	0.075267	2.99315	0.00276115	0.00751768
1472	ENSG00000113300.11	1339.23	0.174136	0.0515017	3.38116	0.0007218	0.00237399
1473	ENSG00000113319.12	113.078	-0.943102	0.128519	-7.33826	2.16391579328981e-13	5.94707826136742e-12
1474	ENSG00000113327.16	44.0326	1.17912	0.272991	4.31927	1.56547924380071e-05	8.42323166836682e-05
1475	ENSG00000113328.18	3313.99	0.894394	0.121078	7.3869	1.50290922091175e-13	4.21672789070573e-12
1476	ENSG00000113356.11	156.161	0.272274	0.069417	3.9223	8.77089475429261e-05	0.000379244
1477	ENSG00000113361.12	1298.44	-1.05176	0.237177	-4.43448	9.22955856304785e-06	5.28809605382818e-05
1478	ENSG00000113389.15	167.636	-3.12178	0.316042	-9.87773	5.1996118765539e-23	4.01326364954706e-21
1479	ENSG00000113396.12	56.6434	-1.27135	0.308299	-4.12376	3.72739136502696e-05	0.000179422
1480	ENSG00000113456.18	1144.18	0.177182	0.0578271	3.064	0.00218401	0.00615601
1481	ENSG00000113460.12	801.032	0.40779	0.116232	3.50843	0.000450764	0.00158144
1482	ENSG00000113532.12	1319.57	-0.426224	0.124382	-3.42675	0.000610858	0.00205472
1483	ENSG00000113552.15	2435.57	0.232702	0.0714657	3.25613	0.00112942	0.00349926
1484	ENSG00000113569.15	1241.19	0.228076	0.0695234	3.28056	0.00103601	0.00324528
1485	ENSG00000113580.14	904.175	-0.736886	0.073241	-10.0611	8.20649955564377e-24	6.97552462229721e-22
1486	ENSG00000113583.7	2274.92	-0.225374	0.0658268	-3.42375	0.000617639	0.00207476
1487	ENSG00000113594.9	2520.34	0.601566	0.0694536	8.6614	4.66004426722174e-18	2.28410198937183e-16
1488	ENSG00000113595.14	1226.28	0.350309	0.0814692	4.2999	1.70877430816209e-05	9.09705561255955e-05
1489	ENSG00000113597.17	636.456	0.291127	0.0851589	3.41864	0.000629359	0.00210971
1490	ENSG00000113615.12	1674.08	0.580112	0.156766	3.70049	0.00021518	0.000834417
1491	ENSG00000113643.8	2003.7	0.46927	0.146358	3.20631	0.0013445	0.00406254
1492	ENSG00000113719.15	7434.4	-0.213343	0.0556269	-3.83525	0.000125436	0.000518114
1493	ENSG00000113721.13	1371.36	-0.877043	0.15759	-5.56533	2.61654123652296e-08	2.86936435545754e-07
1494	ENSG00000113734.17	304.059	0.354606	0.0759911	4.66642	3.06498807576936e-06	2.01449216268756e-05
1495	ENSG00000113739.10	1703.98	1.12032	0.356672	3.14103	0.00168355	0.0049238
1496	ENSG00000113742.12	2531.09	0.455097	0.0847874	5.3675	7.98354860447421e-08	7.88762072766714e-07
1497	ENSG00000113758.13	7112.18	-0.364153	0.12182	-2.98927	0.00279642	0.00759832
1498	ENSG00000113761.11	671.918	-0.237016	0.0733094	-3.23309	0.00122461	0.00375491
1499	ENSG00000113790.10	343.231	0.341158	0.0811485	4.20412	2.62105128136124e-05	0.0001324
1500	ENSG00000113811.10	3108.21	0.253686	0.0749288	3.3857	0.00070997	0.00233966
1501	ENSG00000113838.12	493.906	-0.129468	0.0436044	-2.96916	0.0029862	0.00801558
1502	ENSG00000113851.14	1431.77	0.115721	0.0355151	3.25835	0.0011206	0.00347408
1503	ENSG00000113916.17	2569.15	-0.90243	0.165443	-5.45464	4.90721020680755e-08	5.08255782088113e-07
1504	ENSG00000113924.11	69.0752	1.17103	0.2051	5.70955	1.1327706510162e-08	1.3494775141763e-07
1505	ENSG00000114019.14	2000.07	-0.541284	0.106592	-5.07809	3.81240834528238e-07	3.19737577500889e-06
1506	ENSG00000114021.11	641.758	-0.301074	0.0606846	-4.96129	7.00266985543211e-07	5.4890577524389e-06
1507	ENSG00000114026.21	1137.52	-0.382776	0.0900909	-4.24878	2.14940854741545e-05	0.000111139
1508	ENSG00000114030.12	3383.96	0.25054	0.0859753	2.91409	0.00356725	0.00939375
1509	ENSG00000114098.17	1225.7	0.193494	0.0431183	4.48752	7.20568829424812e-06	4.26560654386213e-05
1510	ENSG00000114107.8	528.339	0.192002	0.0512751	3.74456	0.000180713	0.000716205
1511	ENSG00000114115.9	3295.41	1.25939	0.177496	7.09528	1.29085655707092e-12	3.14061658722145e-11
1512	ENSG00000114126.17	1703.29	0.243134	0.0662913	3.66767	0.000244772	0.000932298
1513	ENSG00000114200.9	755.796	-0.498426	0.130459	-3.82055	0.000133152	0.000545746
1514	ENSG00000114209.14	1078.32	0.171322	0.0425601	4.02542	5.68740043268232e-05	0.000260452
1515	ENSG00000114251.14	1684.2	-0.740711	0.114866	-6.44848	1.12980339940476e-10	1.97397133399903e-09
1516	ENSG00000114302.15	1712.65	0.26317	0.0424184	6.20416	5.49915581412512e-10	8.54128711453744e-09
1517	ENSG00000114374.12	1172.58	0.557078	0.120531	4.62186	3.80310386083392e-06	2.42447871128162e-05
1518	ENSG00000114383.9	1292.21	0.170187	0.0476881	3.56876	0.000358674	0.00129815
1519	ENSG00000114388.12	1113.47	0.520762	0.15363	3.38972	0.000699648	0.00231245
1520	ENSG00000114391.12	14138.9	0.618483	0.0977792	6.3253	2.52737617367905e-10	4.12927761709363e-09
1521	ENSG00000114416.17	7211.43	0.512169	0.103298	4.95818	7.11566055204323e-07	5.56031737086543e-06
1522	ENSG00000114450.9	9246.33	0.42727	0.0900912	4.74265	2.10945258707325e-06	1.45484747660947e-05
1523	ENSG00000114455.13	19.5892	0.592624	0.180431	3.28448	0.0010217	0.00320743
1524	ENSG00000114473.13	5345.49	-0.377405	0.102796	-3.6714	0.000241222	0.000921564
1525	ENSG00000114503.10	6013.55	0.239147	0.0617534	3.87261	0.000107676	0.000453129
1526	ENSG00000114547.9	27.0683	1.21593	0.235432	5.16467	2.40861803597103e-07	2.13281803668731e-06
1527	ENSG00000114573.9	3933.73	0.336147	0.0830195	4.04901	5.14354399039917e-05	0.000238309
1528	ENSG00000114686.8	2306.87	0.289042	0.0939522	3.07648	0.00209459	0.00594471
1529	ENSG00000114698.14	1495.12	-0.65986	0.138821	-4.75331	2.00108232711243e-06	1.39102151413665e-05
1530	ENSG00000114735.9	1772.43	0.437199	0.132522	3.29907	0.000970049	0.00306488
1531	ENSG00000114738.10	1110.11	0.3535	0.0689999	5.1232	3.00398773112438e-07	2.58944513664957e-06
1532	ENSG00000114739.13	1358.87	0.528577	0.0656374	8.05299	8.07963874851721e-16	3.00303178208264e-14
1533	ENSG00000114742.13	2129.58	0.174615	0.0383176	4.55703	5.18811811818163e-06	3.19812238343846e-05
1534	ENSG00000114757.18	83.3877	0.691561	0.134148	5.15521	2.53348317191403e-07	2.2345454683979e-06
1535	ENSG00000114784.3	2649.3	0.261881	0.0841723	3.11125	0.00186295	0.00537666
1536	ENSG00000114796.15	1453.87	0.299561	0.0878334	3.41056	0.000648304	0.00216477
1537	ENSG00000114805.17	1154.82	0.616667	0.0956914	6.44433	1.16110941080978e-10	2.02340389971998e-09
1538	ENSG00000114853.13	1174.26	-0.477235	0.108513	-4.39795	1.09278609338931e-05	6.14621510698417e-05
1539	ENSG00000114902.13	3848.53	0.265025	0.0670107	3.95496	7.65473888560865e-05	0.000337554
1540	ENSG00000114923.16	2012.52	-0.854837	0.136185	-6.27702	3.45130430115179e-10	5.52748401354221e-09
1541	ENSG00000114942.13	5150.01	0.534225	0.105983	5.04066	4.63918848827738e-07	3.82078708488748e-06
1542	ENSG00000114956.19	1438.1	0.379346	0.0891203	4.25656	2.07598313480513e-05	0.000107702
1543	ENSG00000114988.11	1201.79	-0.234451	0.0808994	-2.89806	0.00375479	0.00981831
1544	ENSG00000114993.16	828.86	-0.507943	0.0834079	-6.08986	1.13006354583496e-09	1.65444259671841e-08
1545	ENSG00000114999.7	1748.23	-0.437092	0.0818749	-5.33854	9.37005479126658e-08	9.11442558039909e-07
1546	ENSG00000115020.16	3097.92	0.288295	0.0702778	4.10223	4.09195094867632e-05	0.000194645
1547	ENSG00000115073.7	3473.39	0.178927	0.0399403	4.47985	7.46970403702905e-06	4.39863162309121e-05
1548	ENSG00000115109.13	1352.5	0.188297	0.0646666	2.91181	0.0035934	0.00944902
1549	ENSG00000115129.13	384.945	-0.759894	0.127275	-5.97047	2.36564346956241e-09	3.26069033678683e-08
1550	ENSG00000115137.11	287.736	0.275621	0.077365	3.5626	0.000367201	0.00132496
1551	ENSG00000115159.15	674.985	-0.368379	0.0565666	-6.51231	7.40055479460767e-11	1.33827806406976e-09
1552	ENSG00000115183.14	1331.42	-0.333455	0.0560727	-5.94684	2.73367847026575e-09	3.72094275564213e-08
1553	ENSG00000115207.13	1838.88	0.164329	0.0513482	3.20029	0.0013729	0.00413347
1554	ENSG00000115226.9	2690.9	-0.250807	0.0761812	-3.29223	0.000993945	0.00313007
1555	ENSG00000115252.18	157.387	1.6211	0.293171	5.52955	3.2105819747247e-08	3.46608648879041e-07
1556	ENSG00000115255.10	491.269	0.479799	0.110102	4.35778	1.31391151512372e-05	7.21219277170774e-05
1557	ENSG00000115267.5	349.371	0.384358	0.100419	3.82753	0.000129436	0.000532248
1558	ENSG00000115268.9	11501.4	0.444233	0.0866726	5.12541	2.9688604970492e-07	2.56465243194924e-06
1559	ENSG00000115271.10	842.38	0.587471	0.0803621	7.3103	2.66548918960463e-13	7.1954577541761e-12
1560	ENSG00000115290.9	51.5274	0.967795	0.289179	3.3467	0.000817806	0.0026406
1561	ENSG00000115295.19	1672.93	-0.153045	0.0345484	-4.42988	9.42872519205078e-06	5.38994520413913e-05
1562	ENSG00000115306.15	13005.8	-0.249338	0.08165	-3.05374	0.00226011	0.00633504
1563	ENSG00000115310.17	24820.4	0.257032	0.0516831	4.97324	6.58444984745901e-07	5.2037560681468e-06
1564	ENSG00000115363.13	248.198	-0.876972	0.167764	-5.22742	1.71894127761556e-07	1.57328814346049e-06
1565	ENSG00000115380.19	5505.02	0.895958	0.119943	7.46986	8.02799140416909e-14	2.33425262974177e-12
1566	ENSG00000115414.18	32667.6	-1.82817	0.235531	-7.76192	8.36502329880954e-15	2.8085565725753e-13
1567	ENSG00000115421.12	514.574	0.189401	0.0596406	3.1757	0.00149476	0.00444041
1568	ENSG00000115461.4	23673.5	-1.73607	0.261266	-6.64483	3.03564752956376e-11	5.86882144751075e-10
1569	ENSG00000115484.14	6417.55	0.496808	0.0940017	5.2851	1.25637934716703e-07	1.18645475960751e-06
1570	ENSG00000115504.14	3419.63	0.176771	0.0502765	3.51597	0.000438149	0.00154175
1571	ENSG00000115507.9	148.015	1.48579	0.163704	9.0761	1.12533707546187e-19	6.57098996671868e-18
1572	ENSG00000115520.8	1045.62	0.6313	0.146314	4.31471	1.59815834327406e-05	8.58051230187556e-05
1573	ENSG00000115524.15	9430.33	0.145005	0.0491263	2.95168	0.00316046	0.00842943
1574	ENSG00000115525.17	931.406	-0.365263	0.0864541	-4.22494	2.39006356770863e-05	0.000122358
1575	ENSG00000115526.10	2304.64	-0.320895	0.107425	-2.98714	0.00281598	0.0076432
1576	ENSG00000115540.14	698.527	0.238304	0.0712547	3.3444	0.000824603	0.00265871
1577	ENSG00000115541.10	714.479	0.289306	0.0823649	3.5125	0.000443916	0.00155959
1578	ENSG00000115548.16	2641.13	0.361679	0.0807597	4.47845	7.51864014031675e-06	4.42486139721533e-05
1579	ENSG00000115561.15	1179.66	-0.211605	0.0596208	-3.54919	0.000386421	0.00138464
1580	ENSG00000115604.10	14.7808	0.97535	0.298955	3.26253	0.00110424	0.00342969
1581	ENSG00000115616.2	35.4515	3.28778	0.449357	7.31664	2.54265201584396e-13	6.88464043806136e-12
1582	ENSG00000115641.18	234.843	-0.734273	0.141913	-5.17412	2.2899175641002e-07	2.03570609436095e-06
1583	ENSG00000115652.14	1093.54	-0.588957	0.124987	-4.71214	2.45126921527062e-06	1.6582154135948e-05
1584	ENSG00000115661.13	1449.54	0.28639	0.0616308	4.64686	3.37019444243429e-06	2.18374290906526e-05
1585	ENSG00000115756.12	2087.46	0.212932	0.0699548	3.04386	0.00233566	0.00651974
1586	ENSG00000115760.13	1865.49	0.160741	0.0505439	3.18023	0.0014716	0.00438089
1587	ENSG00000115762.16	6163.59	0.291046	0.0875972	3.32255	0.000891984	0.00284725
1588	ENSG00000115806.12	3499.84	0.331094	0.0963055	3.43796	0.000586115	0.00198142
1589	ENSG00000115808.11	955.212	-0.280452	0.0620732	-4.51808	6.24016110094447e-06	3.75472059075646e-05
1590	ENSG00000115816.14	2510.97	0.209884	0.0655733	3.20076	0.00137064	0.00412791
1591	ENSG00000115828.15	143.301	0.993682	0.247699	4.01165	6.02953151738096e-05	0.000273653
1592	ENSG00000115866.10	4450.68	0.615077	0.0872136	7.05253	1.756898875867e-12	4.17367073754018e-11
1593	ENSG00000115902.10	2297.29	0.280024	0.0954893	2.93252	0.00336222	0.00890625
1594	ENSG00000115935.17	1460.16	-0.886977	0.100023	-8.86773	7.46544893023693e-19	3.98916362598469e-17
1595	ENSG00000115944.14	3079.16	0.474336	0.0611359	7.7587	8.58011825550834e-15	2.87120402420624e-13
1596	ENSG00000115963.13	2889.94	0.580233	0.0544449	10.6573	1.61286799432401e-26	1.77547681670258e-24
1597	ENSG00000115993.12	790.61	-0.612814	0.0940454	-6.51615	7.21342276315962e-11	1.30913875282748e-09
1598	ENSG00000116005.11	4473.97	0.149942	0.0443094	3.38397	0.000714448	0.00235211
1599	ENSG00000116014.9	38.0027	1.12818	0.365747	3.0846	0.00203824	0.00580604
1600	ENSG00000116016.13	358.053	-1.25336	0.180376	-6.94861	3.68901194011611e-12	8.27562867857896e-11
1601	ENSG00000116030.16	3311.6	0.207316	0.050075	4.14011	3.47133860663213e-05	0.000169158
1602	ENSG00000116035.3	34.1107	-0.688888	0.209513	-3.28804	0.00100888	0.00317263
1603	ENSG00000116062.14	3613.22	0.229008	0.0451364	5.07368	3.90185406130778e-07	3.26423795951185e-06
1604	ENSG00000116095.10	1106.64	0.229275	0.0626017	3.66244	0.000249825	0.000948139
1605	ENSG00000116117.17	1890.95	0.418562	0.0747391	5.6003	2.13977599062433e-08	2.39609712791146e-07
1606	ENSG00000116128.10	1450.88	0.242809	0.0343226	7.07433	1.50174935607919e-12	3.61170799148543e-11
1607	ENSG00000116132.11	563.966	-3.32166	0.382049	-8.69433	3.48879718040034e-18	1.73107929061983e-16
1608	ENSG00000116147.16	663.682	-1.87589	0.410206	-4.57304	4.80700164361539e-06	2.98327320119014e-05
1609	ENSG00000116157.5	55.0558	-0.700226	0.193513	-3.6185	0.000296314	0.0010985
1610	ENSG00000116161.17	1967.25	0.240541	0.0564907	4.25806	2.06204165617642e-05	0.000107061
1611	ENSG00000116183.10	112.59	-2.89636	0.34002	-8.51818	1.62077541426451e-17	7.37032070436986e-16
1612	ENSG00000116191.17	5531.8	0.286295	0.0726917	3.93848	8.1998284922892e-05	0.000357777
1613	ENSG00000116199.11	1620.07	0.268758	0.0362373	7.41661	1.20151974930428e-13	3.40910075348377e-12
1614	ENSG00000116212.14	1090.41	0.238853	0.0452943	5.27335	1.33954641476137e-07	1.25395736642043e-06
1615	ENSG00000116237.15	2011.91	-0.382526	0.0659864	-5.79704	6.74963665813689e-09	8.42972290627202e-08
1616	ENSG00000116251.9	12817.4	0.495509	0.0573758	8.63621	5.81087085245038e-18	2.80719408447513e-16
1617	ENSG00000116260.16	2815.49	0.593373	0.132025	4.49439	6.97691005456578e-06	4.13990730631009e-05
1618	ENSG00000116337.15	2787.41	0.611012	0.111643	5.4729	4.42735656006022e-08	4.62119678250845e-07
1619	ENSG00000116350.16	5367.53	0.280974	0.0576997	4.86959	1.118288383495e-06	8.26712641669976e-06
1620	ENSG00000116353.15	1141.69	0.21302	0.0723101	2.94592	0.00321998	0.0085689
1621	ENSG00000116396.14	216.563	0.399247	0.132493	3.01335	0.0025838	0.00712046
1622	ENSG00000116455.13	451.449	-0.514946	0.109836	-4.68832	2.7546020224408e-06	1.84051269459601e-05
1623	ENSG00000116473.14	1450.48	-0.202586	0.0395118	-5.12724	2.94019319511865e-07	2.54206832256074e-06
1624	ENSG00000116478.11	2506.45	-0.201996	0.0588233	-3.43395	0.000594855	0.00200726
1625	ENSG00000116560.10	3675.2	-0.721119	0.149228	-4.83234	1.34937825371106e-06	9.76759788753478e-06
1626	ENSG00000116649.9	1687.9	0.265103	0.0875205	3.02904	0.00245335	0.0068066
1627	ENSG00000116661.10	1770.09	0.44745	0.0905902	4.93928	7.84117148187634e-07	6.05212258629881e-06
1628	ENSG00000116663.10	211.561	-0.524093	0.143715	-3.64676	0.000265565	0.0010009
1629	ENSG00000116667.12	1488.02	-0.767625	0.112911	-6.79848	1.05730046666668e-11	2.20725282267067e-10
1630	ENSG00000116678.19	4523.63	-1.40872	0.161822	-8.70537	3.16538940554684e-18	1.58623804912291e-16
1631	ENSG00000116679.15	2971.5	0.401788	0.0789916	5.08647	3.6479035039252e-07	3.06963308632302e-06
1632	ENSG00000116688.16	3995.56	0.170028	0.0500353	3.39815	0.000678421	0.0022519
1633	ENSG00000116690.12	195.787	0.482452	0.0886997	5.43916	5.35324074719684e-08	5.51334534009613e-07
1634	ENSG00000116691.10	781.303	-0.171286	0.0547137	-3.1306	0.00174452	0.00507486
1635	ENSG00000116704.7	723.556	-0.359795	0.0630419	-5.70724	1.14824073558748e-08	1.3646790335345e-07
1636	ENSG00000116711.9	139.467	1.08704	0.130547	8.32684	8.30290598110564e-17	3.44160578167434e-15
1637	ENSG00000116729.13	31496.3	-1.04519	0.174586	-5.98665	2.14201205960291e-09	2.97591951315177e-08
1638	ENSG00000116741.7	354.133	0.58826	0.127891	4.59971	4.23087458360182e-06	2.66763594637429e-05
1639	ENSG00000116747.12	3482.82	0.230554	0.0750017	3.07398	0.00211222	0.00598715
1640	ENSG00000116750.13	1366.88	0.331934	0.089292	3.7174	0.000201282	0.000785668
1641	ENSG00000116752.5	1666.81	0.354314	0.0939611	3.77086	0.000162685	0.000650902
1642	ENSG00000116761.11	227.658	0.872585	0.129576	6.73415	1.64886867514509e-11	3.31171081363886e-10
1643	ENSG00000116774.11	295.677	-4.66419	0.230296	-20.253	3.34235236890317e-91	6.73316884715543e-87
1644	ENSG00000116786.12	3427.41	-0.126401	0.0384929	-3.28376	0.00102432	0.00321465
1645	ENSG00000116815.15	245.72	-0.401946	0.0883486	-4.54955	5.37606465379344e-06	3.29788505197329e-05
1646	ENSG00000116857.16	6148.92	0.253285	0.0538555	4.70305	2.56308293702514e-06	1.72591328958291e-05
1647	ENSG00000116874.11	584.82	0.173257	0.0544391	3.18258	0.00145971	0.00435321
1648	ENSG00000116898.11	685.816	0.165221	0.0566731	2.91533	0.00355316	0.00936276
1649	ENSG00000116903.7	738.95	0.319609	0.058845	5.43137	5.59215582613149e-08	5.73594598357529e-07
1650	ENSG00000116918.13	806.026	0.241425	0.0733991	3.28921	0.00100468	0.0031609
1651	ENSG00000116922.14	754.871	0.20242	0.0694655	2.91396	0.00356872	0.00939407
1652	ENSG00000116962.14	996.597	-1.53302	0.208567	-7.35027	1.97807133559291e-13	5.46615185946765e-12
1653	ENSG00000116983.12	449.947	1.24968	0.231603	5.39578	6.8226561744546e-08	6.85156573451585e-07
1654	ENSG00000116985.11	153.262	-0.668123	0.15069	-4.43376	9.26035759253315e-06	5.3012192015226e-05
1655	ENSG00000117009.11	267.436	-0.545284	0.160873	-3.38953	0.000700138	0.00231369
1656	ENSG00000117069.14	693.988	-2.13443	0.368891	-5.78608	7.20496284041249e-09	8.93743697168162e-08
1657	ENSG00000117114.19	1529.02	0.442609	0.130141	3.40099	0.000671422	0.00223124
1658	ENSG00000117115.12	315.561	-0.656933	0.180958	-3.6303	0.000283092	0.00105648
1659	ENSG00000117122.13	443.207	-3.04149	0.203024	-14.981	9.77774543599818e-51	6.7921614416615e-48
1660	ENSG00000117139.16	4896	0.224949	0.0511995	4.39359	1.11494575499463e-05	6.25468733900495e-05
1661	ENSG00000117152.13	32.832	1.67623	0.419569	3.99512	6.4661446745451e-05	0.00029141
1662	ENSG00000117153.15	1966.16	0.241217	0.0426275	5.65871	1.52513600762493e-08	1.75464676605393e-07
1663	ENSG00000117155.16	827.483	0.331568	0.0712436	4.654	3.25560016014268e-06	2.12040301409875e-05
1664	ENSG00000117222.13	958.462	0.251096	0.0679111	3.69742	0.000217805	0.000842812
1665	ENSG00000117242.7	2729.19	-0.342143	0.11248	-3.04182	0.00235151	0.00655475
1666	ENSG00000117245.12	997.902	-0.441276	0.10486	-4.20823	2.57383536892034e-05	0.000130571
1667	ENSG00000117266.15	687.657	0.591928	0.123711	4.78478	1.71174915804188e-06	1.2107860529759e-05
1668	ENSG00000117280.12	2193.14	-0.472029	0.0991939	-4.75865	1.94894511473335e-06	1.35968345453274e-05
1669	ENSG00000117298.14	3385.71	0.560016	0.177078	3.16254	0.00156399	0.00461703
1670	ENSG00000117305.14	1230.89	0.335269	0.0922722	3.63348	0.000279627	0.00104535
1671	ENSG00000117385.15	1417.44	-0.466201	0.117732	-3.95986	7.49948195336961e-05	0.000331746
1672	ENSG00000117394.21	2408.13	0.820022	0.151467	5.41388	6.16732219061369e-08	6.255826058908e-07
1673	ENSG00000117408.10	2131.94	-0.164996	0.0379173	-4.35147	1.35227008264558e-05	7.39855535439847e-05
1674	ENSG00000117411.16	3033.47	-0.396186	0.100379	-3.94689	7.91744503690597e-05	0.000347564
1675	ENSG00000117425.13	224.906	-0.43809	0.14373	-3.04801	0.00230362	0.00644156
1676	ENSG00000117448.13	2299.11	0.380872	0.0846059	4.50172	6.74047840842334e-06	4.01399171393449e-05
1677	ENSG00000117475.13	754.598	0.41645	0.139304	2.9895	0.00279431	0.00759361
1678	ENSG00000117479.13	386.65	0.358549	0.11402	3.14463	0.00166299	0.00487027
1679	ENSG00000117519.15	37186.2	-0.342185	0.0830958	-4.11795	3.82252717989972e-05	0.000183651
1680	ENSG00000117523.16	5048.92	0.458844	0.0866563	5.29499	1.19025593990605e-07	1.12995786566481e-06
1681	ENSG00000117525.13	1001.15	-1.09884	0.314631	-3.49248	0.000478566	0.00166363
1682	ENSG00000117543.20	1284.96	0.352336	0.0675729	5.21417	1.8464115925451e-07	1.67172860817173e-06
1683	ENSG00000117597.17	774.92	0.34555	0.0717838	4.81377	1.48112682422598e-06	1.06296045151523e-05
1684	ENSG00000117602.11	299.983	0.992585	0.291833	3.40121	0.000670882	0.00222982
1685	ENSG00000117614.9	1788.6	0.369287	0.0688771	5.36153	8.25178803933599e-08	8.11681006115349e-07
1686	ENSG00000117616.17	1591.01	-0.25329	0.0850618	-2.97772	0.00290402	0.00784097
1687	ENSG00000117620.14	652.37	0.213334	0.0687301	3.10394	0.00190961	0.00549245
1688	ENSG00000117625.13	902.108	-0.1396	0.0478169	-2.91948	0.00350618	0.00925351
1689	ENSG00000117643.14	5336.58	-1.16229	0.13155	-8.83538	9.97547336362811e-19	5.2606259400599e-17
1690	ENSG00000117676.13	140.905	0.919157	0.133551	6.88245	5.88332279440286e-12	1.26488300633133e-10
1691	ENSG00000117682.16	1505.34	0.455531	0.128239	3.55222	0.000382001	0.00137082
1692	ENSG00000117748.9	1586.17	0.231557	0.0550784	4.20412	2.62094825835026e-05	0.0001324
1693	ENSG00000117791.15	839.542	0.395423	0.0768475	5.14556	2.66721552461689e-07	2.33816608979144e-06
1694	ENSG00000117859.18	1933.92	0.401686	0.0905106	4.438	9.07980588204176e-06	5.21415876549975e-05
1695	ENSG00000117906.13	5986.07	0.225965	0.0446277	5.06334	4.11966130869068e-07	3.43219921685582e-06
1696	ENSG00000117971.11	105.116	1.03741	0.156852	6.61396	3.74183407805427e-11	7.14495236989604e-10
1697	ENSG00000118007.12	1124.62	-0.282173	0.071795	-3.93026	8.48528184832379e-05	0.000369033
1698	ENSG00000118058.20	1576.18	0.341548	0.08589	3.97657	6.99160464748782e-05	0.000311813
1699	ENSG00000118094.11	647.224	-0.444883	0.151589	-2.9348	0.00333761	0.00884685
1700	ENSG00000118162.13	414.191	-0.324487	0.0736752	-4.40429	1.06129915019637e-05	5.98708243649001e-05
1701	ENSG00000118181.10	12282.8	0.510121	0.084066	6.0681	1.29428503020135e-09	1.87983936073584e-08
1702	ENSG00000118200.14	2470	-0.230964	0.0707368	-3.26512	0.00109419	0.00340318
1703	ENSG00000118246.13	857.286	0.306157	0.0732934	4.17714	2.95193016601339e-05	0.000147122
1704	ENSG00000118263.14	831.656	0.583798	0.162757	3.58693	0.0003346	0.00122111
1705	ENSG00000118276.11	604.197	-0.794852	0.15552	-5.11093	3.20582105366403e-07	2.73997730700305e-06
1706	ENSG00000118298.10	2685.24	0.451794	0.117181	3.85553	0.000115481	0.00048105
1707	ENSG00000118322.13	47.7723	0.759194	0.222657	3.4097	0.000650339	0.00216977
1708	ENSG00000118363.11	4273.29	-0.281995	0.0585906	-4.81298	1.4869532435661e-06	1.06676186223786e-05
1709	ENSG00000118402.5	634.988	0.333731	0.0629722	5.29965	1.16024367462022e-07	1.10563428690749e-06
1710	ENSG00000118407.14	314.827	0.548076	0.0979109	5.5977	2.17212333155729e-08	2.42423404510923e-07
1711	ENSG00000118418.14	2886.8	0.19329	0.0543188	3.55844	0.000373068	0.00134437
1712	ENSG00000118473.21	219.113	1.28632	0.208596	6.16654	6.98010034283741e-10	1.06204019189169e-08
1713	ENSG00000118482.11	4480.88	0.214417	0.0629223	3.40765	0.000655258	0.00218329
1714	ENSG00000118495.18	139.921	-0.977589	0.163742	-5.97031	2.36802678715271e-09	3.26069033678683e-08
1715	ENSG00000118503.14	355.958	0.991145	0.225599	4.39339	1.11594118148693e-05	6.2585287029661e-05
1716	ENSG00000118515.11	242.739	-1.40511	0.208922	-6.72552	1.74967583176192e-11	3.5071860329198e-10
1717	ENSG00000118640.10	56.2882	0.638056	0.149093	4.27959	1.87237771612158e-05	9.86376806780051e-05
1718	ENSG00000118680.12	3218.52	-0.140216	0.0390557	-3.59016	0.000330474	0.00120802
1719	ENSG00000118689.14	3125.9	-0.165629	0.0393581	-4.20826	2.57342667818533e-05	0.000130571
1720	ENSG00000118690.12	339.938	-0.414283	0.132654	-3.12305	0.0017899	0.00519187
1721	ENSG00000118729.11	22.5232	-1.41879	0.329339	-4.30799	1.64745365038392e-05	8.814861563608e-05
1722	ENSG00000118733.16	28.4638	1.0453	0.360222	2.90183	0.00370994	0.00971287
1723	ENSG00000118762.7	485.014	-0.697574	0.151103	-4.61656	3.90160154229414e-06	2.48177338394428e-05
1724	ENSG00000118816.9	11298.6	0.190301	0.0435028	4.37446	1.2173114704638e-05	6.7499971297807e-05
1725	ENSG00000118855.18	810.44	-0.476708	0.1025	-4.65079	3.30666386163224e-06	2.14741274959966e-05
1726	ENSG00000118873.15	2098.52	0.407854	0.0991179	4.11483	3.87457102342242e-05	0.000185797
1727	ENSG00000118894.14	543.882	-0.254315	0.0612582	-4.15152	3.30276279586791e-05	0.000161608
1728	ENSG00000118898.15	105.093	0.862256	0.184639	4.66995	3.01267278646426e-06	1.9865889781775e-05
1729	ENSG00000118946.11	550.79	-0.881195	0.21428	-4.11235	3.91657369397964e-05	0.000187543
1730	ENSG00000118960.12	988.085	-0.379198	0.0637251	-5.95052	2.67287039232471e-09	3.64803347245131e-08
1731	ENSG00000118961.14	789.836	0.322802	0.0679103	4.75336	2.00067477373897e-06	1.39102151413665e-05
1732	ENSG00000118997.13	928.992	-0.443347	0.150904	-2.93793	0.00330407	0.00877066
1733	ENSG00000119004.15	282.892	-0.213292	0.0682203	-3.12652	0.00176891	0.00513618
1734	ENSG00000119013.8	877.704	0.159224	0.0534905	2.97667	0.00291395	0.00786358
1735	ENSG00000119041.10	1253.82	0.40495	0.0955842	4.23658	2.26953685523878e-05	0.000116513
1736	ENSG00000119125.16	220.185	-0.894879	0.286253	-3.12618	0.00177094	0.00514131
1737	ENSG00000119147.9	1161	-0.928723	0.202592	-4.58421	4.55715429851003e-06	2.85371070386959e-05
1738	ENSG00000119203.13	1044.68	-0.166213	0.0559265	-2.972	0.0029587	0.00796054
1739	ENSG00000119227.7	378.656	-0.465975	0.0817815	-5.6978	1.21359807526754e-08	1.43540491825471e-07
1740	ENSG00000119231.10	1440.88	0.246938	0.0742984	3.32359	0.000888657	0.00283843
1741	ENSG00000119242.8	933.728	-0.586885	0.136039	-4.3141	1.6025646914507e-05	8.5952251622136e-05
1742	ENSG00000119280.16	12186.1	0.404994	0.0861306	4.7021	2.5750409529741e-06	1.73202671110729e-05
1743	ENSG00000119383.19	4754.94	-0.167534	0.0563269	-2.97433	0.00293633	0.00791336
1744	ENSG00000119392.14	1307.49	0.224521	0.0450824	4.98023	6.35095020394817e-07	5.04693853485348e-06
1745	ENSG00000119471.14	3818.9	0.216115	0.0513303	4.21029	2.55047508980013e-05	0.000129549
1746	ENSG00000119508.17	9817.93	-0.322137	0.0802319	-4.01507	5.94282417261885e-05	0.000270244
1747	ENSG00000119514.6	76.0059	0.803343	0.160878	4.99349	5.92990307383492e-07	4.75738340989265e-06
1748	ENSG00000119541.9	1212.08	-0.157474	0.0352801	-4.46354	8.06177701790866e-06	4.7003820079987e-05
1749	ENSG00000119599.16	439.295	0.510122	0.127992	3.98556	6.73204332407192e-05	0.000302177
1750	ENSG00000119630.13	96.2586	-1.51927	0.280482	-5.41665	6.07244305897023e-08	6.17513202538896e-07
1751	ENSG00000119650.12	877.74	-0.262397	0.0434865	-6.03399	1.59961254292396e-09	2.27411395040248e-08
1752	ENSG00000119673.14	71.984	-0.864341	0.177065	-4.8815	1.05282911845835e-06	7.84655663756694e-06
1753	ENSG00000119681.11	915.33	-0.618335	0.116665	-5.3001	1.1573756478085e-07	1.10342320989599e-06
1754	ENSG00000119682.16	2518.34	0.129895	0.041412	3.13664	0.00170895	0.00498507
1755	ENSG00000119684.15	513.856	0.22906	0.0629327	3.63977	0.000272886	0.00102342
1756	ENSG00000119686.9	73.0223	-0.47801	0.134737	-3.54773	0.000388573	0.00139087
1757	ENSG00000119698.11	145.698	0.745918	0.136318	5.47189	4.45253842079183e-08	4.64507439082607e-07
1758	ENSG00000119699.7	185.726	-1.87603	0.217468	-8.6267	6.31483207749135e-18	3.00738279435138e-16
1759	ENSG00000119711.12	3848.22	0.333288	0.0541808	6.1514	7.68016076047902e-10	1.15892762936217e-08
1760	ENSG00000119718.10	1802.44	0.423955	0.115412	3.67341	0.000239332	0.000915212
1761	ENSG00000119720.17	2141.49	0.0948842	0.0314118	3.02066	0.00252225	0.0069747
1762	ENSG00000119729.11	2048.62	-0.168244	0.0562585	-2.99054	0.00278481	0.00757086
1763	ENSG00000119782.13	42.0784	0.628352	0.168463	3.72992	0.000191543	0.000753788
1764	ENSG00000119844.15	858.945	0.21492	0.0384865	5.58429	2.3465159313077e-08	2.59728370528537e-07
1765	ENSG00000119862.12	661.766	0.318511	0.0710665	4.48187	7.39907882139162e-06	4.36725587040534e-05
1766	ENSG00000119888.10	29.1861	1.17107	0.215625	5.43103	5.60299468274431e-08	5.74121708463297e-07
1767	ENSG00000119899.12	941.859	0.554649	0.157437	3.52299	0.000426714	0.00150783
1768	ENSG00000119900.7	2542.84	-0.363425	0.114388	-3.17712	0.00148746	0.00442183
1769	ENSG00000119938.8	1465.44	-0.38429	0.0550627	-6.97913	2.97012231815574e-12	6.76845182118184e-11
1770	ENSG00000119943.12	299.93	-0.547776	0.115599	-4.73861	2.15193547419644e-06	1.48005258203097e-05
1771	ENSG00000119946.10	37.6174	1.34621	0.218348	6.16541	7.02995116488437e-10	1.06881785823846e-08
1772	ENSG00000119950.20	4034.9	0.283405	0.0887761	3.19235	0.00141118	0.00423671
1773	ENSG00000119953.12	1152.96	0.343261	0.0806125	4.25816	2.06117587805534e-05	0.000107061
1774	ENSG00000120051.14	70.6513	-0.814444	0.125378	-6.49593	8.25227030125192e-11	1.4803382477179e-09
1775	ENSG00000120055.7	151.206	0.525647	0.0935484	5.61898	1.9208567523602e-08	2.1690391971018e-07
1776	ENSG00000120156.20	44.0331	1.38697	0.328974	4.21606	2.48611543513814e-05	0.000126696
1777	ENSG00000120158.11	309.761	0.1915	0.0625197	3.06304	0.00219104	0.00616877
1778	ENSG00000120159.11	654.637	0.227929	0.0612473	3.72146	0.000198073	0.000774944
1779	ENSG00000120162.9	515.232	0.537307	0.167985	3.19853	0.00138128	0.00415498
1780	ENSG00000120217.13	41.6475	0.969689	0.242027	4.00653	6.1617981004378e-05	0.000279068
1781	ENSG00000120251.19	1006.54	-1.31944	0.382857	-3.44629	0.000568338	0.00193235
1782	ENSG00000120253.13	1328.14	0.30721	0.0712749	4.31021	1.63096196212101e-05	8.73822572524675e-05
1783	ENSG00000120265.16	2965.94	0.117684	0.0396925	2.9649	0.00302778	0.00811316
1784	ENSG00000120314.18	1533.22	0.497532	0.12523	3.97296	7.09864339730357e-05	0.000316097
1785	ENSG00000120322.3	32.1901	-0.993367	0.165901	-5.9877	2.12825359819295e-09	2.96088872483405e-08
1786	ENSG00000120333.4	864.222	-0.317072	0.103012	-3.07801	0.00208388	0.00591867
1787	ENSG00000120438.11	4990.86	0.287858	0.0778589	3.69717	0.000218013	0.000843344
1788	ENSG00000120519.14	258.097	-0.496363	0.112469	-4.41334	1.01787558745416e-05	5.75986059248993e-05
1789	ENSG00000120526.10	720.512	0.502232	0.109297	4.5951	4.32546152081284e-06	2.72046276418279e-05
1790	ENSG00000120533.12	1618.66	0.177084	0.0463778	3.81829	0.000134379	0.000550215
1791	ENSG00000120549.17	387.893	-0.686079	0.09076	-7.55926	4.05363321691626e-14	1.2298259210057e-12
1792	ENSG00000120647.9	292.845	-0.211615	0.0570724	-3.70783	0.000209042	0.000812491
1793	ENSG00000120658.13	159.539	1.0677	0.124439	8.58012	9.47764882860022e-18	4.4094049804192e-16
1794	ENSG00000120669.15	13.0844	0.869023	0.21308	4.07839	4.53482391903482e-05	0.000213154
1795	ENSG00000120685.19	1120.18	0.157697	0.0429522	3.67145	0.000241176	0.000921564
1796	ENSG00000120686.11	3319.67	0.458565	0.140888	3.25481	0.00113467	0.00351228
1797	ENSG00000120690.15	802.306	-0.273642	0.0591419	-4.62688	3.7121925355748e-06	2.37403551203665e-05
1798	ENSG00000120693.13	790.101	0.484442	0.101277	4.78336	1.72390127217559e-06	1.21895370754571e-05
1799	ENSG00000120694.19	4844.59	0.449616	0.080832	5.56235	2.66168037313296e-08	2.9156906534401e-07
1800	ENSG00000120708.16	3077.89	-2.4737	0.361691	-6.83926	7.96007380224809e-12	1.68440847422571e-10
1801	ENSG00000120725.12	4274.07	0.425914	0.128843	3.30569	0.000947441	0.00300239
1802	ENSG00000120727.12	4961.06	0.302497	0.0533586	5.66913	1.43523909877243e-08	1.6607060106129e-07
1803	ENSG00000120742.10	8723.9	0.434604	0.103428	4.20199	2.64584298160073e-05	0.000133518
1804	ENSG00000120756.12	31.3749	1.08435	0.164109	6.60748	3.90913063759824e-11	7.45027783296278e-10
1805	ENSG00000120805.13	3609.21	0.622118	0.140738	4.42041	9.85151131758616e-06	5.59985032428818e-05
1806	ENSG00000120820.12	166.13	-2.03928	0.125678	-16.2261	3.2949004379685e-59	4.42505128819169e-56
1807	ENSG00000120832.9	630.459	-0.359883	0.0879755	-4.09071	4.30046841432966e-05	0.000203411
1808	ENSG00000120833.13	1409.27	-1.59905	0.153095	-10.4449	1.54639671836695e-25	1.56543527092975e-23
1809	ENSG00000120896.13	4635.6	-0.296634	0.062849	-4.71979	2.36087667769152e-06	1.60783842704854e-05
1810	ENSG00000120907.17	163.479	2.0804	0.290228	7.16814	7.60243662676418e-13	1.92159455264949e-11
1811	ENSG00000120913.23	551.173	-0.918659	0.132095	-6.95451	3.53786943743772e-12	7.96317092929417e-11
1812	ENSG00000120915.13	1045.89	1.08747	0.130474	8.33479	7.76344830782245e-17	3.2246322919811e-15
1813	ENSG00000120925.15	1025.13	0.206828	0.0497009	4.16145	3.16226744077632e-05	0.00015593
1814	ENSG00000120948.16	1819.91	-0.204592	0.0458226	-4.46487	8.0116023523012e-06	4.67536875397183e-05
1815	ENSG00000121005.8	25888	-0.553218	0.121529	-4.55214	5.31035602686797e-06	3.26448343488725e-05
1816	ENSG00000121039.9	778.642	-0.873702	0.159054	-5.4931	3.94931845534359e-08	4.16321403887476e-07
1817	ENSG00000121053.5	98.2561	0.513187	0.128216	4.00251	6.2674270200607e-05	0.000283597
1818	ENSG00000121058.4	875.711	0.331624	0.0717809	4.61994	3.83846275585064e-06	2.44469908999719e-05
1819	ENSG00000121064.12	1084.97	-0.344145	0.0541784	-6.35207	2.12435606832389e-10	3.50492653533044e-09
1820	ENSG00000121068.13	60.1855	-3.62926	0.372224	-9.75022	1.84071134306406e-22	1.34351920311687e-20
1821	ENSG00000121104.7	1154.38	0.58567	0.15607	3.75261	0.000175001	0.000696167
1822	ENSG00000121207.11	147.01	-0.600519	0.189188	-3.17418	0.00150259	0.00445799
1823	ENSG00000121236.20	72.1881	-0.937575	0.142633	-6.57336	4.91918920000109e-11	9.17565429944648e-10
1824	ENSG00000121270.15	373.586	0.306771	0.0822674	3.72895	0.000192276	0.000755637
1825	ENSG00000121297.6	678.374	-0.785398	0.105235	-7.46329	8.43878410570924e-14	2.44251876163093e-12
1826	ENSG00000121390.18	1050.03	-0.228663	0.0565485	-4.04366	5.26241052365152e-05	0.000243313
1827	ENSG00000121454.5	51.4647	-1.01721	0.237928	-4.27531	1.90870899654628e-05	0.000100196
1828	ENSG00000121570.12	491.929	-1.5781	0.248071	-6.36149	1.9980726272025e-10	3.31558262561734e-09
1829	ENSG00000121671.11	1975.66	0.594063	0.0930398	6.38504	1.71354215963132e-10	2.88622966603453e-09
1830	ENSG00000121690.10	20.1199	-1.56903	0.236836	-6.62497	3.47325136898101e-11	6.68277448215115e-10
1831	ENSG00000121691.4	2800.98	-0.223129	0.0446445	-4.9979	5.795692228986e-07	4.66134401153297e-06
1832	ENSG00000121766.15	2047.76	0.145606	0.0436947	3.33234	0.000861175	0.00276204
1833	ENSG00000121769.7	396.653	0.337937	0.0819605	4.12316	3.73707308458956e-05	0.00017976
1834	ENSG00000121774.17	5641.09	0.265691	0.0375021	7.08469	1.39353219829632e-12	3.37412333349512e-11
1835	ENSG00000121775.17	250.277	-0.371412	0.0890333	-4.17161	3.0244881631291e-05	0.00015034
1836	ENSG00000121871.3	104.219	-1.3952	0.301768	-4.62342	3.77470338688099e-06	2.41018699615586e-05
1837	ENSG00000121897.14	3081.17	0.666594	0.110187	6.04964	1.45170544840692e-09	2.08740944026819e-08
1838	ENSG00000121898.12	7327.4	-0.877245	0.297859	-2.94517	0.00322779	0.00858854
1839	ENSG00000121904.17	40.2802	-1.62995	0.437244	-3.72778	0.000193174	0.000758426
1840	ENSG00000121931.15	481.297	0.498836	0.0941554	5.29801	1.17074033140416e-07	1.11405592707307e-06
1841	ENSG00000121940.15	1723.12	-0.102434	0.0320169	-3.19935	0.00137736	0.00414442
1842	ENSG00000121964.14	694.345	-0.160357	0.0525329	-3.0525	0.00226943	0.00635584
1843	ENSG00000121966.6	2431.81	2.03582	0.211931	9.60602	7.54062126377932e-22	5.27450747773731e-20
1844	ENSG00000122008.15	878.787	0.244404	0.0662507	3.68908	0.00022507	0.000866597
1845	ENSG00000122026.10	15115	0.633528	0.0873885	7.24956	4.18132965398619e-13	1.09964602975916e-11
1846	ENSG00000122034.14	1073.68	-0.383726	0.0710469	-5.40103	6.62603409757159e-08	6.67741155055426e-07
1847	ENSG00000122042.9	7492.43	0.195053	0.0586149	3.3277	0.000875668	0.0028045
1848	ENSG00000122140.10	1214.54	0.185923	0.0470093	3.95502	7.65279509466597e-05	0.000337554
1849	ENSG00000122176.10	80.6767	-5.51672	0.385553	-14.3086	1.93401928783787e-46	9.2763853698795e-44
1850	ENSG00000122203.14	3483.67	0.315877	0.0514921	6.13448	8.54376152739353e-10	1.27681065259156e-08
1851	ENSG00000122218.14	14235.1	0.508148	0.124512	4.08112	4.48200669116665e-05	0.000210909
1852	ENSG00000122257.19	2635.01	0.219134	0.063726	3.43869	0.000584544	0.00197724
1853	ENSG00000122359.17	4346.56	-0.628598	0.135431	-4.64145	3.45968724667091e-06	2.23382690974953e-05
1854	ENSG00000122390.17	3045.18	-0.243779	0.0421781	-5.77975	7.48127252666975e-09	9.25738544531709e-08
1855	ENSG00000122406.13	29956.6	0.516806	0.0680339	7.59631	3.04695070927723e-14	9.47234907999841e-13
1856	ENSG00000122420.9	164.664	-0.703043	0.233483	-3.01111	0.00260295	0.00716422
1857	ENSG00000122484.8	387.513	-0.337287	0.111729	-3.01879	0.00253786	0.00701113
1858	ENSG00000122512.15	826.863	0.388419	0.0805776	4.82044	1.43241950795029e-06	1.03168004961239e-05
1859	ENSG00000122566.20	18396.2	-0.173312	0.0425181	-4.0762	4.57772819422501e-05	0.000214911
1860	ENSG00000122574.10	387.87	1.33733	0.137842	9.70187	2.96023253808076e-22	2.12978158855846e-20
1861	ENSG00000122584.12	1424.72	1.30929	0.133478	9.80903	1.02949869555197e-22	7.70975881854813e-21
1862	ENSG00000122585.7	79.9044	2.12781	0.314748	6.76036	1.37647202299578e-11	2.81512983789341e-10
1863	ENSG00000122591.11	3056.06	-1.00309	0.0959805	-10.4509	1.45081188585894e-25	1.47609118387012e-23
1864	ENSG00000122641.10	640.059	-2.85912	0.263595	-10.8466	2.0692337900417e-27	2.49609070062216e-25
1865	ENSG00000122642.10	12921	-0.258687	0.0400263	-6.46293	1.02691801021651e-10	1.80990930147083e-09
1866	ENSG00000122674.11	426.345	-0.206799	0.0493447	-4.19091	2.77839889139757e-05	0.000139245
1867	ENSG00000122679.8	377.021	-2.72416	0.465711	-5.84946	4.93174680865925e-09	6.36859227310516e-08
1868	ENSG00000122691.12	61.6277	-3.01583	0.238381	-12.6513	1.10046347299302e-36	2.87906969655121e-34
1869	ENSG00000122707.11	450.876	-0.31205	0.0879643	-3.54746	0.000388958	0.001392
1870	ENSG00000122733.12	102.034	0.583948	0.190327	3.06813	0.00215402	0.00608507
1871	ENSG00000122741.15	1497.52	0.262445	0.0654095	4.01234	6.01200966281055e-05	0.000272959
1872	ENSG00000122756.14	2042.19	0.657799	0.0964497	6.82013	9.0959433926936e-12	1.91071720172901e-10
1873	ENSG00000122778.9	1505.75	0.309065	0.0654972	4.71875	2.37298600967851e-06	1.61335818984049e-05
1874	ENSG00000122861.15	164.213	-1.96641	0.300462	-6.54463	5.96440144709904e-11	1.09828946208236e-09
1875	ENSG00000122863.5	4192.2	0.356806	0.0725675	4.91689	8.79314217738188e-07	6.68444713823993e-06
1876	ENSG00000122870.11	237.286	-0.781661	0.103967	-7.51834	5.54775371801462e-14	1.64352203896183e-12
1877	ENSG00000122873.11	517.345	0.170855	0.0554294	3.08238	0.00205353	0.00584298
1878	ENSG00000122882.10	926.235	0.218472	0.0636632	3.43168	0.000599855	0.00202176
1879	ENSG00000122971.8	598.94	0.72906	0.111838	6.51888	7.0836650816696e-11	1.29023899701839e-09
1880	ENSG00000123064.12	2246.89	0.169107	0.0458794	3.68591	0.000227888	0.000876446
1881	ENSG00000123066.7	2069.4	-0.556746	0.0946314	-5.88331	4.02144324040754e-09	5.32973513671117e-08
1882	ENSG00000123094.15	3630.3	-0.340992	0.079216	-4.30459	1.67298466654154e-05	8.93722516772188e-05
1883	ENSG00000123095.5	4822.45	0.176861	0.0596294	2.966	0.00301699	0.0080907
1884	ENSG00000123104.11	1348.39	-0.763928	0.170226	-4.48774	7.19835977076603e-06	4.26252079900299e-05
1885	ENSG00000123106.10	713.705	0.359181	0.0852203	4.21474	2.50068715373623e-05	0.000127406
1886	ENSG00000123119.11	289	-0.533313	0.17579	-3.03382	0.00241482	0.00671451
1887	ENSG00000123130.16	1007.36	-0.272323	0.0455082	-5.98405	2.17659905521887e-09	3.01772800876697e-08
1888	ENSG00000123191.14	489.508	0.279854	0.0723331	3.86896	0.000109299	0.000459289
1889	ENSG00000123240.16	3396.84	0.39509	0.0368447	10.7231	7.92987482777256e-27	8.92263628465075e-25
1890	ENSG00000123342.15	1071.72	-0.483211	0.0798777	-6.04939	1.45396509038271e-09	2.08916738557487e-08
1891	ENSG00000123349.13	5390.81	0.344073	0.0450151	7.6435	2.11395103366323e-14	6.71696270869807e-13
1892	ENSG00000123360.11	59.3481	1.22079	0.287186	4.25087	2.12939851166478e-05	0.000110218
1893	ENSG00000123374.10	878.644	-0.265553	0.0631287	-4.20654	2.59313715935727e-05	0.000131319
1894	ENSG00000123384.13	30776	-0.424834	0.131653	-3.22692	0.0012513	0.00382509
1895	ENSG00000123405.13	118.513	-1.52977	0.307331	-4.97758	6.43829090580885e-07	5.10426486806452e-06
1896	ENSG00000123416.15	25652.5	0.390617	0.0570963	6.84137	7.84406645794548e-12	1.66335493468749e-10
1897	ENSG00000123453.17	107.091	0.712244	0.211692	3.36453	0.000766728	0.00250135
1898	ENSG00000123472.12	2676.14	0.284087	0.058449	4.86042	1.17137126176539e-06	8.63104391670221e-06
1899	ENSG00000123496.7	316.4	-1.33617	0.225645	-5.92155	3.18912565446063e-09	4.29444761424528e-08
1900	ENSG00000123500.9	47.8085	-3.59023	0.503952	-7.12416	1.04716621642439e-12	2.60756037452032e-11
1901	ENSG00000123560.13	2896.34	-0.622779	0.171829	-3.62442	0.00028961	0.0010768
1902	ENSG00000123562.16	12694.8	0.373816	0.0962988	3.88183	0.000103671	0.000438476
1903	ENSG00000123609.10	53.8578	-0.932157	0.190383	-4.89621	9.77029713973976e-07	7.35235845648328e-06
1904	ENSG00000123643.12	278.056	-0.397626	0.119569	-3.3255	0.000882593	0.00282175
1905	ENSG00000123685.8	52.8289	-0.829228	0.148776	-5.57368	2.4941922690219e-08	2.7426584748606e-07
1906	ENSG00000123815.11	1535.62	-0.170721	0.0447553	-3.81455	0.000136429	0.000557705
1907	ENSG00000123965.13	99.5042	-0.240852	0.0752358	-3.20129	0.00136812	0.0041229
1908	ENSG00000123975.4	480.517	0.382358	0.130236	2.9359	0.00332587	0.00882038
1909	ENSG00000123989.13	28766.2	0.414487	0.131173	3.15985	0.00157849	0.00465029
1910	ENSG00000123992.19	1346.02	0.225402	0.0580583	3.88234	0.000103458	0.000437664
1911	ENSG00000124067.16	5379.88	-0.322517	0.062764	-5.13856	2.76852870674358e-07	2.41646493922658e-06
1912	ENSG00000124098.9	2550.31	-0.316555	0.0635546	-4.98083	6.33112018690008e-07	5.03316559451863e-06
1913	ENSG00000124104.18	1125.14	-0.129498	0.0410225	-3.15676	0.0015953	0.00469432
1914	ENSG00000124126.13	5386	0.611244	0.0945547	6.46445	1.0166988122642e-10	1.79346738818409e-09
1915	ENSG00000124140.13	163.67	0.842469	0.273402	3.08143	0.00206009	0.00585917
1916	ENSG00000124145.6	2617.9	-0.534674	0.066613	-8.02657	1.00232262418059e-15	3.69812990185311e-14
1917	ENSG00000124160.11	633.598	-0.732878	0.188445	-3.88908	0.000100623	0.000428282
1918	ENSG00000124171.8	476.927	0.253453	0.0725784	3.49213	0.000479188	0.00166521
1919	ENSG00000124191.17	1423.13	-0.33146	0.0788045	-4.20611	2.5980669217193e-05	0.00013147
1920	ENSG00000124201.14	1930.38	0.173698	0.0458014	3.7924	0.000149196	0.000603525
1921	ENSG00000124214.19	3997.24	-0.10359	0.0246274	-4.20626	2.59626005749897e-05	0.000131411
1922	ENSG00000124216.3	85.5136	-0.83972	0.227505	-3.691	0.000223371	0.000860878
1923	ENSG00000124225.15	1085.73	-1.24445	0.159946	-7.78044	7.22746752609726e-15	2.44290827706761e-13
1924	ENSG00000124243.17	967.295	0.39171	0.0903042	4.33768	1.43997423507163e-05	7.82738288330221e-05
1925	ENSG00000124253.10	196.907	-0.746628	0.178434	-4.18434	2.85999163796457e-05	0.000142858
1926	ENSG00000124275.14	941.171	-0.230805	0.0465237	-4.96102	7.01226921250267e-07	5.49444431294696e-06
1927	ENSG00000124302.12	287.669	-1.08681	0.226699	-4.79405	1.63451132804683e-06	1.16268469998246e-05
1928	ENSG00000124313.14	1017.29	0.400345	0.0628503	6.36982	1.89252677566585e-10	3.16389642288701e-09
1929	ENSG00000124370.10	308.974	0.744256	0.168472	4.41768	9.9767908954711e-06	5.66307276949184e-05
1930	ENSG00000124374.8	618.049	0.257476	0.0805374	3.19698	0.00138876	0.00417498
1931	ENSG00000124380.10	998.464	0.416755	0.088279	4.72089	2.34814804997425e-06	1.59971060083636e-05
1932	ENSG00000124383.8	970.163	0.332857	0.100332	3.31756	0.00090808	0.00288947
1933	ENSG00000124406.16	224.76	1.07705	0.206264	5.22171	1.77276624040402e-07	1.61521374549701e-06
1934	ENSG00000124422.11	17871.7	0.110393	0.0231735	4.76379	1.89991189223558e-06	1.32848750673675e-05
1935	ENSG00000124440.15	80.3652	1.62346	0.239036	6.79171	1.1081075006437e-11	2.31085151143555e-10
1936	ENSG00000124466.8	39.2685	1.63565	0.194266	8.41967	3.77553411688585e-17	1.6286538497787e-15
1937	ENSG00000124486.12	5909.59	0.246462	0.0590862	4.17122	3.02968216351132e-05	0.000150513
1938	ENSG00000124491.15	115.728	-6.05032	0.339897	-17.8004	7.01134073466398e-71	2.0177637014258e-67
1939	ENSG00000124493.13	23.5887	0.863984	0.288279	2.99704	0.00272611	0.00743838
1940	ENSG00000124496.12	321.512	0.631212	0.118857	5.31067	1.09225441839534e-07	1.04479892016021e-06
1941	ENSG00000124507.10	109.739	1.36759	0.193125	7.08138	1.42722295056115e-12	3.45154938043869e-11
1942	ENSG00000124571.17	2016.65	0.15318	0.0438817	3.49075	0.000481675	0.00167117
1943	ENSG00000124587.13	4236.94	0.302319	0.0736152	4.10675	4.0126199676863e-05	0.000191369
1944	ENSG00000124588.19	804.329	0.375852	0.100899	3.72503	0.000195291	0.000766143
1945	ENSG00000124593.16	73.2265	-0.55258	0.119216	-4.63511	3.56743315551584e-06	2.2938378843877e-05
1946	ENSG00000124596.16	1215.35	0.250604	0.0518236	4.83571	1.32674171960199e-06	9.62915813781078e-06
1947	ENSG00000124602.9	90.9269	0.497906	0.15376	3.2382	0.00120285	0.00370058
1948	ENSG00000124613.8	348.129	0.34033	0.0626311	5.43388	5.51430501518596e-08	5.66185904846693e-07
1949	ENSG00000124615.18	494.759	0.321478	0.0738875	4.35091	1.35572419043953e-05	7.41342666026175e-05
1950	ENSG00000124659.6	457.876	0.1571	0.0490428	3.20331	0.00135856	0.00409887
1951	ENSG00000124664.10	28.1142	0.623328	0.213748	2.91618	0.00354346	0.00934087
1952	ENSG00000124702.17	4990.01	0.233804	0.0416549	5.61288	1.98988219254911e-08	2.24177541057556e-07
1953	ENSG00000124743.5	16.7064	1.57851	0.319945	4.93371	8.0681321710569e-07	6.20116453971542e-06
1954	ENSG00000124749.16	49.7405	-1.48675	0.278525	-5.33793	9.40132357674499e-08	9.13601849751702e-07
1955	ENSG00000124767.6	6651.92	0.409421	0.0826839	4.95165	7.35875026128396e-07	5.72485203627046e-06
1956	ENSG00000124772.11	368.05	0.981992	0.103657	9.4735	2.70617124693232e-21	1.79920197258916e-19
1957	ENSG00000124782.19	902.332	-0.251853	0.0510514	-4.93333	8.08412116132464e-07	6.21108393573169e-06
1958	ENSG00000124785.8	158.236	-1.00692	0.319382	-3.15272	0.00161758	0.00475018
1959	ENSG00000124788.18	3948.12	-0.518197	0.147304	-3.51788	0.000435013	0.00153245
1960	ENSG00000124789.11	2237.38	0.126946	0.033381	3.80295	0.000142983	0.000581075
1961	ENSG00000124813.21	292.329	-2.01234	0.213065	-9.44473	3.56317024177785e-21	2.3154859522779e-19
1962	ENSG00000124875.9	57.7813	-0.940747	0.261337	-3.59974	0.000318536	0.0011699
1963	ENSG00000124920.13	348.858	-1.4426	0.253394	-5.6931	1.24755019933813e-08	1.47228463770748e-07
1964	ENSG00000125089.16	19.4704	-1.26764	0.436943	-2.90115	0.00371798	0.00973091
1965	ENSG00000125107.17	5046.39	0.22455	0.0449803	4.99219	5.96980992038715e-07	4.77988159166133e-06
1966	ENSG00000125124.11	4048.21	0.179205	0.0346702	5.16885	2.35544609609259e-07	2.09124996058992e-06
1967	ENSG00000125166.12	3372.03	0.374343	0.0755078	4.95767	7.13427010620507e-07	5.57269760719275e-06
1968	ENSG00000125170.10	524.144	0.660367	0.154073	4.28607	1.81860899803642e-05	9.62076635121947e-05
1969	ENSG00000125246.15	242.68	0.726912	0.111173	6.53858	6.21054539267792e-11	1.1384116190673e-09
1970	ENSG00000125249.6	7117.18	-0.494132	0.118775	-4.16023	3.17924225593316e-05	0.000156618
1971	ENSG00000125257.14	534.415	0.800124	0.0884477	9.04629	1.47904315601856e-19	8.5618748212626e-18
1972	ENSG00000125266.7	3618.99	0.655061	0.0915492	7.15529	8.34933496316082e-13	2.10246691041093e-11
1973	ENSG00000125352.5	505.358	0.333341	0.0891092	3.74081	0.000183427	0.000725105
1974	ENSG00000125356.6	1522.72	0.341291	0.058077	5.87652	4.18969608629862e-09	5.50563781203429e-08
1975	ENSG00000125378.15	135.167	-0.861172	0.174908	-4.92357	8.49795851278364e-07	6.4894379924195e-06
1976	ENSG00000125388.19	209.215	-0.395841	0.110327	-3.58789	0.000333368	0.00121749
1977	ENSG00000125414.18	21.0026	-3.98397	0.360166	-11.0615	1.92898618865095e-28	2.5233394006736e-26
1978	ENSG00000125434.10	746.92	-0.133879	0.0445978	-3.00191	0.00268288	0.00734031
1979	ENSG00000125445.10	1471.29	0.252558	0.0587049	4.30217	1.69133990358789e-05	9.02331630237766e-05
1980	ENSG00000125450.10	731.239	-0.326259	0.0702196	-4.64626	3.38004784411346e-06	2.18942327394423e-05
1981	ENSG00000125457.13	1127.16	0.234267	0.0620781	3.77374	0.000160817	0.00064431
1982	ENSG00000125459.14	791.734	0.515757	0.161667	3.19025	0.00142149	0.00426256
1983	ENSG00000125503.12	1335.95	-0.456084	0.112317	-4.06067	4.89322543338354e-05	0.000227917
1984	ENSG00000125508.3	152.333	0.636758	0.196398	3.24218	0.0011862	0.00365495
1985	ENSG00000125531.6	231.918	-0.5398	0.133656	-4.03872	5.37427710001584e-05	0.000247794
1986	ENSG00000125611.15	757.038	0.225055	0.0681366	3.303	0.000956567	0.00302655
1987	ENSG00000125629.14	1124.66	0.473428	0.114439	4.13693	3.51977930812272e-05	0.000171064
1988	ENSG00000125631.7	168.335	-0.263365	0.0737863	-3.56929	0.000357944	0.00129574
1989	ENSG00000125648.14	5364.34	0.18136	0.0462685	3.91973	8.8647074396879e-05	0.000382561
1990	ENSG00000125650.4	262.64	0.344905	0.0987976	3.49102	0.000481171	0.00167051
1991	ENSG00000125651.13	4969.3	0.408784	0.0837589	4.88048	1.05825874647098e-06	7.87827880549074e-06
1992	ENSG00000125652.7	1458.36	0.382496	0.084632	4.51952	6.19798671702975e-06	3.73422852058012e-05
1993	ENSG00000125656.9	1710.92	0.259064	0.0604925	4.28257	1.84745967930772e-05	9.75034719404086e-05
1994	ENSG00000125675.17	765.561	-0.65345	0.138017	-4.73457	2.19524167797338e-06	1.50521251200727e-05
1995	ENSG00000125676.19	2281.52	0.269974	0.0602433	4.48139	7.41585400893868e-06	4.37587519068746e-05
1996	ENSG00000125691.12	15656.7	0.541786	0.0877406	6.17486	6.6222412415059e-10	1.01141053684713e-08
1997	ENSG00000125703.14	408.955	-0.195518	0.0381607	-5.12354	2.99847240463815e-07	2.58690477907647e-06
1998	ENSG00000125730.16	47.5623	-1.42959	0.378687	-3.77511	0.000159938	0.000641312
1999	ENSG00000125731.12	15.5738	0.629438	0.203354	3.09529	0.00196621	0.00562953
[truncated: 5,736 more rows]

## Sheet: NPC_filteredDEG_G118EvsG118E_E2
	Gene_ID	baseMean	log2FoldChange	lfcSE	stat	pvalue	padj	gene_symbol
1	ENSG00000000419.12	889.832	0.477138	0.109759	4.34715	1.3791606411079e-05	0.00016941	DPM1
2	ENSG00000000971.15	351.633	0.873866	0.188419	4.63788	3.51995498819173e-06	5.2799324822876e-05	CFH
3	ENSG00000001036.13	2043.09	0.26438	0.050162	5.27053	1.36030999051266e-07	3.1790539163431e-06	FUCA2
4	ENSG00000002549.12	2796.15	0.164904	0.0454027	3.63203	0.000281204	0.00219909	LAP3
5	ENSG00000002587.9	19.0982	-2.03421	0.344861	-5.89864	3.66503157776739e-09	1.35720700614199e-07	HS3ST1
6	ENSG00000002834.17	6074.39	-0.165345	0.0480889	-3.43831	0.000585362	0.00408031	LASP1
7	ENSG00000002933.7	73.4813	1.30949	0.340933	3.84091	0.000122579	0.00109749	TMEM176A
8	ENSG00000003056.7	3148.57	0.279537	0.083893	3.33207	0.000862025	0.00563411	M6PR
9	ENSG00000003402.19	509.099	0.875574	0.101171	8.65441	4.95454879396068e-18	1.27960750582484e-15	CFLAR
10	ENSG00000003509.15	540.359	0.218028	0.0515003	4.23352	2.30063023677867e-05	0.000263931	NDUFAF7
11	ENSG00000003987.13	243.722	-0.481703	0.109874	-4.38413	1.16451258240155e-05	0.000146279	MTMR7
12	ENSG00000004059.10	2203.42	-0.177407	0.0563799	-3.14664	0.00165157	0.00968866	ARF5
13	ENSG00000004399.12	2964.03	0.417246	0.126058	3.30995	0.00093312	0.00599416	PLXND1
14	ENSG00000004455.16	2947.96	0.256381	0.0727869	3.52235	0.000427745	0.00313115	AK2
15	ENSG00000004487.16	4231.83	-0.180255	0.0304915	-5.91165	3.38701111519484e-09	1.27297274096269e-07	KDM1A
16	ENSG00000004766.15	637.988	-0.188901	0.0552257	-3.42053	0.000624986	0.00430182	VPS50
17	ENSG00000004777.18	1551.6	-0.867554	0.16228	-5.34603	8.99029767250514e-08	2.20327915587124e-06	ARHGAP33
18	ENSG00000004848.7	837.529	-0.902667	0.252644	-3.57288	0.000353077	0.00266394	ARX
19	ENSG00000004866.20	604.377	-0.171821	0.0504262	-3.40738	0.000655894	0.00447712	ST7
20	ENSG00000005059.15	866.98	-0.297785	0.0744844	-3.99795	6.38924937318684e-05	0.000626943	MCUB
21	ENSG00000005108.15	63.6336	-1.29663	0.271825	-4.77011	1.84128209206626e-06	3.01321102718723e-05	THSD7A
22	ENSG00000005243.9	230.545	0.827373	0.186963	4.42533	9.62961710792873e-06	0.000125722	COPZ2
23	ENSG00000005379.15	739.439	-1.08333	0.167292	-6.47565	9.44043199145639e-11	5.43364292765397e-09	TSPOAP1
24	ENSG00000005483.20	3773.35	-0.138223	0.0431599	-3.20258	0.00136203	0.00825205	KMT2E
25	ENSG00000005810.17	1166.98	-0.371602	0.103369	-3.59492	0.000324491	0.00248173	MYCBP2
26	ENSG00000005882.11	2223.43	-0.321543	0.056343	-5.70689	1.15058754815755e-08	3.76275749312237e-07	PDK2
27	ENSG00000005884.17	4018.53	0.448682	0.0978582	4.58502	4.53939142112581e-06	6.5883314249697e-05	ITGA3
28	ENSG00000006016.10	1067.15	1.01045	0.224979	4.49133	7.07813673678757e-06	9.61490657873133e-05	CRLF1
29	ENSG00000006062.14	637.734	0.333023	0.0756999	4.39925	1.08625289365187e-05	0.00013841	MAP3K14
30	ENSG00000006071.13	30.9433	-2.19901	0.359494	-6.11697	9.53705033123923e-10	4.24056214084334e-08	ABCC8
31	ENSG00000006283.17	183.94	-1.10698	0.21505	-5.14753	2.63941421703778e-07	5.57348002119769e-06	CACNA1G
32	ENSG00000006468.13	638.418	-1.74727	0.309722	-5.64142	1.68656359696062e-08	5.21902053160856e-07	ETV1
33	ENSG00000006704.10	801.979	-0.184729	0.0513008	-3.6009	0.000317115	0.00243833	GTF2IRD1
34	ENSG00000006740.16	223.85	-0.518055	0.115434	-4.48791	7.19265744676842e-06	9.72456941376844e-05	ARHGAP44
35	ENSG00000006757.11	361.696	0.386507	0.116581	3.31537	0.000915233	0.00590626	PNPLA4
36	ENSG00000007001.12	14.2833	-1.3345	0.225527	-5.91725	3.27374913825188e-09	1.24433351679404e-07	UPP2
37	ENSG00000007174.17	512.139	1.48872	0.43555	3.41801	0.000630808	0.00433361	DNAH9
38	ENSG00000007341.18	747.46	-0.563655	0.143935	-3.91603	9.00191335097086e-05	0.00084313	ST7L
39	ENSG00000007350.16	669.851	-0.679384	0.194166	-3.49899	0.000467019	0.00337692	TKTL1
40	ENSG00000007372.22	3034.48	-0.532718	0.0975363	-5.46174	4.7149586691165e-08	1.28703038467956e-06	PAX6
41	ENSG00000007944.14	288.196	0.648802	0.0806578	8.04388	8.70369081133546e-16	1.51151596029615e-13	MYLIP
42	ENSG00000007968.6	40.7069	-2.06303	0.421461	-4.89496	9.83275402465011e-07	1.73147578519735e-05	E2F2
43	ENSG00000008056.13	302.517	-1.31667	0.288159	-4.56924	4.89494401877612e-06	7.00345506095489e-05	SYN1
44	ENSG00000008118.9	27.7069	-2.36719	0.429052	-5.51727	3.44307565083038e-08	9.76912098394058e-07	CAMK1G
45	ENSG00000008196.12	39.8003	-1.34344	0.31764	-4.22943	2.34279365313351e-05	0.000267852	TFAP2B
46	ENSG00000008283.15	2210.07	0.392338	0.0985001	3.98313	6.80147881533214e-05	0.000662232	CYB561
47	ENSG00000008394.12	3693.14	0.398978	0.0558692	7.14129	9.24570535407245e-13	9.35953438983867e-11	MGST1
48	ENSG00000008513.14	290.768	-1.17733	0.2161	-5.44806	5.09235705986483e-08	1.36780710627969e-06	ST3GAL1
49	ENSG00000008516.16	122.69	1.49497	0.27952	5.34837	8.87486829067667e-08	2.182957530106e-06	MMP25
50	ENSG00000008838.19	4288.74	-0.183578	0.0482685	-3.80328	0.000142795	0.00124528	MED24
51	ENSG00000009694.13	84.2803	-1.36526	0.32968	-4.14116	3.45556912525898e-05	0.000372458	TENM1
52	ENSG00000011028.13	39003	0.509337	0.115324	4.41657	1.0028131663956e-05	0.000130165	MRC2
53	ENSG00000011083.8	16.207	-1.5781	0.431316	-3.6588	0.000253404	0.00201109	SLC6A7
54	ENSG00000011105.12	2694.59	0.602975	0.154718	3.89724	9.72957787240113e-05	0.000900746	TSPAN9
55	ENSG00000011201.11	653.349	-1.24206	0.384695	-3.22869	0.00124358	0.0076448	ANOS1
56	ENSG00000011332.19	428.364	-0.987754	0.225288	-4.3844	1.16306205731398e-05	0.000146279	DPF1
57	ENSG00000011347.9	381.994	-1.6322	0.18885	-8.64287	5.48191506298741e-18	1.39788834106179e-15	SYT7
58	ENSG00000011426.10	299.633	-0.753037	0.187846	-4.00879	6.10296019882748e-05	0.000602963	ANLN
59	ENSG00000011451.18	2068.92	-0.392973	0.049992	-7.86072	3.81934036192144e-15	6.01098528053964e-13	WIZ
60	ENSG00000011465.16	1809.61	2.13065	0.415933	5.12257	3.01392650188769e-07	6.24645569758513e-06	DCN
61	ENSG00000011638.10	1111.73	-0.210588	0.0558088	-3.77339	0.000161046	0.00137878	TMEM159
62	ENSG00000011677.12	92.3841	-2.95226	0.422591	-6.98609	2.82653561806255e-12	2.48648733737424e-10	GABRA3
63	ENSG00000012061.15	3045.12	0.0978097	0.029322	3.33571	0.000850833	0.00557218	ERCC1
64	ENSG00000012211.12	122.943	-0.493078	0.15016	-3.28369	0.00102456	0.00648236	PRICKLE3
65	ENSG00000012817.15	2094.57	-0.70318	0.14027	-5.01305	5.35744571644698e-07	1.03080939787798e-05	KDM5D
66	ENSG00000013293.5	148.762	-1.56234	0.382488	-4.08466	4.41411709931287e-05	0.000460977	SLC7A14
67	ENSG00000013297.11	113.193	-4.22782	0.612139	-6.90664	4.96284468743815e-12	4.08067372360986e-10	CLDN11
68	ENSG00000013364.18	3205.73	0.49805	0.10928	4.55757	5.17486894856595e-06	7.325912506596e-05	MVP
69	ENSG00000013523.9	1050.35	0.139356	0.040231	3.4639	0.000532407	0.0037752	ANGEL1
70	ENSG00000013561.17	1718.36	0.221286	0.0357337	6.19263	5.91677971201564e-10	2.80455358349541e-08	RNF14
71	ENSG00000013583.8	1269.85	0.32744	0.078832	4.15364	3.27223026385863e-05	0.000356705	HEBP1
72	ENSG00000013588.7	69.7131	1.70384	0.298442	5.70912	1.13559247755701e-08	3.74410973165074e-07	GPRC5A
73	ENSG00000013619.13	550.401	-0.54096	0.0883826	-6.12066	9.3188964587138e-10	4.16250929403081e-08	MAMLD1
74	ENSG00000013810.18	322.787	-1.08606	0.246887	-4.399	1.08748630039714e-05	0.000138479	TACC3
75	ENSG00000015592.16	1207	-1.81162	0.289688	-6.2537	4.00848767036709e-10	1.98405366387089e-08	STMN4
76	ENSG00000016391.10	527.335	-0.324809	0.0708778	-4.58266	4.59107907900816e-06	6.6394320205757e-05	CHDH
77	ENSG00000016402.13	15.453	1.25645	0.300258	4.18458	2.8568808474271e-05	0.00031868	IL20RA
78	ENSG00000016864.18	3021.87	0.243092	0.0369764	6.57424	4.89012476824135e-11	3.07848635800694e-09	GLT8D1
79	ENSG00000018189.12	6210.9	-0.242449	0.0481542	-5.03485	4.78233527562214e-07	9.30822648573991e-06	RUFY3
80	ENSG00000018236.14	1315.36	-0.624106	0.179556	-3.47583	0.000509279	0.00364037	CNTN1
81	ENSG00000018408.14	5297.78	0.20106	0.0604987	3.32339	0.000889319	0.00577212	WWTR1
82	ENSG00000018625.14	5255.81	-1.57248	0.125532	-12.5266	5.34276443662905e-36	9.7845445068993e-33	ATP1A2
83	ENSG00000019505.7	742.693	-1.17447	0.289153	-4.06175	4.87057820247666e-05	0.000500601	SYT13
84	ENSG00000019549.10	115.57	-1.05516	0.310969	-3.39314	0.000690955	0.00466933	SNAI2
85	ENSG00000020256.19	1014.64	0.160169	0.0402705	3.97732	6.96959729622465e-05	0.000675662	ZFP64
86	ENSG00000020577.13	2328.9	0.384364	0.118476	3.24424	0.00117765	0.00730638	SAMD4A
87	ENSG00000020633.18	17.7644	1.58116	0.275499	5.73927	9.50845129295958e-09	3.20318926408502e-07	RUNX3
88	ENSG00000021355.12	114.292	-0.51565	0.126612	-4.07269	4.64729894576847e-05	0.000480841	SERPINB1
89	ENSG00000021645.18	168.298	-2.70467	0.476805	-5.67248	1.40742691178587e-08	4.49328290616901e-07	NRXN3
90	ENSG00000021826.15	682.733	0.481118	0.151694	3.17164	0.00151583	0.00902532	CPS1
91	ENSG00000022277.12	2882.96	0.280866	0.0571584	4.91382	8.93174267380068e-07	1.60200882169518e-05	RTF2
92	ENSG00000023445.13	21.3354	-1.02329	0.259786	-3.93896	8.18348435479054e-05	0.000777991	BIRC3
93	ENSG00000023909.9	883.915	0.294957	0.0789292	3.73698	0.000186243	0.0015555	GCLM
94	ENSG00000024526.16	89.8559	-1.06635	0.265333	-4.0189	5.84707513616366e-05	0.000582827	DEPDC1
95	ENSG00000026025.15	272293	0.349351	0.0667326	5.23509	1.64901583894279e-07	3.78482804390906e-06	VIM
96	ENSG00000026508.18	12127.8	0.424318	0.0855451	4.96017	7.04311926386593e-07	1.30407755120018e-05	CD44
97	ENSG00000026559.13	1435.57	0.536146	0.168593	3.18013	0.00147211	0.00880515	KCNG1
98	ENSG00000027697.14	1703.27	0.250752	0.0361884	6.92906	4.23651437838211e-12	3.52663562613668e-10	IFNGR1
99	ENSG00000028277.21	61.2076	-1.77031	0.293135	-6.03925	1.54836496574018e-09	6.4579321397176e-08	POU2F2
100	ENSG00000029725.16	2039.22	-0.250876	0.0643745	-3.89713	9.73409194185462e-05	0.00090075	RABEP1
101	ENSG00000029993.14	1223.91	-0.399955	0.104996	-3.80923	0.000139401	0.00122097	HMGB3
102	ENSG00000032219.18	1000.38	-0.239889	0.0697612	-3.43872	0.000584466	0.00407689	ARID4A
103	ENSG00000032444.16	2217.28	0.231855	0.05255	4.41208	1.02381447206701e-05	0.00013221	PNPLA6
104	ENSG00000033100.16	1654.04	0.302127	0.0849455	3.55672	0.000375516	0.00280697	CHPF2
105	ENSG00000033327.12	1118.24	-0.539465	0.171043	-3.15397	0.00161065	0.00949007	GAB2
106	ENSG00000033627.16	4625.68	-0.143817	0.0362074	-3.97203	7.12636031934133e-05	0.00068821	ATP6V0A1
107	ENSG00000034510.5	15130	-0.264581	0.0808922	-3.27079	0.00107248	0.00674736	TMSB10
108	ENSG00000035499.12	47.4105	-1.04821	0.262323	-3.99588	6.44544790482836e-05	0.000631535	DEPDC1B
109	ENSG00000036448.9	229.258	-0.495206	0.0703526	-7.03892	1.93730356197846e-12	1.77395364800255e-10	MYOM2
110	ENSG00000037749.11	1061.76	0.192324	0.0444617	4.32562	1.52103558781737e-05	0.000184586	MFAP3
111	ENSG00000037757.13	866.815	0.372801	0.0656738	5.67655	1.37436770556356e-08	4.40169116511572e-07	MRI1
112	ENSG00000038382.19	2144.15	-0.457641	0.141929	-3.22445	0.00126217	0.00774014	TRIO
113	ENSG00000040199.18	360.165	-0.289757	0.0576145	-5.02924	4.92416106345904e-07	9.55657269974783e-06	PHLPP2
114	ENSG00000040608.13	472.982	-0.209413	0.0628638	-3.33122	0.000864667	0.00564584	RTN4R
115	ENSG00000040933.15	2209.64	-0.145571	0.0456001	-3.19234	0.00141126	0.00850753	INPP4A
116	ENSG00000041515.15	206.243	-0.890261	0.136685	-6.51322	7.35570839470678e-11	4.43654926980144e-09	MYO16
117	ENSG00000041982.15	3895.46	-0.948311	0.238969	-3.96834	7.23758042585558e-05	0.000698281	TNC
118	ENSG00000043355.11	474.144	-2.1996	0.325504	-6.7575	1.40391934440159e-11	1.02843473428982e-09	ZIC2
119	ENSG00000047249.17	1972.46	0.138507	0.0405043	3.41955	0.000627237	0.00431252	ATP6V1H
120	ENSG00000047578.12	2460.79	0.270462	0.044341	6.09959	1.06337977388761e-09	4.6670556742845e-08	KIAA0556
121	ENSG00000047597.6	27.6188	-0.869193	0.186093	-4.67074	3.00113843060862e-06	4.59406790916495e-05	XK
122	ENSG00000047648.21	70.6097	-0.602428	0.191522	-3.14547	0.0016582	0.00971909	ARHGAP6
123	ENSG00000047932.13	1249.04	-0.251484	0.0622731	-4.0384	5.38167140131532e-05	0.00054234	GOPC
124	ENSG00000048140.17	1120.73	-0.29468	0.0566943	-5.19771	2.01756762096994e-07	4.46636260708126e-06	TSPAN17
125	ENSG00000048540.14	698.912	-1.0965	0.254272	-4.31233	1.61541478079437e-05	0.000195099	LMO3
126	ENSG00000048545.13	22.3183	-1.88401	0.317462	-5.93459	2.94589067757615e-09	1.1390588809937e-07	GUCA1A
127	ENSG00000048649.13	3587.46	-0.208927	0.0332345	-6.28644	3.2482186659099e-10	1.65240820769583e-08	RSF1
128	ENSG00000049192.14	156.988	-0.580205	0.143899	-4.03204	5.52948593235797e-05	0.000554739	ADAMTS6
129	ENSG00000049239.12	3670.31	0.289536	0.0723356	4.00267	6.26311823267657e-05	0.000615766	H6PD
130	ENSG00000049759.17	2430.24	-0.274661	0.0803726	-3.41734	0.000632358	0.00433885	NEDD4L
131	ENSG00000050165.17	49762.5	0.309846	0.06208	4.99109	6.00407394283863e-07	1.13783696687191e-05	DKK3
132	ENSG00000050438.16	532.751	-0.565139	0.175242	-3.22491	0.00126011	0.00772988	SLC4A8
133	ENSG00000050628.20	50.9127	-1.53024	0.231519	-6.60957	3.85436006289781e-11	2.55414748246962e-09	PTGER3
134	ENSG00000051341.13	31.2602	-1.19702	0.273045	-4.38396	1.16543800837567e-05	0.000146279	POLQ
135	ENSG00000051523.10	155.387	2.0364	0.505426	4.02907	5.59984215150433e-05	0.000560401	CYBA
136	ENSG00000052126.14	2663.44	0.403976	0.08328	4.85082	1.22952644860497e-06	2.11337971903985e-05	PLEKHA5
137	ENSG00000052841.14	3443.48	0.253692	0.0583725	4.34609	1.38585616904427e-05	0.000170128	TTC17
138	ENSG00000052850.5	38.5505	2.20382	0.314375	7.01016	2.3804532663434e-12	2.13129915779946e-10	ALX4
139	ENSG00000053108.16	14.1016	-1.58882	0.396532	-4.00678	6.15524405074883e-05	0.000607533	FSTL4
140	ENSG00000053254.15	1595.16	-0.153714	0.048715	-3.15538	0.00160291	0.00944996	FOXN3
141	ENSG00000054179.11	361.177	0.544503	0.16795	3.24205	0.00118672	0.00735359	ENTPD2
142	ENSG00000054654.16	821.143	-0.582339	0.173705	-3.35246	0.000800958	0.005292	SYNE2
143	ENSG00000054938.15	215.16	1.59065	0.46128	3.44833	0.00056407	0.00396483	CHRDL2
144	ENSG00000055163.19	5280.44	-0.390591	0.0863034	-4.52579	6.01716641756485e-06	8.35395020550269e-05	CYFIP2
145	ENSG00000056558.10	105.298	-0.562584	0.154872	-3.63257	0.000280611	0.0021953	TRAF1
146	ENSG00000056736.9	184.598	-0.452191	0.0778443	-5.80892	6.28775037270339e-09	2.2261288446065e-07	IL17RB
147	ENSG00000056972.18	407.222	0.474513	0.0762994	6.2191	5.00021906586168e-10	2.43896883975263e-08	TRAF3IP2
148	ENSG00000056998.19	8731.59	0.581365	0.08671	6.7047	2.01817646720259e-11	1.42653210287004e-09	GYG2
149	ENSG00000058056.8	551.113	-0.473841	0.0795013	-5.96016	2.5198912576795e-09	9.93409185635097e-08	USP13
150	ENSG00000058335.15	32.4119	-1.32311	0.354242	-3.73505	0.000187677	0.00156208	RASGRF1
151	ENSG00000058866.14	53.5774	-0.682494	0.188854	-3.61387	0.00030166	0.00233549	DGKG
152	ENSG00000059804.15	5093.32	0.822813	0.239752	3.43194	0.000599289	0.00415583	SLC2A3
153	ENSG00000060642.10	703.596	0.281437	0.0523587	5.37518	7.65073214076141e-08	1.94601008807625e-06	PIGV
154	ENSG00000060656.19	1579.13	0.908129	0.150278	6.04299	1.512807266501e-09	6.32271833685948e-08	PTPRU
155	ENSG00000060982.14	1978.82	0.680218	0.199338	3.41238	0.000643978	0.00441106	BCAT1
156	ENSG00000062598.17	2589.63	0.117928	0.0292188	4.03604	5.43608214315647e-05	0.000546436	ELMO2
157	ENSG00000062716.12	3846.47	0.243622	0.0679161	3.5871	0.000334377	0.00254989	VMP1
158	ENSG00000062725.9	2482.12	-0.185728	0.04242	-4.37831	1.19600648737206e-05	0.000149786	APPBP2
159	ENSG00000063015.19	267.36	-2.63491	0.404269	-6.51773	7.13816198790369e-11	4.34435870834803e-09	SEZ6
160	ENSG00000063601.16	915.519	-0.294904	0.0449546	-6.56005	5.37909496291816e-11	3.35485659529369e-09	MTMR1
161	ENSG00000064042.17	9027.86	0.209832	0.0444695	4.71855	2.37529082788023e-06	3.73538124337605e-05	LIMCH1
162	ENSG00000064115.10	3741.8	0.210208	0.0392781	5.35179	8.70867071802041e-08	2.16054398540051e-06	TM7SF3
163	ENSG00000064201.15	55.8241	0.361724	0.109564	3.30149	0.00096174	0.00614665	TSPAN32
164	ENSG00000064300.8	638.483	1.35818	0.365714	3.71378	0.000204186	0.00167549	NGFR
165	ENSG00000064601.17	5595.66	0.601724	0.106675	5.64071	1.69352633636914e-08	5.232528841435e-07	CTSA
166	ENSG00000064687.12	931.27	0.288529	0.08584	3.36124	0.000775928	0.00514857	ABCA7
167	ENSG00000065320.8	35565.1	0.924475	0.202122	4.57384	4.78873552699622e-06	6.87946616174453e-05	NTN1
168	ENSG00000065328.16	56.2389	-2.09425	0.367569	-5.69756	1.21531411052811e-08	3.94243200589192e-07	MCM10
169	ENSG00000065361.15	72.9503	-0.951238	0.24312	-3.91263	9.12951186224631e-05	0.000853033	ERBB3
170	ENSG00000065413.19	267.379	-1.16339	0.103899	-11.1973	4.20215383216076e-29	4.45538889204624e-26	ANKRD44
171	ENSG00000065485.19	4227.16	0.570436	0.108563	5.25443	1.48481129240449e-07	3.45000270882219e-06	PDIA5
172	ENSG00000065609.14	1209.13	-0.786342	0.100415	-7.83095	4.84200023531841e-15	7.56140269306118e-13	SNAP91
173	ENSG00000065665.20	1284.05	-0.187849	0.0592107	-3.17254	0.0015111	0.00900355	SEC61A2
[truncated: 3,274 more rows]
