# Supplementary material for: Modulating alternative splicing of MECP2 is a potential therapeutic strategy for Rett syndrome
Source: Sci Transl Med. Author manuscript; Available in PMC 2026 Apr 8. (PMC13061089; doi:10.1126/scitranslmed.adq4529)
Supplement: Supplementary data file S4 [file NIHMS2154394-supplement-Supplementary_data_file_S4.xlsx]

## Sheet: T158M-MU_vs_T158M-WT_NGN2-iN
	baseMean	log2FoldChange	lfcSE	stat	pvalue	padj
ENSG00000000003.14	2533.66	0.568818	0.213539	2.66377	0.00772713	0.0727404
ENSG00000000005.5	51.6412	1.09875	0.510601	2.15187	0.0314078	0.187199
ENSG00000000419.12	2168.38	-0.0805379	0.207427	-0.388272	0.697815	0.882706
ENSG00000000457.13	574.876	0.0393614	0.135239	0.291051	0.771013	0.913924
ENSG00000000460.16	436.287	-0.00537335	0.12901	-0.0416507	0.966777	0.987636
ENSG00000000971.15	3315.08	5.15409	0.746189	6.90721	4.94287161231178e-12	1.4161960870762e-09
ENSG00000001036.13	1732.86	0.60612	0.190778	3.1771	0.00148756	0.0214616
ENSG00000001084.11	1922.7	0.154233	0.173148	0.890761	0.373057	0.691071
ENSG00000001167.14	3066.85	-0.160115	0.10551	-1.51754	0.129131	0.420183
ENSG00000001460.17	951.597	-0.0475505	0.0834068	-0.570103	0.568608	0.820652
ENSG00000001461.16	3880.17	-0.116225	0.150515	-0.77218	0.440008	0.741408
ENSG00000001497.16	2004.38	0.0923203	0.118057	0.781997	0.434216	0.737376
ENSG00000001561.6	1473.11	-0.133008	0.196651	-0.676364	0.49881	0.778232
ENSG00000001617.11	1151.94	-0.190573	0.261803	-0.727925	0.46666	0.758997
ENSG00000001626.14	243.97	2.95568	0.868239	3.40422	0.000663533	0.0114419
ENSG00000001629.9	5513.6	-0.155667	0.112129	-1.38829	0.16505	0.477172
ENSG00000001630.15	203.154	-0.390407	0.241224	-1.61844	0.105568	0.37997
ENSG00000001631.15	2189.59	-0.00900641	0.112928	-0.0797534	0.936433	0.975683
ENSG00000002016.17	2106.12	-0.181525	0.177554	-1.02237	0.306607	0.633335
ENSG00000002079.14	11.7556	0.555272	0.520314	1.06719	0.285887	0.613856
ENSG00000002330.13	458.391	0.0838488	0.135506	0.618781	0.53606	0.802029
ENSG00000002549.12	1239.34	0.233132	0.1911	1.21995	0.222485	0.548925
ENSG00000002587.9	88.283	0.772497	0.415905	1.85739	0.0632559	0.284149
ENSG00000002726.20	144.493	7.72643	1.58187	4.88435	1.03770272800993e-06	6.05498187090496e-05
ENSG00000002746.14	860.028	-0.598905	0.195399	-3.06503	0.00217645	0.0285777
ENSG00000002822.15	482.619	-0.051044	0.175609	-0.290669	0.771304	0.913949
ENSG00000002834.17	10013.6	0.157573	0.0624016	2.52515	0.0115648	0.0963647
ENSG00000002919.14	866.909	-0.0610476	0.112184	-0.544172	0.586323	0.831293
ENSG00000002933.7	399.991	0.922148	0.404461	2.27995	0.0226109	0.152635
ENSG00000003056.7	4087.41	0.00285232	0.157913	0.0180626	0.985589	0.994433
ENSG00000003096.14	1448.48	0.662811	0.270674	2.44875	0.0143354	0.112644
ENSG00000003137.8	162.729	-0.799791	0.255109	-3.1351	0.00171798	0.0239809
ENSG00000003147.17	810.282	0.667214	0.195315	3.41609	0.000635275	0.0110569
ENSG00000003249.13	819.325	-0.380167	0.107687	-3.53029	0.000415109	0.00797666
ENSG00000003393.14	3122.06	-0.162163	0.107891	-1.50302	0.132833	0.426526
ENSG00000003400.14	109.598	3.08059	1.06875	2.88241	0.00394648	0.0449519
ENSG00000003402.19	1322.69	0.964588	0.286449	3.36739	0.00075882	0.0126553
ENSG00000003436.15	2023.61	2.097	0.367673	5.70344	1.17415002558698e-08	1.39573961552223e-06
ENSG00000003509.15	897.762	0.0753973	0.0949465	0.794103	0.427135	0.73282
ENSG00000003756.16	9832.73	-0.064981	0.117214	-0.554381	0.579318	0.827166
ENSG00000003987.13	1621.46	-0.302999	0.15015	-2.01797	0.0435942	0.228857
ENSG00000003989.17	3503.96	0.98668	0.283252	3.4834	0.000495097	0.00915172
ENSG00000004059.10	1639.47	0.0495578	0.122549	0.404393	0.685924	0.878606
ENSG00000004139.13	2518.64	-0.0522507	0.156726	-0.333389	0.738841	0.901362
ENSG00000004142.11	3465.36	-0.0775106	0.0971154	-0.798129	0.424795	0.731438
ENSG00000004399.12	3759.68	-0.231281	0.148965	-1.55258	0.120523	0.407644
ENSG00000004455.16	4497.77	0.203462	0.158696	1.28209	0.199811	0.523676
ENSG00000004468.12	40.1502	-0.744932	0.562284	-1.32483	0.185227	0.504319
ENSG00000004478.7	8132.06	-0.174746	0.18701	-0.93442	0.350088	0.672723
ENSG00000004487.16	8988.81	-0.221724	0.0822482	-2.69579	0.00702212	0.0680839
ENSG00000004534.14	10296.2	-0.0407826	0.117932	-0.345815	0.729482	0.896549
ENSG00000004660.14	767.632	-0.223488	0.131333	-1.70169	0.0888128	0.34475
ENSG00000004700.15	3216.42	-0.0745996	0.15796	-0.47227	0.636734	0.855924
ENSG00000004766.15	1507.14	-0.0457008	0.150132	-0.304404	0.76082	0.910118
ENSG00000004776.12	316.455	1.6965	0.328032	5.17177	2.31891093313881e-07	1.73321142253465e-05
ENSG00000004777.18	1759.46	-0.156884	0.170673	-0.919208	0.357987	0.678332
ENSG00000004779.9	1655.87	-0.0977601	0.193109	-0.506243	0.612686	0.843748
ENSG00000004799.7	580.944	0.845881	0.305905	2.76518	0.00568913	0.0581546
ENSG00000004838.13	203.917	-0.173954	0.276546	-0.629022	0.529335	0.798528
ENSG00000004848.7	688.602	-0.595305	0.249949	-2.38171	0.0172325	0.127774
ENSG00000004864.13	576.59	0.430978	0.260813	1.65244	0.0984447	0.36691
ENSG00000004866.20	1566.39	0.0150298	0.1095	0.137258	0.890827	0.95882
ENSG00000004897.11	3629.31	0.0354721	0.0873513	0.406086	0.68468	0.877917
ENSG00000004948.13	21.1666	0.926433	0.477316	1.94092	0.0522679	0.255281
ENSG00000004961.14	936.708	-0.0945175	0.16382	-0.57696	0.563967	0.818693
ENSG00000004975.11	1497.96	-0.0947868	0.108221	-0.875861	0.381106	0.697443
ENSG00000005001.9	51.1064	2.46707	0.65403	3.77211	0.000161873	0.00378799
ENSG00000005007.12	3734.17	0.0805464	0.096787	0.832203	0.405294	0.716804
ENSG00000005020.12	506.388	0.396075	0.243421	1.62712	0.103712	0.376827
ENSG00000005022.5	4384.65	0.0816266	0.114241	0.71451	0.474912	0.76476
ENSG00000005059.15	608.587	-0.245007	0.178319	-1.37398	0.169448	0.483118
ENSG00000005073.5	51.9826	1.67501	0.640704	2.61433	0.00894028	0.0811524
ENSG00000005075.15	614.91	0.143347	0.121058	1.18412	0.236365	0.56351
ENSG00000005100.12	1586.97	-0.165841	0.0858123	-1.93261	0.0532847	0.257799
ENSG00000005102.12	33.5174	-1.02422	0.750387	-1.36492	0.172277	0.487164
ENSG00000005108.15	1978.56	-0.493104	0.197398	-2.49802	0.012489	0.101925
ENSG00000005156.11	3206.2	-0.00284202	0.0857895	-0.0331278	0.973573	0.990065
ENSG00000005175.9	1967.8	-0.0156519	0.0720941	-0.217103	0.828128	0.936596
ENSG00000005187.11	305.268	1.07243	0.436289	2.45807	0.0139685	0.110541
ENSG00000005189.19	360.734	0.0174227	0.187326	0.093007	0.925898	0.972233
ENSG00000005194.14	1959.42	0.0053482	0.0952834	0.0561294	0.955239	0.983219
ENSG00000005206.16	1384.8	0.209248	0.0930671	2.24836	0.0245534	0.16082
ENSG00000005238.19	1226.71	-0.0286627	0.123597	-0.231905	0.816612	0.931744
ENSG00000005243.9	231.955	1.12419	0.288661	3.89451	9.83984199482674e-05	0.00254515
ENSG00000005249.12	5019.66	-0.244707	0.19315	-1.26693	0.20518	0.529187
ENSG00000005302.17	1447.97	0.102591	0.0935718	1.09639	0.272909	0.601072
ENSG00000005339.14	3280.9	-0.275492	0.160185	-1.71984	0.0854624	0.338174
ENSG00000005379.15	2332.48	-0.300209	0.181983	-1.64965	0.0990138	0.368239
ENSG00000005436.13	1039.04	0.0561187	0.0983401	0.57066	0.56823	0.820652
ENSG00000005448.16	873.423	-0.226849	0.147048	-1.54268	0.122908	0.411678
ENSG00000005469.11	1002.21	0.519854	0.215167	2.41605	0.0156897	0.120243
ENSG00000005471.16	59.1066	-0.507857	0.380227	-1.33567	0.181658	0.499469
ENSG00000005483.20	7771.35	-0.171847	0.124238	-1.38321	0.166601	0.479376
ENSG00000005486.16	2770.1	-0.134875	0.133615	-1.00943	0.31277	0.639727
ENSG00000005513.9	706.519	-0.104583	0.142315	-0.734872	0.462417	0.756647
ENSG00000005700.14	5215.39	0.113026	0.102611	1.10151	0.270676	0.599109
ENSG00000005801.16	2282.71	-0.259746	0.0833205	-3.11743	0.00182437	0.0250898
ENSG00000005810.17	5074.96	-0.237521	0.165477	-1.43537	0.15118	0.455518
ENSG00000005812.10	3807.72	0.0608417	0.133425	0.456	0.64839	0.860798
ENSG00000005844.17	16.6262	-0.488899	0.450981	-1.08408	0.27833	0.605874
ENSG00000005882.11	1230.19	0.101403	0.11573	0.876204	0.380919	0.697443
ENSG00000005884.17	1951.37	0.325214	0.248318	1.30967	0.190307	0.511606
ENSG00000005889.15	2365.29	-0.252202	0.0817579	-3.08474	0.00203729	0.0272305
ENSG00000005893.15	12120.6	-0.00739092	0.14072	-0.0525221	0.958113	0.984003
ENSG00000005961.17	185.403	0.126311	0.23374	0.540393	0.588926	0.832698
ENSG00000005981.12	41.3224	1.61974	0.722369	2.24225	0.024945	0.162623
ENSG00000006007.11	3573.55	0.137504	0.142972	0.961751	0.336175	0.660513
ENSG00000006015.17	172.007	0.586797	0.237206	2.47379	0.0133689	0.107122
ENSG00000006016.10	538.101	-0.100586	0.240792	-0.417728	0.676146	0.874388
ENSG00000006025.11	1409.07	-0.164209	0.177406	-0.925611	0.354648	0.676268
ENSG00000006042.11	2419.31	-0.126262	0.346598	-0.36429	0.715642	0.891078
ENSG00000006047.12	262.969	0.123097	0.202304	0.608477	0.542871	0.806333
ENSG00000006062.14	430.805	-0.0967606	0.12215	-0.792147	0.428275	0.733131
ENSG00000006071.13	490.104	-0.190417	0.197909	-0.962145	0.335977	0.660351
ENSG00000006116.3	124.874	-0.0741429	0.275701	-0.268925	0.787987	0.9203
ENSG00000006118.14	5213.08	-0.184825	0.126173	-1.46485	0.142961	0.443367
ENSG00000006125.17	29227.9	-0.244543	0.114392	-2.13776	0.032536	0.191902
ENSG00000006128.11	491.681	0.469656	0.259903	1.80704	0.0707558	0.303678
ENSG00000006194.9	4867.75	-0.246077	0.206312	-1.19274	0.23297	0.559911
ENSG00000006210.6	773.219	-0.027756	0.222085	-0.124979	0.90054	0.961919
ENSG00000006282.20	783.289	0.123128	0.132133	0.931852	0.351413	0.674052
ENSG00000006283.17	592.823	0.0698828	0.199655	0.350018	0.726325	0.895307
ENSG00000006327.13	409.03	0.844539	0.294687	2.86588	0.00415852	0.0465837
ENSG00000006377.10	342.95	0.208792	0.443719	0.470551	0.637961	0.856119
ENSG00000006432.15	2584.6	-0.381026	0.139495	-2.73147	0.00630525	0.0627102
ENSG00000006451.7	6626.63	-0.308875	0.193645	-1.59506	0.1107	0.389962
ENSG00000006453.13	841.197	0.72714	0.263052	2.76425	0.00570541	0.0582479
ENSG00000006459.10	1481.5	-0.0935925	0.121633	-0.769466	0.441616	0.74216
ENSG00000006468.13	1289.18	0.462216	0.210414	2.1967	0.028042	0.175149
ENSG00000006530.15	2029.29	-0.049784	0.0714658	-0.696613	0.486045	0.771212
ENSG00000006534.15	195.618	0.770429	0.33951	2.26924	0.0232539	0.156013
ENSG00000006555.10	26.1751	3.24034	0.928311	3.49058	0.000481979	0.00897605
ENSG00000006576.16	3146.12	-0.15039	0.17582	-0.855361	0.392351	0.706434
ENSG00000006607.13	1470.17	0.244502	0.142999	1.70981	0.0873001	0.341448
ENSG00000006611.15	490.998	3.48508	0.810986	4.29733	1.72866844750931e-05	0.000634356
ENSG00000006625.17	308.307	0.307662	0.145333	2.11694	0.0342649	0.19792
ENSG00000006634.7	778.479	-0.368309	0.190852	-1.92982	0.0536293	0.258913
ENSG00000006652.13	7459.11	-0.254218	0.228233	-1.11385	0.265342	0.593401
ENSG00000006659.12	13.5375	4.46503	1.23994	3.60101	0.000316978	0.00649297
ENSG00000006695.10	600.623	-0.064663	0.125282	-0.516139	0.605758	0.841294
ENSG00000006704.10	1768.81	-0.0793589	0.112865	-0.703133	0.481973	0.769048
ENSG00000006712.14	2282.61	-0.205695	0.114092	-1.80289	0.0714058	0.305412
ENSG00000006715.15	3998.71	-0.0587285	0.1365	-0.430246	0.667016	0.870198
ENSG00000006740.16	1184.19	-0.30224	0.129412	-2.33548	0.0195183	0.138475
ENSG00000006744.18	2323.84	-0.112492	0.0893625	-1.25883	0.208091	0.532453
ENSG00000006747.14	72.1395	0.913372	0.659556	1.38483	NA	NA
ENSG00000006756.15	1093.61	0.219916	0.241654	0.910043	0.3628	0.68261
ENSG00000006757.11	633.92	-0.681704	0.13719	-4.96905	6.72801938898342e-07	4.27152776434663e-05
ENSG00000006831.9	5069.83	0.11373	0.16336	0.696192	0.486309	0.771212
ENSG00000006837.11	100.335	-0.304658	0.220922	-1.37903	0.167884	0.480887
ENSG00000007001.12	76.917	-0.729338	0.278491	-2.61889	0.00882157	0.0802706
ENSG00000007047.14	3213.61	-0.0967247	0.11308	-0.855368	0.392347	0.706434
ENSG00000007062.11	862.339	0.62066	0.481229	1.28974	0.197141	0.521086
ENSG00000007080.10	1202.53	-0.0416934	0.102719	-0.405896	0.684819	0.877995
ENSG00000007129.17	128.467	0.169594	0.260788	0.650314	0.515489	0.789701
ENSG00000007168.12	20045.3	-0.0994919	0.11946	-0.832847	0.404931	0.716614
ENSG00000007171.17	57.1569	-0.0466136	0.22667	-0.205645	0.837068	0.940043
ENSG00000007174.17	114.87	0.0867323	0.315028	0.275316	0.783073	0.918449
ENSG00000007202.14	6462.75	-0.0693641	0.157473	-0.440483	0.659587	0.866679
ENSG00000007237.18	4595.43	-0.119673	0.22455	-0.532945	0.594072	0.834883
ENSG00000007255.10	251.712	0.453954	0.202766	2.23881	0.0251682	0.163458
ENSG00000007264.14	123.969	0.151729	0.199728	0.759677	0.447447	0.745957
ENSG00000007306.14	185.092	3.514	1.22727	2.86327	0.00419295	0.046852
ENSG00000007314.12	26.4825	-0.312394	0.493304	-0.633268	0.526558	0.796952
ENSG00000007341.18	768.107	0.0786275	0.163368	0.481291	0.63031	0.852023
ENSG00000007350.16	56.4626	-0.570555	0.463443	-1.23112	0.218277	0.544062
ENSG00000007372.22	5874.54	-0.314666	0.576598	-0.545729	0.585252	0.830628
ENSG00000007376.7	159.662	0.158889	0.174652	0.909749	0.362955	0.682713
ENSG00000007384.15	509.684	0.712256	0.17681	4.02836	5.61675219934804e-05	0.00160721
ENSG00000007392.16	4440.43	-0.0332978	0.111433	-0.298816	0.765081	0.911182
ENSG00000007402.11	1699.28	0.0276066	0.15501	0.178095	0.858648	0.948142
ENSG00000007516.13	2618.41	-0.172416	0.136654	-1.26169	0.20706	0.53121
ENSG00000007520.3	796.389	0.0969546	0.12789	0.758107	0.448387	0.746576
ENSG00000007541.16	445.306	0.187204	0.21854	0.856615	0.391658	0.706267
ENSG00000007545.15	899.726	-0.124102	0.0878983	-1.41188	0.157986	0.466217
ENSG00000007866.19	664.287	0.385181	0.191896	2.00724	0.0447241	0.232549
ENSG00000007923.15	1565.05	0.0694007	0.136735	0.507556	0.611765	0.843566
ENSG00000007944.14	719.275	0.621999	0.168366	3.69433	0.00022047	0.00481514
ENSG00000007952.17	45.9938	0.750291	0.371597	2.0191	0.043477	0.228564
ENSG00000007968.6	35.6009	0.690051	0.577445	1.19501	0.232084	0.559191
ENSG00000008018.8	3575.25	0.170602	0.153043	1.11474	0.264964	0.593283
ENSG00000008056.13	1937.55	-0.417724	0.149254	-2.79875	0.00513003	0.0543603
ENSG00000008083.13	3553.25	-0.221289	0.131869	-1.6781	0.0933276	0.354407
ENSG00000008086.11	2244.17	-0.253382	0.150527	-1.6833	0.0923167	0.35211
ENSG00000008118.9	438.888	-0.125479	0.227747	-0.55096	0.581661	0.828645
ENSG00000008128.22	110.646	-0.254932	0.362057	-0.704122	0.481357	0.768527
ENSG00000008130.15	1672.93	0.104558	0.116403	0.898243	0.369056	0.688055
ENSG00000008196.12	375.029	0.216074	0.459032	0.470715	0.637844	0.8561
ENSG00000008197.4	50.7992	-0.121979	0.52095	-0.234147	0.814871	0.931305
ENSG00000008226.19	386.803	0.297858	0.158531	1.87887	0.0602623	0.276054
ENSG00000008256.15	1756.03	0.153514	0.124395	1.23408	0.217173	0.542884
ENSG00000008277.14	2603.99	-0.214384	0.14971	-1.432	0.152145	0.456807
ENSG00000008282.8	2257.68	0.407369	0.181605	2.24316	0.0248864	0.162383
ENSG00000008283.15	836.526	-0.0351961	0.117949	-0.2984	0.765398	0.911182
ENSG00000008294.20	21382.4	-0.124305	0.101789	-1.22121	0.222007	0.548404
ENSG00000008300.16	3394.92	-0.310049	0.13176	-2.35314	0.0186156	0.134071
ENSG00000008311.14	1175.7	0.250519	0.290138	0.863449	0.38789	0.703161
ENSG00000008323.15	204.377	2.29541	0.616014	3.72624	0.00019436	0.00435663
ENSG00000008324.11	1152.39	-0.14458	0.223718	-0.646261	0.51811	0.7916
ENSG00000008382.15	247.426	0.299742	0.25208	1.18907	0.23441	0.561656
ENSG00000008394.12	1593.56	1.39256	0.297523	4.68052	2.86149440702532e-06	0.000141479
ENSG00000008405.11	3433.03	-0.173895	0.205608	-0.845758	0.397688	0.711344
ENSG00000008441.16	1391.64	-0.204278	0.34353	-0.594645	0.552081	0.812346
ENSG00000008513.14	1248.93	0.689386	0.133437	5.16639	2.38662529259889e-07	1.77787673463333e-05
ENSG00000008516.16	72.3281	0.748007	0.383082	1.9526	0.0508666	0.2512
ENSG00000008517.16	429.784	3.79309	0.886133	4.2805	1.86472019686704e-05	0.000677606
ENSG00000008710.19	6047.64	-0.271137	0.175587	-1.54417	0.122547	0.411045
ENSG00000008735.13	2576.71	-0.354287	0.149419	-2.3711	0.0177352	0.130206
ENSG00000008838.19	2705.15	-0.00319459	0.115532	-0.0276511	0.97794	0.991753
ENSG00000008853.16	2032.47	0.367565	0.198594	1.85084	0.0641931	0.286918
ENSG00000008869.11	2994.33	-0.206063	0.151337	-1.36162	0.173318	0.488449
ENSG00000008952.16	15219.5	-0.0968756	0.159995	-0.60549	0.544853	0.807559
ENSG00000008988.9	19612.7	0.182408	0.124479	1.46538	0.142818	0.443176
ENSG00000009307.15	41700.6	-0.140628	0.126607	-1.11074	0.266679	0.594936
ENSG00000009335.17	3148.9	0.193742	0.0928872	2.08578	0.0369985	0.207421
ENSG00000009413.15	4780.87	-0.144257	0.172673	-0.835437	0.403472	0.715862
ENSG00000009694.13	1662.68	-0.218218	0.199166	-1.09566	0.273226	0.601226
ENSG00000009709.11	141.58	-0.0181447	0.54556	-0.0332588	0.973468	0.990065
ENSG00000009724.16	507.927	-0.214548	0.184049	-1.16571	0.243731	0.571324
ENSG00000009765.14	102.489	6.31053	1.31405	4.80235	1.5681254232153e-06	8.61043414201858e-05
ENSG00000009780.15	896.232	-0.194747	0.161004	-1.20958	0.226441	0.553092
ENSG00000009790.14	170.777	0.0559939	0.246854	0.22683	0.820556	0.933458
ENSG00000009830.11	1586.53	-0.213149	0.108174	-1.97043	0.0487896	0.24527
ENSG00000009844.15	6205.88	-0.226483	0.152843	-1.4818	0.138394	0.436083
ENSG00000009950.15	517.08	1.00419	0.49068	2.04652	0.0407054	0.219795
ENSG00000009954.10	7014.15	-0.218566	0.115813	-1.88723	0.0591297	0.273079
ENSG00000010017.12	4501.95	-0.192881	0.0838428	-2.30051	0.0214194	0.147332
ENSG00000010072.15	835.872	-0.174342	0.0907585	-1.92095	0.0547384	0.262174
ENSG00000010165.19	1507.05	-0.0770478	0.124082	-0.620941	0.534638	0.801028
ENSG00000010219.13	897.959	-0.156928	0.206025	-0.761694	0.446243	0.744958
ENSG00000010244.18	6702.36	-0.0778665	0.104711	-0.743632	0.457099	0.752668
ENSG00000010256.10	2390.81	0.186268	0.101944	1.82716	0.0676751	0.29568
ENSG00000010270.13	5578.48	-0.230083	0.185854	-1.23797	0.215726	0.541326
ENSG00000010278.13	2113.71	0.686893	0.282696	2.42979	0.0151076	0.116993
ENSG00000010282.14	19.2499	-0.663871	0.478335	-1.38788	0.165173	0.477343
ENSG00000010292.12	2691.26	-0.22013	0.139333	-1.57989	0.114133	0.396556
ENSG00000010295.19	578.826	0.0403344	0.105804	0.381217	0.703043	0.885992
ENSG00000010310.8	651.784	0.0684421	0.180787	0.378579	0.705001	0.887126
ENSG00000010318.20	437.641	-0.237304	0.108341	-2.19034	0.0284993	0.176354
ENSG00000010319.6	17.7673	-0.479838	0.673471	-0.712484	0.476165	0.765784
ENSG00000010322.15	6235.82	-0.0870976	0.123225	-0.70682	0.479679	0.767623
ENSG00000010327.10	206.012	-0.103646	0.189386	-0.547272	0.584192	0.83041
ENSG00000010361.13	796.099	0.0576988	0.0942624	0.612108	0.540466	0.805115
ENSG00000010379.15	26.9677	-0.640291	0.825485	-0.775653	0.437954	0.739732
ENSG00000010404.17	18734.5	-0.409898	0.195256	-2.09929	0.0357915	0.203529
ENSG00000010539.11	598.624	-0.0811717	0.0883311	-0.918947	0.358123	0.678332
ENSG00000010610.9	66.6099	0.798176	0.261969	3.04684	0.00231263	0.0298807
ENSG00000010626.14	1038.15	-0.049725	0.0902361	-0.551054	0.581597	0.828638
ENSG00000010671.15	12.605	0.458187	0.661767	0.692369	0.488706	0.773062
ENSG00000010704.18	129.083	1.11033	0.360831	3.07716	0.00208984	0.0276681
ENSG00000010803.16	1184.37	0.0644166	0.136809	0.47085	0.637748	0.8561
ENSG00000010810.17	8557.98	-0.165476	0.131235	-1.26091	0.20734	0.531746
ENSG00000010818.9	2293.77	-0.0327589	0.173102	-0.189246	0.8499	0.945287
ENSG00000010932.16	113.334	2.78617	0.534277	5.21485	1.83968098369748e-07	1.40798598026271e-05
ENSG00000011007.12	4395.25	-0.128029	0.180559	-0.709071	0.47828	0.767037
ENSG00000011009.10	1486.01	0.00754665	0.111669	0.0675804	0.94612	0.979654
ENSG00000011021.21	6610.78	-0.485763	0.29188	-1.66426	0.0960608	0.36111
ENSG00000011028.13	6987.51	0.363805	0.216659	1.67916	0.0931217	0.353811
ENSG00000011083.8	107.601	-0.340257	0.26254	-1.29602	0.194968	0.518012
ENSG00000011105.12	1761.5	0.246115	0.18901	1.30213	0.192873	0.51479
ENSG00000011114.14	1990.21	-0.0176017	0.095089	-0.185108	0.853145	0.946663
ENSG00000011132.11	343.055	0.266586	0.155478	1.71462	0.0864146	0.339759
ENSG00000011143.16	1259.71	-0.12409	0.138064	-0.898786	0.368767	0.687962
ENSG00000011198.8	1557.19	0.0400492	0.143638	0.278821	0.780382	0.917604
ENSG00000011201.11	1515.97	-0.358805	0.249811	-1.4363	0.150916	0.455196
ENSG00000011243.17	8841.89	-0.278905	0.130621	-2.13522	0.0327428	0.192622
ENSG00000011258.15	2158.75	-0.0682057	0.0773472	-0.881813	0.377878	0.695081
ENSG00000011260.13	2231.73	-0.0159039	0.162761	-0.0977133	0.92216	0.971106
ENSG00000011275.18	2959.75	0.0439233	0.112594	0.390102	0.696461	0.881959
ENSG00000011295.15	3907.01	-0.226941	0.0749791	-3.02673	0.00247215	0.031552
ENSG00000011304.19	5864.18	0.0447214	0.152118	0.293992	0.768764	0.912877
ENSG00000011332.19	1782.46	-0.198371	0.206362	-0.961274	0.336415	0.660766
ENSG00000011347.9	4153.18	-0.223966	0.116839	-1.91688	0.0552527	0.263674
ENSG00000011376.10	1468.68	0.090019	0.157348	0.572102	0.567253	0.820115
ENSG00000011405.13	6808.94	-0.0230346	0.198437	-0.11608	0.907589	0.965005
ENSG00000011422.11	507.143	2.09216	0.395497	5.28996	1.22342780051234e-07	9.79966385161312e-06
ENSG00000011426.10	594.629	0.00733194	0.249714	0.0293614	0.976576	0.991269
ENSG00000011451.18	1844.31	-0.0369272	0.0926893	-0.398398	0.690337	0.880316
ENSG00000011454.16	6956.73	-0.18757	0.0912198	-2.05625	0.0397588	0.217032
ENSG00000011465.16	6513.91	1.96901	0.356435	5.52418	3.31023926250757e-08	3.30255477850532e-06
ENSG00000011478.11	648.35	-0.0300011	0.307271	-0.0976374	0.92222	0.971106
ENSG00000011485.14	3007.25	-0.0639079	0.0779841	-0.819499	0.412502	0.722318
ENSG00000011523.13	2239.9	-0.151033	0.154491	-0.977617	0.328264	0.65439
ENSG00000011566.14	2565.7	0.0706	0.0703599	1.00341	0.315662	0.643123
ENSG00000011638.10	1558.81	-0.0433787	0.125351	-0.346059	0.729298	0.896548
ENSG00000011677.12	1874.19	-0.181184	0.202874	-0.893088	0.37181	0.690363
ENSG00000012048.21	163.447	0.474019	0.413063	1.14757	0.251146	0.578501
ENSG00000012061.15	1746.77	-0.177558	0.0723948	-2.45263	0.0141815	0.11183
ENSG00000012171.19	1592.67	1.90335	0.619314	3.07331	0.00211696	0.0279444
ENSG00000012174.11	2193.86	-0.0343698	0.120717	-0.284714	0.775864	0.916099
ENSG00000012211.12	129.999	0.585038	0.265265	2.20549	0.0274199	0.172565
ENSG00000012232.8	5137.29	-0.255402	0.139139	-1.83559	0.0664178	0.292416
ENSG00000012504.13	162.708	6.4097	1.32895	4.82313	1.41322015913367e-06	7.91544965321285e-05
ENSG00000012660.13	14070.5	0.0702965	0.279456	0.251548	0.801391	0.926175
ENSG00000012779.10	48.2674	0.724675	0.302825	2.39305	0.0167091	0.12548
ENSG00000012822.15	5310.31	-0.00908816	0.0780025	-0.116511	0.907247	0.964795
ENSG00000012963.14	1564.18	-0.139217	0.135144	-1.03014	0.302943	0.62954
ENSG00000012983.11	4752.49	-0.0686215	0.0785298	-0.873828	0.382212	0.698306
ENSG00000013016.15	1081.79	-0.0995028	0.121161	-0.821246	0.411506	0.721452
ENSG00000013275.7	3817.19	-0.234402	0.24506	-0.956509	0.338815	0.663208
ENSG00000013288.8	1395.69	0.160872	0.142637	1.12784	0.259387	0.587835
ENSG00000013293.5	1124.56	0.146988	0.299632	0.490562	0.623737	0.848713
ENSG00000013297.11	259.883	5.15895	0.813459	6.34199	2.26811164849108e-10	4.12095602605517e-08
ENSG00000013306.15	1942.28	0.125612	0.180114	0.697402	0.485551	0.771054
ENSG00000013364.18	3456.02	-0.107716	0.205028	-0.525374	0.599323	0.837896
ENSG00000013374.16	4315.11	-0.160595	0.198397	-0.809462	0.418249	0.726378
ENSG00000013375.15	10778.6	-0.0459595	0.208707	-0.220211	0.825707	0.936078
ENSG00000013392.7	1091.11	-0.121579	0.095674	-1.27076	0.203814	0.527975
ENSG00000013441.15	8597.03	-0.158047	0.196662	-0.803651	0.421599	0.728459
ENSG00000013503.9	501.102	0.296345	0.176298	1.68093	0.0927759	0.353259
ENSG00000013523.9	1369.73	0.0292924	0.0814032	0.359843	0.718964	0.892485
ENSG00000013561.17	2533.31	-0.0151951	0.102703	-0.147951	0.882381	0.955678
ENSG00000013563.13	921.658	0.564903	0.193707	2.91628	0.00354236	0.0413177
ENSG00000013573.16	565.221	0.0463915	0.0986388	0.470317	0.638129	0.856125
ENSG00000013583.8	1098.76	0.285013	0.146646	1.94354	0.0519507	0.254381
ENSG00000013588.7	1430.88	3.65244	0.88374	4.13293	3.58164584378229e-05	0.00113865
ENSG00000013619.13	407.254	-0.0352293	0.158403	-0.222403	0.824	0.935292
ENSG00000013725.14	56.4094	-0.441482	0.327444	-1.34827	0.177572	0.494038
ENSG00000013810.18	553.21	-0.400425	0.318681	-1.25651	0.208933	0.533169
ENSG00000014123.9	5464.69	-0.00922339	0.201137	-0.0458561	0.963425	0.986331
ENSG00000014138.8	616.767	0.100427	0.16568	0.606151	0.544415	0.807307
ENSG00000014164.6	973.938	-0.194629	0.193645	-1.00508	0.314859	0.642246
ENSG00000014216.15	2359.31	0.0384026	0.144135	0.266434	0.789905	0.920916
ENSG00000014257.15	14.494	1.77547	0.856583	2.07274	0.0381963	0.211867
ENSG00000014641.17	9455.39	-0.152212	0.231337	-0.657965	0.51056	0.785662
ENSG00000014824.13	6330.07	-0.197502	0.113621	-1.73826	0.0821655	0.330555
ENSG00000014914.20	969.302	0.743097	0.272877	2.72319	0.0064654	0.0639614
ENSG00000014919.12	3132.31	0.0645119	0.115435	0.55886	0.576257	0.825537
ENSG00000015133.18	783.805	-0.508635	0.190895	-2.66448	0.00771069	0.0727404
ENSG00000015153.14	1521	-0.427776	0.226503	-1.88861	0.0589438	0.272672
ENSG00000015171.19	5130.61	0.0355859	0.167728	0.212164	0.831979	0.938466
ENSG00000015285.10	29.8932	0.416378	0.375965	1.10749	0.268081	0.596482
ENSG00000015413.9	56.982	2.44265	0.815339	2.99587	0.00273663	0.0339956
ENSG00000015475.18	814.254	-0.218311	0.129763	-1.68238	0.0924953	0.352519
ENSG00000015479.18	300.761	0.133609	0.200076	0.667788	0.504269	0.781333
ENSG00000015520.14	207.431	2.4763	1.0103	2.45104	0.0142443	0.112207
ENSG00000015532.9	944.301	0.353459	0.110358	3.20285	0.00136074	0.01999
ENSG00000015568.12	30.907	0.0759132	0.281214	0.269948	0.7872	0.919846
ENSG00000015592.16	14112.8	-0.230692	0.125919	-1.83207	0.0669414	0.293642
ENSG00000015676.17	6880.58	-0.221623	0.127151	-1.74299	0.0813346	0.32885
ENSG00000016082.14	772.375	-0.945474	0.214976	-4.39805	1.09229096109563e-05	0.000439829
ENSG00000016391.10	245	0.918173	0.333946	2.74947	0.00596923	0.0601774
ENSG00000016402.13	11.4793	1.6589	0.856205	1.9375	0.0526838	0.256464
ENSG00000016490.15	4482.42	9.21397	1.77755	5.18351	2.17746258335448e-07	1.64398425043263e-05
ENSG00000016864.18	3820.61	0.148434	0.111115	1.33586	0.181594	0.499416
ENSG00000017260.19	8994.48	-0.14776	0.098179	-1.50501	0.132322	0.426037
ENSG00000017427.16	281.892	-0.120993	0.528666	-0.228865	0.818974	0.933122
ENSG00000017483.14	140.079	0.681497	0.334743	2.03588	0.0417624	0.22306
ENSG00000017797.12	2780.54	0.159871	0.101826	1.57004	0.116406	0.400467
ENSG00000018189.12	17902.1	-0.203083	0.130903	-1.55139	0.120807	0.40801
ENSG00000018236.14	11614.3	-0.337549	0.184075	-1.83376	0.0666901	0.293199
ENSG00000018280.16	15.3514	0.120161	0.410784	0.292516	0.769892	0.913488
ENSG00000018408.14	2632.43	1.09308	0.206134	5.30275	1.14068136182272e-07	9.2034054701374e-06
ENSG00000018510.14	3934.05	-0.025321	0.1201	-0.210833	0.833018	0.938888
ENSG00000018607.6	16.6987	0.176494	0.49055	0.359789	0.719005	0.892487
ENSG00000018610.14	1217.94	-0.00732879	0.107895	-0.0679252	0.945845	0.979637
ENSG00000018625.14	4468.24	-0.138329	0.326584	-0.423565	0.671883	0.872611
ENSG00000018699.11	592.376	0.184428	0.134287	1.37339	0.169631	0.483398
ENSG00000018869.16	244.981	-0.124578	0.147998	-0.841754	0.399926	0.712666
ENSG00000019144.18	2822.04	-0.0395992	0.19204	-0.206202	0.836633	0.939965
ENSG00000019186.9	20.0479	0.767685	0.515144	1.49023	0.136163	0.432792
ENSG00000019485.13	746.383	0.427363	0.230007	1.85804	0.0631632	0.28379
ENSG00000019505.7	14519.1	-0.530066	0.192242	-2.75728	0.00582837	0.059125
ENSG00000019549.10	598.701	1.2865	0.361509	3.5587	0.000372689	0.00732528
ENSG00000019582.14	594.917	0.735052	0.462982	1.58765	0.112366	0.393044
ENSG00000019991.16	273.76	1.35206	0.311646	4.33846	1.43484424059783e-05	0.000550015
ENSG00000019995.6	6603.56	-0.26724	0.148557	-1.79891	0.0720326	0.306626
ENSG00000020129.15	2101.2	-0.156815	0.0761507	-2.05928	0.0394677	0.216
ENSG00000020181.17	1487.33	0.960431	0.148651	6.461	1.04014381576994e-10	2.1325811004428e-08
ENSG00000020256.19	944.604	0.0297155	0.0972421	0.305583	0.759922	0.909815
ENSG00000020426.10	605.507	-0.0310369	0.0807993	-0.384124	0.700887	0.884489
ENSG00000020577.13	2396.3	0.219433	0.178043	1.23247	0.217773	0.543497
ENSG00000020633.18	71.5817	1.38122	0.365647	3.77747	0.000158432	0.00371915
ENSG00000020922.12	1479.31	-0.214556	0.171845	-1.24854	0.211834	0.537031
ENSG00000021300.13	883.192	-0.615305	0.201435	-3.0546	0.00225357	0.0293148
ENSG00000021355.12	203.033	0.824472	0.498145	1.65509	0.0979072	0.365583
ENSG00000021461.16	10.8313	-0.204349	0.551556	-0.370495	0.711013	0.889177
ENSG00000021488.12	44.6151	0.704657	0.625678	1.12623	NA	NA
ENSG00000021574.12	4591.26	-0.25327	0.146919	-1.72388	0.0847295	0.336928
ENSG00000021645.18	1688.24	-0.158704	0.266259	-0.59605	0.551142	0.811824
ENSG00000021762.19	1161.21	0.0138076	0.162644	0.0848948	0.932345	0.974224
ENSG00000021776.10	3784.98	-0.215382	0.123587	-1.74276	0.0813755	0.32889
ENSG00000021826.15	1472.32	1.33115	0.771608	1.72517	0.0844977	0.336245
ENSG00000022267.16	7633.06	0.13613	0.154544	0.880851	0.378398	0.695296
ENSG00000022277.12	2891.5	-0.142395	0.14674	-0.970393	0.331851	0.657406
ENSG00000022355.16	201.97	0.381142	0.397698	0.958371	0.337876	0.662123
ENSG00000022567.9	629.448	-0.076125	0.148231	-0.513557	0.607562	0.841825
ENSG00000022840.15	8259.49	-0.13991	0.100303	-1.39486	0.163057	0.47454
ENSG00000022976.15	480.299	0.210081	0.172377	1.21873	0.222948	0.549288
ENSG00000023041.11	1642.29	0.184628	0.109646	1.68386	0.0922084	0.351951
ENSG00000023171.17	3616.09	-0.309164	0.144797	-2.13516	0.0327478	0.192622
ENSG00000023191.16	2053.85	-0.0450304	0.166707	-0.270117	0.787071	0.919846
ENSG00000023228.13	6136.63	-0.0298905	0.0956161	-0.31261	0.754577	0.907211
ENSG00000023287.12	7607.59	-0.188927	0.0953645	-1.9811	0.0475801	0.241444
ENSG00000023318.7	7157.76	-0.0724675	0.204232	-0.35483	0.722717	0.894041
ENSG00000023330.14	3010.6	-0.0833672	0.107648	-0.774443	0.438669	0.740268
ENSG00000023445.13	175.404	1.18929	0.559857	2.12427	0.0336474	0.195872
ENSG00000023516.8	10135.9	-0.239529	0.126117	-1.89926	0.0575302	0.26931
ENSG00000023572.9	1485.68	-0.249625	0.321565	-0.776283	0.437582	0.739424
ENSG00000023608.4	410.819	0.00612575	0.13495	0.0453926	0.963794	0.986438
ENSG00000023697.12	541.479	0.928198	0.245316	3.78368	0.000154527	0.00363512
ENSG00000023734.10	12352.9	-0.133002	0.183743	-0.723847	0.469159	0.761001
ENSG00000023839.10	162.669	3.46248	0.903174	3.83368	0.000126241	0.00310367
ENSG00000023892.10	61.1712	0.99612	0.398291	2.50099	0.0123848	0.101346
ENSG00000023902.13	1282.68	-0.25959	0.192483	-1.34864	0.177452	0.493947
ENSG00000023909.9	1246.12	0.120251	0.19485	0.61715	0.537136	0.802562
ENSG00000024048.10	3406.75	-0.0790414	0.103337	-0.764891	0.444336	0.743842
ENSG00000024422.11	1671.64	0.812456	0.187597	4.33086	1.48529307531433e-05	0.000562599
ENSG00000024526.16	304.646	-0.381713	0.321848	-1.186	0.235621	0.56263
ENSG00000024862.17	420.699	-0.0674299	0.165757	-0.406799	0.684155	0.877895
ENSG00000025039.14	3609.63	-0.241187	0.129084	-1.86845	0.0616999	0.279937
ENSG00000025156.12	3841.48	-0.265229	0.157067	-1.68864	0.091289	0.350118
ENSG00000025293.16	5046.24	-0.275313	0.141166	-1.95028	0.0511426	0.251818
ENSG00000025423.11	121.875	-0.217518	0.222967	-0.975561	0.329282	0.655338
ENSG00000025434.18	550.158	0.727245	0.278495	2.61134	0.00901881	0.0814832
ENSG00000025708.13	83.43	0.571378	0.382132	1.49524	0.134852	0.429789
ENSG00000025770.18	1110.24	0.0551439	0.0937039	0.588491	0.556203	0.814355
ENSG00000025772.7	970.775	0.207831	0.148741	1.39726	0.162335	0.473178
ENSG00000025796.13	12463.6	-0.143567	0.176834	-0.811874	0.416864	0.725733
ENSG00000025800.13	5504.21	-0.105778	0.130009	-0.813625	0.41586	0.725328
ENSG00000026025.15	54807.2	0.647266	0.176344	3.67047	0.000242106	0.00519838
ENSG00000026036.22	20.4687	-0.166325	0.416866	-0.398989	0.689901	0.880316
ENSG00000026103.21	633.554	1.09133	0.332757	3.27966	0.00103931	0.0163682
ENSG00000026297.15	361.897	0.653329	0.2	3.26665	0.00108829	0.0169841
ENSG00000026508.18	4880.82	0.425583	0.295723	1.43913	0.150114	0.454303
ENSG00000026559.13	310.653	0.102476	0.244566	0.419011	0.675208	0.874076
ENSG00000026652.13	3215.83	-0.267565	0.15351	-1.74299	0.0813362	0.32885
ENSG00000026950.16	2685.29	0.0875517	0.112286	0.779719	0.435556	0.738305
ENSG00000027001.9	329.688	0.306785	0.155669	1.97075	0.0487526	0.245222
ENSG00000027075.14	220.898	2.20638	0.505437	4.3653	1.26948921433361e-05	0.000495123
ENSG00000027644.4	32.8623	0.817442	0.468577	1.74452	0.0810684	0.328354
ENSG00000027697.14	3887.04	0.443731	0.16237	2.73284	0.00627911	0.062478
ENSG00000027847.13	536.739	0.258928	0.124393	2.08154	0.0373845	0.208554
ENSG00000027869.11	39.7049	0.0706973	0.334246	0.211513	0.832487	0.938716
ENSG00000028116.16	645.536	0.365781	0.164201	2.22765	0.0259042	0.166366
ENSG00000028137.18	180.341	1.36651	0.490512	2.78588	0.00533819	0.0556687
ENSG00000028203.17	4166.02	0.0182115	0.124138	0.146703	0.883366	0.956077
ENSG00000028277.21	938.86	-0.314147	0.150357	-2.08933	0.0366777	0.206684
ENSG00000028310.17	1992.78	0.0300826	0.124202	0.242206	0.80862	0.929294
ENSG00000028528.14	4593.7	-0.0448002	0.100738	-0.444721	0.656521	0.865182
ENSG00000028839.9	1977.83	-0.0688806	0.114239	-0.602954	0.546539	0.808539
ENSG00000029153.14	482.522	0.197677	0.22147	0.892568	0.372088	0.690586
ENSG00000029363.16	11524.5	-0.224223	0.160947	-1.39315	0.163574	0.47518
ENSG00000029364.11	9599.92	-0.122572	0.206765	-0.592809	0.553309	0.812388
ENSG00000029534.20	388.352	-0.13142	0.222332	-0.591099	0.554454	0.813525
ENSG00000029639.10	399.936	0.142038	0.176228	0.805992	0.420248	0.727531
ENSG00000029725.16	7352.52	-0.155004	0.105334	-1.47155	0.141144	0.440111
ENSG00000029993.14	3096.52	0.0134944	0.201403	0.067002	0.94658	0.979817
ENSG00000030066.13	2586.57	-0.0442544	0.0921557	-0.480213	0.631076	0.852664
ENSG00000030110.12	537.941	0.149195	0.200644	0.74358	0.457131	0.752668
ENSG00000030304.13	10.3394	0.143616	0.889003	0.161547	0.871663	0.952864
ENSG00000030419.16	756.84	0.178024	0.128361	1.3869	0.165473	0.477838
ENSG00000030582.17	2662.67	0.718825	0.210363	3.41707	0.000632988	0.0110257
ENSG00000031003.10	1768.39	-0.142583	0.121681	-1.17178	0.241286	0.569044
ENSG00000031081.10	299.365	0.788094	0.41278	1.90923	0.056232	0.265794
ENSG00000031691.6	375.301	-0.149375	0.13315	-1.12185	0.261924	0.590307
ENSG00000031698.12	8868.43	0.0459979	0.0876506	0.524787	0.599731	0.838239
ENSG00000031823.14	2098.03	0.00550283	0.0810796	0.0678694	0.94589	0.979637
ENSG00000032219.18	2885.53	-0.119474	0.100212	-1.19221	0.233177	0.559966
ENSG00000032389.12	822.19	0.0434702	0.134857	0.322342	0.747193	0.904419
ENSG00000032444.16	1217.19	0.127998	0.0927697	1.37974	0.167667	0.480758
ENSG00000032742.17	426.111	0.169708	0.220826	0.768515	0.442181	0.742612
ENSG00000033011.11	450.225	0.217759	0.107439	2.02681	0.0426816	0.225923
ENSG00000033030.13	944.955	0.151319	0.142874	1.05911	0.289549	0.616949
ENSG00000033050.8	291.229	-0.0181786	0.126454	-0.143756	0.885693	0.956744
ENSG00000033100.16	1314.41	0.34907	0.123127	2.83503	0.00458208	0.0498056
ENSG00000033122.18	1129.37	-0.32511	0.181044	-1.79575	0.0725342	0.308221
ENSG00000033170.16	1773.17	0.249513	0.115986	2.15124	0.031457	0.187317
ENSG00000033178.12	7422.21	-0.194233	0.130832	-1.4846	0.137651	0.435276
ENSG00000033327.12	3497.64	-0.244225	0.110626	-2.20767	0.0272676	0.172092
ENSG00000033627.16	9866.01	-0.312254	0.171491	-1.82082	0.0686348	0.298009
ENSG00000033800.13	4424.07	-0.0363388	0.0805993	-0.450857	0.652093	0.863123
ENSG00000033867.16	3626.2	-0.133588	0.104794	-1.27477	0.202392	0.526073
ENSG00000034053.14	2772.4	-0.091619	0.199922	-0.458274	0.646756	0.859878
ENSG00000034152.18	653.359	0.288068	0.158611	1.81619	0.0693413	0.299997
ENSG00000034239.10	157.164	-0.235475	0.360253	-0.653638	0.513345	0.788013
ENSG00000034510.5	29336	0.171679	0.12208	1.40629	0.159639	0.468682
ENSG00000034533.11	833.864	-0.0530764	0.114792	-0.462369	0.643817	0.858464
ENSG00000034677.12	4178.91	0.0746145	0.19836	0.376157	0.7068	0.887292
ENSG00000034693.14	556.341	-0.0179209	0.111862	-0.160206	0.872719	0.953436
ENSG00000034713.7	6142.06	-0.240926	0.147008	-1.63886	0.101242	0.37256
ENSG00000035115.21	2546.95	0.719336	0.249735	2.8804	0.00397176	0.0451582
ENSG00000035141.7	1643.66	0.0534595	0.124453	0.429557	0.667518	0.870509
ENSG00000035403.17	4515.26	0.380241	0.112571	3.37781	0.000730666	0.0123051
ENSG00000035499.12	239.524	-0.120632	0.305628	-0.394703	0.693062	0.881423
ENSG00000035664.11	60.9642	0.375503	0.429957	0.873349	0.382473	0.698437
ENSG00000035681.7	695.01	0.684458	0.197398	3.46741	0.000525498	0.00950148
ENSG00000035687.9	1591.52	0.184785	0.127817	1.4457	0.148262	0.451104
ENSG00000035862.12	21962.4	0.251039	0.152716	1.64383	0.100212	0.371213
ENSG00000035928.15	4985.75	-0.0746737	0.0909172	-0.821338	0.411454	0.721421
ENSG00000036054.12	5538.96	-0.187972	0.260368	-0.721948	0.470327	0.761709
ENSG00000036257.12	6326.01	-0.178548	0.0872186	-2.04714	0.0406448	0.219604
ENSG00000036448.9	178.266	-0.21447	0.25586	-0.838231	0.401901	0.714437
ENSG00000036530.8	677.043	-0.201487	0.183576	-1.09757	0.272394	0.600698
ENSG00000036549.12	3503.26	-0.105081	0.108083	-0.972219	0.330942	0.657133
ENSG00000036565.14	21.2366	1.3913	0.569067	2.44487	0.0144903	0.113545
ENSG00000036672.15	379.682	-0.0145992	0.15762	-0.0926229	0.926203	0.972291
ENSG00000037042.8	2140.23	-0.0492756	0.13207	-0.373103	0.709072	0.88853
ENSG00000037241.7	802.129	-0.09946	0.107274	-0.927163	0.353842	0.675695
ENSG00000037280.15	79.1932	0.207173	0.226691	0.913898	0.36077	0.680906
ENSG00000037474.14	2862.92	0.0608924	0.100131	0.608126	0.543104	0.806571
ENSG00000037637.10	2274.17	-0.175661	0.0856785	-2.05023	0.0403418	0.218686
ENSG00000037749.11	2038.93	-0.0979069	0.123438	-0.793164	0.427682	0.733131
ENSG00000037757.13	905.209	0.137092	0.0972739	1.40934	0.158734	0.467314
ENSG00000037897.16	242.841	0.146069	0.164385	0.888574	0.374232	0.692133
ENSG00000037965.5	17.1423	2.73767	1.07551	2.54547	0.010913	0.0926255
ENSG00000038002.8	216.293	0.79583	0.228621	3.48101	0.000499531	0.00921083
ENSG00000038210.12	411.339	0.717771	0.282217	2.54333	0.0109802	0.092879
ENSG00000038219.12	6807.38	-0.247888	0.120238	-2.06165	0.0392412	0.215211
ENSG00000038274.16	2569.7	-0.0501737	0.127618	-0.393155	0.694205	0.881671
ENSG00000038295.7	65.9009	0.489306	0.427305	1.1451	0.252168	0.579938
ENSG00000038358.14	1785.3	-0.0423139	0.156138	-0.271004	0.786388	0.919835
ENSG00000038382.19	6582.13	-0.119011	0.1725	-0.689919	0.490245	0.774002
ENSG00000038427.15	8866.39	0.664874	0.310825	2.13906	0.0324305	0.191532
ENSG00000038532.15	1840.89	-0.0931771	0.0979248	-0.951516	0.341342	0.665488
ENSG00000039068.18	2376.29	3.12639	0.753949	4.14668	3.37325191565942e-05	0.00109567
ENSG00000039123.15	5161.59	-0.07052	0.0817186	-0.862961	0.388159	0.703177
ENSG00000039139.9	53.3485	0.207497	0.406494	0.510455	0.609732	0.843307
ENSG00000039319.16	4008.17	-0.0355612	0.146673	-0.242453	0.80843	0.929122
ENSG00000039523.19	2798.4	-0.336103	0.111552	-3.01297	0.00258708	0.0326644
ENSG00000039537.13	69.8872	2.65898	0.421711	6.30522	2.87785525467975e-10	5.10431025647484e-08
ENSG00000039560.13	3257.91	0.0723826	0.159831	0.45287	0.650642	0.862075
ENSG00000039600.10	11.5396	0.0914473	0.503893	0.181482	0.85599	0.947951
ENSG00000039650.11	1662.17	-0.0749513	0.103142	-0.726682	0.467421	0.759773
ENSG00000040199.18	1939.69	-0.341097	0.13184	-2.5872	0.00967588	0.0858422
ENSG00000040275.16	829.613	0.0221333	0.141173	0.156781	0.875417	0.954193
ENSG00000040341.17	3748.44	-0.320054	0.121908	-2.62538	0.00865529	0.0792009
ENSG00000040487.12	269.228	-0.0739999	0.124193	-0.595844	0.55128	0.811824
ENSG00000040531.14	412.795	0.32177	0.178957	1.79803	0.0721726	0.307046
ENSG00000040608.13	299.052	-0.364849	0.197317	-1.84905	0.0644506	0.287321
ENSG00000040633.12	932.273	0.224147	0.221182	1.01341	0.310866	0.638356
ENSG00000040731.10	713.834	-0.0433924	0.179447	-0.241812	0.808926	0.929454
ENSG00000040933.15	4072.36	-0.336225	0.10275	-3.27227	0.00106687	0.016708
ENSG00000041353.9	1325.56	0.364388	0.271139	1.34392	0.178975	0.495753
ENSG00000041357.15	3910.37	0.0902984	0.0847564	1.06539	0.2867	0.614386
ENSG00000041515.15	744.505	-0.138639	0.297754	-0.465614	0.641492	0.85819
ENSG00000041802.10	1794.94	-0.0954875	0.104664	-0.912321	0.3616	0.681311
ENSG00000041880.14	239.937	0.140092	0.169059	0.828657	0.407299	0.71817
ENSG00000041982.15	5070.49	0.400169	0.53973	0.741424	0.458436	0.753374
ENSG00000041988.15	1259.26	-0.069363	0.0915414	-0.757722	0.448617	0.746725
ENSG00000042062.11	79.2959	1.41195	0.483149	2.9224	0.00347349	0.040663
ENSG00000042088.13	1194.51	-0.0705315	0.0835615	-0.844067	0.398632	0.711899
ENSG00000042286.14	318.547	0.0255934	0.146336	0.174895	0.861162	0.949072
ENSG00000042317.16	972.053	-0.105658	0.10787	-0.979492	0.327337	0.653679
ENSG00000042429.11	327.902	-0.107233	0.153975	-0.696432	0.486159	0.771212
ENSG00000042445.13	1975.97	-0.00542941	0.211699	-0.0256468	0.979539	0.992299
ENSG00000042493.15	404.314	1.02852	0.305267	3.36923	0.000753794	0.0126091
ENSG00000042753.11	1679.01	0.183167	0.128926	1.42072	0.155399	0.461953
ENSG00000042781.12	26.4436	-0.373256	0.307422	-1.21415	0.22469	0.551013
ENSG00000042832.11	29.9335	0.961663	0.534553	1.799	0.0720181	0.306622
ENSG00000042980.12	194.181	-1.15968	0.622026	-1.86436	0.0622717	0.281084
ENSG00000043039.6	12.7268	1.06966	0.645307	1.65759	0.0973993	0.364622
ENSG00000043093.13	1814.69	0.0306573	0.12213	0.251022	0.801797	0.926267
ENSG00000043143.20	830.073	0.0300542	0.183047	0.164188	0.869583	0.951991
ENSG00000043355.11	2595.53	0.0121271	0.304419	0.0398369	0.968223	0.988274
ENSG00000043514.15	947.778	0.0278335	0.0915515	0.30402	0.761113	0.910162
ENSG00000043591.5	16.244	1.09139	0.497349	2.19441	0.028206	0.175342
ENSG00000044090.8	6018.56	-0.0364551	0.165827	-0.219838	0.825997	0.936221
ENSG00000044115.20	18084.3	0.0257256	0.114701	0.224283	0.822537	0.934903
ENSG00000044446.11	1005.22	0.437023	0.162602	2.68768	0.00719499	0.0692181
ENSG00000044459.14	752.858	-0.00360669	0.168781	-0.021369	0.982951	0.993717
ENSG00000044524.10	2059.81	-0.194555	0.134876	-1.44247	0.149169	0.452768
ENSG00000044574.7	35536.4	0.239109	0.168939	1.41536	0.156964	0.464429
ENSG00000046604.12	4966.53	1.03636	0.33307	3.11155	0.00186107	0.0254536
ENSG00000046647.13	497.111	-0.258954	0.219031	-1.18227	0.2371	0.564232
ENSG00000046651.14	1931.55	-0.34709	0.132211	-2.62527	0.00865794	0.0792009
ENSG00000046653.14	23650.6	-0.641203	0.216597	-2.96035	0.00307286	0.0372813
ENSG00000046889.18	416.622	-0.533653	0.263569	-2.02472	0.0428964	0.226685
ENSG00000047056.14	4263.55	-0.329859	0.231451	-1.42518	0.154106	0.460052
ENSG00000047188.15	2082.52	-0.0225391	0.120392	-0.187214	0.851493	0.945877
ENSG00000047230.14	3019.98	0.173567	0.159164	1.09049	0.275496	0.603518
ENSG00000047249.17	2676.93	-0.0827829	0.101803	-0.813167	0.416122	0.725627
ENSG00000047315.15	12409.6	-0.0887637	0.100689	-0.881564	0.378012	0.695081
ENSG00000047346.12	2174.07	-0.126211	0.112875	-1.11815	0.263505	0.591839
ENSG00000047365.11	275.907	0.774868	0.392229	1.97555	0.0482055	0.243706
ENSG00000047410.13	9657.42	-0.125836	0.142932	-0.880395	0.378645	0.695583
ENSG00000047457.13	4076.3	-0.117308	0.2593	-0.452402	0.65098	0.862262
ENSG00000047578.12	989.504	0.065344	0.197231	0.331307	0.740412	0.902269
ENSG00000047579.19	653.404	-0.0479875	0.106032	-0.452575	0.650855	0.862199
ENSG00000047597.6	324.303	0.392632	0.12437	3.15696	0.00159425	0.0226067
ENSG00000047617.14	21.3768	0.550194	0.638377	0.861864	0.388763	0.703637
ENSG00000047621.11	807.221	0.0526537	0.153807	0.342335	0.732099	0.897572
ENSG00000047634.14	2545.97	-0.20597	0.313742	-0.656494	0.511506	0.786456
ENSG00000047644.18	1486.57	0.130014	0.130518	0.996139	0.319183	0.645968
ENSG00000047648.21	203.931	1.55099	0.286195	5.41934	5.98189642957766e-08	5.45646617992659e-06
ENSG00000047662.4	1157.85	-0.000115416	0.19756	-0.000584205	0.999534	0.999709
ENSG00000047849.21	18533.4	-0.0470995	0.0930907	-0.505952	0.61289	0.843748
ENSG00000047932.13	4386.54	-0.0379131	0.120076	-0.315742	0.752198	0.90649
ENSG00000048028.11	1321.5	0.0647619	0.130869	0.494862	0.620698	0.847934
ENSG00000048052.21	3915.58	-0.68683	0.173993	-3.94746	7.89859915230265e-05	0.00212416
ENSG00000048140.17	1931.11	-0.101579	0.100654	-1.00919	0.312883	0.639727
ENSG00000048162.20	1350.09	0.0225859	0.0773307	0.292069	0.770234	0.913603
ENSG00000048342.15	641.064	0.304342	0.260435	1.16859	0.242568	0.570549
ENSG00000048392.11	11304.6	-0.424115	0.229311	-1.84952	0.0643832	0.287285
ENSG00000048405.9	1200.95	-0.174365	0.133044	-1.31058	0.189999	0.511271
ENSG00000048471.13	953.083	-0.0900597	0.16378	-0.549881	0.582401	0.829171
ENSG00000048540.14	7415.25	-0.161749	0.300541	-0.538193	0.590444	0.833755
ENSG00000048544.5	1414.42	0.175361	0.10293	1.70369	0.0884382	0.343865
ENSG00000048545.13	194.492	-0.471095	0.35081	-1.34288	0.179312	0.496377
ENSG00000048649.13	6590.95	-0.171174	0.0908006	-1.88517	0.0594074	0.273852
ENSG00000048707.14	2710.76	-0.0641537	0.182294	-0.351925	0.724894	0.894795
ENSG00000048740.18	7729.61	-0.37313	0.194951	-1.91397	0.0556238	0.264485
ENSG00000048828.16	2793.37	0.321875	0.15771	2.04093	0.0412576	0.221436
ENSG00000048991.16	2316.9	-0.164847	0.166958	-0.987357	0.323468	0.649497
ENSG00000049089.14	1252.84	-0.654531	0.349172	-1.87453	0.060858	0.277562
ENSG00000049130.15	1640.17	0.224062	0.243881	0.918735	0.358234	0.678343
ENSG00000049167.14	416.824	-1.12979	0.125862	-8.97641	2.79732868026367e-19	3.29024743929119e-16
ENSG00000049192.14	322.372	0.373869	0.309636	1.20745	0.22726	0.55392
ENSG00000049239.12	1605.74	0.604567	0.206787	2.92361	0.00345993	0.0405278
ENSG00000049245.12	3169.21	0.50158	0.154915	3.23777	0.00120467	0.0181905
ENSG00000049246.14	1021.31	-0.469264	0.142559	-3.29172	0.000995753	0.0157935
ENSG00000049247.13	218.069	-0.22103	0.159631	-1.38464	0.166164	0.479028
ENSG00000049249.8	13.6292	1.072	0.659345	1.62585	0.103981	0.377236
ENSG00000049283.17	21.3906	1.2476	0.552367	2.25865	0.0239052	0.158527
ENSG00000049323.15	2636.81	1.00547	0.335657	2.99552	0.00273979	0.034016
ENSG00000049449.9	6688.92	0.117288	0.160391	0.731265	0.464618	0.757461
ENSG00000049540.16	1935.96	0.443119	0.362428	1.22264	0.221466	0.547696
ENSG00000049541.10	668.309	0.0230136	0.125306	0.183659	0.854281	0.947323
ENSG00000049618.22	2941.89	-0.0146025	0.119832	-0.121858	0.903011	0.962772
ENSG00000049656.13	2264.56	0.15788	0.102389	1.54196	0.123084	0.411962
ENSG00000049759.17	8165.42	-0.187371	0.131758	-1.42208	0.155003	0.461253
ENSG00000049768.14	31.2742	0.0626318	0.275542	0.227304	0.820188	0.933324
ENSG00000049769.12	674.868	-0.225958	0.128563	-1.75757	0.0788209	0.324161
ENSG00000049860.13	4620.63	0.419098	0.204179	2.0526	0.0401115	0.21805
ENSG00000049883.14	1241.07	-0.112998	0.142507	-0.792931	0.427818	0.733131
ENSG00000050030.14	2205.9	-0.493308	0.2116	-2.33132	0.0197364	0.139491
ENSG00000050130.17	3002.89	-0.0845434	0.126118	-0.67035	0.502635	0.78082
ENSG00000050165.17	14026.2	-0.156716	0.138195	-1.13402	0.256787	0.585161
ENSG00000050327.14	130.545	2.87905	0.60147	4.78669	1.69553323059746e-06	9.26449306537703e-05
ENSG00000050344.8	688.337	0.843568	0.356503	2.36623	0.0179703	0.130943
ENSG00000050393.11	2121.81	-0.0139551	0.150783	-0.0925508	0.92626	0.972291
ENSG00000050405.13	2895.48	1.03452	0.257504	4.01748	5.88239315533339e-05	0.00167465
ENSG00000050426.15	3541.91	0.0116187	0.130547	0.0890005	0.929082	0.973549
ENSG00000050438.16	4410.52	-0.358725	0.157351	-2.27978	0.0226207	0.152635
ENSG00000050555.17	365.65	1.73114	0.375706	4.60769	4.07161661758807e-06	0.000191563
ENSG00000050628.20	267.511	0.283448	0.341742	0.829421	0.406866	0.717821
ENSG00000050748.17	3918.99	-0.101597	0.0828517	-1.22625	0.220106	0.546124
ENSG00000050767.16	594.857	0.68008	0.282296	2.40911	0.0159916	0.121848
ENSG00000050820.16	1426.67	0.102927	0.109389	0.940932	0.34674	0.67044
ENSG00000051009.10	1714.66	-0.0381961	0.184726	-0.206771	0.836188	0.939786
ENSG00000051108.14	4879.85	-0.0944034	0.235799	-0.400355	0.688895	0.879903
ENSG00000051128.18	131.214	0.354316	0.242957	1.45835	0.144743	0.445912
ENSG00000051341.13	71.6827	0.429563	0.458435	0.937021	0.348748	0.672375
ENSG00000051382.8	2231.3	-0.00289133	0.128558	-0.0224905	0.982057	0.993308
ENSG00000051523.10	638.078	0.978993	0.268696	3.6435	0.00026896	0.00568848
ENSG00000051596.9	1539.96	-0.303733	0.28036	-1.08337	0.278644	0.606343
ENSG00000051620.10	959.782	0.352337	0.146173	2.41042	0.0159342	0.121655
ENSG00000051825.14	1309.12	-0.115193	0.138366	-0.832525	0.405113	0.716804
ENSG00000052126.14	2745.32	-0.0258554	0.174463	-0.1482	0.882185	0.955558
ENSG00000052344.15	1648.42	2.70045	0.837404	3.22478	0.00126068	0.0187824
ENSG00000052723.11	6827.24	-0.225895	0.208011	-1.08598	0.27749	0.605602
ENSG00000052749.13	2386.68	-0.156402	0.198224	-0.78902	0.4301	0.734474
ENSG00000052795.12	3326.44	-0.0866231	0.14826	-0.584264	0.559043	0.815449
ENSG00000052802.12	28453.6	-0.261718	0.284587	-0.919644	0.357759	0.678332
ENSG00000052841.14	9669.24	-0.154723	0.176623	-0.87601	0.381025	0.697443
ENSG00000052850.5	30.6686	1.5962	0.41766	3.82178	0.000132493	0.00322544
ENSG00000053108.16	148.137	-0.567735	0.259048	-2.19163	0.0284065	0.176146
ENSG00000053254.15	5188.93	-0.0830014	0.108997	-0.761499	0.446359	0.745032
ENSG00000053371.12	929.771	0.0972846	0.157803	0.616494	0.537569	0.802833
ENSG00000053372.4	1036.53	0.0370141	0.102523	0.361031	0.718076	0.892055
ENSG00000053438.8	6211.02	2.92904	0.323837	9.04481	1.49930523936719e-19	1.97096902878694e-16
ENSG00000053501.12	557.601	-0.16245	0.130652	-1.24338	0.213727	0.538851
ENSG00000053524.12	1113.74	0.158901	0.192189	0.826797	0.408352	0.718933
ENSG00000053702.14	105.202	0.157707	0.226426	0.696503	0.486114	0.771212
ENSG00000053747.15	1855.13	1.64777	0.763366	2.15856	0.0308845	0.185191
ENSG00000053770.11	4833.45	-0.370901	0.130772	-2.83625	0.00456474	0.0496896
ENSG00000053900.10	1128.39	0.0120913	0.114064	0.106005	0.915579	0.968035
ENSG00000053918.16	214.62	1.67104	0.534541	3.12612	0.00177132	0.0244657
ENSG00000054116.11	2061.36	0.115697	0.0885692	1.30629	0.191453	0.512945
ENSG00000054118.13	11544.7	-0.229283	0.152579	-1.50272	0.132912	0.426708
ENSG00000054148.17	2093.62	0.152838	0.111876	1.36614	0.171894	0.486612
ENSG00000054179.11	141.818	0.976654	0.350654	2.78523	0.00534895	0.0557548
ENSG00000054219.10	36.5937	1.88677	0.703476	2.68207	0.00731682	0.0701184
ENSG00000054267.21	3936.47	-0.167336	0.0968151	-1.72841	0.0839149	0.335017
ENSG00000054277.13	1321.3	0.883834	0.3499	2.52596	0.0115383	0.0962154
ENSG00000054282.15	1436.62	-0.146593	0.10902	-1.34464	0.17874	0.495533
ENSG00000054356.13	3118.73	-0.127969	0.147616	-0.866908	0.385993	0.701257
ENSG00000054392.12	286.197	0.194767	0.159256	1.22298	0.221338	0.547599
ENSG00000054523.17	19300.1	-0.294345	0.154991	-1.89911	0.0575497	0.269345
ENSG00000054598.7	363.26	2.73161	0.333144	8.19949	2.41409645836888e-16	1.79834092172092e-13
ENSG00000054611.13	519.59	0.262507	0.156466	1.67772	0.0934011	0.354505
ENSG00000054654.16	5066.41	-0.474554	0.217602	-2.18083	0.0291957	0.17866
ENSG00000054690.13	1189.36	0.30743	0.213264	1.44155	0.14943	0.452991
ENSG00000054793.13	11662.2	-0.123034	0.18377	-0.669499	0.503177	0.781189
ENSG00000054938.15	39.9333	1.60101	0.711651	2.24972	0.0244669	0.160442
ENSG00000054965.10	11914.5	-0.303229	0.151626	-1.99985	0.0455164	0.235229
ENSG00000054967.12	356.721	-0.190717	0.155478	-1.22665	0.219954	0.546049
ENSG00000054983.16	2533.91	0.187347	0.119299	1.5704	0.116321	0.400403
ENSG00000055044.10	3252.39	-0.150644	0.196756	-0.765641	0.44389	0.743589
ENSG00000055070.16	4163.72	0.223526	0.103207	2.1658	0.0303261	0.183223
ENSG00000055118.14	1487.51	-0.40146	0.141183	-2.84354	0.00446149	0.0489232
ENSG00000055130.15	3334.47	-0.0550169	0.11172	-0.492452	0.6224	0.848373
ENSG00000055147.18	1210.95	0.197061	0.0911727	2.16141	0.0306639	0.184313
ENSG00000055163.19	5890.86	-0.144745	0.167728	-0.862976	0.388151	0.703177
ENSG00000055208.18	4652.87	0.0521409	0.120457	0.43286	0.665117	0.869241
ENSG00000055211.12	2876.31	0.202909	0.103623	1.95815	0.0502118	0.249477
ENSG00000055332.16	4226.22	0.0535711	0.181075	0.295851	0.767344	0.91245
ENSG00000055483.19	3792.9	-0.0822886	0.24881	-0.330729	0.740849	0.902269
ENSG00000055609.17	5177.71	-0.349228	0.168043	-2.07821	0.0376904	0.209737
ENSG00000055732.12	59.0038	2.45104	0.764887	3.20445	0.0013532	0.0199349
ENSG00000055813.5	114.565	0.058488	0.249972	0.233978	0.815002	0.931356
ENSG00000055917.15	8328.81	-0.236826	0.101358	-2.33652	0.019464	0.138177
ENSG00000055950.16	1828.36	0.0310343	0.0941667	0.329568	0.741727	0.902768
ENSG00000056050.6	1573.04	-0.129162	0.162922	-0.792782	0.427905	0.733131
ENSG00000056097.15	9486.08	-0.230743	0.121143	-1.90472	0.0568171	0.26724
ENSG00000056277.15	655.581	-0.106527	0.146475	-0.727272	0.467059	0.759392
ENSG00000056487.15	986.294	-0.370809	0.168123	-2.20558	0.0274132	0.172565
ENSG00000056558.10	113.884	0.891165	0.373698	2.38472	0.017092	0.127155
ENSG00000056586.15	6122.8	-0.203337	0.120688	-1.68482	0.0920242	0.351548
ENSG00000056736.9	563.232	0.0140008	0.196048	0.0714153	0.943067	0.978982
ENSG00000056972.18	436.297	0.381188	0.216528	1.76046	0.0783305	0.32272
ENSG00000056998.19	1578.2	0.0859183	0.29359	0.292647	0.769792	0.913444
ENSG00000057019.15	3613.43	0.0153094	0.237269	0.0645234	0.948553	0.980531
ENSG00000057149.15	21.1	0.397662	0.75009	0.530153	0.596006	0.836265
ENSG00000057252.12	1795.62	0.0128266	0.125847	0.101921	0.918819	0.969705
ENSG00000057294.14	616.681	0.797055	0.310541	2.56667	0.0102681	0.0890116
ENSG00000057468.6	16.7787	0.0424447	0.534889	0.0793522	0.936752	0.975969
ENSG00000057593.13	37.9608	0.877355	0.511594	1.71494	0.0863558	0.339708
ENSG00000057608.16	15532.8	-0.0061909	0.105105	-0.0589019	0.95303	0.982178
ENSG00000057657.15	96.0168	0.781426	0.607898	1.28546	0.198633	0.522549
ENSG00000057663.15	2508.28	-0.138576	0.191738	-0.722737	0.469842	0.761277
ENSG00000057704.12	433.997	0.412621	0.188135	2.19322	0.0282914	0.175674
ENSG00000057757.9	4553.19	-0.198622	0.166813	-1.19069	0.233777	0.560744
ENSG00000057935.13	2092.85	0.024981	0.10963	0.227866	0.81975	0.933292
ENSG00000058056.8	1026.77	0.0346663	0.205316	0.168844	0.865919	0.950773
ENSG00000058063.15	3908.72	0.10345	0.14403	0.71825	0.472603	0.763628
ENSG00000058085.14	4458.55	2.67552	0.903576	2.96104	0.00306606	0.0372191
ENSG00000058091.16	2578.58	0.150048	0.21467	0.698969	0.484571	0.770378
ENSG00000058262.9	21401.1	-0.123206	0.207743	-0.593072	0.553133	0.812346
ENSG00000058272.17	4440.18	-0.111998	0.0670196	-1.67113	0.0946963	0.358131
ENSG00000058335.15	1228.64	-0.445959	0.218804	-2.03817	0.0415329	0.222318
ENSG00000058404.19	1153.39	-0.0482778	0.280667	-0.172011	0.863429	0.949895
ENSG00000058453.16	725.263	-0.175039	0.157455	-1.11168	0.266276	0.594693
ENSG00000058600.15	1997.54	-0.0616266	0.125315	-0.491775	0.622878	0.848375
ENSG00000058668.14	9118.2	0.16528	0.12912	1.28005	0.200528	0.524187
ENSG00000058729.10	2201.52	-0.0363253	0.167541	-0.216815	0.828353	0.936596
ENSG00000058799.14	1032.08	0.0174433	0.0991924	0.175854	0.860409	0.948765
ENSG00000058804.11	1930.28	-0.258225	0.130432	-1.97976	0.04773	0.241821
ENSG00000058866.14	155.914	0.184814	0.269483	0.685811	0.492832	0.775654
ENSG00000059122.16	1396.14	-0.204914	0.139459	-1.46934	0.141739	0.441205
ENSG00000059145.18	944.206	0.0198077	0.10057	0.196955	0.843863	0.942906
ENSG00000059377.16	16.667	1.52722	0.67851	2.25084	0.0243958	0.160208
ENSG00000059378.12	159.2	1.03585	0.371634	2.7873	0.00531492	0.0555556
ENSG00000059573.8	7785.44	0.43778	0.254439	1.72057	0.0853291	0.338174
ENSG00000059588.9	4034.44	0.141836	0.171878	0.825216	0.409249	0.719753
ENSG00000059691.11	833.891	-0.0618628	0.124585	-0.496549	0.619507	0.847443
ENSG00000059728.10	4462.86	-0.259909	0.328441	-0.791344	0.428743	0.733544
ENSG00000059758.7	3805.41	-0.268084	0.113856	-2.35459	0.0185433	0.133809
ENSG00000059769.19	2073.33	-0.146854	0.319378	-0.459812	0.645651	0.859297
ENSG00000059804.15	10554.9	0.278037	0.215684	1.28909	0.197365	0.521238
ENSG00000059915.16	4205.2	-0.263807	0.186619	-1.41361	0.157475	0.465387
ENSG00000060069.16	1005.7	-0.213487	0.133014	-1.60499	0.108495	0.385188
ENSG00000060138.12	4012.25	0.923948	0.213123	4.33529	1.45570160118697e-05	0.000556103
ENSG00000060140.8	100.542	1.13692	0.30451	3.7336	0.000188764	0.00428193
ENSG00000060237.16	12082.5	-0.140182	0.115289	-1.21592	0.224016	0.550205
ENSG00000060339.13	5030.15	-0.131511	0.143501	-0.916446	0.359433	0.679372
ENSG00000060491.16	1498.82	0.0250785	0.126355	0.198477	0.842672	0.942298
ENSG00000060558.3	11.9383	-0.00887716	0.848544	-0.0104616	0.991653	0.996387
ENSG00000060566.13	115.136	4.28728	1.13267	3.78512	0.000153633	0.00361791
ENSG00000060642.10	365.802	0.161848	0.100775	1.60603	0.108266	0.385031
ENSG00000060656.19	2482.54	-0.0472556	0.150869	-0.313223	0.754111	0.907211
ENSG00000060688.12	1682.72	-0.1955	0.148127	-1.31982	0.186896	0.506703
ENSG00000060709.15	1528.22	-0.316217	0.135138	-2.33996	0.0192857	0.137108
ENSG00000060718.21	11669	1.84019	0.310446	5.92755	3.07485279845938e-09	4.11477906227366e-07
ENSG00000060749.14	3656.74	-0.155761	0.140701	-1.10703	0.26828	0.596746
ENSG00000060762.18	2822.06	-0.331155	0.255225	-1.2975	0.194458	0.517413
ENSG00000060971.17	1203.46	0.295371	0.175553	1.68251	0.0924695	0.352519
ENSG00000060982.14	6780.7	0.384768	0.169289	2.27285	0.0230354	0.154826
ENSG00000061273.17	1991.59	0.340697	0.136894	2.48877	0.0128186	0.103944
ENSG00000061337.15	1236.48	-0.36442	0.23514	-1.5498	0.121189	0.40868
ENSG00000061455.10	89.7112	0.466628	0.470781	0.991178	0.321598	0.648654
ENSG00000061492.11	15.9877	-1.07231	0.447953	-2.39381	0.0166743	0.125425
ENSG00000061656.9	123.769	0.606825	0.33868	1.79174	0.0731748	0.309777
ENSG00000061676.14	15484.6	-0.115507	0.0891261	-1.296	0.194976	0.518012
ENSG00000061794.12	2418.03	-0.0513397	0.151313	-0.339294	0.734388	0.898948
ENSG00000061918.12	3676.25	-0.437217	0.199112	-2.19583	0.0281043	0.175311
ENSG00000061936.9	2599.32	-0.0193408	0.098318	-0.196717	0.844049	0.942934
ENSG00000061938.17	2296.6	-0.0294171	0.131316	-0.224017	0.822744	0.934995
ENSG00000061987.15	4789.63	-0.133356	0.137933	-0.966816	0.333636	0.658608
ENSG00000062038.13	1429.97	0.535323	0.334953	1.5982	0.109998	0.388429
ENSG00000062096.14	20.8345	-1.919	0.642556	-2.98651	0.00282184	0.0348869
ENSG00000062194.15	9887.1	-0.12654	0.0948106	-1.33466	0.181989	0.500072
ENSG00000062282.14	753.86	1.77681	0.668816	2.65664	0.00789228	0.0739198
ENSG00000062370.16	304.606	0.0242414	0.180663	0.13418	0.89326	0.959844
ENSG00000062485.18	10202	-0.121464	0.0733528	-1.65589	0.097745	0.365346
ENSG00000062524.15	18.3957	0.779626	0.534183	1.45947	0.144435	0.445628
ENSG00000062598.17	3546.3	-0.10554	0.103208	-1.0226	0.306496	0.633165
ENSG00000062650.18	4326.89	-0.0720119	0.0774576	-0.929694	0.352529	0.674889
ENSG00000062716.12	5502.6	0.444731	0.197594	2.25073	0.0244026	0.160208
ENSG00000062725.9	4827.2	-0.112785	0.0834515	-1.3515	0.176535	0.493028
ENSG00000062822.13	479.884	-0.129291	0.141943	-0.910865	0.362366	0.682202
ENSG00000063015.19	1367.37	-0.616477	0.227532	-2.70941	0.00674025	0.0658641
ENSG00000063046.17	45578.3	-0.0796004	0.148411	-0.53635	0.591716	0.834274
ENSG00000063127.15	156.985	-0.168171	0.306128	-0.54935	0.582765	0.829478
ENSG00000063169.10	375.065	-0.0583984	0.148788	-0.392494	0.694693	0.881783
ENSG00000063176.15	370.212	-0.0429473	0.109017	-0.393949	0.693618	0.881539
ENSG00000063177.12	17350.4	0.113802	0.180515	0.630429	0.528414	0.798121
ENSG00000063180.8	1149.72	-0.0654132	0.152227	-0.429708	0.667408	0.870489
ENSG00000063241.7	624.358	-0.0930967	0.18346	-0.507449	0.61184	0.843566
ENSG00000063244.12	5860.39	-0.0246943	0.105348	-0.234407	0.814669	0.931305
ENSG00000063245.14	3207.6	-0.1484	0.166277	-0.892483	0.372134	0.690586
ENSG00000063322.13	2718.48	-0.0620765	0.1154	-0.537922	0.590631	0.833756
ENSG00000063438.16	479.039	-0.464015	0.190056	-2.44147	0.0146277	0.114301
ENSG00000063587.13	2228.05	-0.0401771	0.108159	-0.371464	0.710292	0.889008
ENSG00000063601.16	1850.47	-0.38286	0.0937375	-4.08439	4.41931000462796e-05	0.00133283
ENSG00000063660.8	4503.48	-0.168409	0.128729	-1.30824	0.190792	0.512355
ENSG00000063761.15	257.863	0.126054	0.122479	1.02919	0.303392	0.630148
ENSG00000063854.12	1260.12	-0.174091	0.08004	-2.17505	0.0296261	0.180169
ENSG00000063978.15	4300.82	-0.155101	0.147882	-1.04881	0.294264	0.621232
ENSG00000064012.21	186.002	1.67807	0.461686	3.63467	0.000278338	0.00584599
ENSG00000064042.17	4970.85	-0.233304	0.148669	-1.56929	0.116581	0.400742
ENSG00000064102.14	841.694	0.130136	0.141854	0.917397	0.358935	0.678808
ENSG00000064115.10	2668.79	-0.163117	0.161056	-1.0128	0.311158	0.638604
ENSG00000064195.7	23.7647	1.08923	0.605339	1.79937	0.0719604	0.306435
ENSG00000064199.6	318.814	-0.126902	0.246278	-0.515277	0.606359	0.841402
ENSG00000064201.15	26.8735	0.372779	0.427452	0.872095	0.383157	0.698932
ENSG00000064218.4	346.646	-0.43523	0.47329	-0.919585	0.35779	0.678332
ENSG00000064225.12	510.471	-0.0778303	0.20556	-0.378626	0.704965	0.887126
ENSG00000064270.12	126.325	0.468428	0.335005	1.39827	0.162031	0.472878
ENSG00000064300.8	1575.56	-0.260406	0.295242	-0.882009	0.377772	0.695081
ENSG00000064309.14	4824.66	-0.819278	0.366721	-2.23406	0.025479	0.164331
ENSG00000064313.11	1667.21	0.0456024	0.116058	0.392929	0.694372	0.881745
ENSG00000064393.15	5512.39	-0.0217746	0.183527	-0.118645	0.905556	0.963914
ENSG00000064419.13	6165.09	-0.15827	0.12387	-1.2777	0.201354	0.524684
ENSG00000064490.13	814.838	0.0420721	0.113706	0.370006	0.711378	0.889213
ENSG00000064545.14	341.502	0.257857	0.165714	1.55604	0.1197	0.406742
ENSG00000064547.13	998.997	-0.0857404	0.148095	-0.578956	0.562619	0.817481
ENSG00000064601.17	2118.42	0.908027	0.249225	3.64341	0.00026905	0.00568848
ENSG00000064607.16	10294.3	-0.138892	0.109685	-1.26628	0.205413	0.529449
ENSG00000064651.13	1583.49	0.731145	0.28406	2.57391	0.0100557	0.0879206
ENSG00000064652.10	783.502	0.294092	0.163904	1.79429	0.0727663	0.308984
ENSG00000064655.18	122.729	0.340245	0.266617	1.27616	0.2019	0.525375
ENSG00000064666.14	3301.07	0.739218	0.136375	5.42046	5.94451271788953e-08	5.45646617992659e-06
ENSG00000064687.12	1315.44	-0.191321	0.191451	-0.99932	0.31764	0.644481
ENSG00000064692.18	991.903	-0.221065	0.272194	-0.812159	0.4167	0.725719
ENSG00000064703.11	1019.59	-0.216879	0.0856546	-2.53201	0.0113409	0.094924
ENSG00000064726.9	4972.94	0.0135754	0.125082	0.108532	0.913574	0.96738
ENSG00000064763.10	1067.39	0.360855	0.182053	1.98215	0.047463	0.241178
ENSG00000064787.13	221.734	3.4698	0.875867	3.96156	7.44625974520271e-05	0.00202444
ENSG00000064886.13	78.5618	0.833103	1.0122	0.82306	0.410474	0.720659
ENSG00000064932.15	785.73	0.294392	0.144323	2.03982	0.0413684	0.221756
ENSG00000064933.17	1911.84	-0.129474	0.111048	-1.16592	0.243646	0.571294
ENSG00000064961.18	717.509	0.103477	0.127722	0.810169	0.417843	0.726176
ENSG00000064989.12	112.18	1.50896	0.39787	3.79259	0.000149085	0.0035369
ENSG00000064995.16	2079.87	-0.0110964	0.0884259	-0.125488	0.900137	0.961815
ENSG00000064999.13	2382.24	-0.0514541	0.119461	-0.430718	0.666674	0.870103
ENSG00000065000.16	9296.29	-0.0524176	0.128023	-0.40944	0.682217	0.877327
ENSG00000065029.14	1125.29	0.107344	0.0821866	1.3061	0.191518	0.512945
ENSG00000065054.13	632.895	0.0758004	0.101043	0.750181	0.453146	0.750248
ENSG00000065057.7	243.791	0.106195	0.143863	0.738167	0.460413	0.754838
ENSG00000065060.16	3322.74	-0.110581	0.0904044	-1.22318	0.221261	0.547468
ENSG00000065135.10	10315.3	-0.194424	0.193572	-1.0044	0.315185	0.642619
ENSG00000065150.18	11124	-0.0541697	0.0860733	-0.629344	0.529124	0.798515
ENSG00000065154.11	6624.51	0.300119	0.210759	1.42399	0.154449	0.460502
ENSG00000065183.15	3099.33	-0.138283	0.126493	-1.0932	0.274304	0.602116
ENSG00000065243.19	2989.05	0.0255316	0.108843	0.234572	0.814541	0.931305
ENSG00000065268.10	457.343	-0.000378114	0.138522	-0.00272964	0.997822	0.999082
ENSG00000065308.4	1878.45	1.28799	0.229924	5.60179	2.12150222587314e-08	2.31819407149459e-06
ENSG00000065320.8	1230.08	1.23732	0.444687	2.78245	0.00539496	0.0559993
ENSG00000065328.16	71.2215	0.581758	0.493954	1.17776	0.238894	0.566188
ENSG00000065357.19	1379.02	0.442498	0.211619	2.09101	0.0365269	0.206241
ENSG00000065361.15	1207.94	3.56083	0.872936	4.07914	4.52031017160578e-05	0.00135962
ENSG00000065413.19	1152.72	-0.568652	0.158135	-3.596	0.00032315	0.00658756
ENSG00000065427.14	8241.64	-0.18751	0.157241	-1.1925	0.233064	0.559965
ENSG00000065457.10	699.132	-0.0522222	0.1617	-0.322957	0.746728	0.904326
ENSG00000065485.19	1976	1.0759	0.229209	4.694	2.67913005985614e-06	0.000135154
ENSG00000065491.8	1252.54	-0.221222	0.0831203	-2.66147	0.00778008	0.0731158
ENSG00000065518.7	2686.93	-0.0780059	0.152193	-0.512544	0.60827	0.842226
ENSG00000065526.10	6019.38	-0.125388	0.206064	-0.608489	0.542864	0.806333
ENSG00000065534.18	330.583	-0.508974	0.446615	-1.13963	0.254442	0.582863
ENSG00000065548.17	5055.17	-0.10707	0.139783	-0.765979	0.443689	0.743539
ENSG00000065559.14	3543.62	-0.138961	0.0732598	-1.89683	0.057851	0.269907
ENSG00000065600.12	1288.97	-0.235117	0.109593	-2.14536	0.0319239	0.189356
ENSG00000065609.14	4204.8	-0.35897	0.164345	-2.18425	0.028944	0.177655
ENSG00000065613.13	5108.52	-0.0231083	0.110256	-0.209587	0.83399	0.939122
ENSG00000065615.13	522.209	-0.170973	0.148164	-1.15395	0.248522	0.576451
ENSG00000065618.18	467.012	0.695145	0.790912	0.878916	0.379447	0.696442
ENSG00000065621.14	353.965	0.326984	0.202848	1.61197	0.106969	0.383038
ENSG00000065665.20	3270.27	-0.169379	0.108368	-1.56299	0.118054	0.403838
ENSG00000065675.14	132.437	-0.272349	0.291464	-0.934418	0.350088	0.672723
ENSG00000065717.14	678.282	0.105251	0.223682	0.470538	0.637971	0.856119
ENSG00000065802.11	3556.44	-0.210279	0.182892	-1.14974	0.250251	0.577749
ENSG00000065809.13	2521.77	0.473277	0.144765	3.26928	0.00107821	0.0168516
ENSG00000065833.8	846.269	1.32494	0.365487	3.62515	0.000288793	0.00603738
ENSG00000065882.15	1420.04	0.171114	0.21513	0.795396	0.426383	0.732647
ENSG00000065883.15	3331.46	-0.220439	0.115342	-1.91118	0.055981	0.26528
ENSG00000065911.11	4237.83	0.282025	0.181637	1.55268	0.1205	0.407644
ENSG00000065923.9	4065.27	-0.43665	0.161693	-2.7005	0.00692361	0.067332
ENSG00000065970.8	2314.24	-0.0472785	0.101956	-0.463716	0.642851	0.858283
ENSG00000065978.18	44404.7	-0.33393	0.142371	-2.34549	0.0190019	0.135976
ENSG00000065989.15	1242.69	-0.344048	0.121364	-2.83485	0.00458467	0.0498095
ENSG00000066027.11	1556.48	0.391192	0.196615	1.98963	0.0466312	0.238719
ENSG00000066032.18	3060.75	-0.116814	0.167889	-0.695783	0.486565	0.771406
ENSG00000066044.14	6448.87	-0.262659	0.11853	-2.21597	0.0266938	0.169572
ENSG00000066056.13	13.4508	1.13063	0.524899	2.15401	0.0312397	0.18662
ENSG00000066084.12	5256.55	-0.227246	0.113553	-2.00124	0.0453664	0.234905
ENSG00000066117.14	4007.78	-0.199838	0.113864	-1.75506	0.079249	0.325362
ENSG00000066135.12	1612.4	-0.0435932	0.1129	-0.386121	0.699407	0.883531
ENSG00000066136.20	1336.88	0.0333852	0.0900715	0.370651	0.710897	0.889139
ENSG00000066185.12	75.1711	-0.12386	0.25495	-0.48582	0.627095	0.850831
ENSG00000066230.11	642.986	0.155223	0.240711	0.644853	0.519022	0.792289
ENSG00000066248.14	783.125	0.0213914	0.233144	0.0917517	0.926895	0.972665
ENSG00000066279.17	599.777	-0.294564	0.467581	-0.629973	0.528712	0.798301
ENSG00000066322.14	712.133	0.743179	0.200606	3.70467	0.000211663	0.00465576
ENSG00000066379.14	544.935	0.131153	0.18572	0.706185	0.480073	0.767683
ENSG00000066382.16	1698.48	-0.703505	0.216149	-3.25473	0.00113501	0.0174812
ENSG00000066405.12	82.8945	3.36297	0.743345	4.5241	6.06527568075426e-06	0.000268942
ENSG00000066422.4	3228.56	-0.145156	0.163659	-0.886943	0.37511	0.69273
ENSG00000066427.22	2117.87	-0.267469	0.204993	-1.30477	0.19197	0.513545
ENSG00000066455.12	6023.97	-0.274755	0.219305	-1.25285	0.210262	0.534759
ENSG00000066468.22	2606.08	-0.243135	0.320101	-0.759555	0.44752	0.745967
ENSG00000066557.5	2252.58	-0.176441	0.108183	-1.63096	0.102899	0.37481
ENSG00000066583.11	760.665	0.468787	0.10643	4.40467	1.05947413790816e-05	0.000428158
ENSG00000066629.16	2410.11	-0.547768	0.215315	-2.54404	0.0109579	0.092791
ENSG00000066651.18	2033.54	-0.220883	0.200894	-1.0995	0.271549	0.599988
ENSG00000066654.13	4148.33	-0.157488	0.127463	-1.23556	0.216623	0.54254
ENSG00000066697.14	1144.71	-0.19274	0.109374	-1.76222	0.0780326	0.322223
ENSG00000066735.14	692.401	-0.257774	0.121556	-2.12062	0.0339536	0.197141
ENSG00000066739.11	2968.41	-0.268602	0.146413	-1.83455	0.0665723	0.292923
ENSG00000066777.8	4098.53	0.0463746	0.116979	0.396434	0.691785	0.881053
ENSG00000066827.15	213.318	0.191186	0.13708	1.3947	0.163107	0.474561
ENSG00000066855.15	1527.82	0.0253183	0.114428	0.221259	0.824891	0.935912
ENSG00000066923.17	2302.72	-0.350256	0.196976	-1.77817	0.0753761	0.315569
ENSG00000066926.10	947.731	-0.122347	0.112217	-1.09027	0.275594	0.603518
ENSG00000066933.15	3141.16	-0.201324	0.155203	-1.29717	0.194573	0.517532
ENSG00000067057.16	2909.95	-0.0550668	0.123087	-0.44738	0.654601	0.864349
ENSG00000067064.11	22197.3	-0.398349	0.336767	-1.18286	0.236864	0.564032
ENSG00000067066.16	273.783	2.85794	0.48447	5.8991	3.65490983784825e-09	4.80470147389605e-07
ENSG00000067082.14	4665.75	0.47509	0.0880445	5.39602	6.81341053580149e-08	6.0423055021465e-06
ENSG00000067113.16	994.427	0.36217	0.156166	2.31914	0.0203875	0.142231
ENSG00000067141.16	6754.05	-0.157632	0.155386	-1.01446	0.310366	0.637798
ENSG00000067167.7	8346.34	0.377297	0.257306	1.46633	0.142558	0.442607
ENSG00000067177.14	943.896	-0.245191	0.119046	-2.05964	0.0394329	0.215886
ENSG00000067182.7	2097.14	0.707995	0.170709	4.14737	3.36311093152682e-05	0.00109401
ENSG00000067191.15	1551.83	-0.248278	0.122866	-2.02072	0.0433085	0.227946
ENSG00000067208.14	2316.15	0.0773921	0.174624	0.443193	0.657626	0.865768
ENSG00000067221.13	705.695	-0.0989832	0.130096	-0.760847	0.446749	0.745283
ENSG00000067225.17	18310	0.0120678	0.0701115	0.172123	0.863341	0.949895
ENSG00000067248.9	2571.64	-0.137489	0.144455	-0.951774	0.341212	0.665392
ENSG00000067334.13	3453.18	-0.116246	0.132687	-0.876089	0.380982	0.697443
ENSG00000067365.14	1411.86	-0.13598	0.166551	-0.816447	0.414245	0.723759
ENSG00000067369.13	11664.4	-0.0930129	0.108375	-0.858248	0.390756	0.705238
ENSG00000067445.20	7169.32	0.0909844	0.101425	0.897059	0.369688	0.688539
ENSG00000067533.5	1387.99	-0.0254608	0.0817283	-0.311529	0.755398	0.907371
ENSG00000067560.10	15459.5	0.286808	0.097323	2.94697	0.00320901	0.0384119
ENSG00000067596.10	2859.55	-0.0846377	0.126545	-0.668833	0.503602	0.781202
ENSG00000067601.7	302.687	-0.323102	0.168839	-1.91367	0.055662	0.264498
ENSG00000067606.16	2444.85	-0.203134	0.0823987	-2.46525	0.0136917	0.109064
ENSG00000067704.9	4661.38	0.223467	0.0964951	2.31584	0.0205672	0.143055
ENSG00000067715.13	10271.1	-0.38584	0.153952	-2.50624	0.0122024	0.100368
ENSG00000067798.15	2106.66	-0.181577	0.1492	-1.217	0.223603	0.549962
ENSG00000067829.18	1290.61	0.0140311	0.100772	0.139236	0.889264	0.958362
ENSG00000067836.12	562.438	0.0144201	0.201825	0.0714485	0.943041	0.978982
ENSG00000067840.12	5939.87	-0.20606	0.151149	-1.36329	0.172791	0.487914
ENSG00000067842.17	653.726	-0.302262	0.166386	-1.81663	0.0692732	0.299907
ENSG00000067900.7	3486.45	0.0443715	0.0775943	0.57184	0.567431	0.820271
ENSG00000067955.13	2811.56	0.0394923	0.212446	0.185893	0.852529	0.94637
ENSG00000067992.12	323.651	0.177713	0.200495	0.886372	0.375417	0.693088
ENSG00000068001.13	446.922	0.304081	0.183103	1.66071	0.0967721	0.363107
ENSG00000068024.16	1343.55	-0.0532523	0.137411	-0.38754	0.698357	0.882973
ENSG00000068028.17	1193.55	0.0140117	0.24213	0.0578684	0.953853	0.982565
ENSG00000068078.18	1995.3	0.360566	0.294668	1.22363	0.22109	0.547167
ENSG00000068079.7	112.496	1.33488	0.38137	3.50022	0.000464874	0.00871562
ENSG00000068097.14	1610.11	-0.00387688	0.109779	-0.0353152	0.971828	0.989376
ENSG00000068120.14	3221.69	-0.0677056	0.173841	-0.38947	0.696929	0.882243
ENSG00000068137.14	835.474	-0.106194	0.163683	-0.648779	0.516481	0.790462
ENSG00000068305.17	2921.82	0.0466952	0.1051	0.444295	0.656829	0.865343
ENSG00000068308.13	3646.54	-0.0666802	0.1708	-0.390399	0.696241	0.881814
ENSG00000068323.16	3324.36	-0.0490352	0.150759	-0.325256	0.744988	0.903854
ENSG00000068354.15	811.939	-0.238796	0.117131	-2.0387	0.0414795	0.222139
ENSG00000068366.19	13188.5	0.0961199	0.182526	0.526608	0.598466	0.837425
ENSG00000068383.18	2131.83	-0.0100457	0.0843523	-0.119092	0.905203	0.963794
ENSG00000068394.10	701.082	0.0348166	0.10944	0.318133	0.750384	0.905492
ENSG00000068400.13	2878.29	0.0544269	0.14388	0.378279	0.705223	0.887168
ENSG00000068438.14	1821.33	-0.145483	0.198288	-0.733697	0.463134	0.75703
ENSG00000068489.12	452.37	-0.315409	0.286695	-1.10016	0.271264	0.599862
ENSG00000068615.18	7403.17	-0.436513	0.135198	-3.22869	0.0012436	0.0186273
ENSG00000068650.18	3159.06	0.213451	0.187838	1.13636	0.255807	0.584059
ENSG00000068654.15	1734.24	-0.0823688	0.18077	-0.455655	0.648638	0.860998
ENSG00000068697.6	14687.3	0.309852	0.18619	1.66417	0.0960791	0.36111
ENSG00000068724.15	989.596	0.111478	0.107377	1.0382	0.299178	0.626039
ENSG00000068745.14	5990.27	-0.236264	0.132253	-1.78646	0.0740254	0.311665
ENSG00000068784.12	928.324	0.069508	0.124521	0.558201	0.576707	0.825799
ENSG00000068796.16	6001.66	-0.259018	0.126732	-2.04382	0.0409716	0.220572
ENSG00000068831.18	270.137	-0.304558	0.302245	-1.00766	0.31362	0.640562
ENSG00000068878.14	4605.02	-0.11189	0.13377	-0.836432	0.402912	0.715318
ENSG00000068885.14	766.97	-0.00951142	0.153291	-0.062048	0.950525	0.981442
ENSG00000068903.19	2674.75	-0.00904547	0.0997873	-0.0906475	0.927773	0.972936
ENSG00000068912.13	8339.51	0.0200165	0.190084	0.105303	0.916135	0.968427
ENSG00000068971.13	4765.15	-0.317984	0.137941	-2.30522	0.0211541	0.146001
ENSG00000068976.13	125.376	-0.567321	0.372703	-1.52218	0.127964	0.418519
ENSG00000069011.15	25.7394	1.50194	0.658442	2.28104	0.0225458	0.152406
ENSG00000069020.18	966.693	0.31871	0.206426	1.54394	0.122603	0.411155
ENSG00000069188.16	3024.26	-0.386654	0.162562	-2.3785	0.0173834	0.128552
ENSG00000069248.11	4232.4	-0.0855084	0.0811568	-1.05362	0.292057	0.619305
ENSG00000069275.12	33394.6	-0.234456	0.120738	-1.94187	0.0521534	0.255038
ENSG00000069329.16	10191	-0.175519	0.105083	-1.6703	0.0948607	0.358337
ENSG00000069345.11	6154.53	-0.1838	0.128601	-1.42923	0.152938	0.457789
ENSG00000069399.14	199.83	0.418485	0.20869	2.0053	0.0449315	0.233464
ENSG00000069424.14	1145.34	-0.373257	0.133666	-2.79246	0.00523096	0.0549607
ENSG00000069431.11	737.846	0.419457	0.416596	1.00687	0.313998	0.641136
ENSG00000069482.6	17.5459	1.83508	0.585414	3.13466	0.00172051	0.0240012
ENSG00000069493.14	117.135	0.385168	0.232135	1.65925	0.0970662	0.363777
ENSG00000069509.5	810.539	-0.00734649	0.103425	-0.071032	0.943372	0.978982
ENSG00000069535.13	361.659	1.26861	0.6473	1.95984	0.0500139	0.248878
ENSG00000069667.15	1609.52	0.114307	0.173082	0.660422	0.508983	0.784634
ENSG00000069696.6	129.014	-0.395722	0.27755	-1.42577	0.153936	0.459852
ENSG00000069702.10	1340.72	2.3301	0.340069	6.85184	7.29075502014284e-12	2.01152831098953e-09
ENSG00000069764.9	23.1531	-0.825337	0.402195	-2.05208	0.0401615	0.218218
ENSG00000069812.11	211.57	0.938922	0.362283	2.59168	0.00955079	0.0849686
ENSG00000069849.10	4544.9	0.230091	0.135501	1.69807	0.0894943	0.346204
ENSG00000069869.15	1357.94	1.06759	0.32893	3.24565	0.00117181	0.0178268
ENSG00000069943.9	555.338	0.160684	0.191481	0.839165	0.401377	0.71372
ENSG00000069956.11	11428.4	-0.138834	0.137459	-1.01	0.312495	0.639351
ENSG00000069966.18	2815.88	-0.198866	0.0833016	-2.3873	0.0169728	0.126732
ENSG00000069974.15	770.162	0.718933	0.258689	2.77914	0.00545026	0.056364
ENSG00000069998.12	943.206	0.0202087	0.0806817	0.250474	0.802221	0.926369
ENSG00000070010.18	3789.94	-0.116067	0.195336	-0.594194	0.552382	0.812346
ENSG00000070018.8	5465.61	-0.255797	0.142156	-1.79941	0.071954	0.306435
ENSG00000070019.4	462.4	6.24241	1.10582	5.64504	1.65141181868774e-08	1.86392683454715e-06
ENSG00000070031.3	12.8715	0.117602	0.578968	0.203123	0.839039	0.940865
ENSG00000070047.11	1352.01	0.0254337	0.129541	0.196337	0.844347	0.943102
ENSG00000070061.14	8259.08	-0.101653	0.146837	-0.692283	0.48876	0.773062
ENSG00000070081.16	5526.58	0.164342	0.142456	1.15363	0.248651	0.576621
ENSG00000070087.13	14357.9	-0.0368342	0.110395	-0.333658	0.738637	0.901287
ENSG00000070159.13	954.27	0.33183	0.203792	1.62828	0.103466	0.376406
ENSG00000070182.20	381.969	0.317199	0.283106	1.12043	0.262532	0.590961
ENSG00000070190.12	101.539	1.13088	0.698709	1.61852	0.10555	0.379967
ENSG00000070193.4	159.723	3.30762	0.857535	3.85712	0.000114729	0.00286476
ENSG00000070214.15	3887.8	0.510824	0.20143	2.53599	0.0112129	0.0942238
ENSG00000070269.13	1121.16	0.0980767	0.083867	1.16943	0.24223	0.570404
ENSG00000070366.13	2583.26	-0.0057003	0.143034	-0.0398529	0.96821	0.988274
ENSG00000070367.15	7468.8	-0.209002	0.129341	-1.61589	0.106117	0.381085
ENSG00000070371.15	658.727	-0.000167472	0.166877	-0.00100357	0.999199	0.999647
ENSG00000070404.9	2408.05	0.715913	0.279978	2.55704	0.0105568	0.0905307
ENSG00000070413.19	3209.95	-0.0687168	0.0884129	-0.777227	0.437025	0.739288
ENSG00000070423.17	875.15	0.00104255	0.158797	0.00656529	0.994762	0.997708
ENSG00000070444.14	3028.92	-0.178049	0.165927	-1.07306	0.283244	0.610772
ENSG00000070476.14	1492.75	-0.351235	0.21243	-1.65341	0.0982467	0.366425
ENSG00000070495.14	6076.15	-0.377667	0.30364	-1.2438	0.213574	0.538647
ENSG00000070501.11	1330.78	-0.160166	0.0913403	-1.75351	0.0795148	0.325875
ENSG00000070526.14	212.172	6.18569	1.23375	5.01372	5.33884054005917e-07	3.54042754864221e-05
ENSG00000070540.12	2525.39	0.351823	0.198198	1.77511	0.0758794	0.316786
ENSG00000070601.9	91.8469	-0.817509	0.333394	-2.45208	0.0142033	0.111963
ENSG00000070610.14	3011.49	-0.112959	0.0947975	-1.19159	0.233424	0.560197
ENSG00000070614.14	2891.69	0.0963798	0.224823	0.428691	0.668148	0.870775
ENSG00000070669.16	226.472	0.0366614	0.232328	0.1578	0.874614	0.953876
ENSG00000070718.11	2665.14	-0.0443851	0.130408	-0.340356	0.733588	0.89864
ENSG00000070729.13	375.947	-0.644799	0.162943	-3.95722	7.58286249020977e-05	0.00204912
ENSG00000070731.10	15.4509	0.90697	0.497747	1.82215	0.0684323	0.297476
ENSG00000070748.18	159.442	-1.08188	0.327792	-3.30052	0.000965049	0.015383
ENSG00000070756.15	39179.7	0.216166	0.136609	1.58237	0.113565	0.395503
ENSG00000070759.16	197.505	0.680656	0.316924	2.1477	0.0317379	0.188588
ENSG00000070761.7	2233.19	-0.131587	0.208063	-0.63244	0.5271	0.797321
ENSG00000070770.8	4197.95	0.00128907	0.0866845	0.0148709	0.988135	0.99544
ENSG00000070778.12	854.097	0.0328346	0.190854	0.17204	0.863406	0.949895
ENSG00000070785.16	1119.88	-0.0480609	0.115459	-0.416258	0.677221	0.874725
ENSG00000070808.15	1050.42	-0.339395	0.198968	-1.70577	0.0880503	0.343282
ENSG00000070814.18	1485.6	0.0143971	0.114565	0.125667	0.899995	0.961815
ENSG00000070831.15	18093.3	-0.0179544	0.0993834	-0.180657	0.856636	0.948066
ENSG00000070882.12	743.456	0.944156	0.301907	3.12731	0.00176415	0.0244328
ENSG00000070886.11	208.298	-0.929848	0.216565	-4.29362	1.75783124620552e-05	0.000641896
ENSG00000070950.9	832.395	-0.154499	0.123663	-1.24935	0.211536	0.536655
ENSG00000070961.15	4209.81	-0.100037	0.107694	-0.928899	0.352942	0.675303
ENSG00000071051.13	2004.93	-0.19368	0.10237	-1.89196	0.0584962	0.27167
ENSG00000071054.16	13265.2	-0.129738	0.182385	-0.711344	0.476871	0.766368
ENSG00000071073.12	4137.64	-0.180095	0.149448	-1.20507	0.228178	0.55524
ENSG00000071082.10	22947.4	0.200583	0.159443	1.25802	0.208384	0.532774
ENSG00000071127.16	4291.51	0.480938	0.190347	2.52663	0.0115163	0.096068
ENSG00000071189.21	3797.84	-0.0116826	0.129295	-0.0903565	0.928004	0.972936
ENSG00000071205.11	256.151	1.51753	0.279998	5.41978	5.96711279701849e-08	5.45646617992659e-06
ENSG00000071242.11	3333.68	0.0959326	0.112783	0.850592	0.394996	0.708571
ENSG00000071243.15	593.023	0.0184439	0.118163	0.156089	0.875963	0.954272
ENSG00000071246.10	4184.81	-0.313536	0.129785	-2.41581	0.0157003	0.120243
ENSG00000071282.11	625.609	0.00013825	0.235769	0.000586377	0.999532	0.999709
ENSG00000071462.11	2786.91	-0.162056	0.114787	-1.41179	0.158011	0.466217
ENSG00000071537.13	9154.83	0.00268533	0.0878367	0.0305719	0.975611	0.990728
ENSG00000071539.13	291.399	-0.179403	0.197752	-0.907208	0.364297	0.683224
ENSG00000071553.16	7227.03	-0.158111	0.171186	-0.923623	0.355683	0.677012
ENSG00000071564.14	3022.16	-0.165711	0.124381	-1.33229	0.182765	0.501342
ENSG00000071575.11	7223.2	0.0977342	0.118549	0.824422	0.4097	0.720035
ENSG00000071626.16	2405.11	0.0953374	0.0710403	1.34202	0.17959	0.49678
ENSG00000071655.17	580.531	0.106451	0.165219	0.644303	0.519379	0.792562
ENSG00000071794.15	6219.58	0.0331895	0.0992045	0.334556	0.73796	0.900991
ENSG00000071859.14	2699.5	0.108689	0.120945	0.898667	0.36883	0.687962
ENSG00000071889.16	1171.21	0.067579	0.121243	0.557386	0.577263	0.826014
ENSG00000071894.16	3253.16	0.137647	0.0949673	1.44942	0.147221	0.449735
ENSG00000071909.18	58.7922	0.233904	0.390181	0.599474	0.548857	0.810001
ENSG00000071967.11	4209.99	0.621897	0.118623	5.24266	1.58281689065111e-07	1.23250145896415e-05
ENSG00000071991.8	12.1085	-0.189349	1.32198	-0.143232	0.886107	0.956746
ENSG00000071994.10	2164.79	0.109266	0.0783221	1.39509	0.162989	0.474466
ENSG00000072041.16	4277.29	-0.432485	0.170007	-2.54392	0.0109615	0.092791
ENSG00000072042.12	4821.64	-0.142131	0.174802	-0.813099	0.416161	0.725627
ENSG00000072062.13	5890.34	-0.0762174	0.153417	-0.496798	0.619331	0.847401
ENSG00000072071.16	5566.55	-0.231143	0.144335	-1.60144	0.10928	0.386789
ENSG00000072110.13	3321.68	0.270907	0.20015	1.35352	0.175891	0.49246
ENSG00000072121.15	1010.38	-0.0269154	0.119652	-0.224948	0.82202	0.93459
ENSG00000072133.10	859.895	-0.299241	0.190994	-1.56676	0.117172	0.401928
ENSG00000072134.15	2953.07	-0.0456027	0.100345	-0.454457	0.6495	0.861577
ENSG00000072135.12	1043.24	0.103435	0.113691	0.909791	0.362933	0.682713
ENSG00000072163.19	99.4145	0.057419	0.369227	0.155512	0.876418	0.954345
ENSG00000072182.12	263.596	0.0910726	0.152851	0.595827	0.551291	0.811824
ENSG00000072195.14	3046.81	-0.051771	0.178815	-0.289523	0.772181	0.914342
ENSG00000072201.13	2452.43	-0.300992	0.121656	-2.47413	0.0133561	0.107122
ENSG00000072210.18	3205.09	-0.148933	0.124068	-1.20041	0.229981	0.557382
ENSG00000072274.12	7502.68	0.467416	0.22693	2.05973	0.0394242	0.215886
ENSG00000072310.16	1082.03	-0.0662432	0.114789	-0.577085	0.563882	0.81866
ENSG00000072315.3	42.3342	-0.226085	0.488252	-0.46305	0.643328	0.858283
ENSG00000072364.12	17643.8	-0.277772	0.146718	-1.89324	0.0583258	0.271216
ENSG00000072401.14	1454.46	-0.202486	0.19463	-1.04036	0.298171	0.625137
ENSG00000072415.8	3015.34	-0.0401027	0.154893	-0.258907	0.795707	0.923381
ENSG00000072422.16	1751.5	-0.0358409	0.281825	-0.127174	0.898802	0.96168
ENSG00000072501.17	5030.41	-0.236025	0.137261	-1.71953	0.0855174	0.338174
ENSG00000072506.12	346.858	0.236698	0.210741	1.12317	0.261366	0.589704
ENSG00000072518.20	1646.29	0.121356	0.124511	0.974656	0.329731	0.655713
ENSG00000072571.19	330.594	-0.519299	0.255909	-2.02923	0.0424347	0.225201
ENSG00000072609.17	1569.78	0.0616431	0.0904159	0.681773	0.495383	0.776082
ENSG00000072657.8	134.669	0.685865	0.368105	1.86323	0.0624298	0.281491
ENSG00000072682.18	4918.11	0.753825	0.186548	4.04091	5.32437615117297e-05	0.00153932
ENSG00000072736.18	1212.08	0.0695271	0.119687	0.580907	0.561303	0.816768
ENSG00000072756.16	1692.67	0.000891771	0.074326	0.0119981	0.990427	0.996267
ENSG00000072778.19	7768.09	0.480749	0.160951	2.98692	0.00281806	0.0348716
ENSG00000072786.12	529.724	0.464216	0.222521	2.08617	0.0369633	0.207421
ENSG00000072803.17	7759.18	-0.268928	0.11899	-2.26008	0.0238161	0.158181
ENSG00000072818.11	256.545	0.0443068	0.156581	0.282963	0.777205	0.916569
ENSG00000072832.14	21059.9	-0.396147	0.148283	-2.67156	0.00755006	0.0717434
ENSG00000072840.12	747.296	0.383067	0.325116	1.17824	0.238699	0.566049
ENSG00000072849.10	2628.27	-0.188752	0.189198	-0.997641	0.318453	0.645296
ENSG00000072858.10	203.65	0.303741	0.262056	1.15907	0.246428	0.574275
ENSG00000072864.14	860.292	-0.190225	0.105218	-1.80792	0.0706194	0.30326
ENSG00000072952.18	248.582	0.486802	0.232563	2.09321	0.0363307	0.205601
ENSG00000072954.6	454.208	0.0167243	0.194551	0.0859636	0.931495	0.974206
ENSG00000072958.8	3322.37	-0.168082	0.108948	-1.54277	0.122886	0.411678
ENSG00000073008.14	1380.3	0.285584	0.14504	1.969	0.0489533	0.24579
ENSG00000073050.11	949.833	-0.114908	0.115581	-0.994177	0.320137	0.647061
ENSG00000073060.15	1610.43	0.199979	0.23806	0.840034	0.400889	0.713259
ENSG00000073067.13	193.052	2.58181	1.16784	2.21075	0.0270531	0.171223
ENSG00000073111.13	791.575	-0.128578	0.265167	-0.484895	0.627751	0.850924
ENSG00000073146.15	27.7459	1.10674	0.52219	2.11943	0.0340542	0.197311
ENSG00000073150.13	515.749	-0.0620543	0.183049	-0.339005	0.734606	0.898948
ENSG00000073169.13	562.836	0.0759106	0.132273	0.573892	0.566041	0.819718
ENSG00000073282.12	67.7684	0.727669	0.641928	1.13357	0.256976	0.585235
ENSG00000073331.17	461.942	0.51315	0.281006	1.82612	0.0678323	0.296135
ENSG00000073350.13	301.011	1.87526	0.565417	3.31659	0.000911235	0.0147141
ENSG00000073417.14	961.335	0.765881	0.177645	4.31129	1.62303656578578e-05	0.000600524
ENSG00000073464.11	4691.66	-0.264726	0.137264	-1.92858	0.0537826	0.259403
ENSG00000073536.17	1096.05	-0.159208	0.133296	-1.1944	0.232323	0.559357
ENSG00000073578.16	6826.69	-0.0287957	0.182032	-0.15819	0.874307	0.95382
ENSG00000073584.19	622.822	-0.25813	0.104871	-2.46141	0.0138391	0.109791
ENSG00000073598.5	279.376	-0.178231	0.174578	-1.02092	0.307292	0.63387
ENSG00000073605.18	3930.21	0.0451687	0.222757	0.202771	0.839314	0.940908
ENSG00000073614.12	3161.7	-0.0992177	0.137124	-0.72356	0.469336	0.761001
ENSG00000073670.13	858.574	-0.225119	0.199843	-1.12648	0.259964	0.588143
ENSG00000073711.10	2246.47	-0.14261	0.168805	-0.844819	0.398212	0.711768
ENSG00000073712.14	3142.82	0.49761	0.154289	3.22518	0.00125893	0.0187787
ENSG00000073737.16	26.7996	4.30097	1.09965	3.91123	9.18256868214374e-05	0.00240577
ENSG00000073756.11	305.212	1.81167	0.728762	2.48595	0.0129205	0.104505
ENSG00000073792.15	6046.33	0.142629	0.125805	1.13372	0.25691	0.585235
ENSG00000073803.13	2542.21	-0.117897	0.0936609	-1.25876	0.208116	0.532453
ENSG00000073849.14	1491.07	0.13975	0.154454	0.904803	0.36557	0.684739
ENSG00000073861.2	10.1655	-0.95092	0.574576	-1.65499	0.0979255	0.365583
ENSG00000073905.8	13.3425	0.840152	0.453662	1.85193	0.0640355	0.286385
ENSG00000073910.21	2316.73	-0.241815	0.165979	-1.4569	0.145143	0.446723
ENSG00000073921.17	8501.45	0.0780599	0.0877222	0.889854	0.373544	0.691462
ENSG00000073969.18	4692.01	-0.138649	0.108903	-1.27314	0.202969	0.526766
ENSG00000074047.21	364.825	0.308023	0.209621	1.46943	0.141716	0.441205
ENSG00000074054.18	6742.88	-0.133872	0.107645	-1.24365	0.213629	0.538725
ENSG00000074071.14	1140.58	0.0496479	0.196148	0.253115	0.800179	0.925657
ENSG00000074181.8	2016.61	0.213444	0.189545	1.12608	0.26013	0.588352
ENSG00000074201.8	3981.84	-0.029504	0.104264	-0.282975	0.777196	0.916569
ENSG00000074211.13	3136.13	-0.217894	0.145492	-1.49764	0.134227	0.428898
ENSG00000074219.13	634.731	0.188883	0.339343	0.556615	0.577791	0.826239
ENSG00000074266.19	1258.48	0.00120375	0.105626	0.0113963	0.990907	0.996387
ENSG00000074276.10	711.323	0.989546	0.438207	2.25817	0.0239352	0.158573
ENSG00000074317.10	698.809	0.0788502	0.209581	0.376228	0.706748	0.887276
ENSG00000074319.12	3490.15	-0.0950717	0.105573	-0.900529	0.367839	0.686928
ENSG00000074356.16	3835.41	0.0422276	0.0950973	0.444047	0.657009	0.865427
ENSG00000074370.17	334.924	0.76693	0.741526	1.03426	0.301015	0.627936
ENSG00000074410.13	3449.36	0.416	0.27474	1.51416	0.129986	0.421402
ENSG00000074416.13	938.895	0.00140138	0.264768	0.00529288	0.995777	0.998189
ENSG00000074527.11	602.66	1.31608	0.33854	3.88752	0.000101273	0.00260223
ENSG00000074582.13	908.149	-0.0446207	0.0810405	-0.550597	0.58191	0.828894
ENSG00000074590.13	1795.48	-0.429473	0.187709	-2.28797	0.0221393	0.150477
ENSG00000074603.18	3643.24	-0.133052	0.105824	-1.2573	0.208644	0.533084
ENSG00000074621.13	475.363	0.333829	0.160205	2.08376	0.0371822	0.207997
ENSG00000074657.13	7697.21	-0.162488	0.151451	-1.07287	0.283329	0.610772
ENSG00000074660.15	104.995	0.29846	0.216333	1.37963	0.1677	0.480772
ENSG00000074695.5	16506.4	0.607357	0.236675	2.56621	0.0102818	0.0890953
ENSG00000074696.12	10076.8	-0.0157676	0.101899	-0.154737	0.877028	0.954506
ENSG00000074706.13	254.917	-0.319461	0.264737	-1.20671	0.227543	0.55442
ENSG00000074755.14	4331.39	-0.223159	0.194441	-1.1477	0.251094	0.578441
ENSG00000074800.14	14250.3	0.126536	0.115013	1.10018	0.271254	0.599862
ENSG00000074842.7	2325.76	0.402583	0.217284	1.8528	0.0639112	0.286115
ENSG00000074855.10	1872.18	-0.0629075	0.120073	-0.523912	0.60034	0.838525
ENSG00000074935.13	1635.17	-0.0244965	0.142416	-0.172006	0.863433	0.949895
ENSG00000074964.16	1096.35	0.0410455	0.200337	0.204882	0.837664	0.940473
ENSG00000075035.9	321.77	0.00957627	0.349313	0.0274146	0.978129	0.991753
ENSG00000075043.18	4656.48	-0.390468	0.174639	-2.23586	0.0253612	0.163727
ENSG00000075073.14	17.2481	-0.343027	0.444921	-0.770983	0.440717	0.741504
ENSG00000075089.9	2693.77	-0.137855	0.142832	-0.965155	0.334467	0.65907
ENSG00000075131.9	347.039	-0.0695114	0.127379	-0.545706	0.585268	0.830628
ENSG00000075142.13	3383.45	-0.116623	0.143872	-0.810597	0.417597	0.726092
ENSG00000075151.20	6831.48	-0.0516229	0.132183	-0.390543	0.696135	0.881814
ENSG00000075188.8	681.62	0.0379449	0.126787	0.29928	0.764726	0.911182
ENSG00000075213.10	1805.18	-0.140077	0.329823	-0.424704	0.671052	0.872255
ENSG00000075218.18	240.862	-0.395798	0.378736	-1.04505	0.296	0.622999
ENSG00000075223.13	2324.41	0.928783	0.263943	3.51888	0.000433378	0.00824969
ENSG00000075234.16	449.847	0.190505	0.222693	0.85546	0.392296	0.706434
ENSG00000075239.13	1875.19	-0.214372	0.099509	-2.1543	0.0312167	0.186559
ENSG00000075240.16	1632.73	-0.146069	0.0857422	-1.70358	0.088459	0.343865
ENSG00000075275.16	2128.48	0.126561	0.186308	0.679311	0.496941	0.777123
ENSG00000075290.7	153.084	-0.470918	0.413506	-1.13884	0.25477	0.583132
ENSG00000075292.18	7004.19	-0.0780494	0.131342	-0.594246	0.552347	0.812346
ENSG00000075303.12	1530.98	-0.232399	0.181653	-1.27935	0.200772	0.524361
ENSG00000075336.11	1602.56	-0.172847	0.164301	-1.05201	0.292794	0.619703
ENSG00000075340.22	9354.28	-0.536464	0.14003	-3.83108	0.000127584	0.00312637
ENSG00000075391.16	3876.74	-0.0214733	0.140227	-0.153132	0.878294	0.954861
ENSG00000075399.13	567.252	0.215078	0.220571	0.975095	0.329513	0.655623
ENSG00000075407.18	462.536	0.457814	0.338646	1.35189	0.176409	0.492984
ENSG00000075413.17	5997.63	-0.138885	0.0736442	-1.88589	0.0593099	0.273516
ENSG00000075415.12	16522	0.0433446	0.152887	0.283508	0.776788	0.916415
ENSG00000075420.12	4005.23	0.636547	0.15171	4.19582	2.71882284265319e-05	0.000923481
ENSG00000075426.11	3498.44	0.977526	0.189957	5.14604	2.6603750205818e-07	1.95182354576338e-05
ENSG00000075429.8	106.281	-0.493921	0.448091	-1.10228	0.270341	0.598791
ENSG00000075461.5	3922.38	-0.417377	0.18697	-2.23233	0.0255934	0.164843
ENSG00000075539.14	2908.5	0.000789748	0.168854	0.0046771	0.996268	0.998281
ENSG00000075568.16	4256.65	-0.0911299	0.146661	-0.621363	0.534361	0.800819
ENSG00000075618.17	9516.83	-0.26479	0.137587	-1.92453	0.0542876	0.261203
ENSG00000075624.14	45076.7	0.106908	0.177488	0.602341	0.546947	0.808714
ENSG00000075643.5	141.036	0.551514	0.282317	1.95353	0.0507571	0.250959
ENSG00000075651.15	803.483	1.56091	0.350116	4.45826	8.26264827991562e-06	0.000347093
ENSG00000075673.11	22.561	0.546126	0.431422	1.26588	0.205558	0.529667
ENSG00000075702.17	181.329	-0.2079	0.314535	-0.660976	0.508628	0.784621
ENSG00000075711.20	2892.2	0.327416	0.140803	2.32535	0.0200531	0.140971
ENSG00000075785.12	13033	-0.00277055	0.119223	-0.0232384	0.98146	0.992984
ENSG00000075790.10	1828.95	-0.0597287	0.16346	-0.365402	0.714812	0.891009
ENSG00000075826.16	1069.1	-0.222282	0.141185	-1.5744	0.115394	0.39915
ENSG00000075856.11	3771.85	-0.0837562	0.119175	-0.7028	0.48218	0.769048
ENSG00000075886.10	16.5824	-0.375545	0.584135	-0.642907	0.520284	0.793338
ENSG00000075891.21	21.4311	0.805968	0.426785	1.88846	0.0589641	0.272672
ENSG00000075914.12	905.02	0.164428	0.126422	1.30063	0.193385	0.515601
ENSG00000075945.12	6769.31	-0.228567	0.137875	-1.65779	0.0973604	0.36458
ENSG00000075975.15	3748.37	-0.0762636	0.169811	-0.449109	0.653353	0.863535
ENSG00000076003.4	2727.13	-0.0142091	0.157527	-0.090201	0.928127	0.972971
ENSG00000076043.9	1362.38	0.457982	0.173039	2.6467	0.00812823	0.0755742
ENSG00000076053.10	1766.22	0.102395	0.20154	0.508065	0.611408	0.843566
ENSG00000076067.12	1994.01	0.566369	0.168475	3.36175	0.000774516	0.0128756
ENSG00000076108.11	10276	-0.256583	0.219683	-1.16797	0.242818	0.570549
ENSG00000076201.14	3169.06	-0.23769	0.194018	-1.2251	0.220538	0.546708
ENSG00000076242.14	2166.83	-0.152582	0.102834	-1.48378	0.137868	0.435366
ENSG00000076248.10	2006.48	-0.265131	0.10826	-2.44903	0.0143243	0.112599
ENSG00000076258.9	40.2424	1.06257	0.491211	2.16317	0.0305278	0.183722
ENSG00000076321.10	1420.35	-0.0261205	0.0867753	-0.301013	0.763405	0.911079
ENSG00000076344.15	723.544	-0.0456797	0.234055	-0.195167	0.845262	0.943392
ENSG00000076351.12	2471.58	0.0235659	0.154971	0.152066	0.879135	0.955007
ENSG00000076356.6	1895.43	-0.0358623	0.265467	-0.135091	0.89254	0.959489
ENSG00000076382.16	568.004	-0.299378	0.225546	-1.32735	0.184393	0.50334
ENSG00000076513.16	2262.62	0.189877	0.0908763	2.0894	0.0366713	0.206684
ENSG00000076554.15	2017.54	0.218236	0.28311	0.770852	0.440795	0.741504
ENSG00000076555.15	583.376	-0.149609	0.177013	-0.845185	0.398008	0.711686
ENSG00000076604.14	1881.95	-0.129757	0.122563	-1.0587	0.289735	0.61707
ENSG00000076641.4	2908.8	-0.0614624	0.166531	-0.369075	0.712072	0.889602
ENSG00000076650.6	988.526	-0.0158005	0.126402	-0.125002	0.900522	0.961919
ENSG00000076662.9	278.421	-0.138848	0.187078	-0.742192	0.457971	0.752979
ENSG00000076685.18	4017.34	-0.0641972	0.0832222	-0.771395	0.440473	0.741504
ENSG00000076706.16	3294.72	-0.415299	0.112344	-3.69667	0.00021845	0.00477683
ENSG00000076716.8	4948.97	0.305764	0.155783	1.96275	0.0496755	0.248244
ENSG00000076770.14	399.928	2.54044	0.698471	3.63714	0.000275683	0.00580127
ENSG00000076826.9	1498.47	-0.20577	0.0861229	-2.38926	0.0168825	0.126382
ENSG00000076864.19	1958.05	-0.336939	0.113725	-2.96276	0.00304897	0.0370921
ENSG00000076924.11	2666.4	-0.247733	0.201075	-1.23204	0.217933	0.543577
ENSG00000076928.17	1182.45	0.369113	0.107402	3.43675	0.000588745	0.0104175
ENSG00000076944.15	304.14	0.502067	0.330806	1.51771	0.129088	0.420183
ENSG00000076984.17	1337.92	0.0360894	0.12401	0.291019	0.771037	0.913924
ENSG00000077009.13	77.5245	-0.128265	0.756347	-0.169585	0.865337	0.950461
ENSG00000077044.10	3149.19	0.0512325	0.19214	0.266641	0.789745	0.920916
ENSG00000077063.10	679.379	-0.281168	0.162724	-1.72788	0.084009	0.33526
ENSG00000077080.9	594.774	-0.159594	0.217243	-0.734633	0.462563	0.756746
ENSG00000077092.18	276.827	-0.205991	0.322035	-0.639656	0.522396	0.794292
ENSG00000077097.15	17281.6	-0.18998	0.125324	-1.51591	0.129541	0.420884
ENSG00000077147.14	23040.1	0.05373	0.216534	0.248137	0.804028	0.927116
ENSG00000077150.18	1081.3	0.522702	0.222411	2.35017	0.018765	0.134583
ENSG00000077152.10	696.214	-0.301788	0.263308	-1.14614	0.251736	0.579437
ENSG00000077157.21	2690.4	-0.24472	0.126495	-1.93462	0.0530374	0.25739
ENSG00000077232.17	10672.5	-0.0490325	0.124608	-0.393495	0.693954	0.881589
ENSG00000077235.17	6082.69	-0.160125	0.161682	-0.990372	0.321992	0.648895
ENSG00000077238.13	675.893	1.78083	0.394159	4.51805	6.24122976191375e-06	0.000276196
ENSG00000077254.14	5631.86	-0.125233	0.0942945	-1.3281	0.184144	0.503086
ENSG00000077264.14	13032.7	-0.316027	0.180242	-1.75334	0.0795432	0.32589
ENSG00000077274.8	291.765	1.98331	0.356002	5.57107	2.5317885759712e-08	2.64394444372918e-06
ENSG00000077279.18	55583.1	-0.301288	0.183096	-1.64552	0.0998631	0.370475
ENSG00000077312.8	1472.81	-0.0931611	0.106963	-0.870966	0.383773	0.699441
ENSG00000077327.15	117.266	-0.135538	0.46884	-0.289092	0.772511	0.914508
ENSG00000077348.8	337.933	-0.198433	0.299293	-0.663007	0.507326	0.78375
ENSG00000077380.15	9917.7	-0.128167	0.0877628	-1.46038	0.144185	0.445351
ENSG00000077454.15	282.105	-0.0340869	0.267493	-0.127431	0.898599	0.96168
ENSG00000077458.12	2096.48	-0.2475	0.2094	-1.18195	0.237227	0.564363
ENSG00000077463.14	453.442	0.00765342	0.150703	0.0507848	0.959497	0.98452
ENSG00000077498.8	374.474	0.107466	0.990689	0.108476	0.913618	0.967381
ENSG00000077514.8	1803.09	-0.238744	0.166715	-1.43205	0.15213	0.456807
ENSG00000077522.12	427.512	0.584201	0.247	2.36519	0.0180208	0.131238
ENSG00000077549.17	5889.08	0.0819406	0.0568279	1.44191	0.149328	0.45293
ENSG00000077585.13	1423.05	0.00393274	0.116308	0.033813	0.973026	0.990017
ENSG00000077616.10	755.232	-0.124781	0.163484	-0.763257	0.44531	0.744504
ENSG00000077684.15	2147.12	-0.0326692	0.114008	-0.286552	0.774455	0.915374
ENSG00000077713.18	286.388	0.419586	0.205558	2.04121	0.04123	0.221386
ENSG00000077721.15	4058.53	-0.0454913	0.0918768	-0.495133	0.620506	0.847931
ENSG00000077782.19	4420.37	0.455172	0.140207	3.24643	0.00116864	0.017815
ENSG00000077942.18	3904.12	1.4013	0.209203	6.69829	2.10868184927372e-11	5.2949238165808e-09
ENSG00000077943.7	74.1552	1.52103	0.436528	3.48439	0.000493269	0.0091401
ENSG00000078018.19	45463.3	-0.39936	0.18188	-2.19574	0.0281108	0.175311
ENSG00000078043.15	2076.86	-0.079567	0.0784569	-1.01415	0.310512	0.637887
ENSG00000078053.16	2393.05	-0.470397	0.168135	-2.79773	0.00514635	0.05443
ENSG00000078061.12	968.438	0.36661	0.106229	3.45115	0.000558211	0.00997991
ENSG00000078070.12	639.11	0.299011	0.179775	1.66325	0.096263	0.361561
ENSG00000078081.7	28.6953	0.816335	0.378358	2.15757	0.030961	0.185401
ENSG00000078098.13	295.792	1.35895	0.403459	3.36826	0.000756447	0.0126383
ENSG00000078114.18	3511.25	0.400262	0.122714	3.26174	0.00110732	0.0171807
ENSG00000078124.11	1482.64	0.0964561	0.13247	0.728134	0.466532	0.758997
ENSG00000078140.13	8795.13	-0.182887	0.133883	-1.36602	0.171931	0.486616
ENSG00000078142.12	3989.32	-0.297708	0.161506	-1.84333	0.0652809	0.289565
ENSG00000078177.13	2977.02	-0.234341	0.127474	-1.83835	0.0660114	0.291431
ENSG00000078237.6	956.752	-0.251144	0.10213	-2.45906	0.0139303	0.110395
ENSG00000078246.16	2037.47	-0.14248	0.142238	-1.0017	0.316487	0.643629
ENSG00000078269.14	485.476	0.641004	0.203745	3.14611	0.00165459	0.0232705
ENSG00000078295.16	1987.41	0.193571	0.197258	0.981305	0.326443	0.652307
ENSG00000078304.19	9254.03	-0.0663399	0.101014	-0.65674	0.511348	0.786327
ENSG00000078319.9	544.413	-0.0221839	0.163253	-0.135887	0.891911	0.959258
ENSG00000078328.20	1040.55	0.237102	0.328942	0.720804	0.47103	0.762241
ENSG00000078369.17	31216.3	-0.141261	0.0770672	-1.83296	0.0668083	0.293442
ENSG00000078401.6	163.925	1.3561	0.644239	2.10497	0.0352941	0.201675
ENSG00000078403.16	2142.15	-0.186058	0.0971622	-1.91492	0.0555025	0.264189
ENSG00000078487.17	292.575	-0.119888	0.125471	-0.955501	0.339325	0.663531
ENSG00000078549.14	3100.62	-0.368048	0.209565	-1.75625	0.0790454	0.324879
ENSG00000078596.10	262.839	2.11212	0.350911	6.01894	1.75561420718711e-09	2.53125589046565e-07
ENSG00000078618.21	8514.75	0.109487	0.06064	1.80552	0.0709934	0.304192
ENSG00000078668.13	7777.58	-0.187554	0.129123	-1.45252	0.146357	0.448289
ENSG00000078674.17	8873.67	-0.226001	0.119656	-1.88876	0.0589235	0.272672
ENSG00000078687.17	3150.81	-0.283971	0.156653	-1.81274	0.0698719	0.301564
ENSG00000078699.21	7139.41	0.326202	0.117215	2.78294	0.00538691	0.0559677
ENSG00000078725.12	568.309	0.124015	0.26865	0.461621	0.644353	0.858683
ENSG00000078747.14	10333.4	0.298835	0.164275	1.81912	0.0688935	0.298842
ENSG00000078795.16	365.006	-0.235059	0.121451	-1.93541	0.0529399	0.257252
ENSG00000078804.12	2538.12	0.436283	0.134416	3.24576	0.00117139	0.0178268
ENSG00000078808.16	5128.23	0.349601	0.166349	2.10161	0.0355876	0.20278
ENSG00000078814.15	283.599	0.227419	0.325171	0.699382	0.484313	0.770294
ENSG00000078900.14	144.461	-0.774514	0.353904	-2.18849	0.0286342	0.17661
ENSG00000078902.15	2280.44	-0.135093	0.119933	-1.1264	0.259995	0.588154
ENSG00000078967.12	491.7	-0.0249298	0.173918	-0.143342	0.88602	0.956744
ENSG00000079101.16	412.952	-0.165493	0.174725	-0.947164	0.343555	0.668118
ENSG00000079102.16	3453.93	-0.0657656	0.270723	-0.242926	0.808063	0.929083
ENSG00000079112.9	10363.5	5.04353	1.19682	4.21411	2.5076322508151e-05	0.000863491
ENSG00000079134.11	2365.4	-0.099833	0.108598	-0.919289	0.357944	0.678332
ENSG00000079150.17	1000.21	0.48111	0.175003	2.74915	0.00597509	0.0602035
ENSG00000079156.16	1575.65	-0.20815	0.146266	-1.42309	0.154709	0.460745
ENSG00000079215.13	3917.03	0.0444509	0.433998	0.102422	NA	NA
ENSG00000079246.15	17604.5	-0.133023	0.0731768	-1.81783	0.0690906	0.29939
ENSG00000079257.7	315.245	0.113934	0.236188	0.482388	0.62953	0.851607
ENSG00000079263.18	15.2072	-0.134795	0.518693	-0.259874	0.794961	0.922975
ENSG00000079277.19	436.872	0.173381	0.167962	1.03226	0.301948	0.62868
ENSG00000079308.17	1178.07	0.348312	0.262021	1.32933	0.18374	0.502535
ENSG00000079313.14	1208.66	-0.167375	0.124884	-1.34024	0.180167	0.497696
ENSG00000079332.14	12056.6	-0.0769157	0.168027	-0.457757	0.647127	0.859978
ENSG00000079335.19	331.673	-0.48617	0.18747	-2.59333	0.00950524	0.0846326
ENSG00000079337.15	258.207	0.404724	0.212431	1.9052	0.056754	0.267055
ENSG00000079385.21	792.469	4.17729	0.894799	4.66842	3.03530897280719e-06	0.000148757
ENSG00000079387.13	1309.99	-0.112681	0.100877	-1.11702	0.263986	0.592268
ENSG00000079432.7	3501.87	-0.110701	0.109832	-1.0079	0.3135	0.640521
ENSG00000079435.9	166.076	-0.202197	0.187321	-1.07942	0.280402	0.608148
ENSG00000079459.12	19997.8	-0.268674	0.284058	-0.945842	0.344229	0.668503
ENSG00000079462.7	1343.9	-0.183027	0.147288	-1.24265	0.213998	0.539038
ENSG00000079482.12	1704.21	-0.249491	0.195443	-1.27654	0.201764	0.525196
ENSG00000079616.12	1316.82	-0.263755	0.179212	-1.47175	0.141088	0.440033
ENSG00000079689.13	152.32	2.79058	0.605705	4.60717	4.08191807010977e-06	0.000191644
ENSG00000079691.17	896.621	0.378821	0.284656	1.3308	0.183254	0.501822
ENSG00000079739.15	2003.03	0.204802	0.172373	1.18813	0.234782	0.561708
ENSG00000079785.14	5648.71	-0.0447269	0.0716386	-0.624341	0.532403	0.800043
ENSG00000079805.16	3890.9	0.184076	0.125076	1.47171	0.141099	0.440033
ENSG00000079819.18	1430.66	0.916151	0.3355	2.73071	0.00631988	0.0628277
ENSG00000079841.18	726.917	-0.0728605	0.281256	-0.259054	0.795594	0.923297
ENSG00000079931.14	887.592	0.0229323	0.409046	0.0560628	0.955292	0.983219
ENSG00000079950.13	7881.3	-0.109837	0.111266	-0.987159	0.323565	0.649513
ENSG00000079974.17	2365.47	-0.195456	0.119211	-1.63958	0.101093	0.372292
ENSG00000079999.13	1312.53	-0.0907427	0.0750035	-1.20985	0.226338	0.553071
ENSG00000080031.9	357.89	-0.00956819	0.312589	-0.0306095	0.975581	0.990728
ENSG00000080166.15	7486.65	-0.0798635	0.930848	-0.0857964	0.931628	0.974219
ENSG00000080189.14	1525.61	0.281902	0.102599	2.7476	0.00600339	0.0603798
ENSG00000080200.9	1170.13	0.329737	0.203691	1.61881	0.105488	0.37992
ENSG00000080224.17	157.14	-0.312344	0.251866	-1.24012	0.214931	0.540241
ENSG00000080298.15	4769.71	-0.28165	0.130525	-2.15783	0.0309409	0.185401
ENSG00000080345.17	3918.89	-0.19993	0.128501	-1.55586	0.11974	0.406742
ENSG00000080371.5	7581.65	-0.119562	0.209257	-0.571364	0.567753	0.82039
ENSG00000080493.15	708.18	0.658906	0.284367	2.31709	0.0204987	0.142787
ENSG00000080503.23	6415.21	-0.188176	0.123554	-1.52303	0.127751	0.418253
ENSG00000080546.13	2607.75	0.169752	0.164429	1.03237	0.301897	0.62868
ENSG00000080561.13	702.671	0.737035	0.111839	6.59015	4.39387258103625e-11	9.72220440009883e-09
ENSG00000080573.6	712.771	1.25789	0.378387	3.32433	0.000886304	0.0143843
ENSG00000080603.16	137.767	-0.124169	0.162866	-0.762401	0.445821	0.744849
ENSG00000080608.9	1052.56	0.314251	0.135507	2.31907	0.0203914	0.142231
ENSG00000080618.14	12.9027	-0.164747	0.548475	-0.300373	0.763892	0.911182
ENSG00000080644.15	704.036	-0.154427	0.435611	-0.354507	0.722959	0.894216
ENSG00000080709.14	50.7071	0.243932	0.254898	0.956981	0.338577	0.662799
ENSG00000080802.18	2014.73	-0.2474	0.114231	-2.1658	0.0303267	0.183223
ENSG00000080815.18	5652.23	0.0870876	0.114709	0.759202	0.447731	0.746208
ENSG00000080819.6	1059.9	0.128746	0.109708	1.17354	0.240579	0.568157
ENSG00000080822.16	5272.24	0.00567606	0.11778	0.0481922	0.961563	0.985644
ENSG00000080823.22	624.434	-0.0283829	0.145282	-0.195365	0.845108	0.943392
ENSG00000080824.18	96371.6	-0.159781	0.149464	-1.06903	0.285058	0.612741
ENSG00000080839.11	333.982	-0.0806539	0.174172	-0.463071	0.643313	0.858283
ENSG00000080845.17	4961.61	-0.121633	0.0953665	-1.27542	0.202159	0.525699
ENSG00000080854.14	644.867	-0.257249	0.335726	-0.766247	0.443529	0.743539
ENSG00000080947.14	213.494	-0.0381876	0.247038	-0.154582	0.877151	0.954547
ENSG00000080986.12	194.163	-0.183032	0.38904	-0.47047	0.638019	0.856119
ENSG00000081014.10	744.341	-0.105123	0.100738	-1.04354	0.296699	0.623766
ENSG00000081019.13	4219.01	-0.318518	0.166107	-1.91755	0.0551687	0.263591
ENSG00000081026.18	2168.01	-0.0270034	0.162324	-0.166355	0.867878	0.951108
ENSG00000081041.8	51.7245	1.40031	0.586878	2.38603	0.0170313	0.126914
ENSG00000081051.7	3051.51	2.75769	1.1511	2.39571	0.0165884	0.1252
ENSG00000081052.12	157.204	-0.131783	0.55777	-0.236267	0.813226	0.930567
ENSG00000081059.19	95.2754	-0.295645	0.336847	-0.877684	0.380115	0.696868
ENSG00000081087.14	3066.91	-0.211062	0.178147	-1.18476	0.236111	0.56326
ENSG00000081138.13	439.661	0.227218	0.46428	0.489399	0.624559	0.849244
ENSG00000081148.11	88.4419	0.383447	1.30264	0.294361	NA	NA
ENSG00000081154.11	11413.2	-0.0983359	0.180737	-0.544084	0.586384	0.831293
ENSG00000081177.18	4038.63	-0.277121	0.154975	-1.78816	0.0737498	0.311326
ENSG00000081181.7	3441.14	-0.111653	0.0882739	-1.26485	0.205925	0.529697
ENSG00000081189.15	922.421	0.348251	0.253665	1.37288	0.169791	0.483483
ENSG00000081248.10	8.17876	-0.333998	0.723916	-0.461377	0.644528	0.858683
ENSG00000081277.12	226.264	-1.41164	1.12982	-1.24943	0.211507	0.536645
ENSG00000081307.12	3891.07	-0.101604	0.0909089	-1.11765	0.263718	0.591895
ENSG00000081320.10	1393.46	-0.255041	0.156705	-1.62752	0.103628	0.376748
ENSG00000081377.16	2067.93	0.0490819	0.123728	0.396694	0.691593	0.88102
ENSG00000081386.12	1370.13	-0.228375	0.165581	-1.37923	0.167823	0.480863
ENSG00000081479.12	893.112	0.0795256	0.303024	0.26244	0.792982	0.922124
ENSG00000081665.13	1653.75	-0.0623343	0.0999298	-0.623781	0.532772	0.800299
ENSG00000081692.12	444.925	0.0894223	0.135403	0.660416	0.508987	0.784634
ENSG00000081721.11	811.426	0.0531024	0.123022	0.431648	0.665997	0.869723
ENSG00000081760.16	1612.39	0.128234	0.116633	1.09947	0.271564	0.599988
ENSG00000081791.8	1643.03	0.287238	0.135826	2.11475	0.0344516	0.198483
ENSG00000081803.15	773.01	0.506683	0.274931	1.84295	0.0653369	0.289597
ENSG00000081818.3	83.6322	-0.167631	0.213083	-0.786692	0.431462	0.735156
ENSG00000081842.17	141.938	-2.4388	0.279688	-8.71974	2.78853070556311e-18	2.96752781942497e-15
ENSG00000081853.14	10.646	0.137533	0.521885	0.263532	0.79214	0.921556
ENSG00000081870.11	1208.16	-0.0731625	0.107454	-0.680872	0.495952	0.776411
ENSG00000081913.13	2047.83	-0.33362	0.12391	-2.69244	0.00709306	0.0685325
ENSG00000081923.12	650.877	3.41997	0.760685	4.49591	6.92737951806258e-06	0.00030178
ENSG00000081985.10	24.8696	0.357852	0.401665	0.890923	0.372971	0.691071
ENSG00000082014.16	2436.54	0.202312	0.176692	1.145	0.252211	0.579938
ENSG00000082068.8	1411.12	-0.0298923	0.0807406	-0.370227	0.711214	0.889186
ENSG00000082146.12	1844.26	0.153918	0.143873	1.06982	0.284702	0.612548
ENSG00000082153.17	10239.1	0.019062	0.103818	0.183609	0.85432	0.947323
ENSG00000082196.20	96.4999	-0.431396	0.24894	-1.73293	0.0831078	0.333206
ENSG00000082212.12	3486.05	-0.0745016	0.0899801	-0.827978	0.407683	0.718572
ENSG00000082213.17	2631.24	-0.218504	0.150007	-1.45663	0.145218	0.446831
ENSG00000082258.12	5040.49	-0.254597	0.13262	-1.91974	0.0548904	0.262616
ENSG00000082269.16	2052.73	0.046681	0.186158	0.25076	0.802	0.926284
ENSG00000082293.12	59.0114	0.110448	0.326918	0.337847	0.735479	0.899707
ENSG00000082397.17	6024.3	-0.107907	0.104886	-1.02881	0.303569	0.630148
ENSG00000082438.15	684.025	1.29787	0.279653	4.64101	3.46713432677408e-06	0.000166274
ENSG00000082458.11	2318.13	-0.11757	0.145653	-0.807192	0.419556	0.727046
ENSG00000082482.13	152.546	0.372765	0.501658	0.743066	0.457442	0.752828
ENSG00000082497.11	784.112	0.278213	0.268041	1.03795	0.299293	0.626039
ENSG00000082512.14	743.801	0.471731	0.257886	1.82922	0.067366	0.294889
ENSG00000082515.17	887.78	0.087768	0.122497	0.716492	0.473688	0.764198
ENSG00000082516.8	1524.28	0.0537125	0.0922613	0.582178	0.560447	0.816378
ENSG00000082556.10	37.2262	0.97819	0.285708	3.42374	0.000617649	0.0108431
ENSG00000082641.15	16730.1	0.0345373	0.137047	0.252011	0.801033	0.925955
ENSG00000082684.14	2058.88	-0.471003	0.188122	-2.50372	0.0122897	0.100715
ENSG00000082701.14	11071.2	-0.337074	0.125536	-2.68509	0.00725098	0.0696368
ENSG00000082781.11	1811.53	0.567238	0.250547	2.26399	0.0235745	0.157247
ENSG00000082805.19	3115.7	-0.037031	0.215719	-0.171663	0.863702	0.950043
ENSG00000082898.16	19256.7	-0.12144	0.116495	-1.04245	0.297202	0.624363
ENSG00000082996.19	2581.02	-0.0912716	0.176265	-0.517809	0.604592	0.840576
ENSG00000083067.22	1824.57	-0.217087	0.821712	-0.264188	0.791635	0.921556
ENSG00000083093.9	867.379	-0.159052	0.13769	-1.15515	0.24803	0.576198
ENSG00000083097.14	6723.18	-0.124003	0.105895	-1.17099	0.241601	0.569606
ENSG00000083099.10	3562.38	-0.0374546	0.100161	-0.373945	0.708445	0.888078
ENSG00000083123.14	2872.02	0.118765	0.256687	0.462686	0.64359	0.858376
ENSG00000083168.9	7270.53	-0.234239	0.150658	-1.55477	0.120001	0.407248
ENSG00000083223.17	2940.85	0.0800155	0.125298	0.638603	0.523081	0.794918
ENSG00000083290.19	2903.82	-0.119675	0.172044	-0.695605	0.486676	0.771529
ENSG00000083307.11	224.21	2.19067	0.760786	2.87948	0.00398337	0.0452339
ENSG00000083312.17	11388.2	-0.0461843	0.0727383	-0.634938	0.525469	0.796418
ENSG00000083444.16	5658.14	0.722177	0.176136	4.10011	4.1294787321057e-05	0.00127001
ENSG00000083454.21	35.7938	-0.188345	0.27551	-0.683625	0.494212	0.775889
ENSG00000083457.11	448.818	0.0933533	0.124783	0.748123	0.454386	0.750732
ENSG00000083520.14	8198.25	-0.269958	0.223782	-1.20634	0.227685	0.554599
ENSG00000083535.15	1716.25	-0.135466	0.143726	-0.94253	0.345922	0.669843
ENSG00000083544.13	1288.65	0.00176752	0.111676	0.0158273	0.987372	0.995076
ENSG00000083635.7	855.375	-0.115682	0.131901	-0.877031	0.38047	0.697232
ENSG00000083642.18	3425.93	0.00249491	0.0920458	0.0271051	0.978376	0.991814
ENSG00000083720.12	3079.74	0.130596	0.165536	0.788928	0.430154	0.734474
ENSG00000083750.12	1614.68	-0.0683931	0.115309	-0.593131	0.553093	0.812346
ENSG00000083799.17	4428.27	-0.293607	0.188487	-1.5577	0.119303	0.406246
ENSG00000083807.9	377.586	0.198171	0.149579	1.32486	0.185217	0.504319
ENSG00000083812.11	485.724	-0.0170193	0.132058	-0.128877	0.897455	0.961466
ENSG00000083814.13	742.598	-0.145261	0.11815	-1.22946	0.218899	0.544518
ENSG00000083817.8	295.901	-0.152894	0.147751	-1.0348	0.30076	0.627669
ENSG00000083828.15	385.983	0.128553	0.108465	1.18521	0.235935	0.562998
ENSG00000083838.15	314.219	0.17396	0.178258	0.975889	0.329119	0.655131
ENSG00000083844.10	2477.21	-0.362627	0.152396	-2.37951	0.0173358	0.12833
ENSG00000083845.8	10928	0.0899204	0.167961	0.535366	0.592397	0.834361
ENSG00000083857.13	8367.56	0.15838	0.234333	0.675877	0.499119	0.778569
ENSG00000083896.12	8436.63	-0.0863585	0.136373	-0.63325	0.52657	0.796952
ENSG00000083937.8	2601.92	0.184752	0.191738	0.963566	0.335264	0.65987
ENSG00000084070.11	5158.97	-0.116602	0.143501	-0.812552	0.416475	0.725688
ENSG00000084072.16	2310.44	-0.0481436	0.196447	-0.245071	0.806401	0.928558
ENSG00000084073.8	1881.46	0.219298	0.112371	1.95156	0.0509909	0.251555
ENSG00000084090.13	7481.8	-0.175064	0.0571861	-3.0613	0.00220378	0.028835
ENSG00000084092.6	1107.16	0.132574	0.092598	1.43172	0.152224	0.456807
ENSG00000084093.16	1797.77	0.173444	0.110197	1.57394	0.115501	0.39915
ENSG00000084110.10	15.5183	1.444	0.636512	2.26862	0.0232915	0.156171
ENSG00000084112.14	1493.24	-0.00564722	0.127614	-0.0442522	0.964703	0.986781
ENSG00000084207.16	4958.81	0.266881	0.170021	1.5697	0.116485	0.400677
ENSG00000084234.16	33188.3	0.316221	0.148216	2.13351	0.0328827	0.192979
ENSG00000084444.13	3304.19	-0.174548	0.10108	-1.72683	0.0841984	0.335691
ENSG00000084453.16	196.287	0.328886	0.43371	0.758309	0.448266	0.746486
ENSG00000084463.7	5562.79	-0.134441	0.144942	-0.927546	0.353643	0.675542
ENSG00000084623.11	6769.09	0.00923542	0.151809	0.0608358	0.95149	0.981725
ENSG00000084628.9	2119.45	-0.485996	0.150654	-3.22591	0.00125572	0.0187461
ENSG00000084636.17	2421.43	1.34651	0.279683	4.81441	1.47637808491188e-06	8.16685580237886e-05
ENSG00000084652.15	3871.55	0.124853	0.0821031	1.52069	0.128338	0.419272
ENSG00000084674.14	2488.38	4.79089	1.13755	4.2116	2.53564048258617e-05	0.000871792
ENSG00000084676.15	3008.99	-0.0493693	0.158211	-0.312046	0.755005	0.907211
ENSG00000084693.15	3175.04	0.0723616	0.106309	0.680672	0.496079	0.776411
ENSG00000084710.13	2916.26	-0.325024	0.22167	-1.46625	0.14258	0.442614
ENSG00000084731.14	10879.6	-0.48537	0.132303	-3.66863	0.000243851	0.00522994
ENSG00000084733.10	9297.1	-0.100525	0.10848	-0.926668	0.354099	0.675782
ENSG00000084734.8	89.9597	-0.207981	0.237754	-0.874773	0.381697	0.697765
ENSG00000084754.11	7779.86	0.144387	0.111544	1.29444	0.195513	0.518784
ENSG00000084764.10	3047.17	-0.0733566	0.110971	-0.661045	0.508583	0.784607
ENSG00000084774.13	3202.02	0.0659609	0.177029	0.3726	0.709446	0.888581
ENSG00000085063.15	6287.01	0.516973	0.138612	3.72963	0.000191762	0.00432006
ENSG00000085117.11	881.563	-0.0151939	0.147364	-0.103105	0.91788	0.969367
ENSG00000085185.15	1676.53	-0.264804	0.11653	-2.2724	0.0230623	0.15496
ENSG00000085224.21	6925.56	-0.160954	0.185314	-0.86855	0.385093	0.700541
ENSG00000085231.13	904.726	-0.107627	0.165935	-0.648608	0.516591	0.790576
ENSG00000085274.15	2581.52	-0.238763	0.199006	-1.19978	0.230225	0.55761
ENSG00000085276.17	445.086	2.30996	0.644993	3.58136	0.000341807	0.006857
ENSG00000085365.17	7035.02	-0.374432	0.222735	-1.68106	0.0927507	0.353237
ENSG00000085377.13	2039.4	0.536798	0.234439	2.28971	0.022038	0.149971
ENSG00000085382.11	2814.94	-0.174438	0.119895	-1.45492	0.145692	0.447795
ENSG00000085415.15	1482.29	-0.0827313	0.0878378	-0.941865	0.346262	0.670153
ENSG00000085433.15	6527.08	-0.427913	0.171988	-2.48805	0.0128447	0.104118
ENSG00000085449.14	5580.61	0.060513	0.175076	0.345638	0.729615	0.896549
ENSG00000085465.12	335.165	0.062296	0.149339	0.417145	0.676572	0.874547
ENSG00000085491.15	1456.26	0.37414	0.161081	2.32269	0.020196	0.141442
ENSG00000085511.19	1475.26	0.212154	0.131291	1.6159	0.106115	0.381085
ENSG00000085514.15	71.2	0.14543	0.247799	0.586889	0.557278	0.814355
ENSG00000085552.16	875.327	-0.0592684	0.271545	-0.218263	0.827224	0.936461
ENSG00000085563.14	118.836	0.264861	0.544323	0.486587	0.626551	0.850678
ENSG00000085644.13	698.673	-0.210001	0.192201	-1.09261	0.274565	0.602346
ENSG00000085662.13	2805.41	0.0462463	0.267054	0.173173	0.862516	0.949708
ENSG00000085719.12	6530.82	-0.0692536	0.127765	-0.542038	0.587792	0.832087
ENSG00000085721.12	5935.88	-0.228757	0.162219	-1.41017	0.15849	0.4669
ENSG00000085733.15	5448.48	0.37332	0.195436	1.91019	0.0561089	0.265498
ENSG00000085741.12	186.709	0.335718	0.33901	0.990289	0.322033	0.648895
ENSG00000085760.14	1200.86	0.26369	0.127952	2.06085	0.0393169	0.215489
ENSG00000085788.13	5506.2	-0.162054	0.0724322	-2.23732	0.0252655	0.163727
ENSG00000085831.15	183.21	0.877046	0.338246	2.59292	0.00951641	0.0846965
ENSG00000085832.16	8192.92	-0.0477215	0.108952	-0.438005	0.661383	0.867692
ENSG00000085840.12	61.2094	0.0585811	0.314286	0.186394	0.852136	0.946247
ENSG00000085871.8	325.215	1.499	0.366848	4.08616	4.38577207038317e-05	0.0013263
ENSG00000085872.14	3532.51	-0.215237	0.186079	-1.15669	0.247398	0.575262
ENSG00000085978.21	1919.67	-0.0566024	0.0961935	-0.588423	0.556249	0.814355
ENSG00000085982.13	1100.28	0.194505	0.155021	1.2547	0.209589	0.5339
ENSG00000085998.13	3110.13	0.0110043	0.174081	0.0632138	0.949596	0.980846
ENSG00000085999.11	199.377	0.219608	0.206394	1.06402	0.287319	0.614986
ENSG00000086015.20	6214.63	-0.00748529	0.161292	-0.0464084	0.962985	0.986228
ENSG00000086061.15	20975.1	-0.268665	0.13898	-1.93312	0.0532215	0.257624
ENSG00000086062.12	2746.97	1.14091	0.351017	3.2503	0.00115285	0.0176828
ENSG00000086065.13	6158.91	-0.174731	0.193249	-0.904179	0.3659	0.68494
ENSG00000086102.18	4057.97	-0.0990115	0.164403	-0.602249	0.547008	0.808714
ENSG00000086159.12	26.326	-1.19879	0.602264	-1.99047	0.0465387	0.238488
ENSG00000086189.9	3118.06	-0.230081	0.106804	-2.15424	0.0312212	0.186559
ENSG00000086200.16	1447.43	-0.147652	0.132333	-1.11576	0.264524	0.592996
ENSG00000086205.17	916.065	1.37088	0.970198	1.41299	0.157657	0.46574
ENSG00000086232.12	9943.77	-0.0803203	0.149527	-0.537164	0.591155	0.833876
ENSG00000086289.11	971.748	0.128167	0.146276	0.876197	0.380923	0.697443
ENSG00000086300.15	3050.69	-0.019422	0.176044	-0.110325	0.912152	0.966765
ENSG00000086475.14	1713.12	-0.158668	0.160777	-0.986879	0.323702	0.64963
ENSG00000086504.15	1151.67	0.120936	0.105016	1.15159	0.249488	0.577301
ENSG00000086506.2	14.4727	-0.23364	0.472349	-0.494634	0.620859	0.847992
ENSG00000086544.2	853.534	0.404237	0.201268	2.00845	0.0445952	0.232202
ENSG00000086548.8	3433.16	5.53886	1.38928	3.98686	6.69534468821078e-05	0.00185183
ENSG00000086570.12	83.0644	-0.100905	0.454055	-0.22223	0.824135	0.935292
ENSG00000086589.11	3936.36	-0.163083	0.133737	-1.21943	0.22268	0.549134
ENSG00000086598.10	14719.4	0.178484	0.208051	0.857888	0.390954	0.705511
ENSG00000086619.13	1181.04	0.124595	0.138207	0.901514	0.367315	0.686523
ENSG00000086666.18	3484.42	-0.0488785	0.103805	-0.47087	0.637733	0.8561
ENSG00000086696.10	362.389	0.762676	0.492752	1.54779	0.121673	0.409408
ENSG00000086712.12	4246.69	-0.197175	0.126389	-1.56007	0.118744	0.40533
ENSG00000086717.18	152.174	0.0429355	0.239633	0.179172	0.857803	0.948088
ENSG00000086730.16	19.8566	0.537386	0.415209	1.29426	0.195577	0.518784
ENSG00000086758.15	8105.67	-0.192266	0.161063	-1.19373	0.232584	0.559718
ENSG00000086827.8	1205.57	-0.0492044	0.192638	-0.255424	0.798396	0.924455
ENSG00000086848.14	1054.4	-0.151908	0.142174	-1.06846	0.285311	0.61309
ENSG00000086967.9	72.7939	0.527077	0.255472	2.06315	0.0390985	0.214634
ENSG00000086991.12	66.7631	0.538941	0.335703	1.60541	0.108403	0.38514
ENSG00000087008.15	467.79	0.123953	0.151983	0.815574	0.414744	0.724117
ENSG00000087053.18	3120.48	-0.0158663	0.0752966	-0.210718	0.833107	0.938896
ENSG00000087074.7	3803	0.0303665	0.229381	0.132384	0.89468	0.960204
ENSG00000087076.8	509.839	0.208821	0.157787	1.32344	0.18569	0.50521
ENSG00000087077.13	777.309	0.416494	0.154175	2.70144	0.00690407	0.0671712
ENSG00000087085.14	1350.16	-0.0931607	0.164608	-0.565956	0.571424	0.822132
ENSG00000087086.14	68894.4	0.344291	0.311316	1.10592	0.268761	0.597111
ENSG00000087087.19	3975.18	-0.151587	0.126743	-1.19602	0.231689	0.559034
ENSG00000087088.19	1516.45	0.171144	0.152067	1.12545	0.2604	0.588533
ENSG00000087095.12	4998.41	-0.321124	0.129817	-2.47366	0.0133735	0.107122
ENSG00000087111.20	2599.75	-0.0200432	0.150294	-0.13336	0.893909	0.96003
ENSG00000087116.14	1601.16	0.716396	0.240979	2.97286	0.00295035	0.036188
ENSG00000087128.9	26.8718	1.75893	0.682943	2.57551	0.0100092	0.0877539
ENSG00000087152.15	4922.18	-0.134086	0.0824634	-1.62601	0.103947	0.377174
ENSG00000087157.18	829.189	0.118243	0.104238	1.13436	0.256645	0.585027
ENSG00000087191.12	2859.55	0.00809948	0.0815885	0.0992723	0.920922	0.970586
ENSG00000087206.16	1301.02	-0.0863684	0.14187	-0.608787	0.542666	0.806333
ENSG00000087245.12	4426.34	2.05254	0.303244	6.76859	1.30039008802306e-11	3.34035835484359e-09
ENSG00000087250.8	127.862	0.000355808	0.193751	0.00183641	0.998535	0.999259
ENSG00000087253.12	642.324	0.241291	0.16613	1.45242	0.146384	0.448289
ENSG00000087258.14	11438.3	-0.401589	0.127448	-3.151	0.00162712	0.0229708
ENSG00000087263.16	4003.02	-0.130557	0.162311	-0.80436	0.421189	0.728229
ENSG00000087266.15	2602.1	0.0363439	0.172334	0.210892	0.832971	0.938887
ENSG00000087269.15	1311.6	0.129233	0.114055	1.13308	0.257179	0.58545
ENSG00000087274.16	9973.52	-0.0484027	0.120769	-0.400786	0.688578	0.879817
ENSG00000087299.11	1266.77	-0.162293	0.163995	-0.989622	0.322359	0.64904
ENSG00000087301.8	3479.58	-0.225899	0.0960316	-2.35234	0.0186557	0.134143
ENSG00000087302.8	5720.41	0.0347122	0.192783	0.180059	0.857106	0.948088
ENSG00000087303.17	1677.94	1.07993	0.365719	2.9529	0.00314804	0.0378849
ENSG00000087338.4	1590.82	-0.0690033	0.194005	-0.355678	0.722082	0.893541
ENSG00000087365.15	18796.1	-0.118569	0.180093	-0.658378	0.510296	0.785513
ENSG00000087448.9	3534.08	-0.102723	0.120035	-0.855773	0.392124	0.706434
ENSG00000087460.24	50254	-0.0954966	0.104691	-0.912176	0.361676	0.681397
ENSG00000087470.17	6774.18	-0.136107	0.0989428	-1.37561	0.168943	0.482249
ENSG00000087494.15	53.1044	-0.589623	0.493923	-1.19375	0.232574	0.559718
ENSG00000087495.16	2060.18	-0.650965	0.134792	-4.82941	1.36938168421006e-06	7.70854959161873e-05
ENSG00000087502.17	2336.22	0.225647	0.120557	1.87169	0.0612492	0.278721
ENSG00000087510.6	414.603	-0.201525	0.325611	-0.618911	0.535975	0.802006
ENSG00000087586.17	478.138	-0.337704	0.159695	-2.11469	0.0344567	0.198483
ENSG00000087589.16	26.0949	0.86845	0.456109	1.90404	0.0569051	0.267431
ENSG00000087842.10	1152.64	-0.215203	0.18364	-1.17187	0.241248	0.569014
ENSG00000087884.14	293.968	0.289393	0.15864	1.82421	0.0681203	0.29672
ENSG00000087903.12	330.382	0.0272582	0.150012	0.181707	0.855813	0.947951
ENSG00000087995.15	1174.57	-0.0740159	0.0709147	-1.04373	0.29661	0.623654
ENSG00000088002.11	20.4869	-0.405159	0.513746	-0.788637	0.430324	0.734474
ENSG00000088035.15	383.039	0.385631	0.157974	2.44111	0.0146424	0.114375
ENSG00000088038.18	2004.17	-0.0438894	0.152962	-0.286931	0.774165	0.915266
ENSG00000088053.11	17.0964	0.561433	0.465881	1.2051	0.228165	0.55524
ENSG00000088179.8	1779.66	-0.43113	0.156613	-2.75284	0.00590803	0.0597433
ENSG00000088205.12	8045.79	-0.23115	0.19967	-1.15766	0.247004	0.574884
ENSG00000088247.17	9639.56	-0.195461	0.165752	-1.17923	0.238305	0.565534
ENSG00000088256.8	2843.67	0.0842752	0.113439	0.742909	0.457537	0.752828
ENSG00000088280.18	2209.59	0.0481708	0.127788	0.376959	0.706204	0.887225
ENSG00000088298.12	863.531	0.52346	0.100671	5.19973	1.99581524523437e-07	1.51709112586727e-05
ENSG00000088305.18	552.631	-0.0573257	0.215935	-0.265477	0.790642	0.920916
ENSG00000088325.15	3140.81	-0.847009	0.24695	-3.42987	0.000603861	0.0106428
ENSG00000088340.15	837.604	0.553846	0.257812	2.14826	0.0316933	0.188423
ENSG00000088356.5	2187.55	0.470835	0.131844	3.57115	0.000355417	0.00708551
ENSG00000088367.21	6380.55	-0.247156	0.114245	-2.16338	0.030512	0.183697
ENSG00000088386.16	283.346	2.54799	0.975699	2.61145	0.00901599	0.0814832
ENSG00000088387.18	1358.06	-0.0671659	0.230261	-0.291695	0.77052	0.913767
ENSG00000088448.14	4236.15	0.00927875	0.085083	0.109055	0.913159	0.967156
ENSG00000088451.10	1723.06	-0.0985751	0.308273	-0.319765	0.749146	0.905153
ENSG00000088538.12	1806.87	-0.134017	0.253704	-0.52824	0.597333	0.836616
ENSG00000088543.14	712.707	-0.238749	0.122246	-1.95302	0.0508176	0.251079
ENSG00000088682.13	1618.17	-0.0635314	0.130903	-0.485334	0.62744	0.850924
ENSG00000088726.15	88.9054	0.552283	1.00558	0.54922	0.582855	0.829511
ENSG00000088727.12	624.393	-0.255014	0.0916458	-2.78261	0.00539242	0.0559989
ENSG00000088756.12	769.33	0.748941	0.203685	3.67695	0.000236039	0.00508679
ENSG00000088766.11	2033.6	0.0214104	0.159969	0.133841	0.893528	0.959944
ENSG00000088808.16	858.788	-0.0191271	0.129384	-0.147832	0.882475	0.955733
ENSG00000088812.17	6100.44	-0.130888	0.102829	-1.27288	0.203062	0.526819
ENSG00000088826.17	710.066	0.137497	0.162323	0.847058	0.396963	0.710786
ENSG00000088827.12	80.1178	-0.311574	0.347757	-0.895953	0.370278	0.68921
ENSG00000088832.16	3946.18	0.0720127	0.172036	0.41859	0.675516	0.874175
ENSG00000088833.17	3615.43	-0.0691707	0.0992578	-0.696879	0.485878	0.771194
ENSG00000088836.13	62.1244	0.287772	0.253448	1.13543	0.256195	0.584359
ENSG00000088854.12	2157.54	0.0152576	0.206116	0.0740244	0.940991	0.977969
ENSG00000088876.11	513.291	0.0176935	0.120328	0.147043	0.883098	0.956037
ENSG00000088881.20	843.743	0.0373527	0.22534	0.165762	0.868344	0.951216
ENSG00000088882.7	2606.89	0.891442	0.193825	4.59921	4.24098987363208e-06	0.000197453
ENSG00000088888.17	2747.13	0.399928	0.200534	1.99431	0.0461178	0.237197
ENSG00000088899.15	2280.59	-0.180168	0.0598302	-3.01132	0.00260118	0.0327684
ENSG00000088930.7	3929.36	-0.0978597	0.0815593	-1.19986	0.230194	0.557595
ENSG00000088970.15	805.212	0.384878	0.181535	2.12013	0.0339955	0.197302
ENSG00000088986.10	4975	0.0212266	0.095162	0.223057	0.823491	0.935178
ENSG00000088992.17	118.384	0.128434	0.224237	0.57276	0.566807	0.820072
ENSG00000089006.16	4585.76	0.210619	0.159344	1.32179	0.186239	0.506149
ENSG00000089009.15	45653.5	0.0917525	0.1316	0.697209	0.485672	0.77114
ENSG00000089022.13	2968.7	-0.0817718	0.056921	-1.43659	0.150836	0.455173
ENSG00000089041.16	32.6439	0.493365	0.437961	1.12651	0.259952	0.588143
ENSG00000089048.14	1715.15	0.0809186	0.101345	0.79845	0.424609	0.731297
ENSG00000089050.15	1113.27	0.108319	0.201288	0.538128	0.590489	0.833755
ENSG00000089053.12	4886.5	0.0882787	0.0795692	1.10946	0.267233	0.595343
ENSG00000089057.14	3191.8	-0.121251	0.177401	-0.683485	0.4943	0.775889
ENSG00000089060.11	374.287	0.365458	0.15815	2.31083	0.020842	0.144472
ENSG00000089063.14	2114.41	0.416037	0.161783	2.57158	0.0101236	0.0883868
ENSG00000089091.16	417.863	-0.0574649	0.164137	-0.350103	0.726262	0.895278
ENSG00000089094.18	1915.03	-0.163569	0.135647	-1.20584	0.22788	0.554809
ENSG00000089101.17	84.007	-0.409678	0.239143	-1.71311	0.0866927	0.340254
ENSG00000089116.3	345.09	-0.653262	0.358355	-1.82295	0.0683115	0.297168
ENSG00000089123.15	292.45	0.446382	0.168033	2.65651	0.00789544	0.0739198
ENSG00000089127.12	138.929	3.96826	0.957863	4.14282	3.43058670945021e-05	0.0011079
ENSG00000089154.10	6294.13	-0.0203569	0.15139	-0.134466	0.893034	0.959727
ENSG00000089157.15	46782.4	0.118749	0.163278	0.72728	0.467055	0.759392
ENSG00000089159.16	2231.17	0.433016	0.153058	2.82909	0.00466809	0.0504705
ENSG00000089163.4	161.017	-0.31811	0.159665	-1.99236	0.0463318	0.23781
ENSG00000089169.14	223.66	-0.426818	0.258384	-1.65188	0.0985598	0.367225
ENSG00000089177.18	612.308	0.599479	0.215792	2.77804	0.00546885	0.0564517
ENSG00000089195.14	1216.46	-0.160275	0.176908	-0.905979	0.364947	0.684042
ENSG00000089199.9	3645.26	-0.00853307	0.115076	-0.0741514	0.94089	0.977959
ENSG00000089220.4	10970.7	-0.163433	0.105954	-1.5425	0.122952	0.411678
ENSG00000089234.15	1917.72	-0.208513	0.122568	-1.70119	0.0889065	0.344945
ENSG00000089248.6	5168.57	0.127645	0.131144	0.973322	0.330393	0.656439
ENSG00000089250.18	94.2868	0.292032	0.510354	0.572215	0.567176	0.820115
ENSG00000089280.18	10243.8	0.15914	0.101055	1.57479	0.115305	0.399015
ENSG00000089289.15	2988.57	-0.0597811	0.119534	-0.500119	0.616992	0.846181
ENSG00000089327.14	294.473	2.09371	0.44183	4.73871	2.1508154449467e-06	0.000112305
ENSG00000089335.20	3059.3	-0.0327514	0.201804	-0.162293	0.871075	0.952643
ENSG00000089351.14	3049.65	-0.108269	0.0802586	-1.34901	0.177335	0.493914
ENSG00000089356.18	1457.19	4.08063	0.927992	4.39726	1.09624976326964e-05	0.000440629
ENSG00000089472.16	4419.65	2.39858	0.643815	3.72558	0.00019487	0.00436368
ENSG00000089486.16	2860.74	-0.149226	0.103283	-1.44483	0.148506	0.451356
ENSG00000089505.17	63.7331	-0.0506836	0.220034	-0.230344	0.817824	0.932377
ENSG00000089558.8	102.915	-0.186953	0.249413	-0.749571	0.453513	0.750248
ENSG00000089597.16	15581.3	0.236728	0.12393	1.91018	0.0561101	0.265498
ENSG00000089639.10	903.339	-0.0645501	0.206773	-0.312179	0.754905	0.907211
ENSG00000089682.16	1614.94	0.548918	0.148129	3.70566	0.000210837	0.00464216
ENSG00000089685.14	341.048	-0.437432	0.406842	-1.07519	0.28229	0.609705
ENSG00000089692.8	27.5683	-0.215868	0.423508	-0.509716	0.610251	0.84331
ENSG00000089693.10	8658.97	-0.132543	0.196545	-0.674365	0.500079	0.778795
ENSG00000089723.9	408.829	-0.0398609	0.141042	-0.282618	0.77747	0.916693
ENSG00000089737.16	15077.8	-0.20683	0.152715	-1.35435	0.175624	0.49202
ENSG00000089775.11	1231.17	0.0864942	0.109323	0.791178	0.42884	0.733654
ENSG00000089818.17	4781.69	-0.244372	0.142205	-1.71845	0.085715	0.338331
ENSG00000089820.15	93.7388	0.487597	0.295704	1.64894	0.0991606	0.368542
ENSG00000089847.12	460.702	0.185913	0.170374	1.09121	0.275182	0.603155
ENSG00000089876.11	1596.72	0.240679	0.128896	1.86723	0.0618688	0.280334
ENSG00000089902.9	3433.46	-0.0724854	0.153548	-0.47207	0.636877	0.855955
ENSG00000089916.17	7239.15	-0.321401	0.15801	-2.03406	0.0419457	0.223592
ENSG00000090006.17	4375.5	0.316817	0.130453	2.4286	0.0151574	0.117277
ENSG00000090013.10	707.658	0.201905	0.219426	0.92015	0.357494	0.678332
ENSG00000090020.10	806.809	0.397871	0.151907	2.61918	0.00881408	0.0802351
ENSG00000090054.14	4707.19	0.177043	0.120141	1.47363	0.140582	0.43934
ENSG00000090060.17	16913.8	-0.144442	0.130273	-1.10876	0.267533	0.595437
ENSG00000090061.17	4212.85	-0.111886	0.197687	-0.565974	0.571411	0.822132
ENSG00000090097.21	2780.02	-0.227304	0.148224	-1.53351	0.125149	0.414531
ENSG00000090104.11	19.5694	-0.218167	0.791229	-0.275731	0.782754	0.918449
ENSG00000090238.11	1679.37	-0.300549	0.176345	-1.70432	0.0883216	0.343865
ENSG00000090263.15	1104.44	-0.081888	0.104331	-0.784885	0.432521	0.736399
ENSG00000090266.12	1387.31	0.0401694	0.0807601	0.497391	0.618913	0.84714
ENSG00000090273.13	4893.65	-0.144166	0.158708	-0.908372	0.363682	0.683046
ENSG00000090316.15	1748.5	0.0330278	0.0805192	0.410185	0.681671	0.87723
ENSG00000090339.8	668.563	0.582173	0.267183	2.17893	0.029337	0.179083
ENSG00000090372.14	3280.52	-0.136773	0.103621	-1.31994	0.186856	0.506657
ENSG00000090376.10	101.786	0.847949	0.406665	2.08513	0.0370578	0.207509
ENSG00000090382.6	637.08	7.68611	1.38383	5.55423	2.78839310318901e-08	2.8716594041506e-06
ENSG00000090402.7	1212.99	6.4154	1.44873	4.4283	9.49802012062071e-06	0.000391627
ENSG00000090432.6	1088.76	-0.104446	0.139612	-0.748113	0.454392	0.750732
ENSG00000090447.11	375.215	-0.224407	0.175145	-1.28126	0.200102	0.523953
ENSG00000090470.14	1736.36	-0.0725829	0.0882868	-0.822126	0.411005	0.720969
ENSG00000090487.10	3044.26	0.141203	0.117325	1.20352	0.228775	0.555967
ENSG00000090520.11	1662.75	0.00116248	0.131528	0.00883832	0.992948	0.996973
ENSG00000090530.9	945.453	0.362163	0.379452	0.954437	0.339862	0.664151
ENSG00000090534.18	39.6482	-0.250088	0.457737	-0.546359	0.584819	0.830628
ENSG00000090539.15	367.8	0.060591	0.136907	0.44257	0.658077	0.865935
ENSG00000090565.15	2552.54	0.00205609	0.123228	0.0166852	0.986688	0.994599
ENSG00000090581.9	1222.11	0.199851	0.0956816	2.08871	0.0367342	0.206785
ENSG00000090612.20	711.59	0.20378	0.263323	0.77388	0.439002	0.740607
ENSG00000090615.14	8302.69	-0.174645	0.22725	-0.768514	0.442182	0.742612
ENSG00000090621.13	6458.39	0.282626	0.140891	2.00598	0.0448579	0.233136
ENSG00000090661.11	1303.22	-0.262378	0.11592	-2.26343	0.023609	0.157403
ENSG00000090674.15	271.395	0.083296	0.161621	0.515379	0.606288	0.841402
ENSG00000090686.15	5521.49	-0.0444367	0.110204	-0.403223	0.686784	0.879153
ENSG00000090776.5	2139.31	-0.167148	0.141635	-1.18013	0.237948	0.564988
ENSG00000090857.13	4089.78	-0.150715	0.095612	-1.57632	0.114953	0.398105
ENSG00000090861.15	10708	-0.0694405	0.133006	-0.522085	0.601611	0.838975
ENSG00000090863.11	15344.6	-0.0381934	0.136961	-0.278864	0.780349	0.917604
ENSG00000090889.11	296.384	-0.0435356	0.420767	-0.103467	0.917592	0.969201
ENSG00000090905.18	5751.56	-0.137613	0.11443	-1.20259	0.229135	0.556515
ENSG00000090924.14	1280.93	0.229044	0.275844	0.830341	0.406346	0.71747
ENSG00000090932.10	327.878	-0.0899892	0.20688	-0.434983	0.663575	0.868714
ENSG00000090971.4	885.907	0.0549319	0.164723	0.333481	0.738771	0.901352
ENSG00000090975.12	812.756	-0.0456275	0.180279	-0.253094	0.800195	0.925657
ENSG00000090989.17	4542.39	-0.202003	0.103876	-1.94465	0.0518166	0.254058
ENSG00000091009.7	2302.17	-0.283546	0.254222	-1.11535	0.264702	0.593238
ENSG00000091039.16	8828.25	-0.232994	0.15247	-1.52813	0.126481	0.416535
ENSG00000091073.19	174.658	0.922996	0.231708	3.98344	6.79235642999911e-05	0.00186252
ENSG00000091106.18	161.729	-0.233869	0.260286	-0.898511	0.368913	0.687962
ENSG00000091127.13	381.185	0.0643817	0.192464	0.334514	0.737992	0.900991
ENSG00000091129.19	9596.39	-0.28484	0.170299	-1.67259	0.0944085	0.357485
ENSG00000091136.13	15089.7	1.47735	0.283412	5.21272	1.86091192202034e-07	1.41937404891845e-05
ENSG00000091137.12	26.0906	-0.141392	0.401389	-0.352256	0.724646	0.894795
ENSG00000091138.12	442.348	3.49012	0.808665	4.3159	1.58954408442341e-05	0.000590085
ENSG00000091140.13	4813.63	0.355641	0.107369	3.31234	0.000925199	0.0148751
ENSG00000091157.13	2411.3	-0.323307	0.145255	-2.22579	0.0260282	0.166814
ENSG00000091164.12	5342.57	-0.190933	0.177742	-1.07421	0.282727	0.610163
ENSG00000091181.19	13.1085	0.287898	0.682782	0.421654	0.673277	0.87347
ENSG00000091262.15	64.3023	1.40027	0.576839	2.42749	0.0152037	0.117569
ENSG00000091317.7	2845.73	0.510172	0.156051	3.26926	0.0010783	0.0168516
ENSG00000091409.14	3540.55	0.555279	0.318909	1.74119	0.0816511	0.329375
ENSG00000091428.17	804.037	-0.0299059	0.158538	-0.188636	0.850378	0.945531
ENSG00000091436.16	1707.02	0.874866	0.25217	3.46935	0.000521717	0.00944486
ENSG00000091483.6	2748.32	-0.0933605	0.0869198	-1.0741	0.282778	0.610163
ENSG00000091490.10	2629.76	0.539002	0.221157	2.43719	0.0148017	0.115217
ENSG00000091513.15	298.023	-0.423739	0.467352	-0.906682	0.364575	0.683479
ENSG00000091527.15	9599.67	-0.0741657	0.105841	-0.700725	0.483474	0.769894
ENSG00000091536.17	376.573	-0.435429	0.194676	-2.23668	0.0253074	0.163727
ENSG00000091542.8	9443.85	-0.435449	0.290572	-1.49859	0.133979	0.428555
ENSG00000091592.15	4437.03	0.08242	0.208267	0.395741	0.692296	0.881099
ENSG00000091622.15	1526.35	-0.205727	0.136378	-1.50851	0.131425	0.423883
ENSG00000091640.7	1358.23	0.263018	0.134152	1.9606	0.0499262	0.248811
ENSG00000091651.8	741.362	-0.347728	0.18545	-1.87505	0.0607857	0.277516
ENSG00000091656.15	2671.05	-0.0642479	0.206476	-0.311164	0.755676	0.907461
ENSG00000091664.7	4804.05	-0.63937	0.114742	-5.57224	2.51486739376504e-08	2.63860359229395e-06
ENSG00000091732.15	571.402	0.0465385	0.116776	0.398529	0.69024	0.880316
ENSG00000091831.23	22.1073	-0.16774	0.395462	-0.424161	0.671448	0.872392
ENSG00000091844.7	2056.01	-0.474824	0.171029	-2.77628	0.00549846	0.056705
ENSG00000091879.13	138.852	1.94371	0.496302	3.91637	8.98915180786064e-05	0.00236898
ENSG00000091947.9	912.381	0.348098	0.193204	1.80171	0.0715915	0.305737
ENSG00000091972.18	3702.69	-0.217399	0.142521	-1.52538	0.127163	0.417336
ENSG00000091986.15	6730.3	1.9503	0.345311	5.64796	1.62366142158216e-08	1.84190789083848e-06
ENSG00000092010.14	1642.51	0.121922	0.105802	1.15236	0.249174	0.577112
ENSG00000092020.10	1684.52	-0.011949	0.0817362	-0.14619	0.883772	0.956092
ENSG00000092036.18	333.822	0.204284	0.131019	1.55919	0.118952	0.405666
ENSG00000092051.16	3402.99	-0.387605	0.13603	-2.8494	0.00438018	0.0482922
ENSG00000092054.12	122.491	0.402538	0.262283	1.53475	0.124846	0.413956
ENSG00000092068.19	3012.19	-0.514874	0.349196	-1.47446	0.140359	0.43895
ENSG00000092094.10	1566.42	0.00787396	0.090534	0.0869724	0.930693	0.974206
ENSG00000092096.16	7054.05	-0.264993	0.104121	-2.54504	0.0109264	0.0927045
ENSG00000092098.16	454.275	0.0344875	0.140879	0.244802	0.80661	0.928559
ENSG00000092108.20	3190.79	-0.000145363	0.112663	-0.00129025	0.998971	0.999462
ENSG00000092140.14	2981.43	-0.370654	0.142509	-2.60091	0.0092977	0.0833467
ENSG00000092148.12	6112.68	0.0289673	0.0922651	0.313957	0.753554	0.907211
ENSG00000092199.17	41316.2	-0.177679	0.155772	-1.14064	0.254021	0.582721
ENSG00000092200.12	28.5604	-0.0454269	0.419996	-0.10816	0.913869	0.967384
ENSG00000092201.9	10050.2	-0.0576692	0.0876309	-0.658092	0.510479	0.785662
ENSG00000092203.13	5561.49	-0.0236997	0.0847011	-0.279804	0.779628	0.917286
ENSG00000092208.16	823.158	-0.0704219	0.133774	-0.526425	0.598593	0.83745
ENSG00000092295.11	317.441	-0.275919	0.211797	-1.30275	0.192659	0.514525
ENSG00000092330.16	1879.5	-0.0577167	0.108946	-0.529773	0.596269	0.836265
ENSG00000092421.16	4440.14	0.0574389	0.178048	0.322603	0.746996	0.904326
ENSG00000092439.14	2680.07	0.0752133	0.122199	0.615498	0.538226	0.803256
ENSG00000092445.11	1823.76	0.129269	0.151053	0.855788	0.392115	0.706434
ENSG00000092470.11	314.193	0.065824	0.264488	0.248873	0.803459	0.926985
ENSG00000092529.23	18.7069	0.821658	0.503255	1.63269	0.102535	0.374498
ENSG00000092531.9	1499.59	0.584922	0.192529	3.03809	0.00238083	0.0305962
ENSG00000092607.14	244.121	3.55677	0.534336	6.65644	2.80538319026245e-11	6.59944247747213e-09
ENSG00000092621.12	1326.17	0.484225	0.188583	2.56771	0.0102373	0.0888537
ENSG00000092758.16	987.68	-0.475452	0.237184	-2.00457	0.0450093	0.233777
ENSG00000092820.17	6872.59	0.263374	0.17321	1.52054	0.128375	0.41931
ENSG00000092841.18	9221.2	0.128841	0.116172	1.10905	0.267409	0.595343
ENSG00000092847.11	3410.4	-0.42543	0.148261	-2.86947	0.00411165	0.0461744
ENSG00000092850.11	342.154	-0.365087	0.253876	-1.43805	0.150419	0.454486
ENSG00000092853.13	247.921	0.226629	0.323073	0.70148	0.483003	0.769802
ENSG00000092871.16	1248.27	0.0308397	0.104706	0.294535	0.768349	0.91282
ENSG00000092929.11	170.955	0.264023	0.291847	0.904665	0.365643	0.684739
ENSG00000092931.11	1897.55	0.0463046	0.0878121	0.527315	0.597975	0.837049
ENSG00000092964.17	27900.2	-0.371328	0.1601	-2.31935	0.0203763	0.142214
ENSG00000092969.11	1654.36	0.392472	0.324993	1.20763	0.227189	0.553857
ENSG00000092978.10	1400.32	-0.0628076	0.146256	-0.429436	0.667606	0.870509
ENSG00000093000.18	3939.01	-0.164149	0.106815	-1.53676	0.124351	0.413417
ENSG00000093009.9	30.247	0.727338	0.550015	1.3224	0.186036	0.505836
ENSG00000093010.13	401.804	-0.19741	0.242387	-0.81444	0.415393	0.72491
ENSG00000093072.15	244.757	0.0489742	0.259925	0.188417	0.85055	0.945531
ENSG00000093144.18	2647.34	-0.0646668	0.124508	-0.519377	0.603498	0.839996
ENSG00000093167.17	1869.16	0.170329	0.0929473	1.83253	0.0668728	0.293609
ENSG00000093183.13	3064.44	-0.320344	0.0959464	-3.33879	0.000841453	0.0137562
ENSG00000093217.9	61.134	0.561651	0.408093	1.37628	0.168734	0.482088
ENSG00000094631.19	5748.17	-0.0794106	0.125388	-0.63332	0.526524	0.796952
ENSG00000094755.16	196.796	1.18471	1.32571	0.893644	0.371512	0.690269
ENSG00000094804.9	234.124	0.0717126	0.273595	0.262112	0.793235	0.92214
ENSG00000094841.13	556.29	-0.0972759	0.133961	-0.726149	0.467747	0.75993
ENSG00000094880.10	3574.68	-0.0752658	0.211213	-0.35635	0.721578	0.893429
ENSG00000094914.12	2766.59	-0.0498611	0.132098	-0.377455	0.705835	0.887225
ENSG00000094916.15	17112.1	-0.170869	0.142148	-1.20205	0.229345	0.556515
ENSG00000094963.13	89.074	3.55904	0.567537	6.27103	3.58669522177845e-10	6.26214568877382e-08
ENSG00000094975.13	9964.77	-0.202271	0.187738	-1.07741	0.281298	0.608503
ENSG00000095002.14	3764.39	-0.287055	0.159844	-1.79585	0.0725181	0.308221
ENSG00000095015.5	899.473	0.138175	0.143559	0.962495	0.335801	0.660199
ENSG00000095059.15	2930.37	-0.158201	0.144583	-1.09419	0.273871	0.601518
ENSG00000095066.11	1112.4	0.320824	0.128031	2.50583	0.0122164	0.100397
ENSG00000095110.8	17.1622	5.19501	1.46348	3.54975	0.000385592	0.00753911
ENSG00000095139.13	16000.6	-0.0579443	0.167794	-0.34533	0.729847	0.896673
ENSG00000095203.14	1272.73	0.611056	0.264318	2.31183	0.0207873	0.144272
ENSG00000095209.11	1297.98	0.46239	0.263936	1.7519	0.0797907	0.32599
ENSG00000095261.13	2137.15	0.0236068	0.108843	0.21689	0.828294	0.936596
ENSG00000095303.15	163.838	-0.608755	0.262242	-2.32135	0.020268	0.141724
ENSG00000095319.14	1521.33	0.0833936	0.140824	0.592181	0.553729	0.812791
ENSG00000095321.16	1481.32	-0.0289697	0.0815052	-0.355433	0.722265	0.893654
ENSG00000095370.19	685.155	-0.256512	0.173907	-1.47499	0.140215	0.438752
ENSG00000095380.10	1410.71	-0.0625004	0.219957	-0.284149	0.776297	0.916319
ENSG00000095383.19	316.044	0.588393	0.19252	3.05627	0.00224111	0.0291867
ENSG00000095397.13	1412.56	-0.154626	0.139591	-1.10771	0.267986	0.59633
ENSG00000095464.9	40.6982	-0.447037	0.367514	-1.21638	0.223841	0.549981
ENSG00000095485.17	1542.66	-0.041803	0.12072	-0.346279	0.729133	0.896548
ENSG00000095539.15	1901.4	0.0190495	0.152341	0.125045	0.900488	0.961919
ENSG00000095564.13	13405.4	-0.196225	0.185678	-1.0568	0.290603	0.617809
ENSG00000095574.11	1998.1	-0.317397	0.270286	-1.1743	0.240274	0.567925
ENSG00000095585.16	52.1973	1.65035	0.50231	3.28552	0.00101794	0.0161112
ENSG00000095587.8	70.6926	0.388092	0.33217	1.16835	0.242664	0.570549
ENSG00000095637.21	5669.21	0.0969841	0.212956	0.455419	0.648808	0.861019
ENSG00000095713.13	551.384	-0.291739	0.232215	-1.25634	0.208995	0.533175
ENSG00000095739.10	440.523	0.384534	0.253132	1.5191	0.128737	0.419695
ENSG00000095752.6	139.28	-0.15009	0.347516	-0.431894	0.665818	0.869684
ENSG00000095777.15	104.555	0.251679	0.410569	0.613	0.539877	0.804551
ENSG00000095787.21	8670.06	-0.0570462	0.0699114	-0.815978	0.414513	0.723916
ENSG00000095794.19	791.508	0.234175	0.111345	2.10314	0.0354532	0.202223
ENSG00000095906.16	1379.54	-0.178779	0.215497	-0.829614	0.406757	0.717743
ENSG00000095932.6	41.1457	4.36576	1.09085	4.00216	6.27668563413629e-05	0.00175339
ENSG00000095951.16	1123.81	-0.162592	0.160967	-1.0101	0.312448	0.639314
ENSG00000096060.14	3567.16	1.92292	0.328032	5.86197	4.57395072509391e-09	5.80787788661356e-07
ENSG00000096063.15	2925.84	0.125427	0.112889	1.11106	0.266541	0.594889
ENSG00000096070.19	2663.14	-0.243493	0.138412	-1.75918	0.0785465	0.323449
ENSG00000096080.11	466.223	0.294903	0.187429	1.57341	0.115623	0.399249
ENSG00000096088.16	67.9628	2.30621	0.869305	2.65293	NA	NA
ENSG00000096092.5	1662.32	-0.289036	0.180663	-1.59986	0.10963	0.387597
ENSG00000096093.15	1608.58	0.0648802	0.162289	0.399782	0.689317	0.880076
ENSG00000096384.19	94963.3	-0.102645	0.177218	-0.579201	0.562454	0.817391
ENSG00000096401.7	3791.21	-0.163322	0.123951	-1.31763	0.187627	0.507453
ENSG00000096433.10	1097.93	1.31581	0.414095	3.17757	0.00148517	0.0214409
ENSG00000096654.15	1429.77	-0.214918	0.1633	-1.31609	0.188143	0.508358
ENSG00000096696.13	5582.53	0.925113	0.554366	1.66878	0.0951615	0.358982
ENSG00000096717.11	2578.53	-0.127518	0.156962	-0.812415	0.416554	0.725688
ENSG00000096746.17	17956.5	-0.0983316	0.0801732	-1.22649	0.220015	0.54612
ENSG00000096872.15	777.186	0.0204108	0.0854255	0.238932	0.811159	0.930045
ENSG00000096968.13	1598.87	0.0844638	0.0959429	0.880354	0.378667	0.695583
ENSG00000097007.17	4742.89	0.125936	0.128633	0.979039	0.327561	0.653776
ENSG00000097021.19	1748.58	-0.158956	0.141533	-1.1231	0.261394	0.589706
ENSG00000097033.14	9824.19	-0.105148	0.0874795	-1.20197	0.229374	0.556515
ENSG00000097046.12	1152.96	-0.0633964	0.158449	-0.400107	0.689078	0.879972
ENSG00000097096.8	264.924	0.0506663	0.176652	0.286815	0.774254	0.915266
ENSG00000099139.13	590.1	1.09693	0.389451	2.81661	0.00485337	0.0519957
ENSG00000099194.5	111793	-0.420136	0.371951	-1.12955	0.258667	0.586992
ENSG00000099203.6	680.984	0.310635	0.137202	2.26407	0.0235697	0.157247
ENSG00000099204.18	5542.12	0.174825	0.172938	1.01091	0.312059	0.638986
ENSG00000099219.13	1879.03	0.356417	0.11083	3.21588	0.00130045	0.0192722
ENSG00000099246.16	10673.8	-0.163387	0.166253	-0.982761	0.325725	0.651508
ENSG00000099250.17	2517.42	0.471625	0.185498	2.54247	0.0110071	0.0929302
ENSG00000099251.14	36.4773	-0.108042	0.481142	-0.224554	0.822326	0.934758
ENSG00000099256.18	388.205	0.318227	0.320046	0.994316	0.320069	0.647061
ENSG00000099260.10	740.248	-0.127799	0.229813	-0.5561	0.578142	0.826467
ENSG00000099282.9	302.075	0.0962165	0.230887	0.416725	0.67688	0.874715
ENSG00000099284.13	2222.81	-0.137313	0.161497	-0.850248	0.395187	0.708711
ENSG00000099290.16	1379.53	0.239113	0.131823	1.8139	0.0696928	0.300934
ENSG00000099308.10	995.51	0.00805018	0.146367	0.0549999	0.956139	0.983341
ENSG00000099326.8	898.184	0.119797	0.147319	0.813178	0.416116	0.725627
ENSG00000099330.8	415.789	0.0790569	0.162443	0.486674	0.626489	0.850646
ENSG00000099331.13	2761.5	0.0535458	0.161561	0.331427	0.740322	0.902259
ENSG00000099337.4	677.529	1.29272	0.36707	3.52173	0.000428743	0.00817459
ENSG00000099338.22	1012.19	-0.333907	0.189221	-1.76464	0.0776243	0.321488
ENSG00000099341.11	4499.32	-0.0642382	0.183712	-0.349669	0.726587	0.895435
ENSG00000099364.16	1742.69	-0.166499	0.116612	-1.4278	0.153349	0.45851
ENSG00000099365.10	2534.99	-0.325616	0.173266	-1.87929	0.0602049	0.275935
ENSG00000099377.13	608.033	-0.392294	0.157768	-2.48652	0.0129	0.104415
ENSG00000099381.17	1418.09	-0.143634	0.143581	-1.00037	0.31713	0.644234
ENSG00000099385.11	616.857	0.000234742	0.108878	0.00215602	0.99828	0.999219
ENSG00000099617.3	180.139	0.2068	0.14036	1.47335	0.140657	0.439405
ENSG00000099622.13	12703.1	0.117418	0.117078	1.0029	0.31591	0.6432
ENSG00000099624.7	561.205	0.208856	0.151593	1.37774	0.168283	0.481478
ENSG00000099625.12	674.495	-0.193841	0.107527	-1.80272	0.0714328	0.305469
ENSG00000099769.5	12.6241	-0.250133	0.468791	-0.533571	0.593638	0.834737
ENSG00000099783.11	3963.58	0.00821197	0.118745	0.0691565	0.944865	0.979393
ENSG00000099785.10	533.532	-0.120357	0.109002	-1.10417	0.269519	0.597896
ENSG00000099795.6	427.101	0.0705552	0.116651	0.604841	0.545285	0.807878
ENSG00000099797.14	2021.37	-0.0600798	0.178044	-0.337443	0.735783	0.899864
ENSG00000099800.7	522.848	0.170411	0.128146	1.32983	0.183575	0.502208
ENSG00000099804.8	2337.45	-0.00524204	0.151844	-0.0345226	0.97246	0.989687
ENSG00000099810.19	1538.79	0.19245	0.151217	1.27268	0.203133	0.52688
ENSG00000099812.8	156.324	2.01658	0.65975	3.05658	0.00223876	0.0291731
ENSG00000099814.15	1637.75	-0.0156199	0.1007	-0.155112	0.876733	0.954377
ENSG00000099817.11	2517.18	0.0348416	0.109406	0.318462	0.750134	0.905428
ENSG00000099821.13	1483.19	-0.0739091	0.172274	-0.429021	0.667908	0.870748
ENSG00000099822.2	790.179	-0.11062	0.146063	-0.757346	0.448843	0.746861
ENSG00000099834.18	620.339	1.69033	0.761569	2.21953	0.0264507	0.168795
ENSG00000099840.13	82.8627	0.362344	0.242002	1.49728	0.13432	0.42895
ENSG00000099849.14	269.471	0.415716	0.160193	2.5951	0.00945637	0.0844649
ENSG00000099860.8	495.853	1.18295	0.248301	4.76416	1.89640466134341e-06	0.000101877
ENSG00000099864.17	4718.19	-0.208754	0.10753	-1.94137	0.052214	0.255196
ENSG00000099866.14	68.5659	0.287112	0.264584	1.08514	0.277859	0.605637
ENSG00000099869.7	49.5808	1.33873	0.334112	4.00684	6.1537050959444e-05	0.00172985
ENSG00000099875.14	2990.48	0.0793286	0.237127	0.334541	0.737971	0.900991
ENSG00000099889.13	1924.07	-0.0742652	0.145469	-0.510522	0.609686	0.843307
ENSG00000099899.14	988.541	0.0255021	0.115918	0.220001	0.82587	0.936215
ENSG00000099901.16	3803.86	-0.100861	0.117358	-0.85943	0.390103	0.704886
ENSG00000099904.15	814.61	0.00988667	0.137639	0.0718303	0.942737	0.978982
ENSG00000099910.16	746.821	-5.24707e-05	0.143636	-0.000365303	0.999709	0.999709
ENSG00000099917.17	1822.24	0.163426	0.0997853	1.63778	0.101468	0.372986
ENSG00000099940.11	1665.1	-0.172144	0.0875417	-1.96642	0.0492498	0.246852
ENSG00000099942.12	8285.91	-0.248128	0.152109	-1.63125	0.102837	0.374744
ENSG00000099949.19	402.082	0.312067	0.121876	2.56052	0.0104517	0.089965
ENSG00000099953.9	232.359	0.206759	0.197084	1.04909	0.294137	0.621126
ENSG00000099954.18	2336.35	-0.569105	0.182221	-3.12316	0.00178918	0.0246819
ENSG00000099956.19	3585.67	-0.0962445	0.112235	-0.857525	0.391155	0.705702
ENSG00000099957.16	103.508	-0.242535	0.216172	-1.12195	0.261882	0.590271
ENSG00000099958.14	556.088	-0.480459	0.462044	-1.03986	0.298407	0.62525
ENSG00000099960.12	31.894	-0.0951909	0.323691	-0.294079	0.768697	0.912877
ENSG00000099968.17	3888.54	-0.191666	0.152734	-1.2549	0.209515	0.533833
ENSG00000099974.7	272.706	0.190847	0.180512	1.05726	0.290395	0.617809
ENSG00000099977.13	240.46	0.211975	0.195982	1.0816	0.279429	0.607242
[truncated: 20,383 more rows]

## Sheet: T158M-E2KO_vs_T158M-WT_NGN2-iN
	baseMean	log2FoldChange	lfcSE	stat	pvalue	padj
ENSG00000000003.14	2533.66	0.482581	0.213544	2.25987	0.0238292	0.0787193
ENSG00000000005.5	51.6412	0.724222	0.512335	1.41357	0.157488	0.311271
ENSG00000000419.12	2168.38	0.480089	0.207183	2.31722	0.020492	0.0703247
ENSG00000000457.13	574.876	-0.184129	0.135592	-1.35797	0.174474	0.334203
ENSG00000000460.16	436.287	-0.143151	0.129221	-1.1078	0.267948	0.448816
ENSG00000000971.15	3315.08	3.23968	0.746307	4.34095	1.4186711165148e-05	0.000215361
ENSG00000001036.13	1732.86	0.747285	0.190678	3.91909	8.88839690588707e-05	0.000931697
ENSG00000001084.11	1922.7	0.294018	0.173041	1.69912	0.0892956	0.209466
ENSG00000001167.14	3066.85	-0.0580142	0.105412	-0.550355	0.582076	0.737679
ENSG00000001460.17	951.597	0.0146616	0.0831064	0.176419	0.859965	0.923344
ENSG00000001461.16	3880.17	0.0967068	0.150429	0.642874	0.520306	0.688524
ENSG00000001497.16	2004.38	-0.00799487	0.118079	-0.0677078	0.946018	0.972872
ENSG00000001561.6	1473.11	0.247448	0.196376	1.26007	0.207643	0.376564
ENSG00000001617.11	1151.94	-0.674267	0.262077	-2.57279	0.0100884	0.0410515
ENSG00000001626.14	243.97	2.05561	0.868771	2.36611	0.017976	0.0637258
ENSG00000001629.9	5513.6	0.0517721	0.112048	0.462052	0.644044	0.783383
ENSG00000001630.15	203.154	0.13819	0.238942	0.578341	0.563034	0.722395
ENSG00000001631.15	2189.59	0.0918914	0.112806	0.814594	0.415305	0.59794
ENSG00000002016.17	2106.12	0.0449911	0.17741	0.253599	0.799805	0.886302
ENSG00000002079.14	11.7556	1.09177	0.504754	2.16298	0.0305426	0.0952506
ENSG00000002330.13	458.391	0.241175	0.134875	1.78814	0.073753	0.1833
ENSG00000002549.12	1239.34	0.265801	0.191027	1.39143	0.164094	0.320392
ENSG00000002587.9	88.283	-0.184837	0.42012	-0.439961	0.659965	0.794661
ENSG00000002726.20	144.493	9.36377	1.58078	5.92351	3.15142203692443e-09	1.79206055168415e-07
ENSG00000002746.14	860.028	-1.34515	0.196362	-6.85039	7.36513202196105e-12	8.80192355223452e-10
ENSG00000002822.15	482.619	-0.0103501	0.175373	-0.0590175	0.952938	0.976748
ENSG00000002834.17	10013.6	0.0868674	0.0624016	1.39207	0.163901	0.320152
ENSG00000002919.14	866.909	0.210252	0.111566	1.88455	0.0594908	0.156447
ENSG00000002933.7	399.991	2.27918	0.403072	5.65454	1.56266089329545e-08	7.30593005091356e-07
ENSG00000003056.7	4087.41	0.322697	0.157809	2.04486	0.0408691	0.11837
ENSG00000003096.14	1448.48	0.289264	0.270799	1.06819	0.285436	0.468488
ENSG00000003137.8	162.729	-0.70972	0.254259	-2.79133	0.00524926	0.0247043
ENSG00000003147.17	810.282	0.359551	0.195555	1.83862	0.0659716	0.168495
ENSG00000003249.13	819.325	-0.544156	0.107896	-5.04333	4.57496969073372e-07	1.23629289780553e-05
ENSG00000003393.14	3122.06	-0.0393868	0.107787	-0.365414	0.714802	0.831913
ENSG00000003400.14	109.598	3.81757	1.06786	3.57496	0.000350279	0.00286008
ENSG00000003402.19	1322.69	1.24987	0.286312	4.36542	1.26880311559162e-05	0.000195925
ENSG00000003436.15	2023.61	2.67303	0.367557	7.27241	3.53122389958175e-13	5.63684226484664e-11
ENSG00000003509.15	897.762	0.0371453	0.0948782	0.391506	0.695424	0.819215
ENSG00000003756.16	9832.73	-0.258259	0.117233	-2.20295	0.0275984	0.0880471
ENSG00000003987.13	1621.46	-0.259495	0.150061	-1.72927	0.0837615	0.200805
ENSG00000003989.17	3503.96	1.14686	0.283218	4.04938	5.13536117287717e-05	0.000608188
ENSG00000004059.10	1639.47	0.0376947	0.122497	0.307719	0.758296	0.860729
ENSG00000004139.13	2518.64	0.172664	0.156595	1.10262	0.270193	0.451223
ENSG00000004142.11	3465.36	0.0993016	0.096985	1.02389	0.305889	0.489607
ENSG00000004399.12	3759.68	-0.49896	0.149034	-3.34796	0.000814078	0.00569928
ENSG00000004455.16	4497.77	0.422448	0.158628	2.66313	0.00774176	0.0334968
ENSG00000004468.12	40.1502	0.692439	0.548643	1.26209	0.206915	0.375671
ENSG00000004478.7	8132.06	0.172374	0.186961	0.92198	0.356539	0.541152
ENSG00000004487.16	8988.81	-0.468942	0.0822945	-5.69834	1.20979980280796e-08	5.82685473990351e-07
ENSG00000004534.14	10296.2	-0.0985348	0.11793	-0.835536	0.403416	0.58656
ENSG00000004660.14	767.632	-0.0532118	0.130893	-0.406529	0.684354	0.811522
ENSG00000004700.15	3216.42	0.33405	0.157795	2.11698	0.0342615	0.104074
ENSG00000004766.15	1507.14	-0.344519	0.15032	-2.2919	0.0219116	0.0740929
ENSG00000004776.12	316.455	2.18268	0.327301	6.66872	2.58049238008483e-11	2.69480578084747e-09
ENSG00000004777.18	1759.46	-0.479684	0.170835	-2.80788	0.00498682	0.0237728
ENSG00000004779.9	1655.87	0.321758	0.192841	1.66852	0.0952125	0.219064
ENSG00000004799.7	580.944	1.30541	0.305461	4.27356	1.92375801040782e-05	0.000273661
ENSG00000004838.13	203.917	0.0588706	0.275573	0.213629	0.830836	0.905954
ENSG00000004848.7	688.602	-1.41296	0.251005	-5.6292	1.81047652431206e-08	8.32521180356499e-07
ENSG00000004864.13	576.59	-0.0264364	0.261254	-0.101191	0.919399	0.95778
ENSG00000004866.20	1566.39	0.0695449	0.109372	0.635856	0.52487	0.692023
ENSG00000004897.11	3629.31	0.049803	0.0873042	0.570454	0.56837	0.726198
ENSG00000004948.13	21.1666	0.328548	0.485517	0.676697	0.498598	0.670721
ENSG00000004961.14	936.708	0.33655	0.163248	2.06159	0.0392467	0.115058
ENSG00000004975.11	1497.96	0.0382207	0.107996	0.353908	0.723408	0.838175
ENSG00000005001.9	51.1064	3.19189	0.650886	4.90392	9.39427537553736e-07	2.29195705341167e-05
ENSG00000005007.12	3734.17	0.211138	0.0966913	2.18363	0.0289891	0.0914137
ENSG00000005020.12	506.388	1.1191	0.242397	4.6168	3.89700973778165e-06	7.47930054357981e-05
ENSG00000005022.5	4384.65	0.00857225	0.114242	0.0750357	0.940186	0.969916
ENSG00000005059.15	608.587	-0.050475	0.177868	-0.283777	0.776581	0.871687
ENSG00000005073.5	51.9826	0.436533	0.646354	0.675377	0.499436	0.671438
ENSG00000005075.15	614.91	0.420695	0.120271	3.4979	0.000468945	0.00361753
ENSG00000005100.12	1586.97	-0.213183	0.0857798	-2.48524	0.0129464	0.0495337
ENSG00000005102.12	33.5174	-1.97848	0.760728	-2.60077	0.00930143	0.0385942
ENSG00000005108.15	1978.56	-1.6033	0.198074	-8.09444	5.75291195630485e-16	1.66968930388962e-13
ENSG00000005156.11	3206.2	-0.195671	0.08587	-2.27869	0.0226858	0.0760207
ENSG00000005175.9	1967.8	-0.0678186	0.0720699	-0.941011	0.346699	0.532072
ENSG00000005187.11	305.268	0.293088	0.437144	0.670461	0.502564	0.674034
ENSG00000005189.19	360.734	-0.367387	0.188188	-1.95224	0.0509103	0.139581
ENSG00000005194.14	1959.42	-0.0670111	0.0952847	-0.703272	0.481886	0.656978
ENSG00000005206.16	1384.8	0.191551	0.0929967	2.05976	0.0394212	0.115402
ENSG00000005238.19	1226.71	0.211142	0.123239	1.71327	0.0866626	0.205565
ENSG00000005243.9	231.955	0.948598	0.288891	3.28359	0.00102494	0.00681709
ENSG00000005249.12	5019.66	-0.442988	0.193175	-2.2932	0.0218367	0.0738621
ENSG00000005302.17	1447.97	-0.138812	0.0937956	-1.47994	0.138888	0.285334
ENSG00000005339.14	3280.9	-0.49597	0.160241	-3.09515	0.00196713	0.0114828
ENSG00000005379.15	2332.48	-0.719631	0.182151	-3.95075	7.79079973613657e-05	0.000841512
ENSG00000005436.13	1039.04	-0.183208	0.0986357	-1.85742	0.0632519	0.163566
ENSG00000005448.16	873.423	-0.12426	0.146798	-0.846471	0.39729	0.580758
ENSG00000005469.11	1002.21	0.62312	0.215039	2.8977	0.00375905	0.0190493
ENSG00000005471.16	59.1066	-0.756906	0.381882	-1.98204	0.0474743	0.132396
ENSG00000005483.20	7771.35	-0.34945	0.124259	-2.81226	0.00491946	0.0235317
ENSG00000005486.16	2770.1	0.0332428	0.133499	0.249011	0.803352	0.889039
ENSG00000005513.9	706.519	0.59659	0.140977	4.23181	2.31813465253857e-05	0.000319591
ENSG00000005700.14	5215.39	0.0914373	0.102595	0.891247	0.372797	0.557984
ENSG00000005801.16	2282.71	-0.505971	0.0835004	-6.05951	1.36539169737977e-09	8.84457207334582e-08
ENSG00000005810.17	5074.96	-0.249016	0.165463	-1.50496	0.132334	0.275518
ENSG00000005812.10	3807.72	0.341452	0.133307	2.5614	0.0104252	0.0420697
ENSG00000005844.17	16.6262	-0.622558	0.452619	-1.37546	0.168989	0.326806
ENSG00000005882.11	1230.19	-0.0481744	0.115827	-0.415916	0.677472	0.807035
ENSG00000005884.17	1951.37	0.829115	0.248127	3.34149	0.00083329	0.00579888
ENSG00000005889.15	2365.29	-0.141424	0.0815828	-1.7335	0.0830073	0.199574
ENSG00000005893.15	12120.6	0.698599	0.140643	4.96719	6.79284895866512e-07	1.73890708508875e-05
ENSG00000005961.17	185.403	-0.218101	0.234872	-0.928597	0.353098	0.538216
ENSG00000005981.12	41.3224	1.58409	0.722207	2.1934	0.0282786	0.0897429
ENSG00000006007.11	3573.55	0.346185	0.14288	2.42291	0.0153968	0.0566398
ENSG00000006015.17	172.007	0.406412	0.237633	1.71025	0.0872194	0.206321
ENSG00000006016.10	538.101	0.52926	0.239852	2.20661	0.0273416	0.0874651
ENSG00000006025.11	1409.07	0.34287	0.176997	1.93715	0.052727	0.143003
ENSG00000006042.11	2419.31	-0.0624014	0.346568	-0.180055	0.857109	0.921582
ENSG00000006047.12	262.969	-0.36973	0.203762	-1.81452	0.0695981	0.175709
ENSG00000006062.14	430.805	-0.0777586	0.121837	-0.638216	0.523333	0.690893
ENSG00000006071.13	490.104	-0.479304	0.198343	-2.41654	0.0156688	0.0573384
ENSG00000006116.3	124.874	-0.0834317	0.275375	-0.302975	0.761909	0.863144
ENSG00000006118.14	5213.08	-0.349003	0.1262	-2.76548	0.00568395	0.0262502
ENSG00000006125.17	29227.9	-0.249799	0.114388	-2.18378	0.0289787	0.0914068
ENSG00000006128.11	491.681	0.681936	0.259553	2.62735	0.0086052	0.0363053
ENSG00000006194.9	4867.75	0.310766	0.2062	1.50711	0.131782	0.274726
ENSG00000006210.6	773.219	0.0859459	0.221896	0.387326	0.698515	0.821154
ENSG00000006282.20	783.289	-0.00148458	0.132223	-0.0112279	0.991042	0.995378
ENSG00000006283.17	592.823	-0.503129	0.200459	-2.50988	0.0120772	0.0469801
ENSG00000006327.13	409.03	1.41768	0.293892	4.82379	1.40855113599834e-06	3.21535248082645e-05
ENSG00000006377.10	342.95	1.05169	0.442733	2.37546	0.0175271	0.0625212
ENSG00000006432.15	2584.6	-0.313582	0.139421	-2.24917	0.0245016	0.0804056
ENSG00000006451.7	6626.63	0.204476	0.193562	1.05639	0.290791	0.474638
ENSG00000006453.13	841.197	0.733627	0.262998	2.78948	0.00527929	0.024785
ENSG00000006459.10	1481.5	-0.226611	0.121696	-1.8621	0.0625892	0.162286
ENSG00000006468.13	1289.18	-0.0508373	0.210694	-0.241285	0.809335	0.892956
ENSG00000006530.15	2029.29	-0.0579432	0.0713877	-0.81167	0.416981	0.599269
ENSG00000006534.15	195.618	0.795014	0.339291	2.34316	0.0191211	0.0666435
ENSG00000006555.10	26.1751	4.1304	0.923136	4.47431	7.66573854619242e-06	0.000131376
ENSG00000006576.16	3146.12	0.160766	0.175697	0.915016	0.360183	0.5446
ENSG00000006607.13	1470.17	0.0363162	0.143112	0.253761	0.79968	0.886253
ENSG00000006611.15	490.998	3.77106	0.810875	4.65061	3.30958671031517e-06	6.55116419859375e-05
ENSG00000006625.17	308.307	0.464002	0.144499	3.21111	0.00132221	0.00833163
ENSG00000006634.7	778.479	-0.238498	0.190593	-1.25134	0.210809	0.38056
ENSG00000006652.13	7459.11	0.385469	0.228158	1.68948	0.0911275	0.212669
ENSG00000006659.12	13.5375	5.79149	1.22844	4.71452	2.42280938588584e-06	5.05083434288962e-05
ENSG00000006695.10	600.623	-0.0983169	0.125192	-0.78533	0.43226	0.612953
ENSG00000006704.10	1768.81	-0.10297	0.112822	-0.912679	0.361412	0.546064
ENSG00000006712.14	2282.61	0.0398367	0.113871	0.34984	0.726459	0.839772
ENSG00000006715.15	3998.71	-0.202297	0.136524	-1.48177	0.138403	0.284599
ENSG00000006740.16	1184.19	-0.337454	0.129368	-2.60849	0.00909439	0.0378969
ENSG00000006744.18	2323.84	0.00719283	0.0891975	0.0806393	0.935729	0.967416
ENSG00000006747.14	72.1395	1.18664	0.65849	1.80207	NA	NA
ENSG00000006756.15	1093.61	-0.062983	0.241795	-0.260481	0.794492	0.883129
ENSG00000006757.11	633.92	-0.694931	0.137047	-5.07073	3.96285812615874e-07	1.09268536239615e-05
ENSG00000006831.9	5069.83	0.236715	0.16332	1.44939	0.147228	0.297168
ENSG00000006837.11	100.335	0.0514029	0.217343	0.236506	0.81304	0.89533
ENSG00000007001.12	76.917	-0.375367	0.274356	-1.36818	0.171257	0.329935
ENSG00000007047.14	3213.61	-0.22019	0.113106	-1.94675	0.0515642	0.14084
ENSG00000007062.11	862.339	0.794806	0.481138	1.65193	0.0985489	0.224708
ENSG00000007080.10	1202.53	0.049904	0.102486	0.486936	0.626304	0.770358
ENSG00000007129.17	128.467	0.260848	0.259967	1.00339	0.315674	0.50012
ENSG00000007168.12	20045.3	-0.34182	0.119473	-2.86106	0.00422232	0.0208762
ENSG00000007171.17	57.1569	0.00243515	0.224984	0.0108237	0.991364	0.995507
ENSG00000007174.17	114.87	-0.352886	0.3169	-1.11356	0.265469	0.44637
ENSG00000007202.14	6462.75	-0.105809	0.157467	-0.671943	0.50162	0.673124
ENSG00000007237.18	4595.43	-0.399961	0.224589	-1.78086	0.0749352	0.185305
ENSG00000007255.10	251.712	0.31112	0.202995	1.53265	0.125362	0.265503
ENSG00000007264.14	123.969	-0.15978	0.201441	-0.793186	0.427669	0.609033
ENSG00000007306.14	185.092	7.23303	1.22217	5.91817	3.25540266641686e-09	1.84388798296375e-07
ENSG00000007314.12	26.4825	-0.0604954	0.488667	-0.123797	0.901476	0.947076
ENSG00000007341.18	768.107	-0.291029	0.163803	-1.7767	0.0756178	0.186503
ENSG00000007350.16	56.4626	-1.28871	0.469242	-2.74637	0.00602596	0.0275057
ENSG00000007372.22	5874.54	-0.296863	0.576593	-0.514857	0.606653	0.756307
ENSG00000007376.7	159.662	0.220328	0.173837	1.26744	0.204999	0.373193
ENSG00000007384.15	509.684	0.8455	0.176464	4.79135	1.65665011472373e-06	3.66199967990563e-05
ENSG00000007392.16	4440.43	-0.212778	0.111473	-1.90878	0.0562902	0.149882
ENSG00000007402.11	1699.28	-0.047423	0.155013	-0.305929	0.759659	0.86142
ENSG00000007516.13	2618.41	-0.214408	0.136639	-1.56915	0.116613	0.252549
ENSG00000007520.3	796.389	0.0951475	0.127772	0.744665	0.456474	0.634527
ENSG00000007541.16	445.306	0.0675637	0.218626	0.309038	0.757293	0.860046
ENSG00000007545.15	899.726	-0.0282404	0.0875153	-0.322691	0.746929	0.853132
ENSG00000007866.19	664.287	0.519755	0.191635	2.7122	0.00668374	0.0299035
ENSG00000007923.15	1565.05	-0.0427095	0.136769	-0.312274	0.754832	0.858551
ENSG00000007944.14	719.275	0.613655	0.168285	3.64652	0.000265818	0.00230789
ENSG00000007952.17	45.9938	0.51556	0.373084	1.38189	0.167006	0.324121
ENSG00000007968.6	35.6009	-1.63262	0.605779	-2.69507	0.00703734	0.0311512
ENSG00000008018.8	3575.25	0.515236	0.152917	3.36939	0.000753355	0.00533629
ENSG00000008056.13	1937.55	-0.462573	0.149236	-3.09961	0.00193774	0.0113764
ENSG00000008083.13	3553.25	-0.322114	0.131881	-2.44246	0.0145877	0.0543345
ENSG00000008086.11	2244.17	-0.454392	0.150602	-3.01717	0.00255145	0.0141229
ENSG00000008118.9	438.888	0.109581	0.227201	0.482307	0.629588	0.772908
ENSG00000008128.22	110.646	0.278232	0.359333	0.7743	0.438753	0.618277
ENSG00000008130.15	1672.93	-0.0601836	0.116488	-0.516651	0.6054	0.755625
ENSG00000008196.12	375.029	-0.826978	0.460176	-1.79709	0.072321	0.180524
ENSG00000008197.4	50.7992	-1.13719	0.528753	-2.1507	0.0314996	0.0976492
ENSG00000008226.19	386.803	0.318898	0.158281	2.01476	0.04393	0.125063
ENSG00000008256.15	1756.03	-0.250122	0.12467	-2.00627	0.0448278	0.127133
ENSG00000008277.14	2603.99	-0.511622	0.149823	-3.41484	0.000638191	0.00465328
ENSG00000008282.8	2257.68	0.801319	0.181425	4.41681	1.00167812062427e-05	0.000162795
ENSG00000008283.15	836.526	0.239903	0.117337	2.04456	0.0408985	0.118378
ENSG00000008294.20	21382.4	-0.230431	0.101792	-2.26376	0.0235891	0.0781917
ENSG00000008300.16	3394.92	-0.588013	0.131852	-4.45963	8.21005426192818e-06	0.000138893
ENSG00000008311.14	1175.7	0.495023	0.289986	1.70706	0.0878113	0.207136
ENSG00000008323.15	204.377	2.36833	0.615866	3.84553	0.00012029	0.00119797
ENSG00000008324.11	1152.39	0.358561	0.223326	1.60555	0.108373	0.240102
ENSG00000008382.15	247.426	-0.135138	0.253102	-0.533929	0.593391	0.7466
ENSG00000008394.12	1593.56	1.99544	0.297324	6.71132	1.92868022758735e-11	2.11285028069226e-09
ENSG00000008405.11	3433.03	0.409539	0.205444	1.99343	0.0462143	0.130026
ENSG00000008441.16	1391.64	-0.321197	0.343548	-0.93494	0.349819	0.534914
ENSG00000008513.14	1248.93	0.488585	0.13356	3.65817	0.000254021	0.00222447
ENSG00000008516.16	72.3281	0.303055	0.385245	0.786656	0.431484	0.61228
ENSG00000008517.16	429.784	4.42646	0.8859	4.99657	5.83601990864782e-07	1.51831633199606e-05
ENSG00000008710.19	6047.64	-0.385179	0.175595	-2.19357	0.0282664	0.0897297
ENSG00000008735.13	2576.71	-0.400034	0.149406	-2.67749	0.00741752	0.032395
ENSG00000008838.19	2705.15	0.0130398	0.115483	0.112916	0.910097	0.952366
ENSG00000008853.16	2032.47	0.089858	0.198681	0.452273	0.651072	0.788753
ENSG00000008869.11	2994.33	-0.123828	0.151275	-0.818563	0.413036	0.59571
ENSG00000008952.16	15219.5	0.229592	0.159967	1.43525	0.151215	0.302783
ENSG00000008988.9	19612.7	0.21508	0.124471	1.72795	0.0839981	0.201091
ENSG00000009307.15	41700.6	-0.0370808	0.126601	-0.292894	0.769603	0.868027
ENSG00000009335.17	3148.9	0.146674	0.0928733	1.57929	0.114269	0.249287
ENSG00000009413.15	4780.87	-0.312792	0.172695	-1.81124	0.0701039	0.176547
ENSG00000009694.13	1662.68	-0.331965	0.19919	-1.66657	0.0955998	0.219778
ENSG00000009709.11	141.58	-1.59505	0.55042	-2.89788	0.00375694	0.0190429
ENSG00000009724.16	507.927	-0.124211	0.18373	-0.676052	0.499008	0.671025
ENSG00000009765.14	102.489	6.06036	1.31421	4.61142	3.9993363799021e-06	7.61953703478705e-05
ENSG00000009780.15	896.232	0.0548357	0.160602	0.341438	0.732774	0.843681
ENSG00000009790.14	170.777	0.301294	0.245568	1.22693	0.21985	0.392334
ENSG00000009830.11	1586.53	0.0806432	0.107789	0.748158	0.454365	0.632578
ENSG00000009844.15	6205.88	0.0808263	0.152771	0.529068	0.596758	0.749472
ENSG00000009950.15	517.08	0.753755	0.490787	1.53581	0.124585	0.264184
ENSG00000009954.10	7014.15	-0.127683	0.115777	-1.10284	0.270095	0.451147
ENSG00000010017.12	4501.95	0.0469146	0.0836937	0.560551	0.575103	0.731699
ENSG00000010072.15	835.872	-0.0519608	0.0902918	-0.575477	0.564969	0.723631
ENSG00000010165.19	1507.05	0.175307	0.123778	1.41631	0.156686	0.310234
ENSG00000010219.13	897.959	0.33581	0.205487	1.63422	0.102214	0.230449
ENSG00000010244.18	6702.36	0.0107553	0.104671	0.102754	0.918159	0.957401
ENSG00000010256.10	2390.81	0.0540951	0.101987	0.53041	0.595828	0.74876
ENSG00000010270.13	5578.48	0.254904	0.185758	1.37223	0.169991	0.328203
ENSG00000010278.13	2113.71	0.972139	0.282606	3.43992	0.000581896	0.00431174
ENSG00000010282.14	19.2499	-1.37313	0.494879	-2.77468	0.00552568	0.0256999
ENSG00000010292.12	2691.26	-0.464134	0.139422	-3.32898	0.000871639	0.00601427
ENSG00000010295.19	578.826	0.20641	0.105133	1.96333	0.0496079	0.136768
ENSG00000010310.8	651.784	-0.28422	0.181224	-1.56834	0.116802	0.252862
ENSG00000010318.20	437.641	-0.420875	0.108791	-3.86866	0.000109436	0.00110464
ENSG00000010319.6	17.7673	0.150727	0.662293	0.227583	0.81997	0.899592
ENSG00000010322.15	6235.82	-0.223249	0.12324	-1.81149	0.0700653	0.17649
ENSG00000010327.10	206.012	0.0632854	0.188293	0.3361	0.736795	0.846358
ENSG00000010361.13	796.099	0.125882	0.0939387	1.34004	0.180231	0.342355
ENSG00000010379.15	26.9677	0.944188	0.810456	1.16501	0.244016	0.421199
ENSG00000010404.17	18734.5	-0.0420661	0.195233	-0.215466	0.829404	0.90532
ENSG00000010539.11	598.624	-0.113621	0.0881944	-1.2883	0.197642	0.364371
ENSG00000010610.9	66.6099	-0.187684	0.270996	-0.692573	0.488578	0.662063
ENSG00000010626.14	1038.15	0.119193	0.0897835	1.32756	0.184322	0.347512
ENSG00000010671.15	12.605	0.154382	0.666376	0.231674	0.816791	0.897823
ENSG00000010704.18	129.083	0.995033	0.36097	2.75655	0.00584144	0.0268003
ENSG00000010803.16	1184.37	-0.110314	0.136924	-0.805664	0.420437	0.602227
ENSG00000010810.17	8557.98	-0.226625	0.131233	-1.72689	0.0841873	0.201328
ENSG00000010818.9	2293.77	-0.17111	0.173133	-0.988313	0.322999	0.507765
ENSG00000010932.16	113.334	0.688109	0.540355	1.27344	0.202863	0.370845
ENSG00000011007.12	4395.25	0.222075	0.180466	1.23057	0.218485	0.390505
ENSG00000011009.10	1486.01	0.183935	0.11141	1.65097	0.0987437	0.225038
ENSG00000011021.21	6610.78	0.176828	0.291808	0.605974	0.544532	0.708596
ENSG00000011028.13	6987.51	0.364702	0.216652	1.68336	0.0923059	0.214612
ENSG00000011083.8	107.601	-0.978963	0.266825	-3.66893	0.00024357	0.00214472
ENSG00000011105.12	1761.5	0.304018	0.188946	1.60902	0.107611	0.23881
ENSG00000011114.14	1990.21	-0.14478	0.0951426	-1.52171	0.128081	0.269374
ENSG00000011132.11	343.055	0.562534	0.154349	3.64456	0.000267852	0.00231924
ENSG00000011143.16	1259.71	-0.20483	0.138075	-1.48347	0.137949	0.283927
ENSG00000011198.8	1557.19	0.623216	0.143143	4.35379	1.33803528959271e-05	0.000205233
ENSG00000011201.11	1515.97	-0.280756	0.249736	-1.12421	0.260923	0.440916
ENSG00000011243.17	8841.89	-0.182024	0.130594	-1.39382	0.163373	0.319455
ENSG00000011258.15	2158.75	-0.399065	0.0776397	-5.13996	2.74797600015505e-07	7.93433690587405e-06
ENSG00000011260.13	2231.73	0.32304	0.162566	1.98713	0.0469075	0.131513
ENSG00000011275.18	2959.75	0.134721	0.11251	1.19741	0.231146	0.405921
ENSG00000011295.15	3907.01	-0.319381	0.074993	-4.2588	2.05523917222262e-05	0.000289417
ENSG00000011304.19	5864.18	0.432985	0.15203	2.84802	0.00439925	0.0214989
ENSG00000011332.19	1782.46	-0.110948	0.206283	-0.537845	0.590684	0.744703
ENSG00000011347.9	4153.18	-0.771624	0.11704	-6.59285	4.31470586591236e-11	4.15625201256075e-09
ENSG00000011376.10	1468.68	0.209779	0.157206	1.33442	0.182066	0.344783
ENSG00000011405.13	6808.94	0.248597	0.198393	1.25305	0.210186	0.379735
ENSG00000011422.11	507.143	2.37477	0.395265	6.00804	1.87781982597314e-09	1.14210505598473e-07
ENSG00000011426.10	594.629	-0.565421	0.250366	-2.25838	0.0239218	0.0789317
ENSG00000011451.18	1844.31	-0.245669	0.092837	-2.64625	0.00813905	0.0348451
ENSG00000011454.16	6956.73	-0.0871558	0.0911704	-0.955966	0.339089	0.523956
ENSG00000011465.16	6513.91	1.70882	0.356446	4.79406	1.63442742023007e-06	3.62003805622414e-05
ENSG00000011478.11	648.35	0.729704	0.306558	2.38032	0.0172978	0.0618316
ENSG00000011485.14	3007.25	-0.147823	0.0779941	-1.89531	0.0580519	0.153481
ENSG00000011523.13	2239.9	-0.412211	0.154595	-2.66638	0.00766719	0.0332518
ENSG00000011566.14	2565.7	-0.0653529	0.0704234	-0.928001	0.353407	0.538374
ENSG00000011638.10	1558.81	-0.0284553	0.125272	-0.227148	0.820309	0.899677
ENSG00000011677.12	1874.19	-0.561566	0.203034	-2.76588	0.00567695	0.0262233
ENSG00000012048.21	163.447	-0.116384	0.414398	-0.280851	0.778825	0.873015
ENSG00000012061.15	1746.77	-0.0193295	0.0720644	-0.268225	0.788526	0.879252
ENSG00000012171.19	1592.67	2.45917	0.619228	3.97134	7.14692497525755e-05	0.000786408
ENSG00000012174.11	2193.86	-0.31566	0.120864	-2.61168	0.00900975	0.0376144
ENSG00000012211.12	129.999	0.790857	0.264014	2.99551	0.00273982	0.0148688
ENSG00000012232.8	5137.29	-0.336156	0.139142	-2.41593	0.0156953	0.0573813
ENSG00000012504.13	162.708	8.19549	1.32764	6.17296	6.70221366358493e-10	4.72495491967811e-08
ENSG00000012660.13	14070.5	0.981827	0.279414	3.51388	0.000441612	0.00345035
ENSG00000012779.10	48.2674	0.90143	0.300232	3.00244	0.00267821	0.0146053
ENSG00000012822.15	5310.31	-0.0019801	0.0779692	-0.0253959	0.979739	0.989154
ENSG00000012963.14	1564.18	0.171627	0.134822	1.27298	0.203024	0.371078
ENSG00000012983.11	4752.49	-0.126053	0.0785233	-1.60529	0.10843	0.240183
ENSG00000013016.15	1081.79	-0.127587	0.121101	-1.05356	0.292086	0.475977
ENSG00000013275.7	3817.19	0.489772	0.244908	1.99982	0.0455197	0.128557
ENSG00000013288.8	1395.69	0.252358	0.142499	1.77095	0.0765691	0.188144
ENSG00000013293.5	1124.56	-0.387262	0.299887	-1.29136	0.196579	0.3631
ENSG00000013297.11	259.883	3.03976	0.815087	3.72937	0.000191962	0.00175531
ENSG00000013306.15	1942.28	0.540969	0.179881	3.00737	0.00263522	0.0144555
ENSG00000013364.18	3456.02	0.0937549	0.204959	0.457432	0.64736	0.785962
ENSG00000013374.16	4315.11	0.175892	0.198312	0.886946	0.375108	0.560287
ENSG00000013375.15	10778.6	0.431005	0.208665	2.06554	0.0388718	0.114303
ENSG00000013392.7	1091.11	-0.10338	0.0955179	-1.08231	0.279116	0.461027
ENSG00000013441.15	8597.03	0.183725	0.196618	0.934423	0.350086	0.535174
ENSG00000013503.9	501.102	0.250319	0.176251	1.42024	0.155538	0.308919
ENSG00000013523.9	1369.73	0.0888056	0.0811978	1.09369	0.274089	0.455552
ENSG00000013561.17	2533.31	0.242395	0.102484	2.3652	0.0180205	0.0638229
ENSG00000013563.13	921.658	0.606326	0.193608	3.13172	0.00173786	0.0104122
ENSG00000013573.16	565.221	0.0279071	0.09847	0.283408	0.776864	0.871687
ENSG00000013583.8	1098.76	0.431916	0.146424	2.94976	0.00318017	0.0167264
ENSG00000013588.7	1430.88	4.18461	0.88368	4.73544	2.18582866389424e-06	4.67006682415951e-05
ENSG00000013619.13	407.254	-0.183509	0.15862	-1.15691	0.247308	0.424848
ENSG00000013725.14	56.4094	0.183563	0.320313	0.573072	0.566596	0.724968
ENSG00000013810.18	553.21	-1.46343	0.32005	-4.5725	4.81944512681439e-06	8.9307595102859e-05
ENSG00000014123.9	5464.69	0.151034	0.201101	0.751038	0.45263	0.630997
ENSG00000014138.8	616.767	0.530553	0.164856	3.21828	0.00128961	0.00816519
ENSG00000014164.6	973.938	0.171196	0.19323	0.885968	0.375635	0.560768
ENSG00000014216.15	2359.31	-0.155662	0.144201	-1.07948	0.280374	0.462694
ENSG00000014257.15	14.494	1.32533	0.860845	1.53956	0.123667	0.262884
ENSG00000014641.17	9455.39	0.435229	0.231284	1.88179	0.059864	0.157171
ENSG00000014824.13	6330.07	-0.157126	0.113592	-1.38325	0.166588	0.323579
ENSG00000014914.20	969.302	0.942511	0.272722	3.45594	0.000548377	0.00409998
ENSG00000014919.12	3132.31	0.169134	0.115351	1.46625	0.142579	0.290425
ENSG00000015133.18	783.805	-0.922361	0.191391	-4.81926	1.44091735004274e-06	3.27918746830501e-05
ENSG00000015153.14	1521	-0.148409	0.226309	-0.655781	0.511965	0.680965
ENSG00000015171.19	5130.61	-0.35218	0.167797	-2.09885	0.0358304	0.107539
ENSG00000015285.10	29.8932	-0.0611086	0.38211	-0.159924	0.872941	0.930638
ENSG00000015413.9	56.982	3.923	0.810406	4.84078	1.29328932227841e-06	3.01051087839408e-05
ENSG00000015475.18	814.254	0.0115507	0.129243	0.0893717	0.928786	0.963314
ENSG00000015479.18	300.761	0.0148272	0.200214	0.0740571	0.940965	0.970368
ENSG00000015520.14	207.431	2.5206	1.01023	2.49507	0.0125933	0.0484316
ENSG00000015532.9	944.301	0.122495	0.110616	1.10739	0.268124	0.449009
ENSG00000015568.12	30.907	0.201218	0.277259	0.725741	0.467997	0.645645
ENSG00000015592.16	14112.8	-0.609808	0.125953	-4.84154	1.28837465016438e-06	3.00863079225429e-05
ENSG00000015676.17	6880.58	0.0232767	0.127085	0.183158	0.854674	0.920665
ENSG00000016082.14	772.375	-1.02952	0.214995	-4.78858	1.67962493157742e-06	3.70545488360238e-05
ENSG00000016391.10	245	0.734493	0.334155	2.19806	0.0279449	0.0889113
ENSG00000016402.13	11.4793	1.62543	0.855677	1.89959	0.0574876	0.152224
ENSG00000016490.15	4482.42	8.56007	1.77756	4.81563	1.46732717604411e-06	3.31574646053681e-05
ENSG00000016864.18	3820.61	0.312436	0.111021	2.81419	0.00488997	0.0234157
ENSG00000017260.19	8994.48	-0.0825105	0.098151	-0.840649	0.400545	0.583722
ENSG00000017427.16	281.892	0.533229	0.527818	1.01025	0.312374	0.496511
ENSG00000017483.14	140.079	0.955562	0.33362	2.86422	0.00418036	0.0207095
ENSG00000017797.12	2780.54	0.155668	0.101786	1.52937	0.126174	0.266641
ENSG00000018189.12	17902.1	-0.0810397	0.130888	-0.619151	0.535817	0.701352
ENSG00000018236.14	11614.3	-0.540882	0.184087	-2.93819	0.00330139	0.0172532
ENSG00000018280.16	15.3514	0.75842	0.391583	1.9368	0.0527694	0.143066
ENSG00000018408.14	2632.43	0.857511	0.206179	4.15905	3.19570233453813e-05	0.000413775
ENSG00000018510.14	3934.05	-0.311871	0.120184	-2.59493	0.0094609	0.0390745
ENSG00000018607.6	16.6987	-0.175454	0.496586	-0.353321	0.723848	0.838294
ENSG00000018610.14	1217.94	0.187355	0.107543	1.74215	0.0814825	0.197118
ENSG00000018625.14	4468.24	-1.30914	0.326758	-4.00644	6.16404912307714e-05	0.000697427
ENSG00000018699.11	592.376	0.0523306	0.134419	0.389311	0.697046	0.820345
ENSG00000018869.16	244.981	-0.0954431	0.14749	-0.647117	0.517557	0.686186
ENSG00000019144.18	2822.04	-0.652377	0.192237	-3.3936	0.000689794	0.00496634
ENSG00000019186.9	20.0479	2.09466	0.493251	4.24665	2.16987178004781e-05	0.000303077
ENSG00000019485.13	746.383	0.220842	0.230138	0.959606	0.337254	0.522134
ENSG00000019505.7	14519.1	-0.598958	0.192242	-3.11564	0.00183543	0.0108601
ENSG00000019549.10	598.701	1.08512	0.361596	3.00093	0.00269155	0.0146566
ENSG00000019582.14	594.917	1.83901	0.46232	3.9778	6.95561666139736e-05	0.000769145
ENSG00000019991.16	273.76	0.942022	0.312227	3.01711	0.00255198	0.0141229
ENSG00000019995.6	6603.56	-0.00335223	0.148494	-0.0225749	0.981989	0.990358
ENSG00000020129.15	2101.2	0.0539341	0.0758332	0.71122	0.476948	0.652826
ENSG00000020181.17	1487.33	0.718819	0.148768	4.83182	1.35292109890526e-06	3.10421773288858e-05
ENSG00000020256.19	944.604	-0.0804728	0.0973172	-0.826912	0.408287	0.591338
ENSG00000020426.10	605.507	-0.14737	0.0809601	-1.82028	0.0687158	0.174052
ENSG00000020577.13	2396.3	0.479502	0.177915	2.69511	0.00703646	0.0311512
ENSG00000020633.18	71.5817	2.31287	0.360107	6.42275	1.33834930040096e-10	1.13293296080912e-08
ENSG00000020922.12	1479.31	0.0311926	0.171619	0.181755	0.855775	0.921192
ENSG00000021300.13	883.192	-0.0757346	0.200759	-0.377241	0.705994	0.825765
ENSG00000021355.12	203.033	1.63383	0.496836	3.28848	0.0010073	0.00673384
ENSG00000021461.16	10.8313	-0.361122	0.554197	-0.651614	0.51465	0.683184
ENSG00000021488.12	44.6151	2.34156	0.615358	3.8052	NA	NA
ENSG00000021574.12	4591.26	-0.439818	0.146952	-2.99294	0.00276306	0.0149723
ENSG00000021645.18	1688.24	-0.0175765	0.266174	-0.0660339	0.947351	0.973599
ENSG00000021762.19	1161.21	-0.303505	0.162885	-1.86331	0.0624181	0.162049
ENSG00000021776.10	3784.98	-0.0645325	0.1235	-0.522531	0.601301	0.752611
ENSG00000021826.15	1472.32	2.21831	0.771487	2.87537	0.00403552	0.0201374
ENSG00000022267.16	7633.06	0.116578	0.154536	0.754371	0.450627	0.629255
ENSG00000022277.12	2891.5	0.249346	0.146547	1.70148	0.0888535	0.208735
ENSG00000022355.16	201.97	0.565705	0.397185	1.42429	0.154364	0.307158
ENSG00000022567.9	629.448	0.13394	0.147698	0.906847	0.364488	0.549195
ENSG00000022840.15	8259.49	-0.008558	0.100259	-0.0853586	0.931976	0.964956
ENSG00000022976.15	480.299	-0.144857	0.172983	-0.837408	0.402363	0.585532
ENSG00000023041.11	1642.29	0.477172	0.10931	4.3653	1.26945969786365e-05	0.000195925
ENSG00000023171.17	3616.09	-0.366257	0.144792	-2.52955	0.0114209	0.0450547
ENSG00000023191.16	2053.85	0.479694	0.166408	2.88265	0.0039435	0.0197703
ENSG00000023228.13	6136.63	-0.0271116	0.0955938	-0.283613	0.776707	0.871687
ENSG00000023287.12	7607.59	-0.269211	0.095367	-2.8229	0.00475919	0.0229177
ENSG00000023318.7	7157.76	0.2798	0.204181	1.37035	0.170577	0.328994
ENSG00000023330.14	3010.6	0.106756	0.107505	0.993031	0.320695	0.505315
ENSG00000023445.13	175.404	2.8878	0.556906	5.18544	2.15508309377105e-07	6.62473135895399e-06
ENSG00000023516.8	10135.9	-0.159532	0.126095	-1.26518	0.205808	0.37424
ENSG00000023572.9	1485.68	0.398602	0.321295	1.24061	0.21475	0.385481
ENSG00000023608.4	410.819	0.221238	0.134053	1.65038	0.0988654	0.225224
ENSG00000023697.12	541.479	0.945311	0.245218	3.85499	0.000115736	0.00115777
ENSG00000023734.10	12352.9	0.342303	0.183701	1.86337	0.0624099	0.162047
ENSG00000023839.10	162.669	2.85188	0.903644	3.15598	0.00159959	0.00974314
ENSG00000023892.10	61.1712	0.672564	0.39986	1.682	0.0925691	0.214978
ENSG00000023902.13	1282.68	-0.711889	0.192796	-3.69245	0.000222108	0.00199162
ENSG00000023909.9	1246.12	0.5665	0.194494	2.91269	0.0035833	0.0183918
ENSG00000024048.10	3406.75	0.02793	0.103247	0.270517	0.786762	0.878031
ENSG00000024422.11	1671.64	1.03401	0.187457	5.51598	3.46843944508617e-08	1.44613217758929e-06
ENSG00000024526.16	304.646	-1.67354	0.325044	-5.14864	2.62378972407667e-07	7.74589864645514e-06
ENSG00000024862.17	420.699	0.252365	0.164775	1.53157	0.125628	0.266016
ENSG00000025039.14	3609.63	0.162981	0.1289	1.2644	0.206088	0.374626
ENSG00000025156.12	3841.48	-0.151904	0.15701	-0.967479	0.333305	0.517841
ENSG00000025293.16	5046.24	-0.112039	0.141105	-0.794016	0.427186	0.608577
ENSG00000025423.11	121.875	0.516968	0.217642	2.37531	0.0175342	0.0625368
ENSG00000025434.18	550.158	0.394382	0.278767	1.41474	0.157145	0.310819
ENSG00000025708.13	83.43	0.481682	0.382225	1.26021	0.207595	0.376551
ENSG00000025770.18	1110.24	0.0944935	0.0935184	1.01043	0.312291	0.4965
ENSG00000025772.7	970.775	0.220963	0.148643	1.48653	0.137139	0.282598
ENSG00000025796.13	12463.6	0.262596	0.176796	1.48531	0.137462	0.28316
ENSG00000025800.13	5504.21	0.042062	0.129954	0.323668	0.746189	0.852886
ENSG00000026025.15	54807.2	0.695997	0.176342	3.94685	7.91852870304787e-05	0.000851194
ENSG00000026036.22	20.4687	-0.705022	0.427624	-1.64869	0.0992103	0.225779
ENSG00000026103.21	633.554	1.09734	0.332704	3.29825	0.00097289	0.00655674
ENSG00000026297.15	361.897	0.356929	0.200499	1.78021	0.0750418	0.185472
ENSG00000026508.18	4880.82	1.6037	0.295582	5.42557	5.77692032992653e-08	2.20311630602727e-06
ENSG00000026559.13	310.653	-0.483088	0.245843	-1.96503	0.0494109	0.136359
ENSG00000026652.13	3215.83	-0.575065	0.153605	-3.7438	0.00018126	0.00168153
ENSG00000026950.16	2685.29	-0.0851851	0.112346	-0.758237	0.448309	0.627234
ENSG00000027001.9	329.688	0.51588	0.154777	3.33306	0.000858959	0.00594672
ENSG00000027075.14	220.898	2.56499	0.504933	5.07985	3.77729276136964e-07	1.05386939614343e-05
ENSG00000027644.4	32.8623	-0.278811	0.480368	-0.580412	0.561637	0.721084
ENSG00000027697.14	3887.04	0.890401	0.162241	5.48814	4.06184669613751e-08	1.65344535455885e-06
ENSG00000027847.13	536.739	0.523889	0.123565	4.23979	2.23731422471273e-05	0.000310749
ENSG00000027869.11	39.7049	-0.466093	0.34077	-1.36776	0.171386	0.330013
ENSG00000028116.16	645.536	0.295842	0.164199	1.80173	0.0715884	0.179276
ENSG00000028137.18	180.341	1.71293	0.489852	3.49684	0.000470802	0.00362685
ENSG00000028203.17	4166.02	-0.202	0.124191	-1.62653	0.103836	0.232938
ENSG00000028277.21	938.86	-1.01019	0.151313	-6.67614	2.45314196612392e-11	2.59823775634774e-09
ENSG00000028310.17	1992.78	-0.190316	0.124312	-1.53096	0.125779	0.266184
ENSG00000028528.14	4593.7	-0.000221875	0.100693	-0.00220347	0.998242	0.999069
ENSG00000028839.9	1977.83	0.0777543	0.114068	0.68165	0.49546	0.668157
ENSG00000029153.14	482.522	0.133856	0.221459	0.60443	0.545558	0.709624
ENSG00000029363.16	11524.5	-0.015243	0.160919	-0.0947244	0.924534	0.960999
ENSG00000029364.11	9599.92	0.384958	0.206714	1.86228	0.0625641	0.16224
ENSG00000029534.20	388.352	-0.770398	0.223663	-3.44446	0.000572209	0.00424982
ENSG00000029639.10	399.936	0.130393	0.176083	0.74052	0.458985	0.636692
ENSG00000029725.16	7352.52	-0.355455	0.105366	-3.37353	0.000742111	0.00527168
ENSG00000029993.14	3096.52	-0.567259	0.201561	-2.81433	0.00488789	0.0234108
ENSG00000030066.13	2586.57	0.130325	0.0919745	1.41697	0.156493	0.309989
ENSG00000030110.12	537.941	0.569564	0.199887	2.84943	0.00437972	0.0214269
ENSG00000030304.13	10.3394	-1.06104	0.915042	-1.15955	0.246232	0.42365
ENSG00000030419.16	756.84	-0.0240555	0.128596	-0.187063	0.851611	0.919011
ENSG00000030582.17	2662.67	1.09737	0.210242	5.21955	1.79357936247387e-07	5.67746623124164e-06
ENSG00000031003.10	1768.39	-0.272991	0.121732	-2.24255	0.0249258	0.0815408
ENSG00000031081.10	299.365	0.285291	0.413344	0.690203	0.490067	0.663517
ENSG00000031691.6	375.301	-0.0132964	0.132397	-0.100429	0.920004	0.958118
ENSG00000031698.12	8868.43	0.204888	0.0875996	2.33891	0.0193399	0.067228
ENSG00000031823.14	2098.03	0.0641797	0.0809454	0.792876	0.42785	0.609177
ENSG00000032219.18	2885.53	-0.300133	0.100283	-2.99285	0.00276382	0.0149723
ENSG00000032389.12	822.19	0.115084	0.134633	0.854792	0.392666	0.576792
ENSG00000032444.16	1217.19	0.435473	0.0922055	4.72286	2.32555892963744e-06	4.89602707694192e-05
ENSG00000032742.17	426.111	-0.126183	0.221249	-0.570319	0.568461	0.726272
ENSG00000033011.11	450.225	0.257149	0.107051	2.40211	0.0163008	0.0590738
ENSG00000033030.13	944.955	0.0115187	0.142962	0.0805713	0.935783	0.967427
ENSG00000033050.8	291.229	0.117634	0.125461	0.937613	0.348443	0.533576
ENSG00000033100.16	1314.41	0.466139	0.122938	3.79167	0.00014964	0.0014346
ENSG00000033122.18	1129.37	-0.765316	0.181416	-4.21857	2.45860733851912e-05	0.000335644
ENSG00000033170.16	1773.17	-0.0403312	0.11617	-0.347172	0.728462	0.841022
ENSG00000033178.12	7422.21	-0.0411264	0.13079	-0.314446	0.753182	0.857469
ENSG00000033327.12	3497.64	-0.470892	0.110704	-4.2536	2.10359047887179e-05	0.00029511
ENSG00000033627.16	9866.01	-0.0692716	0.171457	-0.404019	0.686199	0.81302
ENSG00000033800.13	4424.07	-0.121815	0.0806068	-1.51123	0.13073	0.273136
ENSG00000033867.16	3626.2	-0.443294	0.104914	-4.22529	2.3863412451974e-05	0.00032758
ENSG00000034053.14	2772.4	-0.542318	0.200055	-2.71085	0.0067111	0.0299959
ENSG00000034152.18	653.359	0.602287	0.158006	3.81181	0.000137955	0.00133788
ENSG00000034239.10	157.164	-0.819628	0.362122	-2.2634	0.0236109	0.0782408
ENSG00000034510.5	29336	0.0997961	0.12208	0.817466	0.413662	0.596406
ENSG00000034533.11	833.864	0.137965	0.11431	1.20694	0.227455	0.401594
ENSG00000034677.12	4178.91	0.505367	0.198258	2.54904	0.0108021	0.0432086
ENSG00000034693.14	556.341	0.0908739	0.111351	0.816104	0.41444	0.596965
ENSG00000034713.7	6142.06	0.10159	0.146925	0.691437	0.489291	0.662667
ENSG00000035115.21	2546.95	0.523894	0.249766	2.09754	0.0359458	0.107799
ENSG00000035141.7	1643.66	0.17642	0.124289	1.41943	0.155773	0.309253
ENSG00000035403.17	4515.26	0.250703	0.11259	2.22669	0.0259677	0.0842212
ENSG00000035499.12	239.524	-1.14547	0.308496	-3.71308	0.000204754	0.00185858
ENSG00000035664.11	60.9642	0.975549	0.425871	2.29072	0.0219798	0.0742242
ENSG00000035681.7	695.01	0.471582	0.197561	2.38702	0.0169856	0.06094
ENSG00000035687.9	1591.52	0.137734	0.127797	1.07776	0.281142	0.463414
ENSG00000035862.12	21962.4	0.823556	0.152685	5.39383	6.89715323639246e-08	2.54352443113694e-06
ENSG00000035928.15	4985.75	0.0595704	0.0908367	0.655797	0.511955	0.680965
ENSG00000036054.12	5538.96	0.462399	0.260279	1.77655	0.0756421	0.186522
ENSG00000036257.12	6326.01	-0.101337	0.0871694	-1.16253	0.24502	0.422344
ENSG00000036448.9	178.266	-0.0648803	0.254971	-0.254462	0.799139	0.885968
ENSG00000036530.8	677.043	-0.0664655	0.183272	-0.36266	0.716859	0.833396
ENSG00000036549.12	3503.26	-0.0748629	0.108035	-0.69295	0.488341	0.661919
ENSG00000036565.14	21.2366	0.00099271	0.587739	0.00168903	0.998652	0.999144
ENSG00000036672.15	379.682	0.195147	0.1568	1.24456	0.213293	0.383521
ENSG00000037042.8	2140.23	0.268824	0.13183	2.03917	0.0414334	0.119617
ENSG00000037241.7	802.129	0.00128664	0.106914	0.0120343	0.990398	0.995073
ENSG00000037280.15	79.1932	0.127951	0.226754	0.56427	0.572571	0.729938
ENSG00000037474.14	2862.92	0.204784	0.100002	2.0478	0.0405797	0.117746
ENSG00000037637.10	2274.17	-0.0804124	0.0855225	-0.940249	0.34709	0.532415
ENSG00000037749.11	2038.93	-0.0864651	0.123379	-0.700807	0.483423	0.658271
ENSG00000037757.13	905.209	0.335238	0.0967561	3.46477	0.000530683	0.00399734
ENSG00000037897.16	242.841	0.391656	0.163048	2.40209	0.0163016	0.0590738
ENSG00000037965.5	17.1423	1.57181	1.08405	1.44994	0.147074	0.296939
ENSG00000038002.8	216.293	0.854248	0.228224	3.74303	0.000181815	0.00168598
ENSG00000038210.12	411.339	1.00986	0.281743	3.58432	0.000337963	0.00277881
ENSG00000038219.12	6807.38	-0.330985	0.120241	-2.75268	0.00591088	0.0270523
ENSG00000038274.16	2569.7	0.0629154	0.127519	0.493382	0.621743	0.767324
ENSG00000038295.7	65.9009	-0.291033	0.431797	-0.674003	0.500309	0.67203
ENSG00000038358.14	1785.3	0.0458546	0.156037	0.293871	0.768857	0.867579
ENSG00000038382.19	6582.13	-0.419751	0.172539	-2.4328	0.0149827	0.0554452
ENSG00000038427.15	8866.39	0.177331	0.31085	0.570471	0.568358	0.726198
ENSG00000038532.15	1840.89	-0.1385	0.0978989	-1.41473	0.157148	0.310819
ENSG00000039068.18	2376.29	3.28873	0.753933	4.36209	1.28823398386154e-05	0.000198274
ENSG00000039123.15	5161.59	-0.0281252	0.0816705	-0.344374	0.730565	0.842406
ENSG00000039139.9	53.3485	-0.491692	0.411899	-1.19372	0.232588	0.40717
ENSG00000039319.16	4008.17	-0.486585	0.146796	-3.3147	0.000917431	0.00626344
ENSG00000039523.19	2798.4	-0.156769	0.111401	-1.40724	0.159355	0.314063
ENSG00000039537.13	69.8872	0.579887	0.434001	1.33614	0.181503	0.344098
ENSG00000039560.13	3257.91	-0.410096	0.159978	-2.56344	0.010364	0.0419059
ENSG00000039600.10	11.5396	0.149651	0.499967	0.299322	0.764695	0.864848
ENSG00000039650.11	1662.17	0.0899986	0.102898	0.874642	0.381769	0.566594
ENSG00000040199.18	1939.69	-0.4683	0.131883	-3.55087	0.000383962	0.00308357
ENSG00000040275.16	829.613	-0.074066	0.141212	-0.524504	0.599928	0.751735
ENSG00000040341.17	3748.44	-0.44973	0.121933	-3.68834	0.00022572	0.00201776
ENSG00000040487.12	269.228	0.0522802	0.123133	0.424583	0.671141	0.802368
ENSG00000040531.14	412.795	0.0661768	0.179382	0.368916	0.71219	0.830257
ENSG00000040608.13	299.052	-0.0950749	0.196226	-0.484517	0.628019	0.771534
ENSG00000040633.12	932.273	-0.129946	0.221424	-0.586866	0.557294	0.717833
ENSG00000040731.10	713.834	-0.236777	0.179622	-1.31819	0.187439	0.351593
ENSG00000040933.15	4072.36	-0.530113	0.102808	-5.15634	2.51821107074051e-07	7.52366056268835e-06
ENSG00000041353.9	1325.56	0.56189	0.271018	2.07325	0.0381489	0.112727
ENSG00000041357.15	3910.37	0.0604832	0.0847349	0.713793	0.475355	0.651812
ENSG00000041515.15	744.505	-0.407371	0.297924	-1.36736	0.171511	0.330084
ENSG00000041802.10	1794.94	0.181255	0.104338	1.7372	0.0823527	0.198618
ENSG00000041880.14	239.937	-0.0114119	0.169402	-0.0673659	0.94629	0.973056
ENSG00000041982.15	5070.49	1.098	0.539686	2.03452	0.0418988	0.120649
ENSG00000041988.15	1259.26	0.0943189	0.09118	1.03443	0.300937	0.484989
ENSG00000042062.11	79.2959	3.09131	0.475761	6.4976	8.16108036697728e-11	7.48230575930089e-09
ENSG00000042088.13	1194.51	-0.14423	0.0835654	-1.72595	0.0843556	0.20156
ENSG00000042286.14	318.547	0.320934	0.144981	2.21363	0.0268545	0.0864014
ENSG00000042317.16	972.053	-0.301977	0.108092	-2.79371	0.00521078	0.024604
ENSG00000042429.11	327.902	0.0825105	0.153051	0.539103	0.589816	0.744028
ENSG00000042445.13	1975.97	0.385021	0.21151	1.82035	0.0687061	0.174052
ENSG00000042493.15	404.314	1.86497	0.304184	6.13105	8.73013447710143e-10	5.93012295727242e-08
ENSG00000042753.11	1679.01	0.25065	0.128818	1.94577	0.0516819	0.141059
ENSG00000042781.12	26.4436	-0.0895481	0.299046	-0.299445	0.7646	0.864785
ENSG00000042832.11	29.9335	0.699899	0.536352	1.30493	0.191918	0.357267
ENSG00000042980.12	194.181	-0.482736	0.620612	-0.777839	0.436664	0.616811
ENSG00000043039.6	12.7268	0.985526	0.645524	1.52671	0.126834	0.26753
ENSG00000043093.13	1814.69	-0.0810604	0.122163	-0.663543	0.506983	0.677027
ENSG00000043143.20	830.073	0.225496	0.182744	1.23394	0.217224	0.388922
ENSG00000043355.11	2595.53	-1.04393	0.304687	-3.42625	0.000611967	0.00449749
ENSG00000043514.15	947.778	-0.0598897	0.0915846	-0.653928	0.513158	0.682014
ENSG00000043591.5	16.244	1.59938	0.486914	3.28474	0.00102078	0.00679785
ENSG00000044090.8	6018.56	0.131297	0.165785	0.791972	0.428377	0.609652
ENSG00000044115.20	18084.3	0.238445	0.114678	2.07926	0.0375932	0.111497
ENSG00000044446.11	1005.22	0.351	0.162617	2.15844	0.0308936	0.0961039
ENSG00000044459.14	752.858	-0.525777	0.169461	-3.10265	0.00191796	0.0112737
ENSG00000044524.10	2059.81	-0.954992	0.135401	-7.05305	1.75039775086868e-12	2.34238855906666e-10
ENSG00000044574.7	35536.4	0.786549	0.168922	4.65628	3.21976185123487e-06	6.4131228031548e-05
ENSG00000046604.12	4966.53	1.34664	0.333036	4.04354	5.26507793315798e-05	0.000619284
ENSG00000046647.13	497.111	-0.79443	0.219909	-3.61255	0.000303204	0.00255505
ENSG00000046651.14	1931.55	-0.557773	0.13232	-4.21533	2.49418205296783e-05	0.000339051
ENSG00000046653.14	23650.6	-0.361364	0.216583	-1.66848	0.0952205	0.219064
ENSG00000046889.18	416.622	-0.934845	0.264224	-3.53808	0.000403051	0.00320433
ENSG00000047056.14	4263.55	-0.017577	0.231379	-0.0759663	0.939446	0.969689
ENSG00000047188.15	2082.52	-0.337032	0.120573	-2.79526	0.00518582	0.0245016
ENSG00000047230.14	3019.98	-0.11864	0.159245	-0.745014	0.456264	0.634273
ENSG00000047249.17	2676.93	0.157328	0.101602	1.54848	0.121507	0.259737
ENSG00000047315.15	12409.6	0.00144008	0.100666	0.0143055	0.988586	0.993968
ENSG00000047346.12	2174.07	0.0306382	0.112708	0.271836	0.785748	0.877276
ENSG00000047365.11	275.907	1.05294	0.391744	2.68782	0.00719195	0.0316327
ENSG00000047410.13	9657.42	-0.150255	0.142926	-1.05128	0.293131	0.477138
ENSG00000047457.13	4076.3	0.358767	0.25921	1.38408	0.166333	0.323319
ENSG00000047578.12	989.504	-0.0565876	0.197277	-0.286843	0.774232	0.870831
ENSG00000047579.19	653.404	-0.141851	0.10609	-1.33708	0.181197	0.343692
ENSG00000047597.6	324.303	-0.039128	0.125892	-0.310806	0.755948	0.859322
ENSG00000047617.14	21.3768	-0.109959	0.645783	-0.170273	0.864796	0.926349
ENSG00000047621.11	807.221	0.0465856	0.153716	0.303063	0.761842	0.863144
ENSG00000047634.14	2545.97	0.243204	0.313626	0.775458	0.438069	0.617858
ENSG00000047644.18	1486.57	0.115987	0.130468	0.889005	0.374	0.559299
ENSG00000047648.21	203.931	0.920941	0.287599	3.20217	0.00136398	0.00853124
ENSG00000047662.4	1157.85	-0.489829	0.197909	-2.47502	0.0133229	0.0506705
ENSG00000047849.21	18533.4	-0.09153	0.093088	-0.983263	0.325478	0.509868
ENSG00000047932.13	4386.54	-0.0677786	0.120062	-0.564529	0.572394	0.729816
ENSG00000048028.11	1321.5	0.00771877	0.130855	0.0589873	0.952962	0.976748
ENSG00000048052.21	3915.58	-1.36854	0.174211	-7.85565	3.97700583454601e-15	9.76682707587189e-13
ENSG00000048140.17	1931.11	-0.4416	0.100917	-4.37587	1.2095121894971e-05	0.00018889
ENSG00000048162.20	1350.09	-0.0939189	0.0774075	-1.2133	0.225014	0.398654
ENSG00000048342.15	641.064	-0.0224119	0.2607	-0.0859683	0.931492	0.964776
ENSG00000048392.11	11304.6	0.402456	0.229247	1.75555	0.0791644	0.192951
ENSG00000048405.9	1200.95	-0.0185309	0.132786	-0.139555	0.889012	0.939401
ENSG00000048471.13	953.083	-0.217251	0.163847	-1.32594	0.184859	0.348304
ENSG00000048540.14	7415.25	-1.58406	0.300693	-5.26804	1.37884326787418e-07	4.53152784565474e-06
ENSG00000048544.5	1414.42	0.263904	0.102745	2.56854	0.0102127	0.0414643
ENSG00000048545.13	194.492	-0.241349	0.349952	-0.689664	0.490406	0.663654
ENSG00000048649.13	6590.95	-0.361875	0.0908385	-3.98372	6.78449361916069e-05	0.000753578
ENSG00000048707.14	2710.76	-0.0669256	0.182269	-0.367181	0.713484	0.831202
ENSG00000048740.18	7729.61	-0.749371	0.194993	-3.84307	0.000121504	0.00120531
ENSG00000048828.16	2793.37	0.345513	0.157674	2.19131	0.0284293	0.0900806
ENSG00000048991.16	2316.9	-0.49549	0.167088	-2.96544	0.00302251	0.0160786
ENSG00000049089.14	1252.84	-0.785663	0.349201	-2.24988	0.0244563	0.0802923
ENSG00000049130.15	1640.17	0.356853	0.243797	1.46373	0.143267	0.291411
ENSG00000049167.14	416.824	-1.38818	0.126779	-10.9496	6.67540874561385e-28	9.32387716543615e-25
ENSG00000049192.14	322.372	0.309813	0.309625	1.00061	0.317016	0.501498
ENSG00000049239.12	1605.74	0.303362	0.2069	1.46622	0.142587	0.290425
ENSG00000049245.12	3169.21	0.778872	0.154804	5.03134	4.87052201787744e-07	1.30667978458013e-05
ENSG00000049246.14	1021.31	-0.29712	0.142232	-2.08898	0.0367092	0.109478
ENSG00000049247.13	218.069	-0.114922	0.158683	-0.724222	0.46893	0.646293
ENSG00000049249.8	13.6292	1.40201	0.652889	2.14739	0.0317624	0.0981474
ENSG00000049283.17	21.3906	1.43507	0.549249	2.61279	0.00898065	0.0375069
ENSG00000049323.15	2636.81	0.689645	0.335699	2.05436	0.0399413	0.116453
ENSG00000049449.9	6688.92	0.42397	0.160331	2.64433	0.00818524	0.0349892
ENSG00000049540.16	1935.96	0.91823	0.362306	2.53441	0.0112638	0.0445448
ENSG00000049541.10	668.309	0.245227	0.1247	1.96654	0.0492366	0.135979
ENSG00000049618.22	2941.89	-0.106672	0.119843	-0.890101	0.373412	0.558717
ENSG00000049656.13	2264.56	0.198755	0.102307	1.94273	0.0520484	0.141851
ENSG00000049759.17	8165.42	-0.249575	0.131757	-1.89421	0.0581973	0.153744
ENSG00000049768.14	31.2742	0.0540124	0.274217	0.196969	0.843851	0.913505
ENSG00000049769.12	674.868	-0.28471	0.128535	-2.21503	0.0267581	0.0861782
ENSG00000049860.13	4620.63	0.591015	0.204138	2.89518	0.00378946	0.0191816
ENSG00000049883.14	1241.07	-0.0289907	0.142349	-0.203659	0.83862	0.910842
ENSG00000050030.14	2205.9	-0.760295	0.211689	-3.59158	0.000328684	0.00272019
ENSG00000050130.17	3002.89	0.306869	0.125905	2.43731	0.014797	0.0549217
ENSG00000050165.17	14026.2	0.297664	0.138147	2.15469	0.0311865	0.0968397
ENSG00000050327.14	130.545	3.30159	0.600672	5.4965	3.8740740285062e-08	1.58858360346893e-06
ENSG00000050344.8	688.337	0.520229	0.356663	1.4586	0.144675	0.293489
ENSG00000050393.11	2121.81	-0.0788179	0.15078	-0.522735	0.601159	0.752559
ENSG00000050405.13	2895.48	0.98687	0.257499	3.83252	0.000126839	0.00124817
ENSG00000050426.15	3541.91	7.84941597553122e-05	0.130524	0.000601377	0.99952	0.999851
ENSG00000050438.16	4410.52	-0.755728	0.157448	-4.79986	1.58777354672766e-06	3.53070280818605e-05
ENSG00000050555.17	365.65	1.06018	0.376338	2.8171	0.00484587	0.0232643
ENSG00000050628.20	267.511	0.125663	0.341903	0.36754	0.713217	0.831063
ENSG00000050748.17	3918.99	-0.303601	0.0829269	-3.66106	0.00025117	0.0022021
ENSG00000050767.16	594.857	0.876886	0.282052	3.10896	0.0018775	0.0110737
ENSG00000050820.16	1426.67	0.255229	0.109144	2.33846	0.0193636	0.0672788
ENSG00000051009.10	1714.66	0.353108	0.184474	1.91413	0.0556031	0.148585
ENSG00000051108.14	4879.85	0.695907	0.235669	2.95289	0.0031481	0.0166085
ENSG00000051128.18	131.214	0.179651	0.243497	0.737797	0.460638	0.638289
ENSG00000051341.13	71.6827	-1.31618	0.470162	-2.79941	0.0051196	0.0242709
ENSG00000051382.8	2231.3	0.104377	0.128449	0.812594	0.416451	0.598973
ENSG00000051523.10	638.078	0.904881	0.268699	3.36764	0.000758149	0.00536344
ENSG00000051596.9	1539.96	0.357217	0.280053	1.27553	0.20212	0.369911
ENSG00000051620.10	959.782	0.260129	0.146198	1.77929	0.0751922	0.185712
ENSG00000051825.14	1309.12	-0.310577	0.138495	-2.24252	0.0249278	0.0815408
ENSG00000052126.14	2745.32	-0.420899	0.174591	-2.41078	0.0159186	0.0580436
ENSG00000052344.15	1648.42	3.0075	0.837368	3.59161	0.000328644	0.00272019
ENSG00000052723.11	6827.24	0.175187	0.207951	0.84244	0.399542	0.582602
ENSG00000052749.13	2386.68	0.397836	0.197991	2.00936	0.0444984	0.126405
ENSG00000052795.12	3326.44	-0.183405	0.14827	-1.23697	0.2161	0.387405
ENSG00000052802.12	28453.6	0.268266	0.284573	0.942698	0.345836	0.531075
ENSG00000052841.14	9669.24	0.0422683	0.176594	0.239352	0.810832	0.893735
ENSG00000052850.5	30.6686	1.55697	0.417307	3.73099	0.000190728	0.00174714
ENSG00000053108.16	148.137	-0.67688	0.259252	-2.61089	0.00903059	0.0376944
ENSG00000053254.15	5188.93	-0.293534	0.109043	-2.6919	0.00710467	0.0313537
ENSG00000053371.12	929.771	0.286703	0.157501	1.82033	0.0687095	0.174052
ENSG00000053372.4	1036.53	0.0652071	0.102359	0.637041	0.524098	0.691559
ENSG00000053438.8	6211.02	2.59446	0.323854	8.0112	1.13590202573552e-15	3.02204029418303e-13
ENSG00000053501.12	557.601	0.265031	0.129433	2.04763	0.0405967	0.117764
ENSG00000053524.12	1113.74	0.060544	0.192211	0.314987	0.752772	0.85722
ENSG00000053702.14	105.202	-0.274822	0.229145	-1.19934	0.230396	0.404933
ENSG00000053747.15	1855.13	2.34295	0.763291	3.06954	0.00214391	0.0123389
ENSG00000053770.11	4833.45	-0.282005	0.130723	-2.15727	0.030985	0.0963612
ENSG00000053900.10	1128.39	-0.128088	0.11416	-1.122	0.261862	0.442035
ENSG00000053918.16	214.62	1.9201	0.534162	3.5946	0.000324894	0.00269315
ENSG00000054116.11	2061.36	0.12034	0.0884977	1.35981	0.17389	0.333399
ENSG00000054118.13	11544.7	-0.0645375	0.152554	-0.423046	0.672262	0.802891
ENSG00000054148.17	2093.62	0.52248	0.111562	4.68331	2.82273186991676e-06	5.73998287797085e-05
ENSG00000054179.11	141.818	1.23953	0.349671	3.54484	0.000392844	0.0031377
ENSG00000054219.10	36.5937	2.17921	0.701592	3.10609	0.00189577	0.0111657
ENSG00000054267.21	3936.47	-0.210239	0.0968015	-2.17186	0.0298661	0.0935194
ENSG00000054277.13	1321.3	1.61411	0.349643	4.61644	3.90375008744615e-06	7.4820760681172e-05
ENSG00000054282.15	1436.62	-0.224257	0.109028	-2.05687	0.0396985	0.115972
ENSG00000054356.13	3118.73	0.0107769	0.147534	0.073047	0.941769	0.97085
ENSG00000054392.12	286.197	0.0748297	0.159438	0.469334	0.638831	0.779597
ENSG00000054523.17	19300.1	-0.650398	0.15501	-4.19584	2.71856549201285e-05	0.000364236
ENSG00000054598.7	363.26	1.01738	0.335368	3.03361	0.00241644	0.0135583
ENSG00000054611.13	519.59	0.3399	0.156163	2.17658	0.0295119	0.092644
ENSG00000054654.16	5066.41	-1.33188	0.217771	-6.11595	9.59846889334452e-10	6.42235277929531e-08
ENSG00000054690.13	1189.36	0.226405	0.21327	1.06159	0.288423	0.472073
ENSG00000054793.13	11662.2	-0.477934	0.183796	-2.60035	0.00931275	0.0386265
ENSG00000054938.15	39.9333	1.42294	0.712175	1.99803	0.0457138	0.128975
ENSG00000054965.10	11914.5	-0.29487	0.151617	-1.94483	0.0517953	0.141299
ENSG00000054967.12	356.721	0.265208	0.153778	1.72462	0.084596	0.201982
ENSG00000054983.16	2533.91	0.104561	0.119306	0.876414	0.380805	0.565727
ENSG00000055044.10	3252.39	0.376615	0.196591	1.91573	0.0553997	0.148237
ENSG00000055070.16	4163.72	0.305946	0.103147	2.96611	0.00301597	0.0160517
ENSG00000055118.14	1487.51	0.0524252	0.140715	0.372564	0.709473	0.828213
ENSG00000055130.15	3334.47	-0.353155	0.111834	-3.15784	0.00158942	0.00969179
ENSG00000055147.18	1210.95	0.362917	0.0908133	3.99629	6.43419015273796e-05	0.00072112
ENSG00000055163.19	5890.86	-0.425979	0.167769	-2.53909	0.0111142	0.0441566
ENSG00000055208.18	4652.87	0.0483842	0.120436	0.401742	0.687874	0.814418
ENSG00000055211.12	2876.31	0.413291	0.103466	3.99448	6.48365310729669e-05	0.000725935
ENSG00000055332.16	4226.22	0.116391	0.181044	0.642889	0.520296	0.688524
ENSG00000055483.19	3792.9	0.38068	0.248711	1.53061	0.125866	0.266292
ENSG00000055609.17	5177.71	-0.406154	0.16804	-2.417	0.0156488	0.0572842
ENSG00000055732.12	59.0038	2.22525	0.765333	2.90756	0.00364259	0.0185982
ENSG00000055813.5	114.565	-0.712702	0.25476	-2.79754	0.00514934	0.0243788
ENSG00000055917.15	8328.81	-0.207549	0.101336	-2.04812	0.0405485	0.117686
ENSG00000055950.16	1828.36	0.16847	0.0939565	1.79306	0.0729632	0.181721
ENSG00000056050.6	1573.04	0.233721	0.162623	1.43719	0.150663	0.302056
ENSG00000056097.15	9486.08	-0.106307	0.121112	-0.877762	0.380073	0.565128
ENSG00000056277.15	655.581	-0.125858	0.146377	-0.85982	0.389888	0.574145
ENSG00000056487.15	986.294	-0.701903	0.168444	-4.16698	3.08661315071678e-05	0.000402214
ENSG00000056558.10	113.884	1.14703	0.372559	3.07879	0.00207846	0.0120242
ENSG00000056586.15	6122.8	-0.192259	0.120667	-1.5933	0.111092	0.244423
ENSG00000056736.9	563.232	0.152801	0.195717	0.780724	0.434965	0.615422
ENSG00000056972.18	436.297	0.594708	0.216043	2.75273	0.00591012	0.0270523
ENSG00000056998.19	1578.2	0.112303	0.293554	0.382565	0.702043	0.823626
ENSG00000057019.15	3613.43	-0.201088	0.2373	-0.847398	0.396773	0.580469
ENSG00000057149.15	21.1	1.83688	0.733887	2.50294	0.0123166	0.0476461
ENSG00000057252.12	1795.62	0.305938	0.12557	2.43639	0.0148345	0.0550152
ENSG00000057294.14	616.681	1.26407	0.310121	4.07605	4.580693318892e-05	0.000554847
ENSG00000057468.6	16.7787	0.517803	0.524466	0.987297	0.323497	0.508225
ENSG00000057593.13	37.9608	0.278428	0.51594	0.539651	0.589437	0.744013
ENSG00000057608.16	15532.8	0.0567056	0.105091	0.539586	0.589482	0.744028
ENSG00000057657.15	96.0168	1.96638	0.60454	3.25269	0.0011432	0.00744847
ENSG00000057663.15	2508.28	0.324472	0.191542	1.694	0.0902656	0.211187
ENSG00000057704.12	433.997	0.36339	0.188091	1.93199	0.0533609	0.144232
ENSG00000057757.9	4553.19	0.193191	0.166704	1.15889	0.246501	0.42387
ENSG00000057935.13	2092.85	-0.236788	0.109782	-2.1569	0.0310135	0.0964365
ENSG00000058056.8	1026.77	-0.432922	0.205669	-2.10494	0.0352964	0.106308
ENSG00000058063.15	3908.72	0.227429	0.143971	1.57969	0.114179	0.249137
ENSG00000058085.14	4458.55	3.97616	0.903528	4.40071	1.07897410652214e-05	0.000173724
ENSG00000058091.16	2578.58	-0.336862	0.214808	-1.5682	0.116835	0.252883
ENSG00000058262.9	21401.1	0.478552	0.207716	2.30387	0.0212298	0.0722466
ENSG00000058272.17	4440.18	-0.201545	0.0670311	-3.00673	0.00264071	0.0144714
ENSG00000058335.15	1228.64	-0.905112	0.219114	-4.13079	3.6152024935652e-05	0.000456713
ENSG00000058404.19	1153.39	-0.796129	0.281091	-2.83228	0.00462176	0.0223614
ENSG00000058453.16	725.263	-0.485313	0.157859	-3.07434	0.00210967	0.0121764
ENSG00000058600.15	1997.54	0.199583	0.125082	1.59562	0.110574	0.243627
ENSG00000058668.14	9118.2	0.193947	0.129106	1.50223	0.133038	0.276544
ENSG00000058729.10	2201.52	0.243572	0.167375	1.45525	0.145601	0.294656
ENSG00000058799.14	1032.08	-0.149958	0.0993611	-1.50922	0.131242	0.274034
ENSG00000058804.11	1930.28	-0.0667195	0.13024	-0.512283	0.608453	0.757912
ENSG00000058866.14	155.914	0.0110047	0.269905	0.0407724	0.967477	0.982909
ENSG00000059122.16	1396.14	0.0237371	0.139179	0.17055	0.864577	0.926294
ENSG00000059145.18	944.206	0.144946	0.100209	1.44644	0.148054	0.298404
ENSG00000059377.16	16.667	0.453532	0.692453	0.654964	0.512491	0.68137
ENSG00000059378.12	159.2	1.16595	0.371138	3.14156	0.00168052	0.010123
ENSG00000059573.8	7785.44	0.60348	0.25442	2.37198	0.0176929	0.0629719
ENSG00000059588.9	4034.44	-0.327647	0.171983	-1.90511	0.0567657	0.15079
ENSG00000059691.11	833.891	0.197025	0.124028	1.58856	0.11216	0.24603
ENSG00000059728.10	4462.86	0.568523	0.328331	1.73155	0.0833528	0.200147
ENSG00000059758.7	3805.41	-0.300372	0.113839	-2.63856	0.00832584	0.0354141
ENSG00000059769.19	2073.33	0.605896	0.319161	1.89841	0.0576426	0.152612
ENSG00000059804.15	10554.9	0.709822	0.215648	3.29158	0.000996258	0.00667998
ENSG00000059915.16	4205.2	-0.00531091	0.186542	-0.0284704	0.977287	0.988191
ENSG00000060069.16	1005.7	0.133578	0.13245	1.00851	0.313208	0.497376
ENSG00000060138.12	4012.25	0.991374	0.213099	4.65218	3.28445319548875e-06	6.51295119900466e-05
ENSG00000060140.8	100.542	1.34999	0.303173	4.45285	8.47377326106374e-06	0.000142716
ENSG00000060237.16	12082.5	0.0414875	0.115256	0.359958	0.718879	0.834745
ENSG00000060339.13	5030.15	-0.0588784	0.143465	-0.410403	0.68151	0.809481
ENSG00000060491.16	1498.82	0.191623	0.126138	1.51916	0.128722	0.270313
ENSG00000060558.3	11.9383	0.47925	0.839054	0.571179	0.567878	0.725985
ENSG00000060566.13	115.136	5.69886	1.13107	5.03848	4.69248848392522e-07	1.26499074353149e-05
ENSG00000060642.10	365.802	0.276149	0.0999164	2.7638	0.00571325	0.026342
ENSG00000060656.19	2482.54	-0.284384	0.150951	-1.88395	0.0595716	0.156606
ENSG00000060688.12	1682.72	0.0771608	0.147878	0.521788	0.601818	0.75291
ENSG00000060709.15	1528.22	-0.544064	0.135288	-4.02153	5.78224592106192e-05	0.000662973
ENSG00000060718.21	11669	0.621354	0.310496	2.00117	0.0453746	0.12831
ENSG00000060749.14	3656.74	-0.46959	0.140792	-3.33534	0.000851959	0.00590426
ENSG00000060762.18	2822.06	0.62699	0.254965	2.45912	0.0139278	0.0523563
ENSG00000060971.17	1203.46	0.458228	0.175372	2.61289	0.00897804	0.0375069
ENSG00000060982.14	6780.7	0.311932	0.169289	1.8426	0.0653874	0.167328
ENSG00000061273.17	1991.59	0.233278	0.136916	1.7038	0.0884186	0.207984
ENSG00000061337.15	1236.48	-1.27391	0.235806	-5.40236	6.57706055381546e-08	2.44159716373203e-06
ENSG00000061455.10	89.7112	0.758775	0.469423	1.6164	0.106008	0.236388
ENSG00000061492.11	15.9877	-0.0194965	0.412324	-0.0472843	0.962287	0.980885
ENSG00000061656.9	123.769	0.111829	0.340358	0.328563	0.742486	0.850557
ENSG00000061676.14	15484.6	-0.0496251	0.0891083	-0.556908	0.57759	0.733742
ENSG00000061794.12	2418.03	0.123409	0.151195	0.816224	0.414372	0.596965
ENSG00000061918.12	3676.25	-0.466271	0.199101	-2.34188	0.019187	0.0668003
ENSG00000061936.9	2599.32	-0.0424715	0.0982847	-0.432128	0.665649	0.798278
ENSG00000061938.17	2296.6	-0.130272	0.131334	-0.991908	0.321242	0.505892
ENSG00000061987.15	4789.63	0.0842334	0.137855	0.61103	0.54118	0.705906
ENSG00000062038.13	1429.97	0.18598	0.335049	0.555084	0.578838	0.735034
ENSG00000062096.14	20.8345	-1.40033	0.628765	-2.22711	0.02594	0.0842107
ENSG00000062194.15	9887.1	-0.0308789	0.0947785	-0.3258	0.744575	0.851892
ENSG00000062282.14	753.86	1.77899	0.668796	2.65998	0.00781443	0.0337397
ENSG00000062370.16	304.606	-0.0336622	0.18062	-0.18637	0.852154	0.919371
ENSG00000062485.18	10202	-0.170387	0.0733474	-2.32302	0.0201783	0.0695277
ENSG00000062524.15	18.3957	1.04084	0.529071	1.96729	0.0491497	0.135793
ENSG00000062598.17	3546.3	-0.0706069	0.103155	-0.684471	0.493678	0.666951
ENSG00000062650.18	4326.89	0.0894816	0.0773348	1.15707	0.247244	0.424771
ENSG00000062716.12	5502.6	0.761104	0.197538	3.85295	0.000116702	0.00116535
ENSG00000062725.9	4827.2	-0.257018	0.0834853	-3.07861	0.00207971	0.0120252
ENSG00000062822.13	479.884	0.248081	0.140776	1.76224	0.078029	0.190891
ENSG00000063015.19	1367.37	-1.3196	0.228017	-5.78728	7.15372716916885e-09	3.63861544419498e-07
ENSG00000063046.17	45578.3	-0.000445839	0.148407	-0.00300416	0.997603	0.998899
ENSG00000063127.15	156.985	-0.532763	0.307314	-1.73361	0.0829874	0.19957
ENSG00000063169.10	375.065	-0.174755	0.148934	-1.17337	0.240646	0.417056
ENSG00000063176.15	370.212	0.0892957	0.108121	0.825883	0.40887	0.591769
ENSG00000063177.12	17350.4	0.257248	0.180504	1.42517	0.154109	0.306844
ENSG00000063180.8	1149.72	0.0331618	0.152055	0.218091	0.827358	0.904257
ENSG00000063241.7	624.358	0.396927	0.182606	2.17368	0.0297292	0.0931819
ENSG00000063244.12	5860.39	0.154722	0.105277	1.46966	0.141654	0.28921
ENSG00000063245.14	3207.6	0.0897182	0.166174	0.539906	0.589262	0.743959
ENSG00000063322.13	2718.48	0.248898	0.115188	2.1608	0.0307106	0.0956811
ENSG00000063438.16	479.039	0.510331	0.187896	2.71603	0.00660703	0.0296196
ENSG00000063587.13	2228.05	0.00580153	0.108073	0.0536818	0.957189	0.978784
ENSG00000063601.16	1850.47	-0.485992	0.093774	-5.18259	2.18826956891755e-07	6.70829195146358e-06
ENSG00000063660.8	4503.48	-0.133287	0.128696	-1.03567	0.300356	0.484262
ENSG00000063761.15	257.863	-0.366251	0.124902	-2.93231	0.00336449	0.0175145
ENSG00000063854.12	1260.12	0.0456988	0.0795174	0.574702	0.565493	0.724012
ENSG00000063978.15	4300.82	0.13381	0.147781	0.905461	0.365221	0.549923
ENSG00000064012.21	186.002	1.72407	0.4615	3.7358	0.000187123	0.00172233
ENSG00000064042.17	4970.85	0.0167076	0.148589	0.112441	0.910473	0.952498
ENSG00000064102.14	841.694	-0.0935629	0.14208	-0.658524	0.510202	0.67958
ENSG00000064115.10	2668.79	0.243266	0.160859	1.51229	0.130459	0.272881
ENSG00000064195.7	23.7647	1.6378	0.599092	2.73381	0.00626071	0.0283457
ENSG00000064199.6	318.814	-0.605352	0.247296	-2.44789	0.0143696	0.0536966
ENSG00000064201.15	26.8735	0.373787	0.426413	0.876585	0.380712	0.565629
ENSG00000064218.4	346.646	-2.05049	0.476015	-4.30762	1.65018387457722e-05	0.000241508
ENSG00000064225.12	510.471	-0.385024	0.205983	-1.8692	0.0615947	0.16063
ENSG00000064270.12	126.325	0.200712	0.335773	0.597763	0.549998	0.712868
ENSG00000064300.8	1575.56	-0.239502	0.295205	-0.811308	0.417189	0.599302
ENSG00000064309.14	4824.66	-1.13086	0.366753	-3.08343	0.00204627	0.011881
ENSG00000064313.11	1667.21	-0.0651131	0.116094	-0.560865	0.57489	0.731575
ENSG00000064393.15	5512.39	-0.36973	0.183579	-2.01402	0.044008	0.125244
ENSG00000064419.13	6165.09	0.0919483	0.123795	0.742746	0.457635	0.635627
ENSG00000064490.13	814.838	-0.0972241	0.113837	-0.854063	0.39307	0.577195
ENSG00000064545.14	341.502	0.354064	0.165222	2.14296	0.0321166	0.0989849
ENSG00000064547.13	998.997	-0.432955	0.148449	-2.91652	0.00353956	0.0182095
ENSG00000064601.17	2118.42	1.38757	0.249071	5.57099	2.53293103611003e-08	1.10558482021459e-06
ENSG00000064607.16	10294.3	-0.133775	0.109673	-1.21976	0.222554	0.395613
ENSG00000064651.13	1583.49	0.116898	0.284261	0.411236	0.680899	0.809151
ENSG00000064652.10	783.502	0.21878	0.16391	1.33476	0.181956	0.344635
ENSG00000064655.18	122.729	-0.257994	0.269481	-0.957373	0.338379	0.523304
ENSG00000064666.14	3301.07	0.587982	0.136403	4.31062	1.62800192646696e-05	0.000238888
ENSG00000064687.12	1315.44	-0.106833	0.191338	-0.558349	0.576606	0.73295
ENSG00000064692.18	991.903	-0.291889	0.272195	-1.07235	0.283561	0.466335
ENSG00000064703.11	1019.59	-0.15661	0.0853744	-1.8344	0.0665952	0.169661
ENSG00000064726.9	4972.94	-0.0134086	0.12507	-0.107209	0.914623	0.955007
ENSG00000064763.10	1067.39	0.0520544	0.182261	0.285604	0.775182	0.871191
ENSG00000064787.13	221.734	2.8102	0.876257	3.20705	0.00134103	0.00842542
ENSG00000064886.13	78.5618	1.88364	1.01004	1.86491	0.0621941	0.161674
ENSG00000064932.15	785.73	0.459891	0.143981	3.19412	0.00140259	0.00871906
ENSG00000064933.17	1911.84	0.00582397	0.110873	0.0525281	0.958108	0.979273
ENSG00000064961.18	717.509	0.147783	0.127505	1.15904	0.246441	0.423824
ENSG00000064989.12	112.18	1.1938	0.398647	2.99462	0.00274785	0.0149051
ENSG00000064995.16	2079.87	0.0884605	0.0882628	1.00224	0.316228	0.500819
ENSG00000064999.13	2382.24	-0.35314	0.119613	-2.95236	0.00315356	0.0166256
ENSG00000065000.16	9296.29	0.181954	0.127978	1.42176	0.155096	0.308288
ENSG00000065029.14	1125.29	0.203908	0.0818749	2.49048	0.012757	0.0489125
ENSG00000065054.13	632.895	-0.122387	0.101394	-1.20704	0.227416	0.401571
ENSG00000065057.7	243.791	-0.170496	0.144902	-1.17663	0.239344	0.415497
ENSG00000065060.16	3322.74	-0.126537	0.0903711	-1.40019	0.161455	0.316926
ENSG00000065135.10	10315.3	0.307505	0.193521	1.589	0.11206	0.245956
ENSG00000065150.18	11124	-0.175019	0.0860829	-2.03315	0.0420375	0.120955
ENSG00000065154.11	6624.51	0.736786	0.2107	3.49684	0.000470802	0.00362685
ENSG00000065183.15	3099.33	0.0733573	0.126364	0.580522	0.561563	0.721084
ENSG00000065243.19	2989.05	0.222254	0.108701	2.04463	0.0408912	0.118378
ENSG00000065268.10	457.343	0.0835662	0.138091	0.605154	0.545077	0.709168
ENSG00000065308.4	1878.45	0.901	0.230032	3.91685	8.97136340847644e-05	0.000936879
ENSG00000065320.8	1230.08	2.18031	0.444417	4.90599	9.29558441708682e-07	2.27035760167275e-05
ENSG00000065328.16	71.2215	-1.36045	0.506511	-2.68592	0.00723303	0.0317758
ENSG00000065357.19	1379.02	0.558032	0.211517	2.63824	0.00833379	0.0354384
ENSG00000065361.15	1207.94	3.14021	0.872977	3.59713	0.000321751	0.00267205
ENSG00000065413.19	1152.72	-1.18414	0.158822	-7.45575	8.93584932441406e-14	1.66415300585004e-11
ENSG00000065427.14	8241.64	0.0660481	0.157196	0.420165	0.674365	0.80451
ENSG00000065457.10	699.132	-0.347566	0.16207	-2.14454	0.0319893	0.0987155
ENSG00000065485.19	1976	1.08016	0.229184	4.71304	2.44043704758283e-06	5.07495973114178e-05
ENSG00000065491.8	1252.54	-0.158597	0.082881	-1.91355	0.0556772	0.148712
ENSG00000065518.7	2686.93	0.190677	0.152047	1.25406	0.209819	0.37926
ENSG00000065526.10	6019.38	-0.545769	0.206119	-2.64783	0.00810103	0.0347075
ENSG00000065534.18	330.583	0.636289	0.445051	1.4297	0.152803	0.305142
ENSG00000065548.17	5055.17	0.149093	0.139701	1.06723	0.285868	0.468956
ENSG00000065559.14	3543.62	-0.2373	0.0732794	-3.23829	0.00120249	0.00775561
ENSG00000065600.12	1288.97	-0.0933343	0.109315	-0.853813	0.393209	0.577361
ENSG00000065609.14	4204.8	-0.569716	0.164386	-3.46573	0.000528793	0.00399238
ENSG00000065613.13	5108.52	-0.333732	0.110335	-3.0247	0.00248876	0.0138769
ENSG00000065615.13	522.209	-0.316713	0.148345	-2.13498	0.0327629	0.1007
ENSG00000065618.18	467.012	1.43217	0.790579	1.81155	0.0700561	0.176487
ENSG00000065621.14	353.965	-0.451678	0.20467	-2.20686	0.027324	0.0874211
ENSG00000065665.20	3270.27	-0.0657099	0.108279	-0.606859	0.543944	0.708248
ENSG00000065675.14	132.437	-0.185176	0.290693	-0.637015	0.524115	0.691559
ENSG00000065717.14	678.282	-0.230919	0.223998	-1.0309	0.302587	0.486491
ENSG00000065802.11	3556.44	0.12083	0.182781	0.661065	0.508571	0.67845
ENSG00000065809.13	2521.77	0.0393101	0.144933	0.271229	0.786215	0.877556
ENSG00000065833.8	846.269	1.34299	0.365446	3.67492	0.000237922	0.00210162
ENSG00000065882.15	1420.04	-0.22307	0.21532	-1.03599	0.300207	0.484126
ENSG00000065883.15	3331.46	0.0910251	0.115162	0.790413	0.429287	0.610255
ENSG00000065911.11	4237.83	0.386459	0.1816	2.12808	0.0333304	0.102015
ENSG00000065923.9	4065.27	-0.209212	0.161605	-1.29459	0.195462	0.361868
ENSG00000065970.8	2314.24	0.209015	0.101713	2.05495	0.0398839	0.116316
ENSG00000065978.18	44404.7	-0.204722	0.142365	-1.43801	0.15043	0.301779
ENSG00000065989.15	1242.69	-0.468709	0.121434	-3.85979	0.000113482	0.0011388
ENSG00000066027.11	1556.48	0.649096	0.196443	3.30424	0.000952327	0.00643757
ENSG00000066032.18	3060.75	-0.67971	0.168079	-4.04398	5.2551440937028e-05	0.000618441
ENSG00000066044.14	6448.87	-0.10038	0.118474	-0.847279	0.396839	0.580518
ENSG00000066056.13	13.4508	1.05664	0.524925	2.01294	0.0441208	0.125543
ENSG00000066084.12	5256.55	-0.179828	0.113516	-1.58417	0.113155	0.247653
ENSG00000066117.14	4007.78	-0.444509	0.113938	-3.90134	9.56624512500144e-05	0.00098701
ENSG00000066135.12	1612.4	-0.213818	0.113	-1.8922	0.0584642	0.154294
ENSG00000066136.20	1336.88	0.0307607	0.0899713	0.341895	0.73243	0.843502
ENSG00000066185.12	75.1711	0.141215	0.25181	0.560798	0.574935	0.731575
ENSG00000066230.11	642.986	0.0597887	0.240739	0.248355	0.80386	0.889293
ENSG00000066248.14	783.125	0.228896	0.232881	0.982887	0.325663	0.509944
ENSG00000066279.17	599.777	-2.65922	0.470515	-5.65173	1.588428745949e-08	7.41089887567185e-07
ENSG00000066322.14	712.133	1.11357	0.20014	5.56393	2.63762736582694e-08	1.14457662857283e-06
ENSG00000066379.14	544.935	0.504616	0.184985	2.72788	0.00637434	0.0287553
ENSG00000066382.16	1698.48	-1.33002	0.216515	-6.14285	8.10526541281768e-10	5.5563334799279e-08
ENSG00000066405.12	82.8945	0.219926	0.755948	0.290927	0.771107	0.868715
ENSG00000066422.4	3228.56	0.34359	0.163472	2.10183	0.0355685	0.106926
ENSG00000066427.22	2117.87	0.0777241	0.204818	0.379479	0.704332	0.82497
ENSG00000066455.12	6023.97	0.257418	0.219222	1.17424	0.240301	0.41662
ENSG00000066468.22	2606.08	-0.838098	0.320232	-2.61716	0.00886647	0.0371411
ENSG00000066557.5	2252.58	-0.443913	0.108337	-4.09751	4.17616566398235e-05	0.000515345
ENSG00000066583.11	760.665	0.560406	0.106108	5.28147	1.28153605038679e-07	4.29492418364058e-06
ENSG00000066629.16	2410.11	-0.777665	0.21538	-3.61067	0.000305404	0.00256875
ENSG00000066651.18	2033.54	0.120317	0.200711	0.599454	0.54887	0.711918
ENSG00000066654.13	4148.33	-0.0335666	0.127396	-0.263482	0.792179	0.881621
ENSG00000066697.14	1144.71	-0.101914	0.109136	-0.933825	0.350394	0.53539
ENSG00000066735.14	692.401	-0.070371	0.120987	-0.581643	0.560807	0.720655
ENSG00000066739.11	2968.41	-0.150733	0.146332	-1.03008	0.302974	0.486832
ENSG00000066777.8	4098.53	-0.0728937	0.116997	-0.623037	0.53326	0.699331
ENSG00000066827.15	213.318	0.206342	0.136572	1.51087	0.130822	0.27326
ENSG00000066855.15	1527.82	0.151963	0.114232	1.3303	0.183418	0.346261
ENSG00000066923.17	2302.72	-0.833303	0.197166	-4.2264	2.37455169337145e-05	0.000326162
ENSG00000066926.10	947.731	-0.263137	0.112338	-2.34236	0.0191622	0.0667541
ENSG00000066933.15	3141.16	-0.364641	0.155239	-2.3489	0.018829	0.0659235
ENSG00000067057.16	2909.95	0.128208	0.122962	1.04266	0.297105	0.481173
ENSG00000067064.11	22197.3	0.275065	0.336749	0.816826	0.414028	0.596794
ENSG00000067066.16	273.783	2.61116	0.484639	5.38785	7.13051204814599e-08	2.5972820251261e-06
ENSG00000067082.14	4665.75	0.72514	0.0879212	8.24762	1.61583219891776e-16	5.38964447483794e-14
ENSG00000067113.16	994.427	0.647186	0.155797	4.15403	3.2667527812169e-05	0.000420538
ENSG00000067141.16	6754.05	-0.48767	0.155434	-3.13748	0.00170409	0.0102319
ENSG00000067167.7	8346.34	0.947388	0.257259	3.68262	0.000230845	0.00205535
ENSG00000067177.14	943.896	-0.0086349	0.118543	-0.0728421	0.941932	0.970865
ENSG00000067182.7	2097.14	1.07687	0.170523	6.3151	2.69980382142486e-10	2.15710788366415e-08
ENSG00000067191.15	1551.83	-0.545189	0.123099	-4.42888	9.47225037772109e-06	0.000156111
ENSG00000067208.14	2316.15	0.206642	0.174539	1.18393	0.236441	0.412039
ENSG00000067221.13	705.695	-0.0673376	0.129894	-0.518406	0.604175	0.754814
ENSG00000067225.17	18310	0.134966	0.0700852	1.92575	0.054136	0.14578
ENSG00000067248.9	2571.64	0.112108	0.144301	0.776905	0.437215	0.617215
ENSG00000067334.13	3453.18	0.206169	0.132536	1.55557	0.11981	0.257082
ENSG00000067365.14	1411.86	-0.0898825	0.16646	-0.539964	0.589222	0.743951
ENSG00000067369.13	11664.4	-0.114074	0.108368	-1.05265	0.292501	0.476444
ENSG00000067445.20	7169.32	-0.124925	0.101461	-1.23127	0.218223	0.390148
ENSG00000067533.5	1387.99	-0.024372	0.0816145	-0.298623	0.765228	0.865232
ENSG00000067560.10	15459.5	0.456211	0.0972968	4.68886	2.74731542884373e-06	5.61215769687383e-05
ENSG00000067596.10	2859.55	0.114742	0.126413	0.907673	0.364051	0.548672
ENSG00000067601.7	302.687	0.234807	0.166578	1.40959	0.15866	0.313015
ENSG00000067606.16	2444.85	-0.259667	0.0823852	-3.15187	0.00162229	0.00984123
ENSG00000067704.9	4661.38	-0.0025777	0.096555	-0.0266967	0.978702	0.988879
ENSG00000067715.13	10271.1	-0.767535	0.153993	-4.98422	6.22108370996406e-07	1.6054131495413e-05
ENSG00000067798.15	2106.66	-0.870046	0.149609	-5.81548	6.04619071366176e-09	3.13905771654414e-07
ENSG00000067829.18	1290.61	0.0873447	0.100577	0.868434	0.385157	0.56973
ENSG00000067836.12	562.438	-0.407642	0.202405	-2.01399	0.0440101	0.125244
ENSG00000067840.12	5939.87	-0.475815	0.151192	-3.14709	0.00164906	0.00996315
ENSG00000067842.17	653.726	-0.759305	0.167113	-4.54366	5.52864815915882e-06	9.98014774320528e-05
ENSG00000067900.7	3486.45	0.0527542	0.0775429	0.680323	0.4963	0.668877
ENSG00000067955.13	2811.56	-0.103596	0.212468	-0.487583	0.625845	0.770091
ENSG00000067992.12	323.651	0.0130621	0.200744	0.0650681	0.94812	0.974233
ENSG00000068001.13	446.922	0.372532	0.182822	2.03768	0.0415821	0.11986
ENSG00000068024.16	1343.55	-0.23378	0.13752	-1.69997	0.0891366	0.20918
ENSG00000068028.17	1193.55	0.726909	0.24167	3.00785	0.00263101	0.0144446
ENSG00000068078.18	1995.3	0.518385	0.294605	1.75959	0.078477	0.191589
ENSG00000068079.7	112.496	1.62637	0.380185	4.27785	1.88707446739295e-05	0.000269989
ENSG00000068097.14	1610.11	-0.0577247	0.109762	-0.525907	0.598953	0.75085
ENSG00000068120.14	3221.69	0.421878	0.173667	2.42923	0.0151309	0.0558653
ENSG00000068137.14	835.474	0.204358	0.16319	1.25227	0.210472	0.380123
ENSG00000068305.17	2921.82	0.0503437	0.105057	0.479204	0.631794	0.77451
ENSG00000068308.13	3646.54	0.402433	0.17065	2.35824	0.0183618	0.0646527
ENSG00000068323.16	3324.36	0.445893	0.150564	2.96148	0.00306164	0.0162444
ENSG00000068354.15	811.939	-0.117679	0.116757	-1.0079	0.313502	0.497595
ENSG00000068366.19	13188.5	0.202216	0.182514	1.10795	0.267883	0.448747
ENSG00000068383.18	2131.83	-0.0341911	0.0843058	-0.40556	0.685066	0.812126
ENSG00000068394.10	701.082	0.181906	0.108946	1.66968	0.0949819	0.218716
ENSG00000068400.13	2878.29	-0.297646	0.144005	-2.06692	0.0387419	0.114072
ENSG00000068438.14	1821.33	0.389664	0.197993	1.96807	0.0490596	0.135607
ENSG00000068489.12	452.37	-1.21266	0.288139	-4.20861	2.56949004033762e-05	0.000347447
ENSG00000068615.18	7403.17	-0.610407	0.135219	-4.51421	6.35543482514597e-06	0.000111748
ENSG00000068650.18	3159.06	0.199734	0.187822	1.06342	0.287591	0.470952
ENSG00000068654.15	1734.24	-0.30412	0.18086	-1.68153	0.0926606	0.215057
ENSG00000068697.6	14687.3	0.815621	0.186156	4.38137	1.17935271887388e-05	0.000185346
ENSG00000068724.15	989.596	0.287936	0.10698	2.69149	0.00711339	0.0313798
ENSG00000068745.14	5990.27	-0.253909	0.13224	-1.92006	0.0548505	0.147208
ENSG00000068784.12	928.324	-0.0582492	0.124608	-0.467459	0.640172	0.780585
ENSG00000068796.16	6001.66	-0.306899	0.126727	-2.42174	0.0154464	0.0567544
ENSG00000068831.18	270.137	-0.577285	0.302736	-1.90689	0.0565346	0.150337
ENSG00000068878.14	4605.02	0.171574	0.133669	1.28358	0.19929	0.366454
ENSG00000068885.14	766.97	0.114545	0.153001	0.74866	0.454062	0.632354
ENSG00000068903.19	2674.75	0.39021	0.0994844	3.92232	8.77004442187597e-05	0.000921886
ENSG00000068912.13	8339.51	0.364432	0.190039	1.91767	0.0551532	0.147845
ENSG00000068971.13	4765.15	-0.152666	0.137873	-1.10729	0.268168	0.449015
ENSG00000068976.13	125.376	-0.452958	0.371898	-1.21796	0.223239	0.396388
ENSG00000069011.15	25.7394	1.321	0.659351	2.00349	0.0451247	0.12775
ENSG00000069020.18	966.693	0.407651	0.206295	1.97606	0.0481481	0.133683
ENSG00000069188.16	3024.26	-0.350023	0.16252	-2.15372	0.0312619	0.0970334
ENSG00000069248.11	4232.4	-0.0923292	0.0811231	-1.13814	0.255064	0.434067
ENSG00000069275.12	33394.6	-0.26766	0.120736	-2.2169	0.0266297	0.0858263
ENSG00000069329.16	10191	0.0920645	0.105026	0.876588	0.380711	0.565629
ENSG00000069345.11	6154.53	0.0408181	0.128533	0.317568	0.750812	0.85573
ENSG00000069399.14	199.83	0.82891	0.206855	4.00721	6.14414813103499e-05	0.000696295
ENSG00000069424.14	1145.34	-0.505087	0.133745	-3.77649	0.000159053	0.0015036
ENSG00000069431.11	737.846	1.46356	0.416013	3.51806	0.000434709	0.00340276
ENSG00000069482.6	17.5459	1.74253	0.585686	2.97519	0.00292803	0.0156695
ENSG00000069493.14	117.135	0.0849485	0.233548	0.363731	0.716059	0.832769
ENSG00000069509.5	810.539	-0.0691675	0.103404	-0.668903	0.503558	0.67459
ENSG00000069535.13	361.659	1.42741	0.647161	2.20565	0.0274089	0.0876049
ENSG00000069667.15	1609.52	0.365181	0.172887	2.11225	0.0346646	0.104829
ENSG00000069696.6	129.014	0.378686	0.27316	1.38631	0.165651	0.322472
ENSG00000069702.10	1340.72	1.88357	0.340179	5.537	3.07699968566333e-08	1.31230513311458e-06
ENSG00000069764.9	23.1531	-0.774945	0.399269	-1.94091	0.0522691	0.142266
ENSG00000069812.11	211.57	1.8769	0.360308	5.20916	1.89695652744435e-07	5.94574817325754e-06
ENSG00000069849.10	4544.9	0.15968	0.135501	1.17843	0.238623	0.414613
ENSG00000069869.15	1357.94	1.22266	0.328856	3.71791	0.000200881	0.00183012
ENSG00000069943.9	555.338	0.431113	0.190944	2.2578	0.023958	0.0790395
ENSG00000069956.11	11428.4	0.00951879	0.137434	0.0692607	0.944782	0.972278
ENSG00000069966.18	2815.88	-0.278355	0.0833084	-3.34126	0.000833982	0.00579895
ENSG00000069974.15	770.162	1.13128	0.258322	4.37934	1.19039440584965e-05	0.000186426
ENSG00000069998.12	943.206	-0.0981171	0.0807905	-1.21446	0.224571	0.398121
ENSG00000070010.18	3789.94	0.377384	0.195202	1.93329	0.0531999	0.143933
ENSG00000070018.8	5465.61	-0.434673	0.142183	-3.05714	0.00223461	0.0127601
ENSG00000070019.4	462.4	5.95489	1.10587	5.38479	7.25277535530003e-08	2.63125038377021e-06
ENSG00000070031.3	12.8715	0.684501	0.564532	1.21251	0.225317	0.399032
ENSG00000070047.11	1352.01	0.170179	0.129327	1.31588	0.188216	0.352696
ENSG00000070061.14	8259.08	0.326821	0.146765	2.22683	0.0259588	0.0842212
ENSG00000070081.16	5526.58	0.379066	0.142395	2.66207	0.00776619	0.0335898
ENSG00000070087.13	14357.9	0.0864683	0.110373	0.783416	0.433383	0.614
ENSG00000070159.13	954.27	0.483546	0.203606	2.37492	0.017553	0.0625836
ENSG00000070182.20	381.969	-0.0129327	0.283518	-0.0456151	0.963617	0.981462
ENSG00000070190.12	101.539	2.11097	0.696523	3.03072	0.00243971	0.0136674
ENSG00000070193.4	159.723	2.23423	0.858543	2.60235	0.0092587	0.0384669
ENSG00000070214.15	3887.8	0.729736	0.201371	3.62383	0.000290273	0.00246842
ENSG00000070269.13	1121.16	-0.0684032	0.0840449	-0.813889	0.415708	0.598367
ENSG00000070366.13	2583.26	0.0556534	0.142971	0.389265	0.69708	0.820345
ENSG00000070367.15	7468.8	-0.0633852	0.1293	-0.490217	0.62398	0.768492
ENSG00000070371.15	658.727	-0.157528	0.167019	-0.943172	0.345593	0.530868
ENSG00000070404.9	2408.05	1.6741	0.279743	5.98442	2.17161903899283e-09	1.29416912755765e-07
ENSG00000070413.19	3209.95	0.151693	0.088232	1.71926	0.0855676	0.203606
ENSG00000070423.17	875.15	0.340611	0.158288	2.15184	0.0314099	0.0974198
ENSG00000070444.14	3028.92	0.208935	0.165764	1.26043	0.207513	0.376459
ENSG00000070476.14	1492.75	-0.0630385	0.212218	-0.297046	0.766431	0.865979
ENSG00000070495.14	6076.15	0.431247	0.303553	1.42067	0.155414	0.308756
ENSG00000070501.11	1330.78	-0.392342	0.0915913	-4.28362	1.83879343787946e-05	0.000264777
ENSG00000070526.14	212.172	5.28222	1.23416	4.28003	1.86867896162388e-05	0.000268216
ENSG00000070540.12	2525.39	0.654717	0.198078	3.30535	0.000948562	0.00641989
ENSG00000070601.9	91.8469	-1.36972	0.337253	-4.06139	4.87808682342544e-05	0.000583638
ENSG00000070610.14	3011.49	-0.292116	0.0948682	-3.07918	0.00207573	0.0120141
ENSG00000070614.14	2891.69	-0.233081	0.224895	-1.0364	0.300017	0.483995
ENSG00000070669.16	226.472	-0.0460589	0.232366	-0.198217	0.842876	0.912864
ENSG00000070718.11	2665.14	-0.129439	0.130415	-0.992514	0.320947	0.505571
ENSG00000070729.13	375.947	-1.62789	0.166747	-9.76258	1.62957887529652e-22	1.34880847056025e-19
ENSG00000070731.10	15.4509	0.890559	0.496653	1.79312	0.0729538	0.181718
ENSG00000070748.18	159.442	-1.41734	0.329101	-4.3067	1.65708537564778e-05	0.00024236
ENSG00000070756.15	39179.7	0.058562	0.136612	0.428674	0.66816	0.800046
ENSG00000070759.16	197.505	1.01292	0.315942	3.20602	0.00134586	0.00844632
ENSG00000070761.7	2233.19	0.410349	0.207832	1.97443	0.0483329	0.134063
ENSG00000070770.8	4197.95	-0.171927	0.0867354	-1.9822	0.0474569	0.132389
ENSG00000070778.12	854.097	-0.380517	0.191245	-1.98968	0.0466258	0.130957
ENSG00000070785.16	1119.88	0.159387	0.115081	1.385	0.166052	0.322942
ENSG00000070808.15	1050.42	-1.23481	0.199869	-6.1781	6.48788711631466e-10	4.6028984531873e-08
ENSG00000070814.18	1485.6	-0.315916	0.114846	-2.75078	0.00594535	0.0271933
ENSG00000070831.15	18093.3	0.116845	0.0993634	1.17593	0.239621	0.415701
ENSG00000070882.12	743.456	1.06311	0.301782	3.52276	0.000427076	0.00335747
ENSG00000070886.11	208.298	-1.19834	0.217618	-5.50663	3.65758635376921e-08	1.51650723254238e-06
ENSG00000070950.9	832.395	0.106472	0.123084	0.865034	0.38702	0.571352
ENSG00000070961.15	4209.81	-0.345488	0.107766	-3.2059	0.00134642	0.00844745
ENSG00000071051.13	2004.93	-0.269959	0.102375	-2.63696	0.00836516	0.0355323
ENSG00000071054.16	13265.2	-0.403081	0.182401	-2.20986	0.0271147	0.0869606
ENSG00000071073.12	4137.64	-0.10158	0.149404	-0.679903	0.496566	0.669135
ENSG00000071082.10	22947.4	0.200417	0.15944	1.25701	0.208751	0.37793
ENSG00000071127.16	4291.51	0.377344	0.190354	1.98233	0.0474427	0.132366
ENSG00000071189.21	3797.84	0.0744623	0.129239	0.57616	0.564507	0.723262
ENSG00000071205.11	256.151	1.04175	0.280812	3.70978	0.000207443	0.00187844
ENSG00000071242.11	3333.68	-0.0380243	0.112813	-0.337056	0.736075	0.845922
ENSG00000071243.15	593.023	0.012876	0.117996	0.109122	0.913106	0.95409
ENSG00000071246.10	4184.81	-0.685893	0.129898	-5.28024	1.290134588416e-07	4.29685958001799e-06
ENSG00000071282.11	625.609	0.387751	0.235236	1.64835	0.0992805	0.225868
ENSG00000071462.11	2786.91	0.00399591	0.114653	0.0348521	0.972198	0.985543
ENSG00000071537.13	9154.83	0.11811	0.0877962	1.34528	0.178536	0.339886
ENSG00000071539.13	291.399	-0.204674	0.197604	-1.03578	0.300307	0.484252
ENSG00000071553.16	7227.03	0.349386	0.171103	2.04196	0.0411551	0.118921
ENSG00000071564.14	3022.16	-0.422715	0.124476	-3.39597	0.000683867	0.00493161
ENSG00000071575.11	7223.2	-0.0541973	0.118565	-0.457109	0.647593	0.786088
ENSG00000071626.16	2405.11	-0.00643162	0.0710717	-0.0904948	0.927894	0.963014
ENSG00000071655.17	580.531	0.00669659	0.165271	0.0405188	0.96768	0.982942
ENSG00000071794.15	6219.58	0.0362897	0.0991835	0.365885	0.714451	0.831721
ENSG00000071859.14	2699.5	0.272493	0.120823	2.25531	0.0241136	0.0794239
ENSG00000071889.16	1171.21	0.307289	0.120869	2.54233	0.0110115	0.0438498
ENSG00000071894.16	3253.16	0.0775072	0.0949613	0.816197	0.414387	0.596965
ENSG00000071909.18	58.7922	-0.0382984	0.3917	-0.0977747	0.922111	0.959373
ENSG00000071967.11	4209.99	0.460806	0.118651	3.8837	0.000102878	0.00104648
ENSG00000071991.8	12.1085	0.430469	1.31433	0.327521	0.743274	0.851001
ENSG00000071994.10	2164.79	-0.0568718	0.0784208	-0.725213	0.468321	0.645853
ENSG00000072041.16	4277.29	-0.226865	0.169934	-1.33502	0.18187	0.34456
ENSG00000072042.12	4821.64	0.274249	0.1747	1.56983	0.116455	0.252325
ENSG00000072062.13	5890.34	0.200135	0.15335	1.30509	0.191863	0.357194
ENSG00000072071.16	5566.55	-0.501214	0.144383	-3.47141	0.000517724	0.00392473
ENSG00000072110.13	3321.68	0.442202	0.20009	2.21001	0.0271044	0.086955
ENSG00000072121.15	1010.38	0.123085	0.119331	1.03146	0.302324	0.486304
ENSG00000072133.10	859.895	-0.806124	0.191543	-4.20857	2.56993571146303e-05	0.000347447
ENSG00000072134.15	2953.07	-0.119851	0.100348	-1.19436	0.232336	0.406916
ENSG00000072135.12	1043.24	-0.0357122	0.113792	-0.313838	0.753644	0.857689
ENSG00000072163.19	99.4145	0.677206	0.366049	1.85004	0.0643074	0.165439
ENSG00000072182.12	263.596	0.074338	0.152613	0.487102	0.626186	0.770298
ENSG00000072195.14	3046.81	-0.315342	0.178881	-1.76286	0.0779241	0.190658
ENSG00000072201.13	2452.43	-0.162096	0.121524	-1.33386	0.182249	0.344868
ENSG00000072210.18	3205.09	-0.095344	0.124011	-0.768833	0.441992	0.621548
ENSG00000072274.12	7502.68	0.786147	0.226894	3.46482	0.000530593	0.00399734
ENSG00000072310.16	1082.03	0.174688	0.114347	1.5277	0.126588	0.267263
ENSG00000072315.3	42.3342	-0.362649	0.488852	-0.741838	0.458186	0.636075
ENSG00000072364.12	17643.8	-0.0405012	0.146696	-0.27609	0.782479	0.875612
ENSG00000072401.14	1454.46	-0.464982	0.194761	-2.38744	0.016966	0.0608889
ENSG00000072415.8	3015.34	0.281052	0.154747	1.8162	0.0693392	0.175174
ENSG00000072422.16	1751.5	-0.167592	0.281847	-0.59462	0.552097	0.714351
ENSG00000072501.17	5030.41	-0.355143	0.137275	-2.5871	0.00967885	0.039747
ENSG00000072506.12	346.858	0.0948425	0.210907	0.449689	0.652935	0.790154
ENSG00000072518.20	1646.29	0.149444	0.124428	1.20104	0.229734	0.404203
ENSG00000072571.19	330.594	-0.792657	0.256415	-3.09131	0.00199279	0.0116067
ENSG00000072609.17	1569.78	0.140678	0.0902325	1.55907	0.118981	0.255738
ENSG00000072657.8	134.669	0.583513	0.368204	1.58475	0.113022	0.247496
ENSG00000072682.18	4918.11	1.07058	0.186484	5.74083	9.42159236646536e-09	4.66859747684629e-07
ENSG00000072736.18	1212.08	0.188712	0.119461	1.57969	0.114177	0.249137
ENSG00000072756.16	1692.67	-0.131478	0.074413	-1.76687	0.0772499	0.189483
ENSG00000072778.19	7768.09	0.57144	0.160931	3.55084	0.000383998	0.00308357
ENSG00000072786.12	529.724	0.328468	0.222611	1.47553	0.140071	0.287
ENSG00000072803.17	7759.18	0.0138386	0.11892	0.116369	0.90736	0.950756
ENSG00000072818.11	256.545	0.0735845	0.156141	0.471269	0.637449	0.778675
ENSG00000072832.14	21059.9	-0.809721	0.148306	-5.45979	4.7668643267649e-08	1.89382179438304e-06
ENSG00000072840.12	747.296	0.325598	0.325107	1.00151	0.31658	0.501129
ENSG00000072849.10	2628.27	0.310527	0.188995	1.64305	0.100373	0.227687
ENSG00000072858.10	203.65	0.0269164	0.262715	0.102455	0.918396	0.957413
ENSG00000072864.14	860.292	-0.192258	0.105075	-1.82971	0.0672935	0.171089
ENSG00000072952.18	248.582	0.0898857	0.233507	0.384938	0.700283	0.822425
ENSG00000072954.6	454.208	0.246593	0.193962	1.27134	0.203607	0.371536
ENSG00000072958.8	3322.37	-0.0319909	0.108845	-0.293914	0.768824	0.867579
ENSG00000073008.14	1380.3	0.450434	0.144847	3.10973	0.00187259	0.0110506
ENSG00000073050.11	949.833	-0.267527	0.115719	-2.31187	0.0207849	0.0710522
ENSG00000073060.15	1610.43	0.263445	0.238002	1.10691	0.268334	0.449194
ENSG00000073067.13	193.052	4.28704	1.16663	3.67473	0.000238106	0.0021024
ENSG00000073111.13	791.575	0.317566	0.264734	1.19957	0.230308	0.404823
ENSG00000073146.15	27.7459	0.495421	0.527948	0.938388	0.348045	0.533332
ENSG00000073150.13	515.749	0.151306	0.182518	0.828991	0.40711	0.590133
ENSG00000073169.13	562.836	0.079005	0.132099	0.598073	0.549791	0.712786
ENSG00000073282.12	67.7684	0.851311	0.641246	1.32759	0.184314	0.347512
ENSG00000073331.17	461.942	0.126597	0.281411	0.449864	0.652809	0.790088
ENSG00000073350.13	301.011	1.49824	0.565665	2.64864	0.00808155	0.0346388
ENSG00000073417.14	961.335	0.630606	0.177704	3.54863	0.000387235	0.00310362
ENSG00000073464.11	4691.66	-0.512233	0.137318	-3.73026	0.00019128	0.00175122
ENSG00000073536.17	1096.05	0.0256869	0.13298	0.193164	0.846831	0.915798
ENSG00000073578.16	6826.69	0.400123	0.181962	2.19893	0.0278829	0.0887582
ENSG00000073584.19	622.822	-0.488274	0.105342	-4.63515	3.56675435298431e-06	6.96155688039243e-05
ENSG00000073598.5	279.376	0.145945	0.173121	0.843021	0.399217	0.582546
ENSG00000073605.18	3930.21	0.419427	0.222671	1.88362	0.0596163	0.156686
ENSG00000073614.12	3161.7	-0.0982252	0.137094	-0.716478	0.473696	0.650615
ENSG00000073670.13	858.574	-0.902147	0.200585	-4.49759	6.87281866987423e-06	0.000119621
ENSG00000073711.10	2246.47	-0.593881	0.169002	-3.51405	0.000441332	0.00344977
ENSG00000073712.14	3142.82	0.403478	0.154297	2.61495	0.00892399	0.0373191
ENSG00000073737.16	26.7996	4.7398	1.09752	4.31863	1.57003638908596e-05	0.000232674
ENSG00000073756.11	305.212	2.89674	0.728024	3.97891	6.92327042662123e-05	0.000765947
ENSG00000073792.15	6046.33	-0.14479	0.125856	-1.15044	0.249964	0.42822
ENSG00000073803.13	2542.21	0.0074102	0.0935127	0.0792427	0.93684	0.968072
ENSG00000073849.14	1491.07	-0.452226	0.154877	-2.9199	0.00350145	0.0180796
ENSG00000073861.2	10.1655	0.578663	0.513056	1.12787	0.259373	0.439159
ENSG00000073905.8	13.3425	0.600626	0.45784	1.31187	0.189564	0.35442
ENSG00000073910.21	2316.73	-0.448673	0.166047	-2.70208	0.00689065	0.0306208
ENSG00000073921.17	8501.45	0.129274	0.0876939	1.47415	0.140442	0.287496
ENSG00000073969.18	4692.01	-0.163216	0.108887	-1.49896	0.133885	0.277841
ENSG00000074047.21	364.825	-0.231344	0.21071	-1.09792	0.272238	0.453375
ENSG00000074054.18	6742.88	-0.345088	0.107681	-3.20473	0.00135191	0.0084653
ENSG00000074071.14	1140.58	0.462939	0.19578	2.36458	0.0180503	0.0638779
ENSG00000074181.8	2016.61	-0.253105	0.189732	-1.33401	0.182199	0.344814
ENSG00000074201.8	3981.84	0.0259847	0.10421	0.24935	0.80309	0.888884
ENSG00000074211.13	3136.13	-0.413634	0.145544	-2.84198	0.00448347	0.0218272
ENSG00000074219.13	634.731	-0.634233	0.340021	-1.86528	0.0621423	0.161577
ENSG00000074266.19	1258.48	0.149486	0.105337	1.41911	0.155866	0.309406
ENSG00000074276.10	711.323	1.35621	0.438003	3.09636	0.00195916	0.0114676
ENSG00000074317.10	698.809	0.0920216	0.209482	0.439282	0.660457	0.794996
ENSG00000074319.12	3490.15	0.0179175	0.105484	0.169859	0.865121	0.926521
ENSG00000074356.16	3835.41	-0.225112	0.0951951	-2.36474	0.0180426	0.0638606
ENSG00000074370.17	334.924	0.564933	0.741608	0.761768	0.446199	0.625339
ENSG00000074410.13	3449.36	1.28851	0.274581	4.69264	2.69696951056189e-06	5.51940243791548e-05
ENSG00000074416.13	938.895	0.494222	0.26438	1.86936	0.0615728	0.160601
ENSG00000074527.11	602.66	0.350192	0.339243	1.03227	0.301945	0.486052
ENSG00000074582.13	908.149	0.0834264	0.0805601	1.03558	0.300398	0.484295
ENSG00000074590.13	1795.48	-0.768054	0.187875	-4.08811	4.34902902786695e-05	0.000531395
ENSG00000074603.18	3643.24	0.00630794	0.105725	0.0596635	0.952424	0.97641
ENSG00000074621.13	475.363	0.224207	0.160289	1.39877	0.161883	0.317432
ENSG00000074657.13	7697.21	-0.603455	0.151514	-3.98283	6.80994475711999e-05	0.000756029
ENSG00000074660.15	104.995	0.00639717	0.217988	0.0293465	0.976588	0.987905
ENSG00000074695.5	16506.4	0.852637	0.236663	3.60275	0.000314867	0.00262913
ENSG00000074696.12	10076.8	-0.0882223	0.1019	-0.865775	0.386614	0.571043
ENSG00000074706.13	254.917	-1.6902	0.269673	-6.26758	3.66694497965499e-10	2.78737708861666e-08
ENSG00000074755.14	4331.39	0.104327	0.194355	0.536783	0.591418	0.745124
ENSG00000074800.14	14250.3	0.252702	0.114993	2.19754	0.0279819	0.0890037
ENSG00000074842.7	2325.76	0.84531	0.217123	3.89324	9.89157816429999e-05	0.00101495
ENSG00000074855.10	1872.18	-0.0635371	0.120017	-0.529403	0.596526	0.749405
ENSG00000074935.13	1635.17	0.0103398	0.142336	0.0726438	0.94209	0.970938
ENSG00000074964.16	1096.35	-0.162543	0.200446	-0.81091	0.417418	0.599523
ENSG00000075035.9	321.77	-0.953353	0.350975	-2.7163	0.0066017	0.0296076
ENSG00000075043.18	4656.48	-0.891581	0.174752	-5.10198	3.3611382422173e-07	9.54443677726459e-06
ENSG00000075073.14	17.2481	0.17853	0.430504	0.4147	0.678361	0.807407
ENSG00000075089.9	2693.77	0.0670709	0.142704	0.47	0.638355	0.779347
ENSG00000075131.9	347.039	0.191911	0.126051	1.52248	0.127888	0.269144
ENSG00000075142.13	3383.45	0.0883198	0.143771	0.614307	0.539012	0.703777
ENSG00000075151.20	6831.48	-0.338075	0.132227	-2.55677	0.0105649	0.0424799
ENSG00000075188.8	681.62	0.126191	0.126466	0.997827	0.318363	0.502989
ENSG00000075213.10	1805.18	-0.554814	0.329935	-1.68158	0.0926497	0.215057
ENSG00000075218.18	240.862	-1.92209	0.38315	-5.01655	5.26072819370965e-07	1.38967793939744e-05
ENSG00000075223.13	2324.41	0.554153	0.26402	2.09891	0.035825	0.107538
ENSG00000075234.16	449.847	0.357746	0.222295	1.60933	0.107544	0.23881
ENSG00000075239.13	1875.19	0.084116	0.0991501	0.84837	0.396232	0.580199
ENSG00000075240.16	1632.73	-0.282757	0.0858294	-3.29441	0.000986298	0.00662313
ENSG00000075275.16	2128.48	0.24757	0.186226	1.32941	0.183712	0.34666
ENSG00000075290.7	153.084	-2.48695	0.423729	-5.86921	4.37870818324761e-09	2.35796073443898e-07
ENSG00000075292.18	7004.19	-0.447007	0.131404	-3.40179	0.000669463	0.00484337
ENSG00000075303.12	1530.98	-0.051809	0.181487	-0.285469	0.775285	0.871191
ENSG00000075336.11	1602.56	0.429419	0.16385	2.62081	0.00877221	0.0368291
ENSG00000075340.22	9354.28	-0.966403	0.14009	-6.89845	5.25718471643483e-12	6.35137463274901e-10
ENSG00000075391.16	3876.74	-0.372305	0.140323	-2.65319	0.00797346	0.0342873
ENSG00000075399.13	567.252	0.0183293	0.220745	0.0830335	0.933825	0.966112
ENSG00000075407.18	462.536	-0.0686348	0.339147	-0.202374	0.839624	0.911268
ENSG00000075413.17	5997.63	-0.0476561	0.0735777	-0.647698	0.51718	0.68581
ENSG00000075415.12	16522	0.121822	0.152877	0.796864	0.42553	0.606876
ENSG00000075420.12	4005.23	0.716307	0.151671	4.72276	2.3266425432756e-06	4.89602707694192e-05
ENSG00000075426.11	3498.44	1.23681	0.189884	6.51352	7.34078482536137e-11	6.83549413654899e-09
ENSG00000075429.8	106.281	-0.504496	0.447835	-1.12652	0.259945	0.439795
ENSG00000075461.5	3922.38	-0.770486	0.18705	-4.11915	3.80276617383856e-05	0.000476369
ENSG00000075539.14	2908.5	-0.117704	0.168872	-0.697004	0.4858	0.659891
ENSG00000075568.16	4256.65	-0.41475	0.146738	-2.82646	0.0047065	0.0227124
ENSG00000075618.17	9516.83	-0.0468811	0.137546	-0.340839	0.733225	0.843873
ENSG00000075624.14	45076.7	-0.0396798	0.17749	-0.223561	0.823099	0.901785
ENSG00000075643.5	141.036	0.789839	0.281102	2.80979	0.00495736	0.0236804
ENSG00000075651.15	803.483	1.47369	0.350125	4.20905	2.56452012967895e-05	0.000347134
ENSG00000075673.11	22.561	0.232685	0.43546	0.534344	0.593104	0.746364
ENSG00000075702.17	181.329	0.249984	0.312873	0.798995	0.424293	0.605623
ENSG00000075711.20	2892.2	0.276653	0.140794	1.96494	0.0494209	0.136368
ENSG00000075785.12	13033	0.413902	0.119169	3.47324	0.000514219	0.0039008
ENSG00000075790.10	1828.95	0.107612	0.16332	0.658903	0.509958	0.679458
ENSG00000075826.16	1069.1	-0.424039	0.141351	-2.99989	0.00270078	0.0147033
ENSG00000075856.11	3771.85	0.0443262	0.119096	0.372188	0.709753	0.828496
ENSG00000075886.10	16.5824	0.0358559	0.574748	0.0623855	0.950256	0.975229
ENSG00000075891.21	21.4311	0.767025	0.426229	1.79956	0.0719302	0.179944
ENSG00000075914.12	905.02	0.0916276	0.126424	0.724762	0.468598	0.646115
ENSG00000075945.12	6769.31	-0.131135	0.137841	-0.95135	0.341427	0.526547
ENSG00000075975.15	3748.37	0.434167	0.169652	2.55916	0.0104926	0.0422654
ENSG00000076003.4	2727.13	0.306282	0.15737	1.94626	0.0516238	0.14096
ENSG00000076043.9	1362.38	0.795851	0.172766	4.60654	4.0942242080291e-06	7.768625749862e-05
ENSG00000076053.10	1766.22	0.451092	0.201341	2.24044	0.0250627	0.0818741
ENSG00000076067.12	1994.01	0.453739	0.168495	2.6929	0.00708339	0.0312969
ENSG00000076108.11	10276	-0.00113028	0.219656	-0.00514567	0.995894	0.998128
ENSG00000076201.14	3169.06	0.126303	0.193889	0.65142	0.514776	0.68331
ENSG00000076242.14	2166.83	0.0386083	0.102622	0.376218	0.706755	0.826248
ENSG00000076248.10	2006.48	-0.095397	0.108054	-0.882862	0.377311	0.56233
ENSG00000076258.9	40.2424	1.2819	0.489081	2.62104	0.00876623	0.0368109
ENSG00000076321.10	1420.35	-0.0347226	0.0866845	-0.400563	0.688742	0.815039
ENSG00000076344.15	723.544	0.155967	0.233772	0.667177	0.504659	0.675502
ENSG00000076351.12	2471.58	0.388303	0.154777	2.5088	0.0121144	0.047092
ENSG00000076356.6	1895.43	-0.73147	0.265715	-2.75283	0.00590818	0.027051
ENSG00000076382.16	568.004	-0.941573	0.226494	-4.15716	3.22225818372035e-05	0.00041673
ENSG00000076513.16	2262.62	0.0636123	0.0909227	0.699631	0.484158	0.658545
ENSG00000076554.15	2017.54	0.371158	0.283045	1.3113	0.189755	0.354672
ENSG00000076555.15	583.376	-0.0451572	0.176705	-0.255552	0.798297	0.885772
ENSG00000076604.14	1881.95	-0.0169563	0.122419	-0.138511	0.889837	0.939884
ENSG00000076641.4	2908.8	0.112849	0.166442	0.678011	0.497765	0.670147
ENSG00000076650.6	988.526	0.145476	0.126076	1.15387	0.248553	0.426454
ENSG00000076662.9	278.421	0.321386	0.185274	1.73465	0.0828034	0.199257
ENSG00000076685.18	4017.34	-0.237829	0.0832788	-2.85582	0.00429259	0.0211116
ENSG00000076706.16	3294.72	-0.10765	0.11215	-0.959882	0.337115	0.522134
ENSG00000076716.8	4948.97	-0.874458	0.156078	-5.60268	2.11057540704908e-08	9.49037005970479e-07
ENSG00000076770.14	399.928	3.1234	0.698166	4.47371	7.68725556465866e-06	0.000131644
ENSG00000076826.9	1498.47	-0.315839	0.0861795	-3.6649	0.000247435	0.00217447
ENSG00000076864.19	1958.05	-0.0809064	0.113449	-0.713149	0.475753	0.651965
ENSG00000076924.11	2666.4	0.21086	0.200897	1.04959	0.293906	0.477931
ENSG00000076928.17	1182.45	0.496139	0.107149	4.63038	3.64999917326446e-06	7.08074492396825e-05
ENSG00000076944.15	304.14	0.91515	0.330054	2.77272	0.00555892	0.0258115
ENSG00000076984.17	1337.92	0.206053	0.123759	1.66495	0.0959231	0.220386
ENSG00000077009.13	77.5245	1.07252	0.752504	1.42526	0.154081	0.306817
ENSG00000077044.10	3149.19	-0.0813768	0.192158	-0.423488	0.671939	0.802652
ENSG00000077063.10	679.379	-1.01144	0.164007	-6.16706	6.95695474200119e-10	4.85856326794508e-08
ENSG00000077080.9	594.774	-0.654682	0.217895	-3.00458	0.00265947	0.0145375
ENSG00000077092.18	276.827	0.544768	0.320399	1.70028	0.0890784	0.20911
ENSG00000077097.15	17281.6	-0.578178	0.125353	-4.61241	3.98019437122966e-06	7.5895378675973e-05
ENSG00000077147.14	23040.1	0.457351	0.216518	2.11231	0.0346602	0.104829
ENSG00000077150.18	1081.3	1.05095	0.222023	4.73351	2.20667800963785e-06	4.70112870918844e-05
ENSG00000077152.10	696.214	-0.427865	0.263367	-1.6246	0.104249	0.233559
ENSG00000077157.21	2690.4	-0.371162	0.126527	-2.93346	0.00335202	0.0174617
ENSG00000077232.17	10672.5	0.210079	0.124564	1.68651	0.0916975	0.213598
ENSG00000077235.17	6082.69	0.0132204	0.161637	0.0817909	0.934813	0.96671
ENSG00000077238.13	675.893	2.01457	0.394005	5.11307	3.16972259310339e-07	9.01233594283391e-06
ENSG00000077254.14	5631.86	-0.330166	0.0943419	-3.49967	0.000465828	0.00359983
ENSG00000077264.14	13032.7	-0.679706	0.180268	-3.77054	0.000162898	0.00153411
ENSG00000077274.8	291.765	1.8945	0.356025	5.32125	1.03054047264988e-07	3.55409235845363e-06
ENSG00000077279.18	55583.1	-0.709412	0.183103	-3.87438	0.000106896	0.00108095
ENSG00000077312.8	1472.81	-0.243107	0.107055	-2.27085	0.023156	0.0771221
ENSG00000077327.15	117.266	-1.58254	0.475045	-3.33136	0.000864227	0.00597578
ENSG00000077348.8	337.933	0.317816	0.298259	1.06557	0.286618	0.46984
ENSG00000077380.15	9917.7	-0.114633	0.0877451	-1.30643	0.191407	0.356582
ENSG00000077454.15	282.105	-0.0585046	0.267383	-0.218805	0.826802	0.903937
ENSG00000077458.12	2096.48	0.0587648	0.209244	0.280844	0.77883	0.873015
ENSG00000077463.14	453.442	0.346351	0.14967	2.31409	0.0206626	0.0707797
ENSG00000077498.8	374.474	0.740583	0.990372	0.747782	0.454591	0.632815
ENSG00000077514.8	1803.09	0.250824	0.166379	1.50754	0.131672	0.2746
ENSG00000077522.12	427.512	0.5399	0.24696	2.18618	0.0288023	0.0909271
ENSG00000077549.17	5889.08	0.0612749	0.0568017	1.07875	0.280699	0.462956
ENSG00000077585.13	1423.05	0.432832	0.115791	3.73804	0.000185458	0.00170982
ENSG00000077616.10	755.232	0.142464	0.162997	0.874029	0.382102	0.566938
ENSG00000077684.15	2147.12	-0.183252	0.114067	-1.60652	0.108159	0.2397
ENSG00000077713.18	286.388	0.826911	0.204268	4.04817	5.16195217180134e-05	0.000610044
ENSG00000077721.15	4058.53	0.0919106	0.0917782	1.00144	0.316613	0.501145
ENSG00000077782.19	4420.37	0.390582	0.140206	2.78578	0.00533988	0.0250062
ENSG00000077942.18	3904.12	0.823878	0.209295	3.93644	8.26982569288893e-05	0.000880906
ENSG00000077943.7	74.1552	1.37451	0.436855	3.14638	0.00165308	0.00998458
ENSG00000078018.19	45463.3	-0.86603	0.18189	-4.76129	1.9236337392835e-06	4.17372493257356e-05
ENSG00000078043.15	2076.86	-0.162402	0.0784699	-2.06961	0.0384891	0.113492
ENSG00000078053.16	2393.05	-0.801277	0.168272	-4.76181	1.91868182107982e-06	4.16702636904682e-05
ENSG00000078061.12	968.438	0.561525	0.10581	5.30689	1.11508667149139e-07	3.81070554082941e-06
ENSG00000078070.12	639.11	-0.0200338	0.180148	-0.111208	0.911452	0.953075
ENSG00000078081.7	28.6953	1.07436	0.373787	2.87426	0.00404973	0.0201881
ENSG00000078098.13	295.792	1.34752	0.403389	3.34049	0.000836305	0.0058133
ENSG00000078114.18	3511.25	-0.0493694	0.122866	-0.401816	0.68782	0.814418
ENSG00000078124.11	1482.64	0.149054	0.132362	1.12611	0.260119	0.439923
ENSG00000078140.13	8795.13	-0.0665036	0.133854	-0.496838	0.619303	0.765804
ENSG00000078142.12	3989.32	-0.0226092	0.161406	-0.140077	0.8886	0.939329
ENSG00000078177.13	2977.02	-0.44948	0.127547	-3.52403	0.000425035	0.00334814
ENSG00000078237.6	956.752	0.0205659	0.101486	0.202647	0.839411	0.91123
ENSG00000078246.16	2037.47	0.129221	0.142027	0.909835	0.36291	0.547439
ENSG00000078269.14	485.476	0.506278	0.203847	2.48362	0.0130056	0.0496666
ENSG00000078295.16	1987.41	0.283733	0.197189	1.43888	0.150183	0.301473
ENSG00000078304.19	9254.03	0.0495948	0.100978	0.491142	0.623326	0.768085
ENSG00000078319.9	544.413	0.414903	0.162268	2.5569	0.010561	0.0424719
ENSG00000078328.20	1040.55	-0.0528261	0.329053	-0.16054	0.872456	0.930462
ENSG00000078369.17	31216.3	-0.104445	0.0770591	-1.35538	0.175296	0.335317
ENSG00000078401.6	163.925	2.11933	0.643118	3.2954	0.000982817	0.00660942
ENSG00000078403.16	2142.15	-0.273972	0.0971775	-2.8193	0.00481291	0.0231359
ENSG00000078487.17	292.575	0.103092	0.124034	0.831158	0.405885	0.588854
ENSG00000078549.14	3100.62	-0.293245	0.209522	-1.39959	0.161635	0.317153
ENSG00000078596.10	262.839	1.80438	0.351256	5.13694	2.79252416756332e-07	8.03183141527737e-06
ENSG00000078618.21	8514.75	0.193415	0.0605886	3.19227	0.00141161	0.0087654
ENSG00000078668.13	7777.58	-0.0681256	0.129088	-0.527744	0.597677	0.75001
ENSG00000078674.17	8873.67	-0.315091	0.119659	-2.63324	0.00845742	0.0358442
ENSG00000078687.17	3150.81	-0.411454	0.156675	-2.62616	0.00863541	0.0363915
ENSG00000078699.21	7139.41	0.358864	0.117195	3.06212	0.00219774	0.0125908
ENSG00000078725.12	568.309	-0.259545	0.269022	-0.964774	0.334658	0.519406
ENSG00000078747.14	10333.4	0.729871	0.164227	4.44428	8.81870199799204e-06	0.00014714
ENSG00000078795.16	365.006	-0.203459	0.121014	-1.68129	0.0927071	0.215097
ENSG00000078804.12	2538.12	0.474127	0.134365	3.52865	0.00041768	0.00329951
ENSG00000078808.16	5128.23	0.694754	0.166271	4.17845	2.93500880545534e-05	0.000386287
ENSG00000078814.15	283.599	0.841838	0.323957	2.59861	0.00936016	0.0387444
ENSG00000078900.14	144.461	-1.40077	0.356588	-3.92827	8.55600818421703e-05	0.000906207
ENSG00000078902.15	2280.44	0.361376	0.119568	3.02234	0.00250826	0.0139578
ENSG00000078967.12	491.7	-0.159255	0.174052	-0.914987	0.360198	0.5446
ENSG00000079101.16	412.952	-0.569037	0.175624	-3.24009	0.00119491	0.00772009
ENSG00000079102.16	3453.93	-0.376331	0.270771	-1.38985	0.164574	0.321019
ENSG00000079112.9	10363.5	4.9065	1.19682	4.09962	4.13832760800969e-05	0.000511796
ENSG00000079134.11	2365.4	-0.177506	0.108603	-1.63445	0.102165	0.230415
ENSG00000079150.17	1000.21	0.434364	0.174981	2.48235	0.013052	0.0498184
ENSG00000079156.16	1575.65	-0.279929	0.146267	-1.91383	0.0556423	0.148637
ENSG00000079215.13	3917.03	-0.733447	0.434081	-1.68966	NA	NA
ENSG00000079246.15	17604.5	-0.0592178	0.0731565	-0.809467	0.418246	0.600252
ENSG00000079257.7	315.245	0.164354	0.235908	0.696686	0.485999	0.659929
ENSG00000079263.18	15.2072	-1.18559	0.54556	-2.17316	0.0297685	0.0932921
ENSG00000079277.19	436.872	-0.0880049	0.168418	-0.52254	0.601295	0.752611
ENSG00000079308.17	1178.07	-0.0614314	0.262211	-0.234282	0.814766	0.896568
ENSG00000079313.14	1208.66	-0.14805	0.124774	-1.18655	0.235406	0.410652
ENSG00000079332.14	12056.6	0.400974	0.16798	2.38703	0.0169851	0.06094
ENSG00000079335.19	331.673	-0.798507	0.188286	-4.24093	2.22595705082299e-05	0.000309556
ENSG00000079337.15	258.207	0.353067	0.212373	1.66248	0.0964157	0.221176
ENSG00000079385.21	792.469	4.87181	0.894663	5.44542	5.1684161955589e-08	2.0157944645974e-06
ENSG00000079387.13	1309.99	-0.0770719	0.10073	-0.765133	0.444193	0.6237
ENSG00000079432.7	3501.87	-0.102985	0.109795	-0.937968	0.348261	0.53337
ENSG00000079435.9	166.076	-0.0144533	0.185795	-0.0777917	0.937994	0.968711
ENSG00000079459.12	19997.8	0.0955303	0.284044	0.336323	0.736628	0.846291
ENSG00000079462.7	1343.9	-0.455215	0.147484	-3.08654	0.00202499	0.0117697
ENSG00000079482.12	1704.21	-0.625948	0.195626	-3.19972	0.00137563	0.00858734
ENSG00000079616.12	1316.82	-0.138187	0.179057	-0.771749	0.440263	0.61974
ENSG00000079689.13	152.32	2.41819	0.606126	3.98958	6.61911425413559e-05	0.000738512
ENSG00000079691.17	896.621	-0.0556434	0.284902	-0.195307	0.845153	0.914559
ENSG00000079739.15	2003.03	0.422372	0.172235	2.45231	0.0141944	0.0531617
ENSG00000079785.14	5648.71	-0.00728766	0.0715909	-0.101796	0.918919	0.957657
ENSG00000079805.16	3890.9	0.279692	0.125018	2.23721	0.0252729	0.0824041
ENSG00000079819.18	1430.66	0.810311	0.335511	2.41516	0.0157284	0.0574625
ENSG00000079841.18	726.917	-0.495447	0.281586	-1.75949	0.0784947	0.191611
ENSG00000079931.14	887.592	0.327743	0.408869	0.801585	0.422793	0.604284
ENSG00000079950.13	7881.3	-0.125779	0.111255	-1.13055	0.258246	0.437915
ENSG00000079974.17	2365.47	0.0641291	0.118999	0.538903	0.589954	0.744118
ENSG00000079999.13	1312.53	0.128109	0.0744801	1.72004	0.0854246	0.203353
ENSG00000080031.9	357.89	0.307352	0.311991	0.985131	0.32456	0.509144
ENSG00000080166.15	7486.65	0.960549	0.93082	1.03194	0.3021	0.486093
ENSG00000080189.14	1525.61	0.414277	0.102385	4.04625	5.20439508582865e-05	0.000613762
ENSG00000080200.9	1170.13	0.31944	0.203649	1.56858	0.116746	0.252764
ENSG00000080224.17	157.14	-0.893515	0.25457	-3.5099	0.000448276	0.00349549
ENSG00000080298.15	4769.71	-0.312216	0.130512	-2.39223	0.0167463	0.0602874
ENSG00000080345.17	3918.89	-0.215849	0.128481	-1.68001	0.0929549	0.215471
ENSG00000080371.5	7581.65	0.377699	0.209194	1.80549	0.0709975	0.178235
ENSG00000080493.15	708.18	0.556782	0.284392	1.9578	0.0502537	0.138224
ENSG00000080503.23	6415.21	-0.0241269	0.1235	-0.19536	0.845111	0.914559
ENSG00000080546.13	2607.75	0.346214	0.164332	2.1068	0.0351353	0.105904
ENSG00000080561.13	702.671	0.911459	0.111363	8.18454	2.73345615597121e-16	8.9834232608301e-14
ENSG00000080573.6	712.771	0.538373	0.37876	1.42141	0.155197	0.308442
ENSG00000080603.16	137.767	0.0811605	0.160643	0.505222	0.613403	0.761574
ENSG00000080608.9	1052.56	0.341855	0.135393	2.5249	0.0115731	0.0454783
ENSG00000080618.14	12.9027	-0.285956	0.549751	-0.520155	0.602956	0.753711
ENSG00000080644.15	704.036	0.67201	0.435098	1.5445	0.122467	0.261154
ENSG00000080709.14	50.7071	0.36808	0.252356	1.45857	0.144683	0.293489
ENSG00000080802.18	2014.73	-0.210888	0.114143	-1.84758	0.0646638	0.166123
ENSG00000080815.18	5652.23	0.289627	0.114638	2.52646	0.011522	0.0453574
ENSG00000080819.6	1059.9	0.106765	0.109635	0.973823	0.330144	0.514571
ENSG00000080822.16	5272.24	0.382475	0.117656	3.25079	0.00115087	0.00748969
ENSG00000080823.22	624.434	0.126901	0.144843	0.876127	0.380961	0.565884
ENSG00000080824.18	96371.6	0.300319	0.149458	2.00939	0.0444958	0.126405
ENSG00000080839.11	333.982	-0.0597449	0.173886	-0.343586	0.731157	0.842663
ENSG00000080845.17	4961.61	-0.253894	0.0953906	-2.66162	0.00777656	0.0336106
ENSG00000080854.14	644.867	-0.376762	0.335769	-1.12209	0.261826	0.442007
ENSG00000080947.14	213.494	-0.326275	0.247801	-1.31668	0.187946	0.352308
ENSG00000080986.12	194.163	-1.7962	0.394443	-4.55377	5.26924762389751e-06	9.60498743057598e-05
ENSG00000081014.10	744.341	-0.214181	0.100829	-2.1242	0.0336534	0.10273
ENSG00000081019.13	4219.01	-0.146803	0.166042	-0.88413	0.376626	0.561643
ENSG00000081026.18	2168.01	-0.524199	0.162557	-3.22471	0.00126101	0.00804022
ENSG00000081041.8	51.7245	2.11191	0.583237	3.62101	0.000293453	0.00249263
ENSG00000081051.7	3051.51	5.12367	1.15097	4.45162	8.52239231710678e-06	0.00014331
ENSG00000081052.12	157.204	0.609437	0.556153	1.09581	0.273162	0.45445
ENSG00000081059.19	95.2754	-0.688196	0.338869	-2.03086	0.0422691	0.121354
ENSG00000081087.14	3066.91	0.302841	0.177956	1.70178	0.0887973	0.208647
ENSG00000081138.13	439.661	-0.00379993	0.464416	-0.00818216	0.993472	0.996626
ENSG00000081148.11	88.4419	1.12622	1.30151	0.865318	NA	NA
ENSG00000081154.11	11413.2	0.242052	0.180702	1.33951	0.180403	0.342594
ENSG00000081177.18	4038.63	0.401121	0.15476	2.59189	0.00954494	0.0392909
ENSG00000081181.7	3441.14	-0.123894	0.0882388	-1.40408	0.160295	0.315291
ENSG00000081189.15	922.421	-0.162644	0.253996	-0.640338	0.521953	0.689943
ENSG00000081248.10	8.17876	-0.981656	0.744543	-1.31847	0.187347	0.351481
ENSG00000081277.12	226.264	-0.0539291	1.12849	-0.047789	0.961884	0.980645
ENSG00000081307.12	3891.07	0.106892	0.0907685	1.17763	0.238945	0.415042
ENSG00000081320.10	1393.46	-0.812419	0.157165	-5.16919	2.35105870424259e-07	7.13195055862062e-06
ENSG00000081377.16	2067.93	0.198634	0.123579	1.60735	0.107979	0.239419
ENSG00000081386.12	1370.13	-0.623201	0.165865	-3.75727	0.000171777	0.00160488
ENSG00000081479.12	893.112	-0.106627	0.3031	-0.35179	0.724996	0.83899
ENSG00000081665.13	1653.75	-0.0731023	0.0998642	-0.732018	0.464158	0.641854
ENSG00000081692.12	444.925	0.205954	0.134867	1.52709	0.126738	0.267429
ENSG00000081721.11	811.426	0.192322	0.122658	1.56795	0.116893	0.252936
ENSG00000081760.16	1612.39	-0.00797841	0.116694	-0.0683706	0.945491	0.972779
ENSG00000081791.8	1643.03	0.134422	0.135889	0.989206	0.322562	0.507245
ENSG00000081803.15	773.01	0.668171	0.274759	2.43185	0.015022	0.0555538
ENSG00000081818.3	83.6322	-0.262665	0.213315	-1.23135	0.218194	0.390127
ENSG00000081842.17	141.938	-2.9838	0.285664	-10.4451	1.54236859520008e-25	1.91493629808507e-22
ENSG00000081853.14	10.646	-1.57741	0.590687	-2.67046	0.00757467	0.0329336
ENSG00000081870.11	1208.16	0.188967	0.107002	1.76601	0.0773941	0.189758
ENSG00000081913.13	2047.83	-0.533155	0.12401	-4.29929	1.71347322146179e-05	0.000249464
ENSG00000081923.12	650.877	3.21352	0.760719	4.22432	2.39665844795326e-05	0.000328592
ENSG00000081985.10	24.8696	0.957616	0.390847	2.4501	0.0142816	0.0534166
ENSG00000082014.16	2436.54	0.00182258	0.176745	0.0103119	0.991772	0.995664
ENSG00000082068.8	1411.12	-0.0227816	0.0806177	-0.282587	0.777493	0.87226
ENSG00000082146.12	1844.26	0.0630129	0.143886	0.437936	0.661433	0.795602
ENSG00000082153.17	10239.1	0.284531	0.103764	2.7421	0.00610472	0.0277688
ENSG00000082196.20	96.4999	-0.357004	0.247745	-1.44102	0.14958	0.300532
ENSG00000082212.12	3486.05	-0.132271	0.0899726	-1.47012	0.141528	0.289005
ENSG00000082213.17	2631.24	0.0032921	0.149871	0.0219662	0.982475	0.990587
ENSG00000082258.12	5040.49	-0.199254	0.132585	-1.50284	0.132881	0.276347
ENSG00000082269.16	2052.73	-0.0712589	0.18618	-0.382742	0.701911	0.823515
ENSG00000082293.12	59.0114	0.638625	0.321705	1.98513	0.0471304	0.131892
ENSG00000082397.17	6024.3	-0.43461	0.104963	-4.14062	3.46375482954307e-05	0.0004418
ENSG00000082438.15	684.025	1.89681	0.279158	6.79477	1.0848784486832e-11	1.24973523562743e-09
ENSG00000082458.11	2318.13	-0.594142	0.145889	-4.07257	4.64963741828767e-05	0.000561676
ENSG00000082482.13	152.546	-0.188216	0.502787	-0.374346	0.708147	0.827227
ENSG00000082497.11	784.112	-0.155139	0.268346	-0.578132	0.563175	0.722493
ENSG00000082512.14	743.801	-0.109982	0.258348	-0.425715	0.670316	0.801853
ENSG00000082515.17	887.78	0.268687	0.122101	2.20053	0.027769	0.0884902
ENSG00000082516.8	1524.28	-0.0904001	0.0923535	-0.978848	0.327655	0.512136
ENSG00000082556.10	37.2262	0.771191	0.287595	2.68151	0.00732896	0.0321026
ENSG00000082641.15	16730.1	0.324939	0.13702	2.37147	0.0177175	0.0629923
ENSG00000082684.14	2058.88	-0.878437	0.188308	-4.6649	3.08768139944397e-06	6.18865505962097e-05
ENSG00000082701.14	11071.2	-0.367802	0.12553	-2.92999	0.00338971	0.0176048
ENSG00000082781.11	1811.53	0.991733	0.250379	3.96093	7.46584785566203e-05	0.000812697
ENSG00000082805.19	3115.7	-0.418587	0.215806	-1.93964	0.052423	0.142507
ENSG00000082898.16	19256.7	0.0404815	0.116476	0.347552	0.728177	0.840736
ENSG00000082996.19	2581.02	0.604523	0.175973	3.43531	0.000591867	0.00437257
ENSG00000083067.22	1824.57	0.218311	0.821651	0.265698	0.790472	0.880276
ENSG00000083093.9	867.379	0.0124086	0.137322	0.0903607	0.928001	0.96303
ENSG00000083097.14	6723.18	0.0476982	0.105834	0.450687	0.652215	0.789711
ENSG00000083099.10	3562.38	-0.0769296	0.100145	-0.768183	0.442378	0.621974
ENSG00000083123.14	2872.02	0.40483	0.256605	1.57764	0.114649	0.249817
ENSG00000083168.9	7270.53	-0.43867	0.150682	-2.91123	0.00360005	0.0184528
ENSG00000083223.17	2940.85	0.174687	0.12522	1.39504	0.163004	0.318985
ENSG00000083290.19	2903.82	-0.552129	0.172185	-3.2066	0.00134313	0.00843388
ENSG00000083307.11	224.21	2.55081	0.760455	3.35431	0.000795619	0.0055947
ENSG00000083312.17	11388.2	-0.166581	0.0727492	-2.28979	0.0220334	0.0743697
ENSG00000083444.16	5658.14	0.862717	0.176104	4.89892	9.63651970883312e-07	2.343383486975e-05
ENSG00000083454.21	35.7938	-0.202489	0.274388	-0.737966	0.460535	0.638187
ENSG00000083457.11	448.818	0.125242	0.124463	1.00626	0.314292	0.498424
ENSG00000083520.14	8198.25	0.24211	0.223725	1.08217	0.279175	0.46109
ENSG00000083535.15	1716.25	0.114878	0.143493	0.800581	0.423374	0.604766
ENSG00000083544.13	1288.65	-0.241203	0.111894	-2.15564	0.0311119	0.0966349
ENSG00000083635.7	855.375	0.0582518	0.131513	0.442936	0.657812	0.793308
ENSG00000083642.18	3425.93	-0.0411894	0.0920305	-0.447562	0.654469	0.791155
ENSG00000083720.12	3079.74	0.141766	0.165508	0.85655	0.391693	0.575779
ENSG00000083750.12	1614.68	-0.245004	0.115413	-2.12284	0.033767	0.102936
ENSG00000083799.17	4428.27	0.175613	0.188369	0.932284	0.35119	0.536239
ENSG00000083807.9	377.586	0.0495708	0.149814	0.330883	0.740733	0.849484
ENSG00000083812.11	485.724	-0.148014	0.132225	-1.11941	0.262967	0.443351
ENSG00000083814.13	742.598	0.0362027	0.117631	0.307764	0.758262	0.860729
ENSG00000083817.8	295.901	-0.287544	0.148019	-1.94261	0.0520628	0.141873
ENSG00000083828.15	385.983	0.138664	0.108126	1.28242	0.199694	0.366883
ENSG00000083838.15	314.219	0.0287764	0.178486	0.161224	0.871917	0.930144
ENSG00000083844.10	2477.21	-0.267697	0.152312	-1.75756	0.0788221	0.192227
ENSG00000083845.8	10928	0.265899	0.167938	1.58332	0.113349	0.247941
ENSG00000083857.13	8367.56	0.134061	0.234329	0.572107	0.56725	0.72543
ENSG00000083896.12	8436.63	0.0987823	0.136334	0.724561	0.468721	0.646205
ENSG00000083937.8	2601.92	0.652253	0.19156	3.40495	0.000661751	0.00479466
ENSG00000084070.11	5158.97	0.0738229	0.143438	0.514669	0.606784	0.756307
ENSG00000084072.16	2310.44	0.390302	0.196253	1.98877	0.0467268	0.13116
ENSG00000084073.8	1881.46	0.403427	0.11217	3.59656	0.000322456	0.00267592
ENSG00000084090.13	7481.8	0.0548216	0.0570592	0.960785	0.33666	0.521609
ENSG00000084092.6	1107.16	0.0189193	0.0926697	0.204159	0.838229	0.910683
ENSG00000084093.16	1797.77	0.150529	0.110156	1.36651	0.171778	0.330377
ENSG00000084110.10	15.5183	1.8742	0.629413	2.97769	0.00290432	0.0155687
ENSG00000084112.14	1493.24	-0.227077	0.127758	-1.77739	0.0755038	0.186304
ENSG00000084207.16	4958.81	0.548642	0.169952	3.22821	0.00124566	0.0079674
ENSG00000084234.16	33188.3	0.451602	0.148209	3.04706	0.00231091	0.0131143
ENSG00000084444.13	3304.19	-0.325984	0.101126	-3.22356	0.00126609	0.00807033
ENSG00000084453.16	196.287	-2.0022	0.441396	-4.53605	5.73166854552625e-06	0.000102637
ENSG00000084463.7	5562.79	0.119879	0.14487	0.827492	0.407958	0.59098
ENSG00000084623.11	6769.09	0.232188	0.151759	1.52998	0.126023	0.266458
ENSG00000084628.9	2119.45	-1.09254	0.151029	-7.23393	4.69196579160222e-13	7.13306472862084e-11
ENSG00000084636.17	2421.43	0.646098	0.279825	2.30893	0.0209472	0.0714963
ENSG00000084652.15	3871.55	0.208056	0.0820202	2.53664	0.0111922	0.0443543
ENSG00000084674.14	2488.38	5.5414	1.13751	4.87153	1.10739938059609e-06	2.65823430263817e-05
ENSG00000084676.15	3008.99	-0.281298	0.158274	-1.77729	0.0755208	0.186326
ENSG00000084693.15	3175.04	0.215713	0.1062	2.0312	0.0422347	0.121288
ENSG00000084710.13	2916.26	-1.0714	0.2219	-4.8283	1.37706551217571e-06	3.15637539139516e-05
ENSG00000084731.14	10879.6	-0.731708	0.132328	-5.52949	3.21159400494234e-08	1.36191086949623e-06
ENSG00000084733.10	9297.1	-0.143574	0.108475	-1.32356	0.185649	0.349409
ENSG00000084734.8	89.9597	0.02872	0.235122	0.122149	0.902781	0.947814
ENSG00000084754.11	7779.86	0.112869	0.111536	1.01195	0.311562	0.495749
ENSG00000084764.10	3047.17	-0.281413	0.111046	-2.5342	0.0112703	0.0445629
ENSG00000084774.13	3202.02	0.269978	0.176946	1.52577	0.127068	0.267802
ENSG00000085063.15	6287.01	0.924399	0.138527	6.67307	2.5051327870706e-11	2.6407880908233e-09
ENSG00000085117.11	881.563	-0.0143087	0.147265	-0.0971629	0.922597	0.95968
ENSG00000085185.15	1676.53	-0.389733	0.116583	-3.34295	0.000828933	0.00577719
ENSG00000085224.21	6925.56	-0.616893	0.185373	-3.32785	0.000875194	0.00602416
ENSG00000085231.13	904.726	0.387819	0.165275	2.34651	0.0189504	0.0662329
ENSG00000085274.15	2581.52	0.219942	0.19882	1.10624	0.268623	0.449509
ENSG00000085276.17	445.086	1.64558	0.645277	2.5502	0.0107661	0.0430954
ENSG00000085365.17	7035.02	-0.320628	0.22272	-1.4396	0.14998	0.301201
ENSG00000085377.13	2039.4	-0.0149729	0.23461	-0.0638204	0.949113	0.97485
ENSG00000085382.11	2814.94	-0.417738	0.119993	-3.48136	0.00049888	0.00380771
ENSG00000085415.15	1482.29	-0.0287789	0.087665	-0.328283	0.742698	0.85069
ENSG00000085433.15	6527.08	-0.38873	0.171968	-2.26047	0.023792	0.0786544
ENSG00000085449.14	5580.61	0.269073	0.175028	1.53732	0.124215	0.263548
ENSG00000085465.12	335.165	0.0546253	0.149115	0.366329	0.714119	0.831638
ENSG00000085491.15	1456.26	0.123294	0.16121	0.7648	0.444391	0.623834
ENSG00000085511.19	1475.26	-0.0598098	0.131472	-0.454923	0.649164	0.787383
ENSG00000085514.15	71.2	0.130962	0.247234	0.529707	0.596315	0.749182
ENSG00000085552.16	875.327	-0.619283	0.271949	-2.2772	0.022774	0.0762478
ENSG00000085563.14	118.836	1.1266	0.541974	2.0787	0.0376451	0.111622
ENSG00000085644.13	698.673	0.0877277	0.191705	0.457619	0.647226	0.785842
ENSG00000085662.13	2805.41	0.520549	0.26693	1.95013	0.0511607	0.140012
ENSG00000085719.12	6530.82	0.121557	0.12771	0.951822	0.341187	0.526324
ENSG00000085721.12	5935.88	0.0714791	0.16215	0.440822	0.659342	0.794443
ENSG00000085733.15	5448.48	0.33088	0.195432	1.69307	0.0904415	0.211547
ENSG00000085741.12	186.709	0.947027	0.33728	2.80784	0.00498756	0.0237728
ENSG00000085760.14	1200.86	0.116272	0.128036	0.90812	0.363815	0.54848
ENSG00000085788.13	5506.2	-0.276971	0.0724529	-3.82277	0.000131959	0.00129004
ENSG00000085831.15	183.21	0.647306	0.338639	1.91149	0.0559414	0.149214
ENSG00000085832.16	8192.92	-0.211999	0.108971	-1.94545	0.0517203	0.141129
ENSG00000085840.12	61.2094	-0.396634	0.317976	-1.24737	0.212262	0.382242
ENSG00000085871.8	325.215	1.16401	0.367164	3.17028	0.0015229	0.00934479
ENSG00000085872.14	3532.51	0.0928283	0.185975	0.499144	0.617678	0.764517
ENSG00000085978.21	1919.67	0.149818	0.095929	1.56176	0.118344	0.254819
ENSG00000085982.13	1100.28	-0.0229916	0.155171	-0.14817	0.882209	0.935808
ENSG00000085998.13	3110.13	-0.0854954	0.17409	-0.491099	0.623356	0.768085
ENSG00000085999.11	199.377	-0.00547571	0.20704	-0.0264476	0.9789	0.988982
ENSG00000086015.20	6214.63	-0.302696	0.161333	-1.87622	0.0606252	0.158778
ENSG00000086061.15	20975.1	-0.0102382	0.138959	-0.0736775	0.941267	0.970548
ENSG00000086062.12	2746.97	1.62148	0.350935	4.62045	3.82905115814383e-06	7.36416826869177e-05
ENSG00000086065.13	6158.91	0.239437	0.193176	1.23948	0.215169	0.386047
ENSG00000086102.18	4057.97	0.155434	0.164317	0.945943	0.344178	0.529257
ENSG00000086159.12	26.326	0.136127	0.581966	0.233909	0.815056	0.896703
ENSG00000086189.9	3118.06	-0.194553	0.106744	-1.82261	0.0683632	0.173316
ENSG00000086200.16	1447.43	0.151455	0.131988	1.14748	0.251181	0.429487
ENSG00000086205.17	916.065	4.479	0.969322	4.62076	3.82333008884836e-06	7.35949877912e-05
ENSG00000086232.12	9943.77	0.171755	0.149488	1.14895	0.250577	0.428859
ENSG00000086289.11	971.748	0.245761	0.14605	1.68272	0.09243	0.214789
ENSG00000086300.15	3050.69	0.203856	0.175949	1.15861	0.246615	0.423952
ENSG00000086475.14	1713.12	-0.634195	0.161068	-3.93743	8.23599518720015e-05	0.000878559
ENSG00000086504.15	1151.67	0.102705	0.10494	0.978696	0.32773	0.512176
ENSG00000086506.2	14.4727	-0.118806	0.467246	-0.254269	0.799288	0.88608
ENSG00000086544.2	853.534	0.650668	0.200972	3.2376	0.00120541	0.00777
ENSG00000086548.8	3433.16	6.03039	1.38926	4.34072	1.42018562277415e-05	0.000215361
ENSG00000086570.12	83.0644	-0.301157	0.454693	-0.66233	0.50776	0.677782
ENSG00000086589.11	3936.36	0.0305357	0.133646	0.228481	0.819272	0.899247
ENSG00000086598.10	14719.4	0.643287	0.208022	3.0924	0.00198546	0.011573
ENSG00000086619.13	1181.04	0.0184314	0.138244	0.133325	0.893937	0.942211
ENSG00000086666.18	3484.42	0.0908283	0.103702	0.87586	0.381106	0.566058
ENSG00000086696.10	362.389	1.02845	0.492468	2.08836	0.0367653	0.10958
ENSG00000086712.12	4246.69	-0.0299579	0.126308	-0.237181	0.812516	0.894841
ENSG00000086717.18	152.174	-0.6059	0.242684	-2.49666	0.012537	0.0482564
ENSG00000086730.16	19.8566	0.326059	0.417907	0.78022	0.435262	0.615595
ENSG00000086758.15	8105.67	-0.209691	0.161056	-1.30198	0.192923	0.35848
ENSG00000086827.8	1205.57	0.470218	0.1922	2.44651	0.0144248	0.0538714
ENSG00000086848.14	1054.4	-0.305519	0.142277	-2.14735	0.0317657	0.0981474
ENSG00000086967.9	72.7939	0.485174	0.255212	1.90106	0.057294	0.151851
ENSG00000086991.12	66.7631	0.586743	0.334861	1.7522	0.0797394	0.194077
ENSG00000087008.15	467.79	-0.0943189	0.152348	-0.619101	0.53585	0.701352
ENSG00000087053.18	3120.48	-0.19806	0.0753826	-2.6274	0.00860412	0.0363053
ENSG00000087074.7	3803	1.02309	0.229174	4.46424	8.03547274477892e-06	0.000136456
ENSG00000087076.8	509.839	0.496743	0.157048	3.16301	0.00156149	0.00954493
ENSG00000087077.13	777.309	0.673204	0.153739	4.37888	1.19290858024346e-05	0.000186689
ENSG00000087085.14	1350.16	0.515475	0.164077	3.14167	0.00167988	0.0101219
ENSG00000087086.14	68894.4	1.1587	0.31131	3.72202	0.000197632	0.00180273
ENSG00000087087.19	3975.18	0.26402	0.126572	2.08593	0.0369849	0.110058
ENSG00000087088.19	1516.45	0.505723	0.151775	3.33205	0.000862081	0.00596464
ENSG00000087095.12	4998.41	-0.226723	0.129769	-1.74713	0.080615	0.195569
ENSG00000087111.20	2599.75	0.128583	0.150196	0.856105	0.39194	0.576065
ENSG00000087116.14	1601.16	0.670282	0.240969	2.78161	0.00540895	0.0252674
ENSG00000087128.9	26.8718	1.15629	0.687062	1.68295	0.0923849	0.214738
ENSG00000087152.15	4922.18	-0.0670286	0.0824017	-0.813437	0.415968	0.598548
ENSG00000087157.18	829.189	0.0948401	0.104142	0.910684	0.362462	0.547055
ENSG00000087191.12	2859.55	0.0836819	0.0814783	1.02705	0.304399	0.488034
ENSG00000087206.16	1301.02	0.137851	0.141587	0.973616	0.330247	0.514598
ENSG00000087245.12	4426.34	1.79265	0.303263	5.9112	3.39625261007046e-09	1.91665286186502e-07
ENSG00000087250.8	127.862	1.02158	0.186069	5.49033	4.01176456878097e-08	1.64203140262119e-06
ENSG00000087253.12	642.324	0.24552	0.166012	1.47893	0.139159	0.285641
ENSG00000087258.14	11438.3	-0.492593	0.127451	-3.86496	0.000111107	0.00111747
ENSG00000087263.16	4003.02	0.334431	0.162166	2.06227	0.0391818	0.114956
ENSG00000087266.15	2602.1	0.08229	0.172288	0.47763	0.632914	0.775403
ENSG00000087269.15	1311.6	0.103896	0.114002	0.911353	0.362109	0.546711
ENSG00000087274.16	9973.52	-0.157378	0.120775	-1.30307	0.192552	0.357999
ENSG00000087299.11	1266.77	-0.0237001	0.163812	-0.144679	0.884965	0.937444
ENSG00000087301.8	3479.58	-0.258424	0.0960101	-2.69163	0.00711028	0.0313723
ENSG00000087302.8	5720.41	0.316782	0.192728	1.64367	0.100244	0.227537
ENSG00000087303.17	1677.94	0.807443	0.365768	2.20753	0.0272772	0.0873216
ENSG00000087338.4	1590.82	0.171796	0.193828	0.886333	0.375438	0.560661
ENSG00000087365.15	18796.1	0.277496	0.180068	1.54106	0.123303	0.262411
ENSG00000087448.9	3534.08	-0.440886	0.120155	-3.66929	0.000243222	0.0021425
ENSG00000087460.24	50254	0.0335695	0.104684	0.320674	0.748457	0.854115
ENSG00000087470.17	6774.18	-0.17046	0.0989329	-1.72298	0.0848916	0.20245
ENSG00000087494.15	53.1044	-0.29054	0.4911	-0.591611	0.554111	0.715546
ENSG00000087495.16	2060.18	-1.09817	0.135101	-8.12853	4.34522467164686e-16	1.33023398578033e-13
ENSG00000087502.17	2336.22	0.280262	0.120483	2.32616	0.02001	0.0690844
ENSG00000087510.6	414.603	-0.911727	0.326606	-2.79152	0.0052461	0.0247043
ENSG00000087586.17	478.138	-0.825618	0.16083	-5.13349	2.84415838637682e-07	8.14887841266016e-06
ENSG00000087589.16	26.0949	0.212616	0.46403	0.458195	0.646813	0.785639
ENSG00000087842.10	1152.64	0.559201	0.182931	3.0569	0.00223642	0.0127662
ENSG00000087884.14	293.968	0.249726	0.158526	1.5753	0.115187	0.250578
ENSG00000087903.12	330.382	-0.0303583	0.149962	-0.20244	0.839572	0.911268
ENSG00000087995.15	1174.57	-0.171564	0.0709706	-2.4174	0.0156317	0.0572402
ENSG00000088002.11	20.4869	0.528381	0.495807	1.0657	0.28656	0.469781
ENSG00000088035.15	383.039	0.0998149	0.15857	0.629468	0.529043	0.695965
ENSG00000088038.18	2004.17	0.134446	0.152819	0.879771	0.378983	0.56416
ENSG00000088053.11	17.0964	0.309782	0.469515	0.659791	0.509388	0.679005
ENSG00000088179.8	1779.66	-0.565688	0.156659	-3.61095	0.000305079	0.00256795
ENSG00000088205.12	8045.79	0.261004	0.199607	1.30759	0.191014	0.356057
ENSG00000088247.17	9639.56	0.0878413	0.165713	0.530082	0.596055	0.748897
ENSG00000088256.8	2843.67	0.284099	0.113296	2.50758	0.0121561	0.0472049
ENSG00000088280.18	2209.59	-0.00596265	0.127778	-0.0466642	0.962781	0.980953
ENSG00000088298.12	863.531	0.883459	0.0998949	8.84389	9.24398109704475e-19	4.59076643459458e-16
ENSG00000088305.18	552.631	-0.664843	0.216822	-3.0663	0.00216723	0.0124512
ENSG00000088325.15	3140.81	-1.29796	0.24707	-5.25342	1.49302510834882e-07	4.81487545089241e-06
ENSG00000088340.15	837.604	0.31651	0.257937	1.22708	0.219792	0.392325
ENSG00000088356.5	2187.55	0.798152	0.131627	6.06376	1.32978786945439e-09	8.67031229172397e-08
ENSG00000088367.21	6380.55	-0.502433	0.114295	-4.39595	1.10290375000629e-05	0.000176508
ENSG00000088386.16	283.346	5.0873	0.973851	5.2239	1.75194284287146e-07	5.56142310404708e-06
ENSG00000088387.18	1358.06	-0.356397	0.230392	-1.54692	0.121883	0.260357
ENSG00000088448.14	4236.15	0.133565	0.0849885	1.57157	0.11605	0.251648
ENSG00000088451.10	1723.06	0.420567	0.30808	1.36512	0.172214	0.331009
ENSG00000088538.12	1806.87	-0.799843	0.25397	-3.14937	0.00163626	0.00990708
ENSG00000088543.14	712.707	-0.331352	0.122292	-2.70951	0.00673824	0.0300872
ENSG00000088682.13	1618.17	0.284678	0.130557	2.18048	0.029222	0.0918757
ENSG00000088726.15	88.9054	1.55735	1.00368	1.55163	0.12075	0.258607
ENSG00000088727.12	624.393	-0.384823	0.0918382	-4.19022	2.78680588839226e-05	0.000371375
ENSG00000088756.12	769.33	0.308382	0.204065	1.5112	0.130738	0.273136
ENSG00000088766.11	2033.6	0.423303	0.159721	2.65026	0.00804296	0.0345396
ENSG00000088808.16	858.788	-0.330593	0.129785	-2.54724	0.0108579	0.0433694
ENSG00000088812.17	6100.44	-0.0402096	0.102782	-0.391212	0.69564	0.819341
ENSG00000088826.17	710.066	0.295545	0.161987	1.8245	0.0680766	0.172668
ENSG00000088827.12	80.1178	0.0406044	0.344942	0.117714	0.906295	0.949905
ENSG00000088832.16	3946.18	-0.0683044	0.172054	-0.396993	0.691373	0.816207
ENSG00000088833.17	3615.43	0.176798	0.0991025	1.78399	0.0744248	0.184509
ENSG00000088836.13	62.1244	0.469069	0.250806	1.87024	0.06145	0.160374
ENSG00000088854.12	2157.54	-0.437757	0.206278	-2.12216	0.033824	0.103045
ENSG00000088876.11	513.291	0.108765	0.119868	0.907378	0.364207	0.54884
ENSG00000088881.20	843.743	-0.389013	0.225689	-1.72367	0.084767	0.202239
ENSG00000088882.7	2606.89	0.32984	0.19398	1.70038	0.0890597	0.209088
ENSG00000088888.17	2747.13	0.172511	0.200582	0.860056	0.389758	0.574039
ENSG00000088899.15	2280.59	-0.235865	0.0598085	-3.94367	8.02433368900545e-05	0.000860087
ENSG00000088930.7	3929.36	-0.223725	0.081591	-2.74203	0.0061061	0.0277695
ENSG00000088970.15	805.212	0.363066	0.181481	2.00058	0.0454381	0.128405
ENSG00000088986.10	4975	0.122001	0.0950988	1.28288	0.199533	0.366708
ENSG00000088992.17	118.384	0.621414	0.220675	2.81597	0.00486306	0.0233168
ENSG00000089006.16	4585.76	0.411445	0.159282	2.58313	0.00979096	0.0401115
ENSG00000089009.15	45653.5	0.0221738	0.1316	0.168494	0.866195	0.927313
ENSG00000089022.13	2968.7	-0.0870121	0.0568502	-1.53055	0.125881	0.266299
ENSG00000089041.16	32.6439	1.08625	0.430654	2.52232	0.0116582	0.045694
ENSG00000089048.14	1715.15	0.0685543	0.101286	0.67684	0.498507	0.670719
ENSG00000089050.15	1113.27	-0.239959	0.201512	-1.19079	0.233736	0.408599
ENSG00000089053.12	4886.5	0.0489437	0.0795551	0.615217	0.538411	0.703239
ENSG00000089057.14	3191.8	-0.132868	0.177382	-0.749054	0.453825	0.63218
ENSG00000089060.11	374.287	0.360898	0.157965	2.28467	0.0223321	0.0750831
ENSG00000089063.14	2114.41	0.503169	0.161708	3.11158	0.00186086	0.0109901
ENSG00000089091.16	417.863	-0.292225	0.164578	-1.77561	0.0757979	0.186762
ENSG00000089094.18	1915.03	-0.464428	0.135818	-3.4195	0.00062736	0.00458919
ENSG00000089101.17	84.007	-0.306594	0.237447	-1.29121	0.196632	0.363108
ENSG00000089116.3	345.09	-1.92574	0.361087	-5.33318	9.65054198838959e-08	3.35935065975904e-06
ENSG00000089123.15	292.45	0.447047	0.167796	2.66422	0.0077166	0.0334142
ENSG00000089127.12	138.929	4.52043	0.95728	4.72216	2.3335042622629e-06	4.90468375819329e-05
ENSG00000089154.10	6294.13	0.233164	0.151331	1.54076	0.123376	0.262492
ENSG00000089157.15	46782.4	0.186884	0.163275	1.1446	0.252376	0.430912
ENSG00000089159.16	2231.17	0.590896	0.152951	3.86329	0.000111868	0.00112462
ENSG00000089163.4	161.017	0.11121	0.15604	0.712704	0.476029	0.652096
ENSG00000089169.14	223.66	-0.438504	0.25818	-1.69844	0.089424	0.209679
ENSG00000089177.18	612.308	0.67506	0.215619	3.13079	0.00174335	0.0104341
ENSG00000089195.14	1216.46	0.0502329	0.176673	0.284327	0.77616	0.871639
ENSG00000089199.9	3645.26	-0.446818	0.115242	-3.87721	0.00010566	0.00107088
ENSG00000089220.4	10970.7	0.134702	0.105897	1.27202	0.203367	0.371402
ENSG00000089234.15	1917.72	-0.0146963	0.122363	-0.120104	0.9044	0.94872
ENSG00000089248.6	5168.57	0.426933	0.131052	3.25774	0.00112304	0.00734278
ENSG00000089250.18	94.2868	-0.483587	0.51309	-0.942499	0.345937	0.531194
ENSG00000089280.18	10243.8	0.0551356	0.10106	0.545572	0.58536	0.740791
ENSG00000089289.15	2988.57	-0.186887	0.119563	-1.56309	0.118032	0.254571
ENSG00000089327.14	294.473	1.9075	0.441949	4.31611	1.58802125664387e-05	0.000234406
ENSG00000089335.20	3059.3	-0.305652	0.201864	-1.51414	0.129989	0.272157
ENSG00000089351.14	3049.65	-0.231672	0.0802982	-2.88515	0.00391233	0.019661
ENSG00000089356.18	1457.19	4.4881	0.927948	4.83658	1.32091620293645e-06	3.05588357176231e-05
ENSG00000089472.16	4419.65	2.34352	0.643814	3.64006	0.000272574	0.00235648
ENSG00000089486.16	2860.74	0.0531842	0.103117	0.515766	0.606018	0.756143
ENSG00000089505.17	63.7331	-0.147459	0.220336	-0.669247	0.503338	0.674538
ENSG00000089558.8	102.915	-0.880661	0.254408	-3.46161	0.000536947	0.00402674
ENSG00000089597.16	15581.3	0.366684	0.123913	2.95921	0.00308425	0.016345
ENSG00000089639.10	903.339	-0.651267	0.207317	-3.1414	0.0016814	0.0101256
ENSG00000089682.16	1614.94	0.450827	0.148148	3.04309	0.00234159	0.0132612
ENSG00000089685.14	341.048	-2.2425	0.41069	-5.46032	4.75278030138602e-08	1.8933178997393e-06
ENSG00000089692.8	27.5683	-1.11823	0.438871	-2.54797	0.0108351	0.043317
ENSG00000089693.10	8658.97	0.413955	0.196482	2.10684	0.0351315	0.105904
ENSG00000089723.9	408.829	-0.487159	0.142279	-3.42396	0.000617153	0.00452795
ENSG00000089737.16	15077.8	0.0283187	0.152691	0.185464	0.852865	0.919565
ENSG00000089775.11	1231.17	0.0668528	0.109257	0.611887	0.540613	0.705372
ENSG00000089818.17	4781.69	-0.12183	0.142153	-0.857036	0.391425	0.575535
ENSG00000089820.15	93.7388	0.144116	0.297332	0.484697	0.627891	0.771468
ENSG00000089847.12	460.702	0.0740428	0.170463	0.434363	0.664025	0.79702
ENSG00000089876.11	1596.72	0.319465	0.128775	2.4808	0.0131086	0.0499832
ENSG00000089902.9	3433.46	0.252651	0.153417	1.64683	0.0995926	0.226396
ENSG00000089916.17	7239.15	-0.318852	0.157998	-2.01808	0.0435826	0.12436
ENSG00000090006.17	4375.5	0.204044	0.130465	1.56397	0.117824	0.254249
ENSG00000090013.10	707.658	0.727175	0.218795	3.32354	0.000888822	0.0060856
ENSG00000090020.10	806.809	0.615067	0.151529	4.05906	4.92712668190649e-05	0.000588018
ENSG00000090054.14	4707.19	0.332774	0.120073	2.77142	0.00558128	0.0258723
ENSG00000090060.17	16913.8	0.080939	0.130249	0.621417	0.534325	0.700276
ENSG00000090061.17	4212.85	0.335293	0.197578	1.69701	0.0896941	0.210085
ENSG00000090097.21	2780.02	-0.754656	0.14845	-5.08356	3.70418274450315e-07	1.03605852283049e-05
ENSG00000090104.11	19.5694	1.27691	0.772447	1.65308	0.0983155	0.224337
ENSG00000090238.11	1679.37	-0.0363934	0.176136	-0.206621	0.836306	0.909168
ENSG00000090263.15	1104.44	0.0278008	0.104051	0.267185	0.789327	0.879711
ENSG00000090266.12	1387.31	-0.00413016	0.0807174	-0.0511681	0.959192	0.979754
ENSG00000090273.13	4893.65	0.259619	0.1586	1.63694	0.101644	0.229596
ENSG00000090316.15	1748.5	0.177682	0.0802532	2.21402	0.0268273	0.0863369
ENSG00000090339.8	668.563	1.6401	0.266187	6.16147	7.20738344842364e-10	5.01777586621095e-08
ENSG00000090372.14	3280.52	-0.260918	0.10365	-2.5173	0.0118258	0.0462275
ENSG00000090376.10	101.786	2.1816	0.401277	5.43664	5.42952712371665e-08	2.09566618585181e-06
ENSG00000090382.6	637.08	4.3602	1.38476	3.1487	0.00163999	0.00992434
ENSG00000090402.7	1212.99	8.5473	1.44852	5.90073	3.61903337153625e-09	2.02837840483484e-07
ENSG00000090432.6	1088.76	0.364399	0.138991	2.62175	0.00874801	0.0367551
ENSG00000090447.11	375.215	0.0373269	0.174222	0.21425	0.830352	0.905859
ENSG00000090470.14	1736.36	0.0948775	0.0880109	1.07802	0.281025	0.463357
ENSG00000090487.10	3044.26	0.182063	0.117272	1.55249	0.120545	0.25829
ENSG00000090520.11	1662.75	0.30592	0.131231	2.33115	0.0197455	0.0683612
ENSG00000090530.9	945.453	0.453823	0.379378	1.19623	0.231607	0.406213
ENSG00000090534.18	39.6482	-0.255694	0.457052	-0.55944	0.575861	0.732336
ENSG00000090539.15	367.8	0.126114	0.136434	0.924358	0.3553	0.540005
ENSG00000090565.15	2552.54	-0.121933	0.123259	-0.989248	0.322542	0.507245
ENSG00000090581.9	1222.11	0.732994	0.0948307	7.7295	1.07973431225882e-14	2.48761880519176e-12
ENSG00000090612.20	711.59	-0.460726	0.263915	-1.74573	0.080857	0.195965
ENSG00000090615.14	8302.69	0.287453	0.2272	1.2652	0.205801	0.37424
ENSG00000090621.13	6458.39	0.217013	0.14089	1.5403	0.123487	0.262628
ENSG00000090661.11	1303.22	-0.0783991	0.115608	-0.678147	0.497678	0.670119
ENSG00000090674.15	271.395	0.100083	0.16127	0.62059	0.534869	0.700684
ENSG00000090686.15	5521.49	0.0954734	0.110143	0.866815	0.386043	0.570664
ENSG00000090776.5	2139.31	-0.585704	0.14186	-4.12874	3.64753926468515e-05	0.000459241
ENSG00000090857.13	4089.78	-0.0545408	0.0955344	-0.570902	0.568066	0.726133
ENSG00000090861.15	10708	0.306332	0.132952	2.30409	0.0212175	0.0722158
ENSG00000090863.11	15344.6	0.0608913	0.136947	0.444636	0.656583	0.792595
ENSG00000090889.11	296.384	-1.94094	0.424846	-4.56857	4.91062956882444e-06	9.06964872761063e-05
ENSG00000090905.18	5751.56	-0.108198	0.114403	-0.945762	0.34427	0.529362
ENSG00000090924.14	1280.93	-0.615152	0.276266	-2.22667	0.0259696	0.0842212
ENSG00000090932.10	327.878	-0.56221	0.208025	-2.70261	0.00687978	0.0305846
ENSG00000090971.4	885.907	-0.117542	0.164847	-0.713037	0.475823	0.652013
ENSG00000090975.12	812.756	-0.210598	0.180396	-1.16742	0.243041	0.420061
ENSG00000090989.17	4542.39	-0.116938	0.103815	-1.1264	0.259995	0.439847
ENSG00000091009.7	2302.17	0.247089	0.254036	0.972654	0.330725	0.515127
ENSG00000091039.16	8828.25	-0.24848	0.152463	-1.62978	0.103148	0.231768
ENSG00000091073.19	174.658	0.569161	0.232782	2.44504	0.0144837	0.0540543
ENSG00000091106.18	161.729	0.0475382	0.258756	0.183718	0.854235	0.92042
ENSG00000091127.13	381.185	-0.252171	0.193071	-1.3061	0.191518	0.35667
ENSG00000091129.19	9596.39	-0.566325	0.170325	-3.32497	0.000884271	0.00606559
ENSG00000091136.13	15089.7	1.21821	0.283418	4.29827	1.72137404066796e-05	0.000250288
ENSG00000091137.12	26.0906	-0.402153	0.404775	-0.993523	0.320455	0.50508
ENSG00000091138.12	442.348	5.34531	0.807818	6.61698	3.66618209105733e-11	3.59350163907672e-09
ENSG00000091140.13	4813.63	0.260009	0.107377	2.42147	0.0154581	0.0567661
ENSG00000091157.13	2411.3	-0.066274	0.14508	-0.456808	0.647809	0.786251
ENSG00000091164.12	5342.57	0.157372	0.177663	0.885789	0.375731	0.560836
ENSG00000091181.19	13.1085	-0.363435	0.694541	-0.523274	0.600784	0.752442
ENSG00000091262.15	64.3023	1.69196	0.575477	2.9401	0.00328108	0.0171723
ENSG00000091317.7	2845.73	0.611068	0.15599	3.91735	8.95270930029206e-05	0.000935805
ENSG00000091409.14	3540.55	0.458248	0.318912	1.43691	0.150744	0.302137
ENSG00000091428.17	804.037	-0.412425	0.158997	-2.59392	0.00948898	0.0391218
ENSG00000091436.16	1707.02	0.77442	0.25218	3.0709	0.00213415	0.0122923
ENSG00000091483.6	2748.32	0.0293481	0.0867749	0.338209	0.735206	0.845227
ENSG00000091490.10	2629.76	0.606933	0.221119	2.74483	0.00605431	0.0275901
ENSG00000091513.15	298.023	0.751277	0.465681	1.61329	0.106682	0.237464
ENSG00000091527.15	9599.67	-0.0269794	0.10582	-0.254955	0.798758	0.885913
ENSG00000091536.17	376.573	-0.521338	0.194717	-2.67742	0.00741924	0.032395
ENSG00000091542.8	9443.85	0.417192	0.290509	1.43607	0.150982	0.302451
ENSG00000091592.15	4437.03	0.711719	0.20814	3.41942	0.000627554	0.00458919
ENSG00000091622.15	1526.35	-0.559342	0.136644	-4.09342	4.2505548987427e-05	0.000522218
ENSG00000091640.7	1358.23	0.166575	0.134176	1.24147	0.214433	0.385035
ENSG00000091651.8	741.362	0.403275	0.184356	2.18748	0.0287076	0.090705
ENSG00000091656.15	2671.05	-0.928418	0.206777	-4.48994	7.1242197088301e-06	0.000123325
ENSG00000091664.7	4804.05	-1.16893	0.114935	-10.1704	2.68892757499611e-24	2.50383972691721e-21
ENSG00000091732.15	571.402	-0.0604582	0.11687	-0.517314	0.604937	0.755386
ENSG00000091831.23	22.1073	-1.04228	0.41474	-2.51308	0.0119681	0.0466531
ENSG00000091844.7	2056.01	-0.999453	0.171312	-5.83412	5.40747159977846e-09	2.87728988837736e-07
ENSG00000091879.13	138.852	0.331293	0.500133	0.66241	0.507708	0.677753
ENSG00000091947.9	912.381	0.614383	0.192896	3.18505	0.00144728	0.00895503
ENSG00000091972.18	3702.69	-0.632291	0.142651	-4.43243	9.3175781272243e-06	0.000154048
ENSG00000091986.15	6730.3	1.73687	0.345319	5.02976	4.91099657410883e-07	1.31365462026192e-05
ENSG00000092010.14	1642.51	0.249855	0.105607	2.36588	0.0179871	0.0637449
ENSG00000092020.10	1684.52	0.0687076	0.0815418	0.842606	0.399449	0.582602
ENSG00000092036.18	333.822	0.174443	0.130856	1.33309	0.182502	0.345202
ENSG00000092051.16	3402.99	-1.05773	0.136316	-7.75941	8.53283437196043e-15	1.98637273483929e-12
ENSG00000092054.12	122.491	0.112083	0.263426	0.425483	0.670485	0.801931
ENSG00000092068.19	3012.19	-0.243909	0.349132	-0.698613	0.484794	0.659093
ENSG00000092094.10	1566.42	0.041727	0.0904035	0.461564	0.644394	0.783595
ENSG00000092096.16	7054.05	-0.00451387	0.104038	-0.0433866	0.965393	0.98261
ENSG00000092098.16	454.275	0.16891	0.140321	1.20374	0.22869	0.402962
ENSG00000092108.20	3190.79	0.239208	0.112513	2.12604	0.0334996	0.102386
ENSG00000092140.14	2981.43	-0.364909	0.142474	-2.56122	0.0104304	0.0420833
ENSG00000092148.12	6112.68	0.0348237	0.0922413	0.377529	0.705781	0.825757
ENSG00000092199.17	41316.2	0.0239578	0.155764	0.153808	0.877761	0.933274
ENSG00000092200.12	28.5604	-0.200306	0.421251	-0.475502	0.634429	0.776634
ENSG00000092201.9	10050.2	-0.213183	0.0876486	-2.43224	0.0150056	0.0555115
ENSG00000092203.13	5561.49	0.19221	0.0845949	2.27212	0.0230791	0.0769922
ENSG00000092208.16	823.158	0.0858101	0.133408	0.643217	0.520083	0.688352
ENSG00000092295.11	317.441	0.10841	0.210558	0.51487	0.606644	0.756307
ENSG00000092330.16	1879.5	0.239811	0.108631	2.20757	0.0272744	0.0873216
ENSG00000092421.16	4440.14	-0.182892	0.178087	-1.02698	0.304429	0.488047
ENSG00000092439.14	2680.07	0.170661	0.122112	1.39758	0.162239	0.317874
ENSG00000092445.11	1823.76	-0.0646368	0.151132	-0.427685	0.66888	0.800522
ENSG00000092470.11	314.193	-0.610779	0.265899	-2.29704	0.0216166	0.0733174
ENSG00000092529.23	18.7069	1.35433	0.493588	2.74385	0.00607236	0.0276554
ENSG00000092531.9	1499.59	0.761371	0.192396	3.95731	7.57993897740306e-05	0.000822712
ENSG00000092607.14	244.121	2.77962	0.535041	5.19515	2.04551072824291e-07	6.31396046336637e-06
ENSG00000092621.12	1326.17	0.0962623	0.188795	0.509877	0.610138	0.759123
ENSG00000092758.16	987.68	-0.589528	0.237222	-2.48513	0.0129503	0.0495387
ENSG00000092820.17	6872.59	0.362419	0.173187	2.09265	0.0363807	0.108767
ENSG00000092841.18	9221.2	0.144229	0.116158	1.24166	0.214362	0.385032
ENSG00000092847.11	3410.4	-0.898491	0.148431	-6.05325	1.41951259678934e-09	9.06379071801377e-08
ENSG00000092850.11	342.154	-0.620249	0.254304	-2.43901	0.0147275	0.0547364
ENSG00000092853.13	247.921	0.481065	0.322402	1.49213	0.135666	0.280476
ENSG00000092871.16	1248.27	-0.355918	0.105153	-3.38475	0.00071242	0.00509967
ENSG00000092929.11	170.955	0.790636	0.289899	2.72728	0.00638584	0.0287955
ENSG00000092931.11	1897.55	0.232659	0.0875458	2.65757	0.00787065	0.0339169
ENSG00000092964.17	27900.2	-0.222091	0.160091	-1.38728	0.165356	0.322121
ENSG00000092969.11	1654.36	0.875654	0.324829	2.69573	0.00702338	0.0311165
ENSG00000092978.10	1400.32	-0.00283526	0.146142	-0.0194007	0.984521	0.991576
ENSG00000093000.18	3939.01	0.0587982	0.106689	0.551118	0.581553	0.737225
ENSG00000093009.9	30.247	-0.715576	0.566196	-1.26383	0.206291	0.374904
ENSG00000093010.13	401.804	-0.810242	0.243529	-3.32708	0.0008776	0.00603094
ENSG00000093072.15	244.757	-0.185585	0.260389	-0.712724	0.476016	0.652096
ENSG00000093144.18	2647.34	0.0411859	0.124413	0.331041	0.740614	0.84948
ENSG00000093167.17	1869.16	0.0327098	0.0930137	0.351667	0.725088	0.839009
ENSG00000093183.13	3064.44	-0.103092	0.0957629	-1.07654	0.281688	0.464142
ENSG00000093217.9	61.134	0.456944	0.408306	1.11912	0.263089	0.443383
ENSG00000094631.19	5748.17	0.0210404	0.125345	0.167859	0.866694	0.9274
ENSG00000094755.16	196.796	3.43568	1.32405	2.59483	0.00946364	0.0390786
ENSG00000094804.9	234.124	0.426163	0.272469	1.56408	0.117799	0.254232
ENSG00000094841.13	556.29	-0.181674	0.133993	-1.35584	0.17515	0.335095
ENSG00000094880.10	3574.68	0.439562	0.211078	2.08246	0.0373007	0.110806
ENSG00000094914.12	2766.59	0.38142	0.13186	2.89261	0.00382061	0.0192869
ENSG00000094916.15	17112.1	-0.419449	0.142162	-2.9505	0.0031726	0.0166944
ENSG00000094963.13	89.074	2.54651	0.570046	4.46721	7.92456566475692e-06	0.000134881
ENSG00000094975.13	9964.77	0.457629	0.187669	2.43849	0.0147488	0.0547972
ENSG00000095002.14	3764.39	-0.0956116	0.159762	-0.598461	0.549532	0.712608
ENSG00000095015.5	899.473	0.125242	0.143481	0.872876	0.382731	0.567434
ENSG00000095059.15	2930.37	0.15173	0.144423	1.05059	0.293445	0.477439
ENSG00000095066.11	1112.4	0.420519	0.127834	3.28956	0.00100344	0.00671405
ENSG00000095110.8	17.1622	6.99417	1.45208	4.81667	1.45974588590693e-06	3.31062595258781e-05
ENSG00000095139.13	16000.6	0.294121	0.167767	1.75315	0.0795761	0.193743
ENSG00000095203.14	1272.73	0.764286	0.264214	2.89267	0.00381978	0.0192869
ENSG00000095209.11	1297.98	0.863137	0.263719	3.27294	0.00106436	0.00702074
ENSG00000095261.13	2137.15	0.258682	0.108616	2.38162	0.0172367	0.0616525
ENSG00000095303.15	163.838	-0.97767	0.263773	-3.70648	0.000210159	0.00189702
ENSG00000095319.14	1521.33	-0.0931094	0.140912	-0.660763	0.508765	0.678555
ENSG00000095321.16	1481.32	0.0146896	0.0813361	0.180604	0.856678	0.921498
ENSG00000095370.19	685.155	-0.684833	0.174511	-3.9243	8.69832102769598e-05	0.000916934
ENSG00000095380.10	1410.71	0.424057	0.219646	1.93064	0.0535278	0.144546
ENSG00000095383.19	316.044	0.836312	0.191707	4.36245	1.28611928511361e-05	0.000198085
ENSG00000095397.13	1412.56	-0.11701	0.13949	-0.838846	0.401556	0.584738
ENSG00000095464.9	40.6982	-0.18025	0.363142	-0.496361	0.61964	0.765974
ENSG00000095485.17	1542.66	0.323877	0.120314	2.69193	0.00710389	0.0313537
ENSG00000095539.15	1901.4	-0.300448	0.152499	-1.97016	0.0488203	0.1352
ENSG00000095564.13	13405.4	-0.0822185	0.185665	-0.442833	0.657886	0.793355
ENSG00000095574.11	1998.1	0.321191	0.270047	1.18939	0.234286	0.409272
ENSG00000095585.16	52.1973	1.64118	0.501987	3.26937	0.00107786	0.00709096
ENSG00000095587.8	70.6926	0.494445	0.330944	1.49405	0.135163	0.279891
ENSG00000095637.21	5669.21	0.195954	0.212931	0.920268	0.357433	0.542178
ENSG00000095713.13	551.384	-0.195732	0.231969	-0.843786	0.398789	0.582257
ENSG00000095739.10	440.523	0.375469	0.253042	1.48382	0.137857	0.28379
ENSG00000095752.6	139.28	0.510188	0.344861	1.4794	0.139034	0.285502
ENSG00000095777.15	104.555	0.662731	0.408735	1.62142	0.104928	0.23454
ENSG00000095787.21	8670.06	-0.0629292	0.0698922	-0.900375	0.367921	0.553057
ENSG00000095794.19	791.508	0.490257	0.110732	4.42743	9.53634663778516e-06	0.000156799
ENSG00000095906.16	1379.54	0.356329	0.215136	1.65629	0.0976621	0.223302
ENSG00000095932.6	41.1457	5.23296	1.08818	4.80892	1.51750361226589e-06	3.39471178447628e-05
ENSG00000095951.16	1123.81	-0.396664	0.161138	-2.46164	0.0138303	0.0520775
ENSG00000096060.14	3567.16	1.53516	0.328069	4.67938	2.87747115298509e-06	5.8353652746743e-05
ENSG00000096063.15	2925.84	-0.259854	0.113061	-2.29835	0.021542	0.0731399
ENSG00000096070.19	2663.14	-0.0934978	0.138302	-0.676042	0.499014	0.671025
ENSG00000096080.11	466.223	0.1967	0.187481	1.04917	0.294099	0.478175
ENSG00000096088.16	67.9628	0.26058	0.875541	0.297622	NA	NA
ENSG00000096092.5	1662.32	-0.0112404	0.180449	-0.0622913	0.950331	0.975229
ENSG00000096093.15	1608.58	-0.186069	0.162413	-1.14565	0.25194	0.430544
ENSG00000096384.19	94963.3	0.111248	0.177215	0.627757	0.530163	0.696824
ENSG00000096401.7	3791.21	0.118007	0.123817	0.953076	0.340552	0.52566
ENSG00000096433.10	1097.93	1.22638	0.414101	2.96155	0.00306095	0.0162444
ENSG00000096654.15	1429.77	0.120704	0.162986	0.740576	0.45895	0.636692
ENSG00000096696.13	5582.53	1.06311	0.554356	1.91774	0.0551438	0.147845
ENSG00000096717.11	2578.53	0.0106745	0.156869	0.0680475	0.945748	0.972779
ENSG00000096746.17	17956.5	-0.114215	0.0801663	-1.42473	0.154236	0.306988
ENSG00000096872.15	777.186	-0.0955419	0.0855434	-1.11688	0.264045	0.44461
ENSG00000096968.13	1598.87	0.00956738	0.0959473	0.099715	0.920571	0.958361
ENSG00000097007.17	4742.89	-0.173207	0.1287	-1.34582	0.178359	0.339665
ENSG00000097021.19	1748.58	-0.0530591	0.141403	-0.375233	0.707487	0.826758
ENSG00000097033.14	9824.19	0.0593315	0.0874306	0.678612	0.497384	0.669893
ENSG00000097046.12	1152.96	-0.474761	0.158804	-2.98961	0.00279338	0.0150971
ENSG00000097096.8	264.924	-0.235615	0.177482	-1.32754	0.18433	0.347512
ENSG00000099139.13	590.1	1.22839	0.389324	3.15519	0.00160393	0.00976425
ENSG00000099194.5	111793	0.517257	0.371947	1.39068	0.164324	0.320735
ENSG00000099203.6	680.984	0.671353	0.136454	4.92001	8.65399671632285e-07	2.15127384445365e-05
ENSG00000099204.18	5542.12	-0.0389656	0.172964	-0.225281	0.821761	0.900761
ENSG00000099219.13	1879.03	0.144299	0.110944	1.30065	0.193379	0.35897
ENSG00000099246.16	10673.8	0.244875	0.166206	1.47333	0.140663	0.28779
ENSG00000099250.17	2517.42	0.0652446	0.18562	0.351496	0.725216	0.839009
ENSG00000099251.14	36.4773	-2.73876	0.532624	-5.14201	2.71808346681782e-07	7.88886143364025e-06
ENSG00000099256.18	388.205	0.024911	0.320352	0.0777613	0.938018	0.968711
ENSG00000099260.10	740.248	-0.823821	0.230567	-3.57303	0.000352873	0.00287391
ENSG00000099282.9	302.075	0.101321	0.230698	0.439193	0.660522	0.795031
ENSG00000099284.13	2222.81	-0.707884	0.161776	-4.3757	1.21045485161374e-05	0.000188905
ENSG00000099290.16	1379.53	0.173764	0.131817	1.31822	0.18743	0.351593
ENSG00000099308.10	995.51	-0.0794364	0.146387	-0.542645	0.587374	0.742583
ENSG00000099326.8	898.184	0.0487774	0.147319	0.3311	0.740569	0.84948
ENSG00000099330.8	415.789	0.472001	0.16128	2.9266	0.00342692	0.0177691
ENSG00000099331.13	2761.5	0.0718313	0.161527	0.444703	0.656534	0.792579
ENSG00000099337.4	677.529	1.48706	0.36692	4.05282	5.06032912474304e-05	0.000601213
ENSG00000099338.22	1012.19	-0.277213	0.189094	-1.46601	0.142647	0.290519
ENSG00000099341.11	4499.32	0.300094	0.18362	1.63432	0.102192	0.230429
ENSG00000099364.16	1742.69	-0.572307	0.116935	-4.89425	9.86825177192951e-07	2.39094007138058e-05
ENSG00000099365.10	2534.99	-0.600428	0.173359	-3.4635	0.000533194	0.00400802
ENSG00000099377.13	608.033	-0.206075	0.157255	-1.31045	0.190043	0.354959
ENSG00000099381.17	1418.09	0.0872673	0.143315	0.608919	0.542578	0.707174
ENSG00000099385.11	616.857	-0.123698	0.109017	-1.13466	0.256518	0.435943
ENSG00000099617.3	180.139	-0.0271884	0.141461	-0.192197	0.847588	0.916262
ENSG00000099622.13	12703.1	-0.0895448	0.117094	-0.764723	0.444437	0.623834
ENSG00000099624.7	561.205	0.264755	0.151341	1.74939	0.0802235	0.194937
ENSG00000099625.12	674.495	-0.0575688	0.107003	-0.538012	0.590569	0.744667
ENSG00000099769.5	12.6241	-0.0651515	0.460691	-0.141421	0.887537	0.938609
ENSG00000099783.11	3963.58	0.234812	0.118635	1.97927	0.0477855	0.132974
ENSG00000099785.10	533.532	-0.0663467	0.10861	-0.61087	0.541285	0.706002
ENSG00000099795.6	427.101	0.102139	0.11629	0.878318	0.379771	0.56483
ENSG00000099797.14	2021.37	0.455125	0.177763	2.56029	0.0104585	0.0421585
ENSG00000099800.7	522.848	0.313167	0.127607	2.45416	0.0141216	0.05296
ENSG00000099804.8	2337.45	0.154827	0.15173	1.02041	0.307535	0.491299
ENSG00000099810.19	1538.79	0.138294	0.151205	0.914613	0.360395	0.544785
ENSG00000099812.8	156.324	2.09216	0.659562	3.17205	0.00151367	0.00930351
ENSG00000099814.15	1637.75	-0.0960012	0.100711	-0.953238	0.34047	0.525579
ENSG00000099817.11	2517.18	0.133608	0.109298	1.22241	0.221551	0.394395
ENSG00000099821.13	1483.19	0.205889	0.172033	1.1968	0.231384	0.40604
ENSG00000099822.2	790.179	-0.153619	0.146019	-1.05205	0.292777	0.476818
ENSG00000099834.18	620.339	2.82838	0.761201	3.71568	0.000202657	0.00184329
ENSG00000099840.13	82.8627	0.170241	0.242999	0.700582	0.483564	0.658342
ENSG00000099849.14	269.471	0.161963	0.160895	1.00664	0.314108	0.498239
ENSG00000099860.8	495.853	1.65478	0.247672	6.68133	2.36777661035602e-11	2.51976531848745e-09
ENSG00000099864.17	4718.19	-0.214351	0.107506	-1.99386	0.0461672	0.129926
ENSG00000099866.14	68.5659	0.405302	0.262854	1.54193	0.123091	0.262134
ENSG00000099869.7	49.5808	1.35567	0.333353	4.06678	4.76679594443904e-05	0.000571811
ENSG00000099875.14	2990.48	0.371369	0.23704	1.56669	0.117186	0.253374
ENSG00000099889.13	1924.07	-0.262794	0.145547	-1.80556	0.0709868	0.178229
ENSG00000099899.14	988.541	0.534936	0.115055	4.64938	3.32926933394564e-06	6.57847135941797e-05
ENSG00000099901.16	3803.86	0.204579	0.117209	1.74542	0.0809122	0.195971
ENSG00000099904.15	814.61	-0.0908026	0.137687	-0.659488	0.509582	0.679079
ENSG00000099910.16	746.821	-0.137737	0.143748	-0.958186	0.337969	0.522912
ENSG00000099917.17	1822.24	0.299558	0.0995931	3.00782	0.00263129	0.0144446
ENSG00000099940.11	1665.1	-0.00216698	0.0872415	-0.0248388	0.980184	0.989482
ENSG00000099942.12	8285.91	0.143929	0.152042	0.946639	0.343823	0.528892
ENSG00000099949.19	402.082	0.0298651	0.122608	0.243582	0.807555	0.891786
ENSG00000099953.9	232.359	0.255832	0.196641	1.30101	0.193255	0.3589
ENSG00000099954.18	2336.35	-1.2501	0.182556	-6.84774	7.50248391194197e-12	8.91837821617443e-10
ENSG00000099956.19	3585.67	-0.183552	0.112243	-1.63531	0.101984	0.230144
ENSG00000099957.16	103.508	0.177486	0.212172	0.836518	0.402863	0.585955
ENSG00000099958.14	556.088	0.57956	0.461215	1.25659	0.208901	0.378049
ENSG00000099960.12	31.894	-0.104195	0.322568	-0.323019	0.746681	0.853023
ENSG00000099968.17	3888.54	-0.026855	0.152662	-0.175912	0.860363	0.923615
ENSG00000099974.7	272.706	0.44436	0.179412	2.47676	0.0132581	0.0504583
ENSG00000099977.13	240.46	0.445146	0.194909	2.28387	0.0223793	0.0752076
[truncated: 20,383 more rows]

## Sheet: T158M-MU_vs_T158M-E2KO
	baseMean	log2FoldChange	lfcSE	stat	pvalue	padj
ENSG00000000003.14	2533.66	0.0862369	0.213322	0.404257	0.686024	0.836213
ENSG00000000005.5	51.6412	0.374524	0.503386	0.744009	0.456871	0.67241
ENSG00000000419.12	2168.38	-0.560626	0.207203	-2.70569	0.00681625	0.0635569
ENSG00000000457.13	574.876	0.223491	0.135416	1.6504	0.0988603	0.284488
ENSG00000000460.16	436.287	0.137778	0.129117	1.06708	0.285937	0.519834
ENSG00000000971.15	3315.08	1.9144	0.744681	2.57077	0.0101473	0.0800138
ENSG00000001036.13	1732.86	-0.141165	0.190266	-0.741934	0.458127	0.673571
ENSG00000001084.11	1922.7	-0.139785	0.172928	-0.808342	0.418894	0.642136
ENSG00000001167.14	3066.85	-0.102101	0.105482	-0.967947	0.333071	0.565954
ENSG00000001460.17	951.597	-0.062212	0.0831284	-0.748385	0.454228	0.670485
ENSG00000001461.16	3880.17	-0.212932	0.150454	-1.41526	0.156992	0.368475
ENSG00000001497.16	2004.38	0.100315	0.117978	0.850288	0.395165	0.620904
ENSG00000001561.6	1473.11	-0.380456	0.19644	-1.93675	0.0527761	0.200226
ENSG00000001617.11	1151.94	0.483695	0.262159	1.84504	0.0650312	0.223429
ENSG00000001626.14	243.97	0.900065	0.863977	1.04177	0.297518	0.531409
ENSG00000001629.9	5513.6	-0.20744	0.112084	-1.85075	0.0642058	0.22165
ENSG00000001630.15	203.154	-0.528596	0.240396	-2.19886	0.027888	0.139548
ENSG00000001631.15	2189.59	-0.100898	0.112783	-0.894615	0.370993	0.600505
ENSG00000002016.17	2106.12	-0.226516	0.177483	-1.27627	0.201859	0.426951
ENSG00000002079.14	11.7556	-0.536502	0.480988	-1.11542	0.264672	NA
ENSG00000002330.13	458.391	-0.157327	0.134493	-1.16978	0.242091	0.474337
ENSG00000002549.12	1239.34	-0.0326693	0.190807	-0.171217	0.864053	0.938609
ENSG00000002587.9	88.283	0.957334	0.416371	2.29923	0.0214918	0.120251
ENSG00000002726.20	144.493	-1.63734	1.2212	-1.34076	0.179998	0.399326
ENSG00000002746.14	860.028	0.746248	0.196878	3.7904	0.000150403	0.00569388
ENSG00000002822.15	482.619	-0.0406939	0.1754	-0.232006	0.816533	0.912899
ENSG00000002834.17	10013.6	0.070706	0.0623434	1.13414	0.256736	0.49071
ENSG00000002919.14	866.909	-0.2713	0.111612	-2.43075	0.0150676	0.0993975
ENSG00000002933.7	399.991	-1.35704	0.400969	-3.38439	0.000713371	0.0167258
ENSG00000003056.7	4087.41	-0.319845	0.157796	-2.02695	0.0426676	0.178398
ENSG00000003096.14	1448.48	0.373548	0.270463	1.38114	0.167236	0.382937
ENSG00000003137.8	162.729	-0.090071	0.257533	-0.349745	0.72653	0.859114
ENSG00000003147.17	810.282	0.307663	0.194705	1.58015	0.114072	0.307227
ENSG00000003249.13	819.325	0.163989	0.108559	1.5106	0.13089	0.333809
ENSG00000003393.14	3122.06	-0.122776	0.107855	-1.13835	0.254976	0.488941
ENSG00000003400.14	109.598	-0.736983	1.05177	-0.700708	0.483485	0.692692
ENSG00000003402.19	1322.69	-0.285282	0.285678	-0.998614	0.317982	0.550797
ENSG00000003436.15	2023.61	-0.576029	0.366469	-1.57183	0.115989	0.310044
ENSG00000003509.15	897.762	0.038252	0.0946323	0.404217	0.686053	0.836213
ENSG00000003756.16	9832.73	0.193278	0.117237	1.64861	0.0992286	0.284894
ENSG00000003987.13	1621.46	-0.0435034	0.150257	-0.289527	0.772178	0.887785
ENSG00000003989.17	3503.96	-0.160178	0.282979	-0.566043	0.571365	0.758287
ENSG00000004059.10	1639.47	0.0118631	0.122416	0.0969082	0.922799	0.966098
ENSG00000004139.13	2518.64	-0.224915	0.156601	-1.43623	0.150937	0.360811
ENSG00000004142.11	3465.36	-0.176812	0.0970067	-1.82268	0.0683518	0.230183
ENSG00000004399.12	3759.68	0.267679	0.149092	1.79539	0.0725913	0.237979
ENSG00000004455.16	4497.77	-0.218985	0.15856	-1.38109	0.167253	0.382937
ENSG00000004468.12	40.1502	-1.43737	0.556825	-2.58137	0.00984084	0.0788596
ENSG00000004478.7	8132.06	-0.34712	0.186978	-1.85647	0.0633864	0.220098
ENSG00000004487.16	8988.81	0.247218	0.0823366	3.00252	0.00267752	0.0383024
ENSG00000004534.14	10296.2	0.0577522	0.11793	0.489714	0.624336	0.793866
ENSG00000004660.14	767.632	-0.170277	0.131236	-1.29748	0.194465	0.417645
ENSG00000004700.15	3216.42	-0.408649	0.157809	-2.58951	0.00961122	0.0776984
ENSG00000004766.15	1507.14	0.298818	0.150325	1.98781	0.0468329	0.18735
ENSG00000004776.12	316.455	-0.486176	0.321939	-1.51015	0.131006	0.33402
ENSG00000004777.18	1759.46	0.3228	0.170901	1.88881	0.0589169	0.212063
ENSG00000004779.9	1655.87	-0.419519	0.192878	-2.17505	0.0296264	0.144014
ENSG00000004799.7	580.944	-0.459526	0.304237	-1.51042	0.130937	0.333886
ENSG00000004838.13	203.917	-0.232824	0.276032	-0.843469	0.398966	0.623864
ENSG00000004848.7	688.602	0.817655	0.251502	3.25108	0.00114967	0.0223703
ENSG00000004864.13	576.59	0.457415	0.260701	1.75455	0.0793357	0.249818
ENSG00000004866.20	1566.39	-0.0545151	0.109313	-0.498705	0.617987	0.789433
ENSG00000004897.11	3629.31	-0.0143309	0.0872605	-0.164231	0.869549	0.941991
ENSG00000004948.13	21.1666	0.597884	0.467604	1.27861	0.201034	0.426054
ENSG00000004961.14	936.708	-0.431068	0.163321	-2.63938	0.00830572	0.0716208
ENSG00000004975.11	1497.96	-0.133008	0.108061	-1.23085	0.218378	0.446411
ENSG00000005001.9	51.1064	-0.72482	0.615179	-1.17823	0.238707	0.470373
ENSG00000005007.12	3734.17	-0.130592	0.0966277	-1.3515	0.176536	0.395451
ENSG00000005020.12	506.388	-0.723022	0.241541	-2.99337	0.00275916	0.0389876
ENSG00000005022.5	4384.65	0.0730543	0.114198	0.639716	0.522357	0.72381
ENSG00000005059.15	608.587	-0.194532	0.178225	-1.09149	0.275056	0.509924
ENSG00000005073.5	51.9826	1.23848	0.635979	1.94736	0.0514919	0.1976
ENSG00000005075.15	614.91	-0.277347	0.119776	-2.31555	0.020583	0.117489
ENSG00000005100.12	1586.97	0.0473419	0.0859466	0.550829	0.581751	0.765825
ENSG00000005102.12	33.5174	0.95426	0.766729	1.24459	0.213284	0.440968
ENSG00000005108.15	1978.56	1.1102	0.198247	5.60007	2.14264785459899e-08	5.76457978801311e-06
ENSG00000005156.11	3206.2	0.192829	0.0858468	2.2462	0.0246915	0.129819
ENSG00000005175.9	1967.8	0.0521667	0.0720406	0.724129	0.468986	0.681346
ENSG00000005187.11	305.268	0.779343	0.435578	1.78922	0.0735801	0.239661
ENSG00000005189.19	360.734	0.384809	0.188047	2.04635	0.0407223	0.173894
ENSG00000005194.14	1959.42	0.0723593	0.0952418	0.759743	0.447408	0.665813
ENSG00000005206.16	1384.8	0.0176969	0.0926336	0.191042	0.848493	0.93023
ENSG00000005238.19	1226.71	-0.239805	0.123226	-1.94606	0.0516478	0.198052
ENSG00000005243.9	231.955	0.175593	0.285082	0.615938	0.537935	0.734054
ENSG00000005249.12	5019.66	0.198281	0.193212	1.02624	0.304779	0.539128
ENSG00000005302.17	1447.97	0.241403	0.0936117	2.57877	0.00991514	0.0790148
ENSG00000005339.14	3280.9	0.220478	0.160318	1.37525	0.169053	0.385833
ENSG00000005379.15	2332.48	0.419422	0.182252	2.30133	0.021373	0.120054
ENSG00000005436.13	1039.04	0.239326	0.0984733	2.43037	0.0150835	0.0993975
ENSG00000005448.16	873.423	-0.102589	0.147068	-0.69756	0.485452	0.69417
ENSG00000005469.11	1002.21	-0.103265	0.214507	-0.481408	0.630226	0.798228
ENSG00000005471.16	59.1066	0.249049	0.385371	0.646257	0.518113	0.72086
ENSG00000005483.20	7771.35	0.177602	0.124283	1.42901	0.153001	0.363591
ENSG00000005486.16	2770.1	-0.168118	0.133548	-1.25885	0.208083	0.435008
ENSG00000005513.9	706.519	-0.701173	0.141122	-4.96856	6.74509175000168e-07	9.19611225213067e-05
ENSG00000005700.14	5215.39	0.021589	0.102542	0.210539	0.833247	0.921363
ENSG00000005801.16	2282.71	0.246225	0.0836977	2.94184	0.00326267	0.0429108
ENSG00000005810.17	5074.96	0.011495	0.165506	0.0694535	0.944629	0.975222
ENSG00000005812.10	3807.72	-0.28061	0.133268	-2.10561	0.0352379	0.159603
ENSG00000005844.17	16.6262	0.133659	0.46279	0.288812	0.772725	NA
ENSG00000005882.11	1230.19	0.149578	0.11565	1.29337	0.195885	0.419459
ENSG00000005884.17	1951.37	-0.5039	0.24796	-2.03218	0.0421352	0.176886
ENSG00000005889.15	2365.29	-0.110778	0.081786	-1.35449	0.17558	0.394572
ENSG00000005893.15	12120.6	-0.70599	0.140638	-5.01989	5.16998994205967e-07	7.67059243021176e-05
ENSG00000005961.17	185.403	0.344413	0.234214	1.4705	0.141426	0.348054
ENSG00000005981.12	41.3224	0.0356466	0.707562	0.0503794	0.95982	0.982344
ENSG00000006007.11	3573.55	-0.208682	0.142812	-1.46124	0.14395	0.351395
ENSG00000006015.17	172.007	0.180385	0.234666	0.768686	0.44208	0.661225
ENSG00000006016.10	538.101	-0.629845	0.239955	-2.62485	0.00866864	0.0735868
ENSG00000006025.11	1409.07	-0.507078	0.1771	-2.86323	0.00419341	0.0490804
ENSG00000006042.11	2419.31	-0.0638604	0.346588	-0.184255	0.853814	0.933477
ENSG00000006047.12	262.969	0.492827	0.203253	2.4247	0.0153212	0.100082
ENSG00000006062.14	430.805	-0.019002	0.122041	-0.155701	0.876269	0.945069
ENSG00000006071.13	490.104	0.288886	0.198607	1.45456	0.145791	0.354005
ENSG00000006116.3	124.874	0.00928875	0.275563	0.0337082	0.97311	0.987796
ENSG00000006118.14	5213.08	0.164178	0.126238	1.30054	0.193415	0.416381
ENSG00000006125.17	29227.9	0.00525554	0.114399	0.0459402	0.963358	0.983739
ENSG00000006128.11	491.681	-0.21228	0.258718	-0.820507	0.411927	0.636321
ENSG00000006194.9	4867.75	-0.556843	0.206242	-2.69995	0.00693501	0.0640726
ENSG00000006210.6	773.219	-0.113702	0.221883	-0.51244	0.608343	0.782704
ENSG00000006282.20	783.289	0.124613	0.131939	0.944473	0.344928	0.577878
ENSG00000006283.17	592.823	0.573011	0.200308	2.86066	0.00422767	0.0492812
ENSG00000006327.13	409.03	-0.573136	0.292018	-1.96267	0.0496841	0.193649
ENSG00000006377.10	342.95	-0.842901	0.442338	-1.90556	0.0567073	0.208309
ENSG00000006432.15	2584.6	-0.0674449	0.139592	-0.483157	0.628984	0.797414
ENSG00000006451.7	6626.63	-0.513351	0.193605	-2.65154	0.00801244	0.0698381
ENSG00000006453.13	841.197	-0.00648748	0.262275	-0.0247354	0.980266	0.991207
ENSG00000006459.10	1481.5	0.133018	0.12175	1.09255	0.27459	0.509458
ENSG00000006468.13	1289.18	0.513054	0.21037	2.43882	0.0147354	0.098036
ENSG00000006530.15	2029.29	0.00815925	0.0714017	0.114272	0.909022	0.961434
ENSG00000006534.15	195.618	-0.0245849	0.336706	-0.0730158	0.941794	0.97384
ENSG00000006555.10	26.1751	-0.890059	0.825322	-1.07844	0.280838	0.515361
ENSG00000006576.16	3146.12	-0.311156	0.175736	-1.77058	0.0766303	0.244969
ENSG00000006607.13	1470.17	0.208186	0.142867	1.4572	0.145061	0.352954
ENSG00000006611.15	490.998	-0.285984	0.805538	-0.355023	0.722573	0.85714
ENSG00000006625.17	308.307	-0.156341	0.142942	-1.09374	0.27407	0.509132
ENSG00000006634.7	778.479	-0.129811	0.190999	-0.679643	0.496731	0.703321
ENSG00000006652.13	7459.11	-0.639687	0.228185	-2.80337	0.00505713	0.0541341
ENSG00000006659.12	13.5375	-1.32646	0.745156	-1.78011	0.0750585	NA
ENSG00000006695.10	600.623	0.0336538	0.125255	0.268683	0.788173	0.896694
ENSG00000006704.10	1768.81	0.0236111	0.112858	0.20921	0.834284	0.921916
ENSG00000006712.14	2282.61	-0.245531	0.113993	-2.15391	0.0312473	0.148397
ENSG00000006715.15	3998.71	0.143568	0.136531	1.05155	0.293007	0.526755
ENSG00000006740.16	1184.19	0.0352134	0.129672	0.271557	0.785963	0.89534
ENSG00000006744.18	2323.84	-0.119685	0.0892638	-1.3408	0.179984	0.399326
ENSG00000006747.14	72.1395	-0.27327	0.653772	-0.41799	NA	NA
ENSG00000006756.15	1093.61	0.282899	0.24162	1.17084	0.241663	0.474022
ENSG00000006757.11	633.92	0.0132269	0.13834	0.0956121	0.923829	0.966757
ENSG00000006831.9	5069.83	-0.122985	0.163284	-0.753196	0.451332	0.668353
ENSG00000006837.11	100.335	-0.356061	0.219703	-1.62065	0.105093	0.294262
ENSG00000007001.12	76.917	-0.35397	0.280491	-1.26197	0.20696	0.433469
ENSG00000007047.14	3213.61	0.123466	0.113134	1.09132	0.275133	0.50998
ENSG00000007062.11	862.339	-0.174146	0.480798	-0.362202	0.717201	0.854447
ENSG00000007080.10	1202.53	-0.0915974	0.10249	-0.893718	0.371473	0.600944
ENSG00000007129.17	128.467	-0.0912538	0.25877	-0.352645	0.724355	0.85795
ENSG00000007168.12	20045.3	0.242328	0.119478	2.02823	0.0425369	0.177999
ENSG00000007171.17	57.1569	-0.0490488	0.225127	-0.217871	0.827529	0.918425
ENSG00000007174.17	114.87	0.439619	0.316316	1.38981	0.164588	0.379158
ENSG00000007202.14	6462.75	0.0364446	0.157472	0.231435	0.816977	0.913041
ENSG00000007237.18	4595.43	0.280288	0.224602	1.24793	0.212055	0.439307
ENSG00000007255.10	251.712	0.142835	0.201157	0.710067	0.477663	0.688248
ENSG00000007264.14	123.969	0.311509	0.200109	1.5567	0.119542	0.316192
ENSG00000007306.14	185.092	-3.71903	1.16169	-3.2014	0.00136763	0.0250747
ENSG00000007314.12	26.4825	-0.251898	0.492663	-0.5113	0.609141	0.783132
ENSG00000007341.18	768.107	0.369656	0.163643	2.25892	0.0238881	0.127348
ENSG00000007350.16	56.4626	0.718155	0.472374	1.52031	0.128433	0.329742
ENSG00000007372.22	5874.54	-0.0178033	0.576607	-0.0308759	0.975369	0.988796
ENSG00000007376.7	159.662	-0.0614383	0.172485	-0.356194	0.721695	0.85666
ENSG00000007384.15	509.684	-0.133244	0.17466	-0.762875	0.445538	0.664258
ENSG00000007392.16	4440.43	0.17948	0.111471	1.61011	0.107375	0.297651
ENSG00000007402.11	1699.28	0.0750296	0.154967	0.484164	0.628269	0.796808
ENSG00000007516.13	2618.41	0.0419924	0.136706	0.307173	0.758712	0.879212
ENSG00000007520.3	796.389	0.00180707	0.127524	0.0141705	0.988694	0.994857
ENSG00000007541.16	445.306	0.119641	0.2182	0.548308	0.58348	0.766572
ENSG00000007545.15	899.726	-0.0958613	0.0877173	-1.09284	0.274462	0.509345
ENSG00000007866.19	664.287	-0.134573	0.190963	-0.704709	0.480991	0.690751
ENSG00000007923.15	1565.05	0.11211	0.136678	0.820253	0.412072	0.6364
ENSG00000007944.14	719.275	0.00834436	0.167174	0.0499143	0.960191	0.982344
ENSG00000007952.17	45.9938	0.234731	0.363955	0.644945	0.518963	0.721395
ENSG00000007968.6	35.6009	2.32267	0.600918	3.8652	0.000110996	0.00464664
ENSG00000008018.8	3575.25	-0.344633	0.152838	-2.2549	0.0241398	0.128048
ENSG00000008056.13	1937.55	0.0448493	0.149466	0.300064	0.764129	0.882851
ENSG00000008083.13	3553.25	0.100824	0.131949	0.764114	0.444799	0.663499
ENSG00000008086.11	2244.17	0.201009	0.150711	1.33374	0.182289	0.402622
ENSG00000008118.9	438.888	-0.23506	0.227367	-1.03383	0.301213	0.535213
ENSG00000008128.22	110.646	-0.533164	0.360443	-1.47919	0.139089	0.344573
ENSG00000008130.15	1672.93	0.164742	0.116356	1.41585	0.15682	0.368347
ENSG00000008196.12	375.029	1.04305	0.459946	2.26777	0.0233432	0.125638
ENSG00000008197.4	50.7992	1.01521	0.529223	1.91831	0.0550717	0.20495
ENSG00000008226.19	386.803	-0.0210394	0.15722	-0.133822	0.893544	0.952937
ENSG00000008256.15	1756.03	0.403636	0.124519	3.24156	0.00118878	0.0229018
ENSG00000008277.14	2603.99	0.297238	0.149899	1.98292	0.0473764	0.188404
ENSG00000008282.8	2257.68	-0.39395	0.181187	-2.17427	0.0296849	0.144194
ENSG00000008283.15	836.526	-0.275099	0.11733	-2.34465	0.0190449	0.112727
ENSG00000008294.20	21382.4	0.106126	0.101798	1.04251	0.297174	0.531029
ENSG00000008300.16	3394.92	0.277963	0.131955	2.10651	0.0351604	0.159494
ENSG00000008311.14	1175.7	-0.244503	0.289813	-0.843658	0.398861	0.623844
ENSG00000008323.15	204.377	-0.0729184	0.609506	-0.119635	0.904772	0.958976
ENSG00000008324.11	1152.39	-0.503141	0.22341	-2.2521	0.0243162	0.128577
ENSG00000008382.15	247.426	0.43488	0.252159	1.72462	0.0845953	0.259812
ENSG00000008394.12	1593.56	-0.602873	0.296415	-2.03388	0.0419634	0.176478
ENSG00000008405.11	3433.03	-0.583434	0.205484	-2.83931	0.00452112	0.0511806
ENSG00000008441.16	1391.64	0.116919	0.343609	0.340267	0.733656	0.864084
ENSG00000008513.14	1248.93	0.200802	0.132701	1.51319	0.130232	0.332762
ENSG00000008516.16	72.3281	0.444952	0.37992	1.17117	0.241529	0.473899
ENSG00000008517.16	429.784	-0.633364	0.877897	-0.721456	0.470629	0.682748
ENSG00000008710.19	6047.64	0.114043	0.175633	0.649325	0.516128	0.719328
ENSG00000008735.13	2576.71	0.0457471	0.149551	0.305897	0.759683	0.879959
ENSG00000008838.19	2705.15	-0.0162344	0.115462	-0.140605	0.888182	0.950961
ENSG00000008853.16	2032.47	0.277707	0.198498	1.39905	0.161799	0.375134
ENSG00000008869.11	2994.33	-0.0822351	0.151342	-0.543372	0.586873	0.768251
ENSG00000008952.16	15219.5	-0.326468	0.159971	-2.04079	0.0412716	0.174952
ENSG00000008988.9	19612.7	-0.0326716	0.124454	-0.262519	0.792921	0.898985
ENSG00000009307.15	41700.6	-0.103548	0.126605	-0.81788	0.413426	0.637581
ENSG00000009335.17	3148.9	0.0470683	0.0927246	0.507614	0.611724	0.785202
ENSG00000009413.15	4780.87	0.168535	0.172717	0.975784	0.329172	0.561979
ENSG00000009694.13	1662.68	0.113746	0.199285	0.570771	0.568155	0.755717
ENSG00000009709.11	141.58	1.57691	0.550382	2.86512	0.00416855	0.0489029
ENSG00000009724.16	507.927	-0.0903369	0.184076	-0.490759	0.623597	0.793186
ENSG00000009765.14	102.489	0.250173	1.21381	0.206105	0.836709	0.923183
ENSG00000009780.15	896.232	-0.249583	0.160809	-1.55205	0.120651	0.317984
ENSG00000009790.14	170.777	-0.2453	0.245124	-1.00072	0.316963	0.549504
ENSG00000009830.11	1586.53	-0.293793	0.107985	-2.72067	0.00651495	0.0618629
ENSG00000009844.15	6205.88	-0.307309	0.152809	-2.01106	0.0443187	0.18207
ENSG00000009950.15	517.08	0.250431	0.489932	0.511154	0.609243	0.783163
ENSG00000009954.10	7014.15	-0.0908828	0.115817	-0.784709	0.432624	0.653307
ENSG00000010017.12	4501.95	-0.239796	0.0837716	-2.8625	0.00420319	0.0491178
ENSG00000010072.15	835.872	-0.122381	0.0906258	-1.3504	0.176886	0.395788
ENSG00000010165.19	1507.05	-0.252355	0.123817	-2.03812	0.0415376	0.175418
ENSG00000010219.13	897.959	-0.492737	0.205617	-2.39638	0.0165578	0.104231
ENSG00000010244.18	6702.36	-0.0886218	0.104681	-0.84659	0.397223	0.622441
ENSG00000010256.10	2390.81	0.132173	0.101818	1.29813	0.194243	0.417495
ENSG00000010270.13	5578.48	-0.484986	0.185795	-2.61032	0.00904565	0.0753916
ENSG00000010278.13	2113.71	-0.285247	0.282334	-1.01032	0.312343	0.545149
ENSG00000010282.14	19.2499	0.709256	0.505113	1.40415	0.160274	NA
ENSG00000010292.12	2691.26	0.244004	0.139505	1.74908	0.080278	0.251686
ENSG00000010295.19	578.826	-0.166075	0.104885	-1.58341	0.113328	0.306016
ENSG00000010310.8	651.784	0.352662	0.181067	1.94769	0.0514525	0.197576
ENSG00000010318.20	437.641	0.183571	0.109512	1.67627	0.0936854	0.276049
ENSG00000010319.6	17.7673	-0.630565	0.669961	-0.941197	0.346604	NA
ENSG00000010322.15	6235.82	0.136151	0.123251	1.10466	0.269307	0.504135
ENSG00000010327.10	206.012	-0.166931	0.188612	-0.885053	0.376128	0.605318
ENSG00000010361.13	796.099	-0.0681831	0.0936972	-0.727696	0.466799	0.680225
ENSG00000010379.15	26.9677	-1.58448	0.817996	-1.93702	0.0527423	0.20018
ENSG00000010404.17	18734.5	-0.367832	0.195253	-1.88388	0.0595816	0.213433
ENSG00000010539.11	598.624	0.032449	0.0883431	0.367307	0.71339	0.852258
ENSG00000010610.9	66.6099	0.98586	0.26299	3.74865	0.000177786	0.0063158
ENSG00000010626.14	1038.15	-0.168918	0.0898067	-1.88091	0.0599839	0.21407
ENSG00000010671.15	12.605	0.303805	0.655473	0.463489	0.643014	NA
ENSG00000010704.18	129.083	0.1153	0.355488	0.324344	0.745678	0.871536
ENSG00000010803.16	1184.37	0.174731	0.13681	1.27718	0.201538	0.426585
ENSG00000010810.17	8557.98	0.0611496	0.131253	0.465891	0.641294	0.806427
ENSG00000010818.9	2293.77	0.138351	0.17313	0.799114	0.424224	0.645785
ENSG00000010932.16	113.334	2.09806	0.528264	3.97162	7.13851371653482e-05	0.00340522
ENSG00000011007.12	4395.25	-0.350105	0.180488	-1.93977	0.0524077	0.1996
ENSG00000011009.10	1486.01	-0.176388	0.111356	-1.584	0.113193	0.305848
ENSG00000011021.21	6610.78	-0.662591	0.291856	-2.27027	0.0231913	0.125155
ENSG00000011028.13	6987.51	-0.000897353	0.2166	-0.0041429	0.996694	0.998625
ENSG00000011083.8	107.601	0.638705	0.268488	2.37889	0.0173647	0.10689
ENSG00000011105.12	1761.5	-0.057903	0.18878	-0.306722	0.759055	0.879383
ENSG00000011114.14	1990.21	0.127178	0.0951225	1.33699	0.181226	0.401094
ENSG00000011132.11	343.055	-0.295949	0.153159	-1.93229	0.0533234	0.201152
ENSG00000011143.16	1259.71	0.0807401	0.138162	0.584387	0.55896	0.748967
ENSG00000011198.8	1557.19	-0.583167	0.143067	-4.07619	4.57796839261521e-05	0.00247652
ENSG00000011201.11	1515.97	-0.0780489	0.249889	-0.312335	0.754786	0.877394
ENSG00000011243.17	8841.89	-0.0968811	0.130632	-0.741634	0.458309	0.673598
ENSG00000011258.15	2158.75	0.330859	0.0776695	4.25983	2.04581948118672e-05	0.00139934
ENSG00000011260.13	2231.73	-0.338944	0.162553	-2.08513	0.0370575	0.164485
ENSG00000011275.18	2959.75	-0.0907975	0.112463	-0.807356	0.419462	0.642553
ENSG00000011295.15	3907.01	0.0924391	0.075106	1.23078	0.218405	0.446411
ENSG00000011304.19	5864.18	-0.388263	0.152011	-2.55418	0.0106438	0.0821948
ENSG00000011332.19	1782.46	-0.0874221	0.206363	-0.423633	0.671833	0.826903
ENSG00000011347.9	4153.18	0.547658	0.117101	4.67679	2.91394192804186e-06	0.000301526
ENSG00000011376.10	1468.68	-0.11976	0.157099	-0.762322	0.445868	0.664591
ENSG00000011405.13	6808.94	-0.271632	0.198391	-1.36918	0.170944	0.38861
ENSG00000011422.11	507.143	-0.282604	0.391639	-0.721594	0.470544	0.682724
ENSG00000011426.10	594.629	0.572753	0.250314	2.28814	0.0221296	0.121903
ENSG00000011451.18	1844.31	0.208742	0.092835	2.24853	0.0245423	0.129265
ENSG00000011454.16	6956.73	-0.100415	0.0912136	-1.10087	0.270952	0.505979
ENSG00000011465.16	6513.91	0.26019	0.356208	0.730443	0.465119	0.678659
ENSG00000011478.11	648.35	-0.759705	0.306547	-2.47827	0.0132023	0.0924664
ENSG00000011485.14	3007.25	0.0839148	0.0780132	1.07565	0.282084	0.516787
ENSG00000011523.13	2239.9	0.261178	0.154651	1.68883	0.0912528	0.272233
ENSG00000011566.14	2565.7	0.135953	0.0703144	1.9335	0.0531747	0.200973
ENSG00000011638.10	1558.81	-0.0149234	0.125276	-0.119124	0.905177	0.958976
ENSG00000011677.12	1874.19	0.380382	0.203096	1.87292	0.0610797	0.216086
ENSG00000012048.21	163.447	0.590403	0.413083	1.42926	0.15293	0.363479
ENSG00000012061.15	1746.77	-0.158228	0.0722709	-2.18938	0.0285692	0.141569
ENSG00000012171.19	1592.67	-0.555821	0.618538	-0.898604	0.368864	0.598924
ENSG00000012174.11	2193.86	0.28129	0.120861	2.32738	0.0199452	0.115316
ENSG00000012211.12	129.999	-0.20582	0.26011	-0.791278	0.428782	0.649626
ENSG00000012232.8	5137.29	0.0807532	0.139195	0.580145	0.561817	0.751336
ENSG00000012504.13	162.708	-1.7858	1.1622	-1.53657	0.1244	0.323222
ENSG00000012660.13	14070.5	-0.91153	0.279407	-3.26237	0.00110484	0.0218777
ENSG00000012779.10	48.2674	-0.176755	0.288588	-0.612481	0.54022	0.734996
ENSG00000012822.15	5310.31	-0.00710807	0.0779558	-0.0911807	0.927349	0.967875
ENSG00000012963.14	1564.18	-0.310844	0.134915	-2.304	0.0212228	0.119352
ENSG00000012983.11	4752.49	0.057431	0.0785376	0.731255	0.464623	0.678229
ENSG00000013016.15	1081.79	0.028084	0.121185	0.231745	0.816736	0.912924
ENSG00000013275.7	3817.19	-0.724174	0.244953	-2.95637	0.00311279	0.0419516
ENSG00000013288.8	1395.69	-0.0914862	0.142305	-0.642887	0.520297	0.722661
ENSG00000013293.5	1124.56	0.53425	0.299795	1.78205	0.0747403	0.242132
ENSG00000013297.11	259.883	2.11919	0.79636	2.6611	0.0077886	0.0685384
ENSG00000013306.15	1942.28	-0.415358	0.179783	-2.31033	0.02087	0.118445
ENSG00000013364.18	3456.02	-0.201471	0.204978	-0.982893	0.32566	0.558535
ENSG00000013374.16	4315.11	-0.336487	0.19834	-1.69652	0.0897882	0.269445
ENSG00000013375.15	10778.6	-0.476965	0.208665	-2.28579	0.0222665	0.122359
ENSG00000013392.7	1091.11	-0.0181991	0.0956629	-0.190242	0.84912	0.930563
ENSG00000013441.15	8597.03	-0.341772	0.196632	-1.73813	0.0821879	0.255574
ENSG00000013503.9	501.102	0.0460266	0.17553	0.262214	0.793156	0.898985
ENSG00000013523.9	1369.73	-0.0595131	0.0810838	-0.733971	0.462966	0.677174
ENSG00000013561.17	2533.31	-0.25759	0.102466	-2.51391	0.0119403	0.0874191
ENSG00000013563.13	921.658	-0.0414228	0.192919	-0.214716	0.829989	0.919746
ENSG00000013573.16	565.221	0.0184843	0.0981909	0.188249	0.850682	0.93154
ENSG00000013583.8	1098.76	-0.146903	0.146023	-1.00602	0.314405	0.546949
ENSG00000013588.7	1430.88	-0.532173	0.881598	-0.603646	0.546079	0.739615
ENSG00000013619.13	407.254	0.14828	0.158611	0.934868	0.349856	0.582651
ENSG00000013725.14	56.4094	-0.625045	0.324872	-1.92397	0.054358	0.202967
ENSG00000013810.18	553.21	1.063	0.320355	3.3182	0.000906006	0.0193249
ENSG00000014123.9	5464.69	-0.160258	0.201096	-0.796923	0.425496	0.64676
ENSG00000014138.8	616.767	-0.430126	0.16457	-2.61363	0.00895862	0.0750687
ENSG00000014164.6	973.938	-0.365825	0.193393	-1.89162	0.0585423	0.211355
ENSG00000014216.15	2359.31	0.194064	0.14416	1.34617	0.178248	0.397029
ENSG00000014257.15	14.494	0.450149	0.824496	0.545968	0.585088	NA
ENSG00000014641.17	9455.39	-0.587441	0.231295	-2.53979	0.0110919	0.08439
ENSG00000014824.13	6330.07	-0.0403757	0.113632	-0.355319	0.72235	0.85714
ENSG00000014914.20	969.302	-0.199414	0.272068	-0.732957	0.463585	0.677448
ENSG00000014919.12	3132.31	-0.104622	0.115296	-0.907418	0.364186	0.594782
ENSG00000015133.18	783.805	0.413726	0.191903	2.15591	0.0310906	0.147889
ENSG00000015153.14	1521	-0.279368	0.226522	-1.23329	0.217466	0.445486
ENSG00000015171.19	5130.61	0.387766	0.167782	2.31113	0.0208258	0.118339
ENSG00000015285.10	29.8932	0.477487	0.37509	1.27299	0.203021	0.42842
ENSG00000015413.9	56.982	-1.48035	0.775262	-1.90948	0.0561999	0.207327
ENSG00000015475.18	814.254	-0.229861	0.129566	-1.77408	0.0760496	0.244002
ENSG00000015479.18	300.761	0.118781	0.199693	0.594821	0.551963	0.743942
ENSG00000015520.14	207.431	-0.0442983	1.00588	-0.0440395	0.964873	0.984387
ENSG00000015532.9	944.301	0.230964	0.109926	2.10108	0.0356335	0.160507
ENSG00000015568.12	30.907	-0.125305	0.27476	-0.456053	0.648352	0.810827
ENSG00000015592.16	14112.8	0.379116	0.125971	3.00954	0.0026164	0.0377239
ENSG00000015676.17	6880.58	-0.2449	0.127125	-1.92645	0.054048	0.202334
ENSG00000016082.14	772.375	0.0840455	0.215941	0.389206	0.697124	0.842042
ENSG00000016391.10	245	0.183681	0.331728	0.553708	0.579779	0.764776
ENSG00000016402.13	11.4793	0.0334674	0.808911	0.0413733	0.966998	NA
ENSG00000016490.15	4482.42	0.653905	1.76659	0.370151	0.71127	0.851246
ENSG00000016864.18	3820.61	-0.164002	0.110935	-1.47836	0.139312	0.344828
ENSG00000017260.19	8994.48	-0.0652498	0.0981736	-0.664638	0.506282	0.711379
ENSG00000017427.16	281.892	-0.654223	0.527936	-1.23921	0.215269	0.443162
ENSG00000017483.14	140.079	-0.274065	0.330179	-0.830049	0.406511	0.631321
ENSG00000017797.12	2780.54	0.00420316	0.101654	0.0413479	0.967019	0.985231
ENSG00000018189.12	17902.1	-0.122043	0.130901	-0.932329	0.351166	0.584061
ENSG00000018236.14	11614.3	0.203334	0.184111	1.10441	0.269416	0.504282
ENSG00000018280.16	15.3514	-0.638259	0.385788	-1.65443	0.09804	NA
ENSG00000018408.14	2632.43	0.235568	0.205734	1.14501	0.252204	0.485543
ENSG00000018510.14	3934.05	0.28655	0.120179	2.38435	0.0171093	0.106225
ENSG00000018607.6	16.6987	0.351948	0.492074	0.715234	0.474465	NA
ENSG00000018610.14	1217.94	-0.194684	0.107496	-1.81108	0.0701292	0.233548
ENSG00000018625.14	4468.24	1.17081	0.326768	3.58299	0.000339682	0.0100206
ENSG00000018699.11	592.376	0.132098	0.133906	0.986496	0.32389	0.556919
ENSG00000018869.16	244.981	-0.0291346	0.147927	-0.196952	0.843865	0.927626
ENSG00000019144.18	2822.04	0.612778	0.192237	3.18761	0.00143453	0.0258687
ENSG00000019186.9	20.0479	-1.32698	0.465615	-2.84995	0.0043726	NA
ENSG00000019485.13	746.383	0.206521	0.229631	0.89936	0.368461	0.598734
ENSG00000019505.7	14519.1	0.0688917	0.192273	0.358302	0.720117	0.856011
ENSG00000019549.10	598.701	0.201378	0.360208	0.559061	0.57612	0.762342
ENSG00000019582.14	594.917	-1.10396	0.461473	-2.39226	0.0167451	0.104933
ENSG00000019991.16	273.76	0.41004	0.308653	1.32848	0.184019	0.404701
ENSG00000019995.6	6603.56	-0.263888	0.148538	-1.77657	0.0756395	0.243694
ENSG00000020129.15	2101.2	-0.210749	0.0759739	-2.77397	0.00553767	0.0566066
ENSG00000020181.17	1487.33	0.241613	0.147834	1.63435	0.102186	0.289431
ENSG00000020256.19	944.604	0.110188	0.0971835	1.13382	0.256872	0.49082
ENSG00000020426.10	605.507	0.116334	0.080937	1.43733	0.150623	0.36036
ENSG00000020577.13	2396.3	-0.260068	0.177792	-1.46277	0.143532	0.350627
ENSG00000020633.18	71.5817	-0.931653	0.340969	-2.73237	0.00628811	0.060564
ENSG00000020922.12	1479.31	-0.245748	0.17175	-1.43084	0.152475	0.362909
ENSG00000021300.13	883.192	-0.53957	0.201404	-2.67904	0.0073834	0.0662732
ENSG00000021355.12	203.033	-0.809361	0.494478	-1.6368	0.101672	0.28861
ENSG00000021461.16	10.8313	0.156773	0.559015	0.280445	0.779136	NA
ENSG00000021488.12	44.6151	-1.6369	0.605178	-2.70483	NA	NA
ENSG00000021574.12	4591.26	0.186548	0.147007	1.26897	0.20445	0.430395
ENSG00000021645.18	1688.24	-0.141127	0.266223	-0.530109	0.596037	0.774675
ENSG00000021762.19	1161.21	0.317313	0.162836	1.94866	0.051336	0.197269
ENSG00000021776.10	3784.98	-0.15085	0.12357	-1.22076	0.222176	0.451139
ENSG00000021826.15	1472.32	-0.88716	0.771091	-1.15053	0.249928	0.482865
ENSG00000022267.16	7633.06	0.0195524	0.154508	0.126546	0.8993	0.956063
ENSG00000022277.12	2891.5	-0.391741	0.146595	-2.67226	0.00753419	0.0670649
ENSG00000022355.16	201.97	-0.184563	0.396114	-0.465933	0.641263	0.806427
ENSG00000022567.9	629.448	-0.210065	0.147775	-1.42152	0.155167	0.366755
ENSG00000022840.15	8259.49	-0.131352	0.100282	-1.30982	0.190256	0.41265
ENSG00000022976.15	480.299	0.354938	0.172458	2.05811	0.0395799	0.170906
ENSG00000023041.11	1642.29	-0.292544	0.109057	-2.68249	0.0073077	0.0659163
ENSG00000023171.17	3616.09	0.0570933	0.144883	0.394066	0.693533	0.840434
ENSG00000023191.16	2053.85	-0.524725	0.166411	-3.15318	0.00161501	0.0281901
ENSG00000023228.13	6136.63	-0.00277895	0.0955909	-0.0290713	0.976808	0.989658
ENSG00000023287.12	7607.59	0.0802846	0.0954036	0.841526	0.400053	0.625058
ENSG00000023318.7	7157.76	-0.352267	0.204186	-1.72523	0.0844858	0.259634
ENSG00000023330.14	3010.6	-0.190123	0.107531	-1.76807	0.0770485	0.245759
ENSG00000023445.13	175.404	-1.69851	0.551258	-3.08116	0.00206195	0.0324942
ENSG00000023516.8	10135.9	-0.0799967	0.126124	-0.634271	0.525904	0.726359
ENSG00000023572.9	1485.68	-0.648227	0.321389	-2.01696	0.0436999	0.180745
ENSG00000023608.4	410.819	-0.215112	0.133897	-1.60655	0.108152	0.298332
ENSG00000023697.12	541.479	-0.0171129	0.243619	-0.0702446	0.943999	0.974921
ENSG00000023734.10	12352.9	-0.475306	0.183709	-2.58727	0.00967404	0.0780499
ENSG00000023839.10	162.669	0.610593	0.892874	0.683852	0.494069	0.701423
ENSG00000023892.10	61.1712	0.323557	0.391177	0.827137	0.408159	0.632602
ENSG00000023902.13	1282.68	0.452299	0.192943	2.34422	0.0190671	0.112727
ENSG00000023909.9	1246.12	-0.446249	0.194356	-2.29604	0.0216734	0.120376
ENSG00000024048.10	3406.75	-0.106971	0.103268	-1.03586	0.300266	0.534173
ENSG00000024422.11	1671.64	-0.221554	0.186843	-1.18578	0.23571	0.466963
ENSG00000024526.16	304.646	1.29182	0.325549	3.96814	7.2436391130849e-05	0.00343911
ENSG00000024862.17	420.699	-0.319795	0.164857	-1.93983	0.0524001	0.1996
ENSG00000025039.14	3609.63	-0.404168	0.128986	-3.13343	0.00172778	0.0294453
ENSG00000025156.12	3841.48	-0.113325	0.157079	-0.721454	0.47063	0.682748
ENSG00000025293.16	5046.24	-0.163274	0.141166	-1.1566	0.247434	0.480465
ENSG00000025423.11	121.875	-0.734486	0.219111	-3.35212	0.000801963	0.0180603
ENSG00000025434.18	550.158	0.332863	0.277809	1.19817	0.23085	0.461151
ENSG00000025708.13	83.43	0.0896964	0.37844	0.237016	0.812644	0.910896
ENSG00000025770.18	1110.24	-0.0393497	0.0933497	-0.42153	0.673368	0.827934
ENSG00000025772.7	970.775	-0.0131318	0.148318	-0.088538	0.929449	0.968383
ENSG00000025796.13	12463.6	-0.406163	0.176805	-2.29724	0.0216053	0.120282
ENSG00000025800.13	5504.21	-0.14784	0.129972	-1.13748	0.255337	0.489147
ENSG00000026025.15	54807.2	-0.048731	0.176328	-0.276366	0.782267	0.893601
ENSG00000026036.22	20.4687	0.538697	0.430004	1.25277	0.210288	0.437134
ENSG00000026103.21	633.554	-0.00601019	0.331483	-0.0181312	0.985534	0.99356
ENSG00000026297.15	361.897	0.296399	0.198676	1.49187	0.135733	0.339844
ENSG00000026508.18	4880.82	-1.17812	0.29549	-3.987	6.69128202740873e-05	0.00326127
ENSG00000026559.13	310.653	0.585564	0.245536	2.38484	0.0170868	0.106127
ENSG00000026652.13	3215.83	0.3075	0.153683	2.00088	0.0454058	0.184557
ENSG00000026950.16	2685.29	0.172737	0.112271	1.53857	0.12391	0.322583
ENSG00000027001.9	329.688	-0.209095	0.153402	-1.36305	0.172867	0.391088
ENSG00000027075.14	220.898	-0.358603	0.497559	-0.720726	0.471078	0.682946
ENSG00000027644.4	32.8623	1.09625	0.47116	2.32671	0.0199807	0.115382
ENSG00000027697.14	3887.04	-0.44667	0.16207	-2.75603	0.00585083	0.0582024
ENSG00000027847.13	536.739	-0.264961	0.122648	-2.16033	0.0307472	0.146879
ENSG00000027869.11	39.7049	0.53679	0.339438	1.58141	0.113785	0.306822
ENSG00000028116.16	645.536	0.069939	0.16347	0.42784	0.668768	0.824832
ENSG00000028137.18	180.341	-0.346426	0.485498	-0.713547	0.475507	0.686617
ENSG00000028203.17	4166.02	0.220212	0.124171	1.77346	0.0761533	0.244058
ENSG00000028277.21	938.86	0.696043	0.151618	4.59076	4.41635575486855e-06	0.000422338
ENSG00000028310.17	1992.78	0.220399	0.124263	1.77366	0.0761199	0.244003
ENSG00000028528.14	4593.7	-0.0445783	0.100696	-0.442704	0.65798	0.81718
ENSG00000028839.9	1977.83	-0.146635	0.114093	-1.28522	0.198714	0.422999
ENSG00000029153.14	482.522	0.0638209	0.221046	0.288722	0.772794	0.888174
ENSG00000029363.16	11524.5	-0.20898	0.160938	-1.29851	0.194111	0.417255
ENSG00000029364.11	9599.92	-0.50753	0.206722	-2.45513	0.0140834	0.0957786
ENSG00000029534.20	388.352	0.638977	0.223834	2.8547	0.00430779	0.0498237
ENSG00000029639.10	399.936	0.0116455	0.175603	0.0663171	0.947125	0.976518
ENSG00000029725.16	7352.52	0.200451	0.105392	1.90196	0.0571766	0.209191
ENSG00000029993.14	3096.52	0.580753	0.201547	2.88148	0.00395814	0.0476858
ENSG00000030066.13	2586.57	-0.174579	0.0919787	-1.89804	0.057691	0.209851
ENSG00000030110.12	537.941	-0.420369	0.19952	-2.1069	0.0351262	0.15946
ENSG00000030304.13	10.3394	1.20465	0.91214	1.32069	0.186605	NA
ENSG00000030419.16	756.84	0.202079	0.128195	1.57634	0.114947	0.308486
ENSG00000030582.17	2662.67	-0.378542	0.209928	-1.8032	0.071357	0.236078
ENSG00000031003.10	1768.39	0.130408	0.121817	1.07052	0.284383	0.518508
ENSG00000031081.10	299.365	0.502803	0.412094	1.22012	0.22242	0.451371
ENSG00000031691.6	375.301	-0.136079	0.132814	-1.02458	0.30556	0.539656
ENSG00000031698.12	8868.43	-0.15889	0.0875785	-1.81426	0.0696381	0.23268
ENSG00000031823.14	2098.03	-0.0586769	0.0808968	-0.72533	0.468249	0.680979
ENSG00000032219.18	2885.53	0.180658	0.100332	1.80061	0.0717642	0.236533
ENSG00000032389.12	822.19	-0.0716133	0.134494	-0.532466	0.594403	0.773559
ENSG00000032444.16	1217.19	-0.307475	0.0919052	-3.34557	0.000821132	0.0182974
ENSG00000032742.17	426.111	0.295891	0.220859	1.33973	0.180334	0.399703
ENSG00000033011.11	450.225	-0.0393902	0.106035	-0.371484	0.710277	0.850764
ENSG00000033030.13	944.955	0.1398	0.142706	0.979637	0.327265	0.560072
ENSG00000033050.8	291.229	-0.135812	0.12536	-1.08338	0.278641	0.51351
ENSG00000033100.16	1314.41	-0.11707	0.122459	-0.955996	0.339074	0.571583
ENSG00000033122.18	1129.37	0.440206	0.181645	2.42344	0.0153742	0.100265
ENSG00000033170.16	1773.17	0.289844	0.115921	2.50037	0.0124064	0.089232
ENSG00000033178.12	7422.21	-0.153106	0.13082	-1.17036	0.241856	0.474091
ENSG00000033327.12	3497.64	0.226667	0.110795	2.04582	0.0407741	0.173977
ENSG00000033627.16	9866.01	-0.242982	0.171487	-1.41691	0.156509	0.368028
ENSG00000033800.13	4424.07	0.0854765	0.0806054	1.06043	0.288948	0.523094
ENSG00000033867.16	3626.2	0.309706	0.104957	2.9508	0.00316956	0.0423724
ENSG00000034053.14	2772.4	0.450699	0.20007	2.2527	0.0242778	0.128536
ENSG00000034152.18	653.359	-0.314219	0.157346	-1.99699	0.0458259	0.185492
ENSG00000034239.10	157.164	0.584153	0.362677	1.61067	0.107252	0.297393
ENSG00000034510.5	29336	0.071883	0.122069	0.588873	0.555947	0.747063
ENSG00000034533.11	833.864	-0.191041	0.114339	-1.67084	0.0947538	0.277576
ENSG00000034677.12	4178.91	-0.430753	0.19823	-2.173	0.0297805	0.144321
ENSG00000034693.14	556.341	-0.108795	0.111289	-0.977586	0.328279	0.561072
ENSG00000034713.7	6142.06	-0.342516	0.146969	-2.33054	0.0197778	0.114842
ENSG00000035115.21	2546.95	0.195442	0.24953	0.78324	0.433486	0.654022
ENSG00000035141.7	1643.66	-0.12296	0.124202	-0.989998	0.322175	0.555107
ENSG00000035403.17	4515.26	0.129539	0.112434	1.15213	0.249268	0.482284
ENSG00000035499.12	239.524	1.02484	0.308664	3.32024	0.000899392	0.0192653
ENSG00000035664.11	60.9642	-0.600047	0.422188	-1.42128	0.155236	0.366829
ENSG00000035681.7	695.01	0.212876	0.19653	1.08318	0.27873	0.513556
ENSG00000035687.9	1591.52	0.0470506	0.127592	0.368759	0.712307	0.851977
ENSG00000035862.12	21962.4	-0.572517	0.152665	-3.75014	0.000176736	0.00628954
ENSG00000035928.15	4985.75	-0.134244	0.0908515	-1.47762	0.139509	0.345189
ENSG00000036054.12	5538.96	-0.650371	0.260301	-2.49853	0.0124709	0.0894233
ENSG00000036257.12	6326.01	-0.077211	0.0872159	-0.885286	0.376002	0.605312
ENSG00000036448.9	178.266	-0.149589	0.25569	-0.585043	0.558519	0.748812
ENSG00000036530.8	677.043	-0.135021	0.183515	-0.735748	0.461884	0.676451
ENSG00000036549.12	3503.26	-0.0302177	0.108067	-0.27962	0.779769	0.892415
ENSG00000036565.14	21.2366	1.3903	0.56653	2.45407	0.0141249	0.0958687
ENSG00000036672.15	379.682	-0.209746	0.156722	-1.33833	0.180789	0.40039
ENSG00000037042.8	2140.23	-0.318099	0.131837	-2.41282	0.0158297	0.101788
ENSG00000037241.7	802.129	-0.100747	0.107047	-0.941148	0.346629	0.579445
ENSG00000037280.15	79.1932	0.0792223	0.224221	0.353323	0.723846	0.8578
ENSG00000037474.14	2862.92	-0.143892	0.0999351	-1.43985	0.149909	0.359145
ENSG00000037637.10	2274.17	-0.0952485	0.0856521	-1.11204	0.266122	0.500731
ENSG00000037749.11	2038.93	-0.0114418	0.123422	-0.0927049	0.926138	0.967574
ENSG00000037757.13	905.209	-0.198146	0.0963616	-2.05627	0.0397563	0.171338
ENSG00000037897.16	242.841	-0.245587	0.16212	-1.51485	0.12981	0.332071
ENSG00000037965.5	17.1423	1.16586	1.03934	1.12174	0.261973	NA
ENSG00000038002.8	216.293	-0.0584181	0.224576	-0.260127	0.794766	0.900174
ENSG00000038210.12	411.339	-0.292086	0.280268	-1.04217	0.297334	0.531191
ENSG00000038219.12	6807.38	0.0830967	0.120286	0.690828	0.489674	0.697655
ENSG00000038274.16	2569.7	-0.113089	0.127525	-0.886799	0.375187	0.604481
ENSG00000038295.7	65.9009	0.780339	0.428674	1.82036	0.0687049	0.230824
ENSG00000038358.14	1785.3	-0.0881685	0.156039	-0.565043	0.572045	0.758891
ENSG00000038382.19	6582.13	0.30074	0.172551	1.74291	0.0813492	0.25379
ENSG00000038427.15	8866.39	0.487543	0.310803	1.56866	0.116728	0.311503
ENSG00000038532.15	1840.89	0.0453233	0.0979531	0.462704	0.643577	0.807923
ENSG00000039068.18	2376.29	-0.162336	0.753064	-0.215567	0.829325	0.919356
ENSG00000039123.15	5161.59	-0.0423948	0.0816842	-0.519008	0.603755	0.779316
ENSG00000039139.9	53.3485	0.69919	0.410063	1.70508	0.0881796	0.266855
ENSG00000039319.16	4008.17	0.451024	0.146795	3.07247	0.00212296	0.0330788
ENSG00000039523.19	2798.4	-0.179335	0.111578	-1.60726	0.107997	0.298229
ENSG00000039537.13	69.8872	2.07909	0.411425	5.05339	4.3404552196405e-07	6.84232073608641e-05
ENSG00000039560.13	3257.91	0.482478	0.159942	3.01657	0.00255649	0.0370315
ENSG00000039600.10	11.5396	-0.0582038	0.495759	-0.117403	0.90654	NA
ENSG00000039650.11	1662.17	-0.16495	0.102938	-1.60243	0.109062	0.299979
ENSG00000040199.18	1939.69	0.127204	0.132088	0.96302	0.335537	0.567866
ENSG00000040275.16	829.613	0.0961993	0.141118	0.681696	0.495431	0.702399
ENSG00000040341.17	3748.44	0.129676	0.12204	1.06258	0.287974	0.522032
ENSG00000040487.12	269.228	-0.12628	0.12334	-1.02384	0.305913	0.539863
ENSG00000040531.14	412.795	0.255593	0.178497	1.43192	0.152167	0.36251
ENSG00000040608.13	299.052	-0.269774	0.197274	-1.3675	0.171467	0.389118
ENSG00000040633.12	932.273	0.354093	0.2212	1.60078	0.109426	0.300568
ENSG00000040731.10	713.834	0.193385	0.179628	1.07658	0.281667	0.51635
ENSG00000040933.15	4072.36	0.193888	0.10293	1.8837	0.059606	0.213446
ENSG00000041353.9	1325.56	-0.197501	0.270789	-0.729355	0.465785	0.679434
ENSG00000041357.15	3910.37	0.0298152	0.0846627	0.352165	0.724714	0.858075
ENSG00000041515.15	744.505	0.268732	0.298001	0.901783	0.367172	0.597557
ENSG00000041802.10	1794.94	-0.276742	0.104396	-2.65088	0.00802819	0.0699451
ENSG00000041880.14	239.937	0.151504	0.168608	0.898558	0.368888	0.598924
ENSG00000041982.15	5070.49	-0.697834	0.539647	-1.29313	0.195966	0.419588
ENSG00000041988.15	1259.26	-0.163682	0.0912308	-1.79415	0.072789	0.238238
ENSG00000042062.11	79.2959	-1.67935	0.457064	-3.67422	0.000238579	0.00776458
ENSG00000042088.13	1194.51	0.0736986	0.0836231	0.881319	0.378145	0.607405
ENSG00000042286.14	318.547	-0.295341	0.144708	-2.04095	0.0412558	0.174952
ENSG00000042317.16	972.053	0.196319	0.108203	1.81436	0.0696221	0.23268
ENSG00000042429.11	327.902	-0.189744	0.153312	-1.23763	0.215853	0.443757
ENSG00000042445.13	1975.97	-0.390451	0.211493	-1.84616	0.0648689	0.223214
ENSG00000042493.15	404.314	-0.836452	0.301626	-2.77314	0.00555177	0.0566066
ENSG00000042753.11	1679.01	-0.0674832	0.128621	-0.524668	0.599814	0.776932
ENSG00000042781.12	26.4436	-0.283708	0.306998	-0.924135	0.355416	0.587648
ENSG00000042832.11	29.9335	0.261763	0.523467	0.500057	0.617035	0.788749
ENSG00000042980.12	194.181	-0.676943	0.6225	-1.08746	0.276834	0.511816
ENSG00000043039.6	12.7268	0.0841309	0.615152	0.136764	0.891217	NA
ENSG00000043093.13	1814.69	0.111718	0.122106	0.914922	0.360233	0.592113
ENSG00000043143.20	830.073	-0.195442	0.182656	-1.07	0.28462	0.518889
ENSG00000043355.11	2595.53	1.05606	0.304677	3.46617	0.000527931	0.0138525
ENSG00000043514.15	947.778	0.0877232	0.0914465	0.959284	0.337416	0.569977
ENSG00000043591.5	16.244	-0.507998	0.447653	-1.1348	0.256458	NA
ENSG00000044090.8	6018.56	-0.167752	0.165785	-1.01187	0.3116	0.544704
ENSG00000044115.20	18084.3	-0.21272	0.114672	-1.85503	0.0635916	0.220624
ENSG00000044446.11	1005.22	0.0860231	0.162057	0.530821	0.595543	0.774317
ENSG00000044459.14	752.858	0.52217	0.169415	3.0822	0.00205475	0.0324419
ENSG00000044524.10	2059.81	0.760438	0.135489	5.61255	1.99362689196286e-08	5.43613559811169e-06
ENSG00000044574.7	35536.4	-0.54744	0.168912	-3.24098	0.0011912	0.0229115
ENSG00000046604.12	4966.53	-0.310281	0.332877	-0.93212	0.351275	0.584097
ENSG00000046647.13	497.111	0.535477	0.220234	2.4314	0.0150407	0.0993975
ENSG00000046651.14	1931.55	0.210683	0.132526	1.58975	0.111892	0.303862
ENSG00000046653.14	23650.6	-0.279839	0.216605	-1.29193	0.19638	0.420122
ENSG00000046889.18	416.622	0.401192	0.264961	1.51416	0.129986	0.332344
ENSG00000047056.14	4263.55	-0.312282	0.231435	-1.34933	0.177232	0.396044
ENSG00000047188.15	2082.52	0.314493	0.120562	2.60857	0.00909213	0.0755294
ENSG00000047230.14	3019.98	0.292207	0.159167	1.83585	0.06638	0.226551
ENSG00000047249.17	2676.93	-0.240111	0.101633	-2.36254	0.0181504	0.109948
ENSG00000047315.15	12409.6	-0.0902038	0.100673	-0.896006	0.370249	0.599831
ENSG00000047346.12	2174.07	-0.156849	0.112775	-1.39081	0.164283	0.37863
ENSG00000047365.11	275.907	-0.27807	0.390028	-0.712949	0.475877	0.686905
ENSG00000047410.13	9657.42	0.0244181	0.142937	0.170831	0.864357	0.938641
ENSG00000047457.13	4076.3	-0.476075	0.259225	-1.83654	0.0662785	0.226381
ENSG00000047578.12	989.504	0.121932	0.197181	0.618375	0.536328	0.732654
ENSG00000047579.19	653.404	0.0938632	0.106115	0.884543	0.376403	0.60557
ENSG00000047597.6	324.303	0.43176	0.12402	3.48136	0.000498868	0.0132624
ENSG00000047617.14	21.3768	0.660153	0.638376	1.03411	0.301083	0.535124
ENSG00000047621.11	807.221	0.00606811	0.153579	0.0395113	0.968483	0.985848
ENSG00000047634.14	2545.97	-0.449174	0.313668	-1.432	0.152142	0.36251
ENSG00000047644.18	1486.57	0.0140278	0.130305	0.107653	0.914271	0.9633
ENSG00000047648.21	203.931	0.630046	0.281589	2.23746	0.025256	0.131508
ENSG00000047662.4	1157.85	0.489713	0.197881	2.47479	0.0133314	0.0931122
ENSG00000047849.21	18533.4	0.0444306	0.0930888	0.477292	0.633154	0.800407
ENSG00000047932.13	4386.54	0.0298655	0.120062	0.248751	0.803554	0.905816
ENSG00000048028.11	1321.5	0.0570432	0.130745	0.436294	0.662623	0.820371
ENSG00000048052.21	3915.58	0.681715	0.174361	3.90979	9.23775290390855e-05	0.00409528
ENSG00000048140.17	1931.11	0.340021	0.100972	3.36749	0.000758551	0.017413
ENSG00000048162.20	1350.09	0.116505	0.0773027	1.50712	0.131779	0.334848
ENSG00000048342.15	641.064	0.326754	0.260333	1.25514	0.209428	0.436304
ENSG00000048392.11	11304.6	-0.82657	0.229279	-3.60508	0.000312057	0.00949727
ENSG00000048405.9	1200.95	-0.155834	0.132945	-1.17217	0.241128	0.473389
ENSG00000048471.13	953.083	0.127191	0.163904	0.776008	0.437744	0.657767
ENSG00000048540.14	7415.25	1.42231	0.300701	4.73	2.24521465425287e-06	0.000251689
ENSG00000048544.5	1414.42	-0.088543	0.102461	-0.864164	0.387498	0.615669
ENSG00000048545.13	194.492	-0.229746	0.351132	-0.654301	0.512918	0.717133
ENSG00000048649.13	6590.95	0.190701	0.0908768	2.09846	0.0358647	0.16096
ENSG00000048707.14	2710.76	0.00277188	0.182278	0.0152069	0.987867	0.994727
ENSG00000048740.18	7729.61	0.376241	0.195029	1.92915	0.0537124	0.201714
ENSG00000048828.16	2793.37	-0.0236388	0.157515	-0.150073	0.880707	0.947428
ENSG00000048991.16	2316.9	0.330642	0.167143	1.9782	0.047906	0.189316
ENSG00000049089.14	1252.84	0.131132	0.349443	0.375259	0.707468	0.848864
ENSG00000049130.15	1640.17	-0.132791	0.243668	-0.544967	0.585776	0.767429
ENSG00000049167.14	416.824	0.258389	0.130256	1.98369	0.0472901	0.18832
ENSG00000049192.14	322.372	0.0640557	0.308833	0.207412	0.835688	0.922837
ENSG00000049239.12	1605.74	0.301205	0.206535	1.45838	0.144737	0.352547
ENSG00000049245.12	3169.21	-0.277292	0.154568	-1.79399	0.0728156	0.238264
ENSG00000049246.14	1021.31	-0.172144	0.142775	-1.2057	0.227933	0.457341
ENSG00000049247.13	218.069	-0.106108	0.159655	-0.664611	0.506299	0.711379
ENSG00000049249.8	13.6292	-0.33001	0.621262	-0.531193	0.595285	NA
ENSG00000049283.17	21.3906	-0.187469	0.521232	-0.359666	0.719097	0.855489
ENSG00000049323.15	2636.81	0.315821	0.335458	0.941465	0.346467	0.579445
ENSG00000049449.9	6688.92	-0.306682	0.160302	-1.91315	0.0557289	0.206557
ENSG00000049540.16	1935.96	-0.475111	0.362151	-1.31191	0.189549	0.411388
ENSG00000049541.10	668.309	-0.222214	0.124556	-1.78404	0.0744165	0.241393
ENSG00000049618.22	2941.89	0.0920697	0.11983	0.768334	0.442288	0.661411
ENSG00000049656.13	2264.56	-0.0408755	0.102146	-0.400168	0.689033	0.838154
ENSG00000049759.17	8165.42	0.0622042	0.131781	0.472026	0.636908	0.803422
ENSG00000049768.14	31.2742	0.00861936	0.272094	0.0316779	0.974729	0.988644
ENSG00000049769.12	674.868	0.0587518	0.128918	0.455729	0.648585	0.810909
ENSG00000049860.13	4620.63	-0.171917	0.204038	-0.842574	0.399467	0.624308
ENSG00000049883.14	1241.07	-0.0840075	0.142427	-0.58983	0.555305	0.746548
ENSG00000050030.14	2205.9	0.266987	0.211852	1.26025	0.207578	0.434402
ENSG00000050130.17	3002.89	-0.391413	0.125929	-3.1082	0.00188231	0.0309293
ENSG00000050165.17	14026.2	-0.45438	0.138159	-3.28881	0.00100614	0.020545
ENSG00000050327.14	130.545	-0.422541	0.582326	-0.725609	0.468079	0.680958
ENSG00000050344.8	688.337	0.323338	0.355955	0.908367	0.363684	0.594589
ENSG00000050393.11	2121.81	0.0648628	0.150765	0.430223	0.667033	0.823585
ENSG00000050405.13	2895.48	0.047646	0.257181	0.185262	0.853023	0.932916
ENSG00000050426.15	3541.91	0.0115402	0.130504	0.0884282	0.929536	0.968383
ENSG00000050438.16	4410.52	0.397003	0.157524	2.52027	0.0117265	0.0867207
ENSG00000050555.17	365.65	0.670953	0.373375	1.797	0.0723362	0.23762
ENSG00000050628.20	267.511	0.157785	0.341253	0.46237	0.643816	0.808043
ENSG00000050748.17	3918.99	0.202004	0.0829604	2.43495	0.014894	0.0987617
ENSG00000050767.16	594.857	-0.196806	0.281119	-0.700082	0.483876	0.692949
ENSG00000050820.16	1426.67	-0.152302	0.108968	-1.39768	0.16221	0.375698
ENSG00000051009.10	1714.66	-0.391304	0.184473	-2.1212	0.0339053	0.155806
ENSG00000051108.14	4879.85	-0.79031	0.23568	-3.35332	0.000798496	0.0180036
ENSG00000051128.18	131.214	0.174665	0.241207	0.724129	0.468987	0.681346
ENSG00000051341.13	71.6827	1.74574	0.46813	3.72918	0.000192102	0.00668318
ENSG00000051382.8	2231.3	-0.107268	0.128425	-0.835259	0.403572	0.628486
ENSG00000051523.10	638.078	0.0741117	0.267413	0.277143	0.78167	0.89345
ENSG00000051596.9	1539.96	-0.66095	0.280182	-2.359	0.0183241	0.110503
ENSG00000051620.10	959.782	0.0922089	0.145669	0.633001	0.526733	0.726508
ENSG00000051825.14	1309.12	0.195384	0.138568	1.41002	0.158533	0.371057
ENSG00000052126.14	2745.32	0.395044	0.174586	2.26275	0.0236514	0.126655
ENSG00000052344.15	1648.42	-0.307053	0.836509	-0.367065	0.713571	0.852281
ENSG00000052723.11	6827.24	-0.401082	0.207978	-1.92849	0.0537945	0.201797
ENSG00000052749.13	2386.68	-0.554239	0.198043	-2.79858	0.00513275	0.0543667
ENSG00000052795.12	3326.44	0.0967818	0.148287	0.652666	0.513972	0.71801
ENSG00000052802.12	28453.6	-0.529985	0.284579	-1.86235	0.0625541	0.218927
ENSG00000052841.14	9669.24	-0.196992	0.176607	-1.11542	0.26467	0.499113
ENSG00000052850.5	30.6686	0.0392341	0.382889	0.102469	0.918385	0.964606
ENSG00000053108.16	148.137	0.109145	0.261619	0.41719	0.67654	0.83008
ENSG00000053254.15	5188.93	0.210532	0.109057	1.93048	0.0535472	0.201544
ENSG00000053371.12	929.771	-0.189418	0.157319	-1.20404	0.228575	0.458286
ENSG00000053372.4	1036.53	-0.028193	0.102227	-0.275789	0.78271	0.893627
ENSG00000053438.8	6211.02	0.334584	0.323283	1.03496	0.300688	0.534657
ENSG00000053501.12	557.601	-0.427481	0.129778	-3.29395	0.000987904	0.0203382
ENSG00000053524.12	1113.74	0.0983573	0.192041	0.512167	0.608534	0.78275
ENSG00000053702.14	105.202	0.432529	0.227757	1.89908	0.0575538	0.2096
ENSG00000053747.15	1855.13	-0.695181	0.762889	-0.911248	0.362165	0.593741
ENSG00000053770.11	4833.45	-0.0888961	0.130818	-0.679538	0.496797	0.703341
ENSG00000053900.10	1128.39	0.140179	0.11409	1.22868	0.219193	0.447253
ENSG00000053918.16	214.62	-0.249061	0.529815	-0.47009	0.63829	0.804016
ENSG00000054116.11	2061.36	-0.00464274	0.0883392	-0.0525559	0.958086	0.981781
ENSG00000054118.13	11544.7	-0.164745	0.152574	-1.07977	0.280244	0.515241
ENSG00000054148.17	2093.62	-0.369642	0.111392	-3.31838	0.000905401	0.0193249
ENSG00000054179.11	141.818	-0.262876	0.34477	-0.762469	0.44578	0.664521
ENSG00000054219.10	36.5937	-0.292439	0.677497	-0.431647	0.665998	0.822883
ENSG00000054267.21	3936.47	0.0429035	0.0968617	0.442935	0.657813	0.817078
ENSG00000054277.13	1321.3	-0.730271	0.3491	-2.09187	0.0364503	0.16254
ENSG00000054282.15	1436.62	0.0776634	0.10915	0.711527	0.476758	0.687546
ENSG00000054356.13	3118.73	-0.138746	0.14757	-0.940205	0.347112	0.579996
ENSG00000054392.12	286.197	0.119937	0.158499	0.756704	0.449227	0.667236
ENSG00000054523.17	19300.1	0.356053	0.155024	2.29676	0.0216326	0.120282
ENSG00000054598.7	363.26	1.71424	0.329237	5.20669	1.92241472777688e-07	3.62527891374597e-05
ENSG00000054611.13	519.59	-0.0773934	0.15544	-0.497899	0.618555	0.789687
ENSG00000054654.16	5066.41	0.857322	0.217831	3.93571	8.29509761447406e-05	0.00376979
ENSG00000054690.13	1189.36	0.081025	0.213013	0.380376	0.703666	0.84606
ENSG00000054793.13	11662.2	0.3549	0.183802	1.93088	0.053498	0.201396
ENSG00000054938.15	39.9333	0.178068	0.697654	0.255239	0.798539	0.90233
ENSG00000054965.10	11914.5	-0.00835863	0.151644	-0.0551202	0.956043	0.980602
ENSG00000054967.12	356.721	-0.455926	0.154336	-2.9541	0.00313578	0.0421722
ENSG00000054983.16	2533.91	0.082786	0.119167	0.694706	0.48724	0.695744
ENSG00000055044.10	3252.39	-0.527259	0.196627	-2.68152	0.00732888	0.066003
ENSG00000055070.16	4163.72	-0.0824197	0.103029	-0.799966	0.42373	0.645236
ENSG00000055118.14	1487.51	-0.453886	0.141056	-3.21777	0.00129193	0.0242277
ENSG00000055130.15	3334.47	0.298139	0.111842	2.66572	0.00768241	0.0679
ENSG00000055147.18	1210.95	-0.165855	0.0903911	-1.83486	0.0665257	0.226822
ENSG00000055163.19	5890.86	0.281234	0.167787	1.67614	0.0937113	0.276085
ENSG00000055208.18	4652.87	0.00375672	0.120406	0.0312005	0.97511	0.988661
ENSG00000055211.12	2876.31	-0.210382	0.103303	-2.03655	0.0416956	0.175663
ENSG00000055332.16	4226.22	-0.0628203	0.181022	-0.347032	0.728567	0.860262
ENSG00000055483.19	3792.9	-0.462969	0.248721	-1.8614	0.0626876	0.219108
ENSG00000055609.17	5177.71	0.0569253	0.168103	0.338634	0.734886	0.864833
ENSG00000055732.12	59.0038	0.225789	0.746935	0.302287	0.762433	0.881677
ENSG00000055813.5	114.565	0.77119	0.254231	3.03342	0.00241799	0.03577
ENSG00000055917.15	8328.81	-0.0292777	0.101379	-0.288795	0.772738	0.888174
ENSG00000055950.16	1828.36	-0.137435	0.0938789	-1.46397	0.143203	0.350255
ENSG00000056050.6	1573.04	-0.362882	0.162693	-2.23048	0.0257158	0.132607
ENSG00000056097.15	9486.08	-0.124436	0.121142	-1.02719	0.304333	0.53877
ENSG00000056277.15	655.581	0.0193305	0.146505	0.131945	0.895028	0.953702
ENSG00000056487.15	986.294	0.331093	0.168777	1.96172	0.0497948	0.193819
ENSG00000056558.10	113.884	-0.255866	0.367437	-0.696354	0.486207	0.694808
ENSG00000056586.15	6122.8	-0.0110772	0.120707	-0.0917691	0.926881	0.967644
ENSG00000056736.9	563.232	-0.1388	0.195625	-0.70952	0.478002	0.688347
ENSG00000056972.18	436.297	-0.213521	0.215125	-0.992541	0.320934	0.553875
ENSG00000056998.19	1578.2	-0.0263851	0.293503	-0.0898972	0.928369	0.968044
ENSG00000057019.15	3613.43	0.216397	0.237289	0.911956	0.361792	0.593322
ENSG00000057149.15	21.1	-1.43921	0.724936	-1.9853	0.0471114	0.187983
ENSG00000057252.12	1795.62	-0.293112	0.125524	-2.3351	0.0195384	0.114126
ENSG00000057294.14	616.681	-0.467014	0.309059	-1.51109	0.130767	0.333579
ENSG00000057468.6	16.7787	-0.475358	0.522565	-0.909664	0.363	NA
ENSG00000057593.13	37.9608	0.598927	0.507176	1.18091	0.23764	0.469418
ENSG00000057608.16	15532.8	-0.0628965	0.105087	-0.598518	0.549494	0.742347
ENSG00000057657.15	96.0168	-1.18495	0.600087	-1.97463	0.0483098	0.190314
ENSG00000057663.15	2508.28	-0.463048	0.191584	-2.41694	0.0156515	0.10115
ENSG00000057704.12	433.997	0.0492312	0.187021	0.263239	0.792366	0.898728
ENSG00000057757.9	4553.19	-0.391813	0.166746	-2.34977	0.0187851	0.111801
ENSG00000057935.13	2092.85	0.261769	0.109733	2.38551	0.0170556	0.106127
ENSG00000058056.8	1026.77	0.467588	0.205611	2.27414	0.0229574	0.124592
ENSG00000058063.15	3908.72	-0.123979	0.143922	-0.861434	0.388999	0.616544
ENSG00000058085.14	4458.55	-1.30064	0.903091	-1.44021	0.149808	0.359053
ENSG00000058091.16	2578.58	0.48691	0.21475	2.26733	0.0233701	0.12575
ENSG00000058262.9	21401.1	-0.601758	0.20772	-2.89696	0.00376793	0.0464443
ENSG00000058272.17	4440.18	0.0895463	0.0670748	1.33502	0.181869	0.401989
ENSG00000058335.15	1228.64	0.459153	0.21936	2.09315	0.0363357	0.162208
ENSG00000058404.19	1153.39	0.747851	0.281096	2.66049	0.00780281	0.0686238
ENSG00000058453.16	725.263	0.310274	0.15806	1.96301	0.0496454	0.193575
ENSG00000058600.15	1997.54	-0.26121	0.1251	-2.08802	0.0367963	0.163685
ENSG00000058668.14	9118.2	-0.0286664	0.129073	-0.222095	0.82424	0.916998
ENSG00000058729.10	2201.52	-0.279898	0.167374	-1.67229	0.0944668	0.277258
ENSG00000058799.14	1032.08	0.167401	0.099264	1.68643	0.0917138	0.272683
ENSG00000058804.11	1930.28	-0.191505	0.130403	-1.46857	0.14195	0.348961
ENSG00000058866.14	155.914	0.173809	0.268943	0.646269	0.518105	0.72086
ENSG00000059122.16	1396.14	-0.228651	0.139342	-1.64094	0.100811	0.287001
ENSG00000059145.18	944.206	-0.125138	0.100092	-1.25024	0.211213	0.438192
ENSG00000059377.16	16.667	1.07368	0.664947	1.61469	0.106377	NA
ENSG00000059378.12	159.2	-0.130097	0.366897	-0.354589	0.722898	0.85723
ENSG00000059573.8	7785.44	-0.1657	0.25437	-0.651412	0.51478	0.718544
ENSG00000059588.9	4034.44	0.469483	0.171939	2.73052	0.00632338	0.0607457
ENSG00000059691.11	833.891	-0.258888	0.124071	-2.08661	0.0369235	0.164106
ENSG00000059728.10	4462.86	-0.828432	0.328364	-2.52291	0.011639	0.0864786
ENSG00000059758.7	3805.41	0.0322878	0.113933	0.283392	0.776876	0.89057
ENSG00000059769.19	2073.33	-0.75275	0.319196	-2.35827	0.0183605	0.110591
ENSG00000059804.15	10554.9	-0.431786	0.215618	-2.00255	0.0452255	0.184244
ENSG00000059915.16	4205.2	-0.258496	0.186596	-1.38532	0.165954	0.381044
ENSG00000060069.16	1005.7	-0.347065	0.132706	-2.61529	0.00891515	0.0748465
ENSG00000060138.12	4012.25	-0.0674254	0.212849	-0.316776	0.751414	0.875406
ENSG00000060140.8	100.542	-0.213067	0.293607	-0.725686	0.468031	0.680954
ENSG00000060237.16	12082.5	-0.181669	0.11527	-1.57603	0.115018	0.30854
ENSG00000060339.13	5030.15	-0.0726322	0.143488	-0.506189	0.612724	0.785985
ENSG00000060491.16	1498.82	-0.166545	0.126072	-1.32103	0.186493	0.407875
ENSG00000060558.3	11.9383	-0.488127	0.838442	-0.582184	0.560443	NA
ENSG00000060566.13	115.136	-1.41158	1.08266	-1.30381	0.192297	0.41508
ENSG00000060642.10	365.802	-0.114301	0.0988628	-1.15616	0.247618	0.480518
ENSG00000060656.19	2482.54	0.237128	0.150955	1.57086	0.116215	0.310513
ENSG00000060688.12	1682.72	-0.272661	0.147999	-1.84232	0.0654279	0.224363
ENSG00000060709.15	1528.22	0.227848	0.135517	1.68133	0.0926992	0.274184
ENSG00000060718.21	11669	1.21883	0.310386	3.92683	8.6074134235008e-05	0.00389418
ENSG00000060749.14	3656.74	0.313829	0.140831	2.22841	0.0258531	0.133044
ENSG00000060762.18	2822.06	-0.958146	0.255059	-3.75657	0.000172258	0.00619432
ENSG00000060971.17	1203.46	-0.162857	0.175055	-0.930319	0.352206	0.584971
ENSG00000060982.14	6780.7	0.0728353	0.169219	0.430421	0.666889	0.823585
ENSG00000061273.17	1991.59	0.107419	0.136654	0.786069	0.431827	0.652494
ENSG00000061337.15	1236.48	0.909491	0.235977	3.85415	0.000116131	0.00478281
ENSG00000061455.10	89.7112	-0.292147	0.466852	-0.62578	0.531459	0.729241
ENSG00000061492.11	15.9877	-1.05282	0.446074	-2.36019	0.0182657	NA
ENSG00000061656.9	123.769	0.494996	0.33758	1.46631	0.142564	0.349491
ENSG00000061676.14	15484.6	-0.0658823	0.0891184	-0.739267	0.459745	0.674671
ENSG00000061794.12	2418.03	-0.174749	0.151201	-1.15574	0.247789	0.480738
ENSG00000061918.12	3676.25	0.0290541	0.199197	0.145856	0.884035	0.948833
ENSG00000061936.9	2599.32	0.0231307	0.0982706	0.235378	0.813915	0.911599
ENSG00000061938.17	2296.6	0.100854	0.131328	0.767956	0.442513	0.661606
ENSG00000061987.15	4789.63	-0.217589	0.137882	-1.57808	0.114547	0.307899
ENSG00000062038.13	1429.97	0.349343	0.334828	1.04335	0.296786	0.530477
ENSG00000062096.14	20.8345	-0.51867	0.658309	-0.787881	0.430766	0.651428
ENSG00000062194.15	9887.1	-0.0956607	0.0947958	-1.00912	0.312915	0.545509
ENSG00000062282.14	753.86	-0.0021814	0.667794	-0.00326658	0.997394	0.99878
ENSG00000062370.16	304.606	0.0579036	0.180412	0.320952	0.748247	0.873451
ENSG00000062485.18	10202	0.0489235	0.0733672	0.666831	0.50488	0.710226
ENSG00000062524.15	18.3957	-0.26121	0.509758	-0.51242	0.608357	NA
ENSG00000062598.17	3546.3	-0.0349334	0.103189	-0.338539	0.734957	0.864833
ENSG00000062650.18	4326.89	-0.161494	0.0773534	-2.08774	0.0368217	0.163762
ENSG00000062716.12	5502.6	-0.316373	0.197442	-1.60235	0.109077	0.299981
ENSG00000062725.9	4827.2	0.144234	0.0835175	1.72699	0.0841698	0.259049
ENSG00000062822.13	479.884	-0.377371	0.141043	-2.67558	0.00746008	0.066724
ENSG00000063015.19	1367.37	0.703121	0.228308	3.07971	0.00207203	0.0325335
ENSG00000063046.17	45578.3	-0.0791546	0.148408	-0.533357	0.593787	0.773145
ENSG00000063127.15	156.985	0.364592	0.307764	1.18465	0.236157	0.467495
ENSG00000063169.10	375.065	0.116357	0.148998	0.780931	0.434843	0.654845
ENSG00000063176.15	370.212	-0.132243	0.108147	-1.22281	0.221403	0.4503
ENSG00000063177.12	17350.4	-0.143446	0.180494	-0.794741	0.426764	0.648147
ENSG00000063180.8	1149.72	-0.098575	0.152083	-0.648166	0.516877	0.719925
ENSG00000063241.7	624.358	-0.490024	0.182704	-2.68207	0.00731691	0.0659699
ENSG00000063244.12	5860.39	-0.179416	0.105273	-1.7043	0.0883258	0.267162
ENSG00000063245.14	3207.6	-0.238118	0.166213	-1.43261	0.15197	0.362464
ENSG00000063322.13	2718.48	-0.310975	0.115202	-2.69938	0.00694689	0.0641363
ENSG00000063438.16	479.039	-0.974346	0.188968	-5.15613	2.521074287966e-07	4.46230148969982e-05
ENSG00000063587.13	2228.05	-0.0459786	0.108073	-0.425439	0.670517	0.826113
ENSG00000063601.16	1850.47	0.103132	0.0941186	1.09577	0.273181	0.508041
ENSG00000063660.8	4503.48	-0.0351224	0.128737	-0.272824	0.784989	0.894881
ENSG00000063761.15	257.863	0.492305	0.124045	3.96875	7.22515579149695e-05	0.00343842
ENSG00000063854.12	1260.12	-0.21979	0.0797745	-2.75514	0.00586662	0.0582849
ENSG00000063978.15	4300.82	-0.288911	0.147817	-1.95453	0.0506392	0.195376
ENSG00000064012.21	186.002	-0.0459965	0.456014	-0.100866	0.919657	0.964612
ENSG00000064042.17	4970.85	-0.250012	0.148639	-1.682	0.0925687	0.273879
ENSG00000064102.14	841.694	0.223699	0.141828	1.57726	0.114737	0.308107
ENSG00000064115.10	2668.79	-0.406383	0.160916	-2.52543	0.0115558	0.0862648
ENSG00000064195.7	23.7647	-0.548573	0.57743	-0.950026	0.342099	0.574713
ENSG00000064199.6	318.814	0.47845	0.247479	1.93329	0.0532001	0.200987
ENSG00000064201.15	26.8735	-0.00100852	0.419435	-0.00240447	0.998082	0.999022
ENSG00000064218.4	346.646	1.61526	0.476356	3.39088	0.000696686	0.0164993
ENSG00000064225.12	510.471	0.307194	0.206046	1.4909	0.135988	0.340088
ENSG00000064270.12	126.325	0.267716	0.333553	0.802618	0.422195	0.644354
ENSG00000064300.8	1575.56	-0.0209038	0.29529	-0.0707908	0.943564	0.974672
ENSG00000064309.14	4824.66	0.311582	0.366827	0.849397	0.395661	0.621343
ENSG00000064313.11	1667.21	0.110715	0.116015	0.954318	0.339922	0.572488
ENSG00000064393.15	5512.39	0.347955	0.183576	1.89543	0.058035	0.210277
ENSG00000064419.13	6165.09	-0.250218	0.123825	-2.02074	0.0433067	0.179951
ENSG00000064490.13	814.838	0.139296	0.113681	1.22532	0.220454	0.448962
ENSG00000064545.14	341.502	-0.0962071	0.164195	-0.585932	0.557922	0.74842
ENSG00000064547.13	998.997	0.347215	0.148502	2.33811	0.0193816	0.113651
ENSG00000064601.17	2118.42	-0.479545	0.248621	-1.92882	0.053753	0.201716
ENSG00000064607.16	10294.3	-0.00511704	0.109689	-0.0466505	0.962792	0.983651
ENSG00000064651.13	1583.49	0.614247	0.283952	2.16321	0.0305251	0.146338
ENSG00000064652.10	783.502	0.0753123	0.163421	0.460847	0.644908	0.808811
ENSG00000064655.18	122.729	0.598238	0.267533	2.23613	0.0253431	0.131617
ENSG00000064666.14	3301.07	0.151236	0.136056	1.11157	0.266324	0.500921
ENSG00000064687.12	1315.44	-0.0844875	0.191449	-0.441306	0.658991	0.817682
ENSG00000064692.18	991.903	0.0708236	0.272314	0.260081	0.794801	0.900174
ENSG00000064703.11	1019.59	-0.0602684	0.0857475	-0.702859	0.482143	0.691892
ENSG00000064726.9	4972.94	0.026984	0.125054	0.215778	0.829161	0.919301
ENSG00000064763.10	1067.39	0.3088	0.18189	1.69773	0.089558	0.26909
ENSG00000064787.13	221.734	0.659595	0.868179	0.759746	0.447407	0.665813
ENSG00000064886.13	78.5618	-1.05054	1.00672	-1.04353	0.296705	0.530379
ENSG00000064932.15	785.73	-0.165499	0.143391	-1.15418	0.248426	0.481439
ENSG00000064933.17	1911.84	-0.135297	0.110953	-1.21941	0.222688	0.451734
ENSG00000064961.18	717.509	-0.0443063	0.127212	-0.348287	0.727624	0.859753
ENSG00000064989.12	112.18	0.315161	0.390476	0.80712	0.419597	0.642584
ENSG00000064995.16	2079.87	-0.0995569	0.0882343	-1.12832	0.259183	0.49333
ENSG00000064999.13	2382.24	0.301686	0.11962	2.52203	0.0116679	0.0865891
ENSG00000065000.16	9296.29	-0.234371	0.12798	-1.83131	0.0670538	0.227741
ENSG00000065029.14	1125.29	-0.0965639	0.081573	-1.18377	0.236503	0.467898
ENSG00000065054.13	632.895	0.198187	0.101079	1.96073	0.0499111	0.193917
ENSG00000065057.7	243.791	0.276691	0.144186	1.91898	0.0549866	0.204703
ENSG00000065060.16	3322.74	0.015956	0.0904142	0.176477	0.859919	0.937005
ENSG00000065135.10	10315.3	-0.50193	0.193537	-2.59346	0.00950167	0.0772772
ENSG00000065150.18	11124	0.12085	0.0860857	1.40383	0.16037	0.373274
ENSG00000065154.11	6624.51	-0.436666	0.210648	-2.07297	0.0381751	0.167311
ENSG00000065183.15	3099.33	-0.211641	0.126413	-1.6742	0.0940904	0.276743
ENSG00000065243.19	2989.05	-0.196722	0.108663	-1.81039	0.0702346	0.233706
ENSG00000065268.10	457.343	-0.0839443	0.137978	-0.60839	0.542929	0.736962
ENSG00000065308.4	1878.45	0.386986	0.229368	1.68719	0.0915675	0.272635
ENSG00000065320.8	1230.08	-0.942987	0.443656	-2.12549	0.0335457	0.154777
ENSG00000065328.16	71.2215	1.94221	0.503995	3.85362	0.000116382	0.00478281
ENSG00000065357.19	1379.02	-0.115534	0.211182	-0.547082	0.584323	0.766643
ENSG00000065361.15	1207.94	0.420616	0.871288	0.482753	0.629271	0.797528
ENSG00000065413.19	1152.72	0.615485	0.159281	3.86415	0.000111477	0.00465711
ENSG00000065427.14	8241.64	-0.253558	0.157218	-1.61279	0.106791	0.296727
ENSG00000065457.10	699.132	0.295344	0.16209	1.8221	0.0684401	0.230318
ENSG00000065485.19	1976	-0.00425099	0.228627	-0.0185936	0.985165	0.993353
ENSG00000065491.8	1252.54	-0.0626246	0.0832014	-0.752686	0.451639	0.668694
ENSG00000065518.7	2686.93	-0.268683	0.152066	-1.76689	0.0772474	0.246084
ENSG00000065526.10	6019.38	0.420381	0.206131	2.03939	0.0414113	0.175162
ENSG00000065534.18	330.583	-1.14526	0.445815	-2.56892	0.0102016	0.0802522
ENSG00000065548.17	5055.17	-0.256163	0.139719	-1.83341	0.0667411	0.227138
ENSG00000065559.14	3543.62	0.0983387	0.0733477	1.34072	0.180011	0.399326
ENSG00000065600.12	1288.97	-0.141782	0.109573	-1.29396	0.19568	0.419374
ENSG00000065609.14	4204.8	0.210746	0.164465	1.28141	0.200051	0.42464
ENSG00000065613.13	5108.52	0.310624	0.110331	2.81539	0.00487175	0.0530217
ENSG00000065615.13	522.209	0.14574	0.148644	0.980463	0.326858	0.559781
ENSG00000065618.18	467.012	-0.737025	0.790063	-0.932869	0.350887	0.58379
ENSG00000065621.14	353.965	0.778662	0.203841	3.81995	0.00013348	0.00523966
ENSG00000065665.20	3270.27	-0.103669	0.108347	-0.956829	0.338653	0.571112
ENSG00000065675.14	132.437	-0.0871733	0.2918	-0.298743	0.765136	0.883284
ENSG00000065717.14	678.282	0.33617	0.223833	1.50188	0.133128	0.336708
ENSG00000065802.11	3556.44	-0.331109	0.182832	-1.811	0.0701411	0.233549
ENSG00000065809.13	2521.77	0.433967	0.144682	2.99945	0.00270471	0.0385421
ENSG00000065833.8	846.269	-0.0180415	0.364372	-0.049514	0.96051	0.982517
ENSG00000065882.15	1420.04	0.394184	0.215202	1.83169	0.0669969	0.227625
ENSG00000065883.15	3331.46	-0.311464	0.115253	-2.70244	0.00688324	0.063853
ENSG00000065911.11	4237.83	-0.104434	0.181518	-0.575339	0.565062	0.753353
ENSG00000065923.9	4065.27	-0.227438	0.161718	-1.40639	0.15961	0.372267
ENSG00000065970.8	2314.24	-0.256294	0.10172	-2.5196	0.0117487	0.0867207
ENSG00000065978.18	44404.7	-0.129207	0.142373	-0.907526	0.364129	0.594774
ENSG00000065989.15	1242.69	0.12466	0.121784	1.02361	0.306018	0.539899
ENSG00000066027.11	1556.48	-0.257904	0.196149	-1.31484	0.188565	0.410317
ENSG00000066032.18	3060.75	0.562895	0.168104	3.3485	0.00081251	0.0181963
ENSG00000066044.14	6448.87	-0.162279	0.118528	-1.36912	0.170963	0.38861
ENSG00000066056.13	13.4508	0.0739923	0.486521	0.152085	0.87912	NA
ENSG00000066084.12	5256.55	-0.0474179	0.113573	-0.41751	0.676305	0.829978
ENSG00000066117.14	4007.78	0.24467	0.113998	2.14627	0.0318512	0.150127
ENSG00000066135.12	1612.4	0.170225	0.113004	1.50636	0.131975	0.335008
ENSG00000066136.20	1336.88	0.00262442	0.0898607	0.0292054	0.976701	0.989658
ENSG00000066185.12	75.1711	-0.265074	0.252687	-1.04902	0.294168	0.527921
ENSG00000066230.11	642.986	0.0954345	0.240508	0.396804	0.691512	0.839205
ENSG00000066248.14	783.125	-0.207504	0.232816	-0.891278	0.37278	0.602142
ENSG00000066279.17	599.777	2.36466	0.470636	5.02439	5.05047834063698e-07	7.6051158177144e-05
ENSG00000066322.14	712.133	-0.370386	0.198862	-1.86253	0.0625286	0.218927
ENSG00000066379.14	544.935	-0.373463	0.184637	-2.02269	0.0431052	0.17952
ENSG00000066382.16	1698.48	0.626512	0.216801	2.8898	0.00385491	0.0469429
ENSG00000066405.12	82.8945	3.14304	0.739633	4.24947	2.14281559478426e-05	0.00144126
ENSG00000066422.4	3228.56	-0.488746	0.163513	-2.98903	0.00279865	0.0394077
ENSG00000066427.22	2117.87	-0.345193	0.20492	-1.68453	0.0920802	0.273194
ENSG00000066455.12	6023.97	-0.532173	0.219258	-2.42715	0.0152179	0.0997618
ENSG00000066468.22	2606.08	0.594963	0.320271	1.85769	0.0632135	0.219781
ENSG00000066557.5	2252.58	0.267472	0.108433	2.46669	0.0136367	0.0945571
ENSG00000066583.11	760.665	-0.0916198	0.104832	-0.87397	0.382135	0.610556
ENSG00000066629.16	2410.11	0.229897	0.215545	1.06658	0.28616	0.520004
ENSG00000066651.18	2033.54	-0.3412	0.200798	-1.69922	0.0892776	0.268752
ENSG00000066654.13	4148.33	-0.123922	0.127438	-0.972407	0.330848	0.563636
ENSG00000066697.14	1144.71	-0.0908264	0.109363	-0.830507	0.406252	0.631151
ENSG00000066735.14	692.401	-0.187403	0.121475	-1.54272	0.122898	0.321264
ENSG00000066739.11	2968.41	-0.117869	0.146429	-0.804954	0.420846	0.643521
ENSG00000066777.8	4098.53	0.119268	0.116965	1.01969	0.307876	0.541265
ENSG00000066827.15	213.318	-0.0151561	0.135082	-0.112199	0.910666	0.962182
ENSG00000066855.15	1527.82	-0.126644	0.114162	-1.10934	0.267282	0.501707
ENSG00000066923.17	2302.72	0.483047	0.197277	2.44857	0.0143425	0.0967446
ENSG00000066926.10	947.731	0.14079	0.112477	1.25173	0.21067	0.437515
ENSG00000066933.15	3141.16	0.163316	0.155297	1.05164	0.292965	0.526726
ENSG00000067057.16	2909.95	-0.183275	0.122971	-1.49039	0.136121	0.340269
ENSG00000067064.11	22197.3	-0.673414	0.336759	-1.99969	0.0455335	0.18479
ENSG00000067066.16	273.783	0.246773	0.476163	0.518252	0.604282	0.779816
ENSG00000067082.14	4665.75	-0.25005	0.0876557	-2.85264	0.00433579	0.0499929
ENSG00000067113.16	994.427	-0.285016	0.155255	-1.83579	0.0663888	0.226551
ENSG00000067141.16	6754.05	0.330038	0.155453	2.12307	0.0337479	0.1554
ENSG00000067167.7	8346.34	-0.570091	0.257215	-2.2164	0.0266638	0.135659
ENSG00000067177.14	943.896	-0.236556	0.118892	-1.98967	0.046627	0.186836
ENSG00000067182.7	2097.14	-0.368877	0.170042	-2.16933	0.0300575	0.145026
ENSG00000067191.15	1551.83	0.296912	0.123284	2.40836	0.0160243	0.102509
ENSG00000067208.14	2316.15	-0.12925	0.174484	-0.740755	0.458842	0.673935
ENSG00000067221.13	705.695	-0.0316456	0.130014	-0.243401	0.807695	0.907897
ENSG00000067225.17	18310	-0.122898	0.0700776	-1.75375	0.0794735	0.250135
ENSG00000067248.9	2571.64	-0.249597	0.144352	-1.72908	0.0837941	0.258361
ENSG00000067334.13	3453.18	-0.322415	0.132569	-2.43206	0.0150134	0.0993245
ENSG00000067365.14	1411.86	-0.0460972	0.166536	-0.276801	0.781933	0.893511
ENSG00000067369.13	11664.4	0.021061	0.108376	0.194333	0.845915	0.928769
ENSG00000067445.20	7169.32	0.21591	0.101429	2.12868	0.033281	0.154378
ENSG00000067533.5	1387.99	-0.0010888	0.0815934	-0.0133443	0.989353	0.995173
ENSG00000067560.10	15459.5	-0.169403	0.0972535	-1.74187	0.0815313	0.254118
ENSG00000067596.10	2859.55	-0.199379	0.126437	-1.57691	0.114817	0.308246
ENSG00000067601.7	302.687	-0.557909	0.167727	-3.3263	0.000880085	0.019054
ENSG00000067606.16	2444.85	0.0565339	0.0825302	0.685009	0.493338	0.700583
ENSG00000067704.9	4661.38	0.226045	0.0964499	2.34365	0.0190961	0.112799
ENSG00000067715.13	10271.1	0.381695	0.154029	2.47807	0.0132095	0.0924706
ENSG00000067798.15	2106.66	0.688469	0.14968	4.59959	4.23320157902367e-06	0.000412692
ENSG00000067829.18	1290.61	-0.0733136	0.100501	-0.729482	0.465707	0.679369
ENSG00000067836.12	562.438	0.422062	0.202325	2.08606	0.0369736	0.164201
ENSG00000067840.12	5939.87	0.269754	0.151224	1.78381	0.0744547	0.241419
ENSG00000067842.17	653.726	0.457043	0.167508	2.72849	0.00636243	0.0609307
ENSG00000067900.7	3486.45	-0.00838273	0.0774858	-0.108184	0.91385	0.963209
ENSG00000067955.13	2811.56	0.143088	0.212444	0.673532	0.500609	0.706433
ENSG00000067992.12	323.651	0.164651	0.20014	0.822677	0.410691	0.63502
ENSG00000068001.13	446.922	-0.0684517	0.182001	-0.376106	0.706838	0.84861
ENSG00000068024.16	1343.55	0.180528	0.137534	1.31261	0.189315	0.411194
ENSG00000068028.17	1193.55	-0.712897	0.241629	-2.95038	0.00317385	0.0423724
ENSG00000068078.18	1995.3	-0.157819	0.294468	-0.535946	0.591996	0.771971
ENSG00000068079.7	112.496	-0.291494	0.371591	-0.784449	0.432777	0.653454
ENSG00000068097.14	1610.11	0.0538478	0.109726	0.490747	0.623605	0.793186
ENSG00000068120.14	3221.69	-0.489584	0.173678	-2.81892	0.00481859	0.0526704
ENSG00000068137.14	835.474	-0.310552	0.163287	-1.90188	0.057187	0.209191
ENSG00000068305.17	2921.82	-0.00364852	0.105005	-0.0347461	0.972282	0.987552
ENSG00000068308.13	3646.54	-0.469113	0.170659	-2.74884	0.00598072	0.0590695
ENSG00000068323.16	3324.36	-0.494929	0.150568	-3.28707	0.00101236	0.0205922
ENSG00000068354.15	811.939	-0.121117	0.117145	-1.03391	0.30118	0.535202
ENSG00000068366.19	13188.5	-0.106096	0.182503	-0.581341	0.561011	0.750947
ENSG00000068383.18	2131.83	0.0241454	0.0842765	0.286502	0.774493	0.889258
ENSG00000068394.10	701.082	-0.147089	0.108763	-1.35239	0.176252	0.395289
ENSG00000068400.13	2878.29	0.352073	0.143966	2.44553	0.014464	0.0972847
ENSG00000068438.14	1821.33	-0.535147	0.198054	-2.70203	0.00689177	0.0638779
ENSG00000068489.12	452.37	0.897254	0.288463	3.11046	0.00186795	0.0308188
ENSG00000068615.18	7403.17	0.173895	0.135287	1.28537	0.198662	0.422937
ENSG00000068650.18	3159.06	0.0137175	0.187741	0.0730661	0.941753	0.97384
ENSG00000068654.15	1734.24	0.221752	0.180884	1.22594	0.220223	0.448673
ENSG00000068697.6	14687.3	-0.505769	0.186128	-2.71731	0.00658145	0.0622868
ENSG00000068724.15	989.596	-0.176458	0.106704	-1.65372	0.0981851	0.283593
ENSG00000068745.14	5990.27	0.0176451	0.132285	0.133387	0.893887	0.95307
ENSG00000068784.12	928.324	0.127757	0.124439	1.02666	0.304579	0.539011
ENSG00000068796.16	6001.66	0.0478813	0.126778	0.377679	0.705669	0.847912
ENSG00000068831.18	270.137	0.272727	0.303285	0.899241	0.368524	0.598734
ENSG00000068878.14	4605.02	-0.283464	0.133692	-2.12028	0.0339822	0.156012
ENSG00000068885.14	766.97	-0.124057	0.152953	-0.811077	0.417321	0.640868
ENSG00000068903.19	2674.75	-0.399255	0.0994615	-4.01417	5.96557487259468e-05	0.00299436
ENSG00000068912.13	8339.51	-0.344416	0.190032	-1.81241	0.0699227	0.233245
ENSG00000068971.13	4765.15	-0.165318	0.137952	-1.19838	0.230771	0.461084
ENSG00000068976.13	125.376	-0.114363	0.37394	-0.305832	0.759732	0.879966
ENSG00000069011.15	25.7394	0.180934	0.63707	0.284009	0.776404	0.890318
ENSG00000069020.18	966.693	-0.0889414	0.205942	-0.431877	0.665831	0.822828
ENSG00000069188.16	3024.26	-0.0366311	0.162647	-0.225219	0.821809	0.915776
ENSG00000069248.11	4232.4	0.00682075	0.0811477	0.0840535	0.933014	0.96929
ENSG00000069275.12	33394.6	0.0332036	0.120744	0.274991	0.783323	0.893999
ENSG00000069329.16	10191	-0.267584	0.105051	-2.54719	0.0108593	0.0833471
ENSG00000069345.11	6154.53	-0.224618	0.128568	-1.74708	0.0806239	0.252456
ENSG00000069399.14	199.83	-0.410426	0.204424	-2.00771	0.0446736	0.182834
ENSG00000069424.14	1145.34	0.13183	0.134122	0.982906	0.325654	0.558535
ENSG00000069431.11	737.846	-1.0441	0.415607	-2.51224	0.0119969	0.0877396
ENSG00000069482.6	17.5459	0.0925468	0.533404	0.173502	0.862257	NA
ENSG00000069493.14	117.135	0.30022	0.23073	1.30117	0.1932	0.41621
ENSG00000069509.5	810.539	0.061821	0.103337	0.598246	0.549676	0.742452
ENSG00000069535.13	361.659	-0.1588	0.645766	-0.245909	0.805752	0.906724
ENSG00000069667.15	1609.52	-0.250874	0.172777	-1.45201	0.146499	0.354996
ENSG00000069696.6	129.014	-0.774408	0.27534	-2.81255	0.00491496	0.053188
ENSG00000069702.10	1340.72	0.446526	0.338633	1.31861	0.187299	0.408706
ENSG00000069764.9	23.1531	-0.0503929	0.414058	-0.121705	0.903133	0.958169
ENSG00000069812.11	211.57	-0.937981	0.356473	-2.63128	0.00850633	0.0726675
ENSG00000069849.10	4544.9	0.0704116	0.13542	0.519951	0.603098	0.778886
ENSG00000069869.15	1357.94	-0.155065	0.328271	-0.472368	0.636664	0.803298
ENSG00000069943.9	555.338	-0.270429	0.190565	-1.41909	0.155871	0.367417
ENSG00000069956.11	11428.4	-0.148353	0.137446	-1.07935	0.28043	0.515353
ENSG00000069966.18	2815.88	0.0794898	0.0834291	0.952783	0.3407	0.573269
ENSG00000069974.15	770.162	-0.412347	0.257429	-1.60179	0.109202	0.300202
ENSG00000069998.12	943.206	0.118326	0.0806532	1.46709	0.142351	0.349404
ENSG00000070010.18	3789.94	-0.493451	0.195224	-2.52762	0.0114839	0.0860236
ENSG00000070018.8	5465.61	0.178876	0.142231	1.25764	0.20852	0.435562
ENSG00000070019.4	462.4	0.287521	1.08159	0.265833	0.790368	0.897319
ENSG00000070031.3	12.8715	-0.566899	0.559891	-1.01252	0.311291	NA
ENSG00000070047.11	1352.01	-0.144745	0.129257	-1.11982	0.262789	0.49714
ENSG00000070061.14	8259.08	-0.428474	0.146776	-2.91924	0.00350883	0.0443616
ENSG00000070081.16	5526.58	-0.214724	0.142344	-1.50849	0.13143	0.334425
ENSG00000070087.13	14357.9	-0.123302	0.110373	-1.11714	0.263933	0.49833
ENSG00000070159.13	954.27	-0.151716	0.203222	-0.746552	0.455334	0.671332
ENSG00000070182.20	381.969	0.330132	0.282931	1.16683	0.24328	0.475668
ENSG00000070190.12	101.539	-0.980088	0.691211	-1.41793	0.156212	0.36767
ENSG00000070193.4	159.723	1.07339	0.849284	1.26388	0.206275	0.43235
ENSG00000070214.15	3887.8	-0.218912	0.201223	-1.08791	0.276637	0.511686
ENSG00000070269.13	1121.16	0.16648	0.0837852	1.98699	0.046924	0.187619
ENSG00000070366.13	2583.26	-0.0613537	0.142954	-0.429186	0.667788	0.824187
ENSG00000070367.15	7468.8	-0.145617	0.129333	-1.1259	0.260206	0.494391
ENSG00000070371.15	658.727	0.15736	0.166956	0.942523	0.345925	0.579067
ENSG00000070404.9	2408.05	-0.958186	0.279426	-3.42912	0.000605537	0.0151783
ENSG00000070413.19	3209.95	-0.22041	0.0882521	-2.49751	0.012507	0.0895956
ENSG00000070423.17	875.15	-0.339569	0.15823	-2.14604	0.0318699	0.150136
ENSG00000070444.14	3028.92	-0.386984	0.165819	-2.33377	0.0196076	0.114404
ENSG00000070476.14	1492.75	-0.288196	0.212405	-1.35682	0.174838	0.394088
ENSG00000070495.14	6076.15	-0.808914	0.303593	-2.66447	0.00771097	0.0680035
ENSG00000070501.11	1330.78	0.232176	0.0917628	2.53018	0.0114005	0.0856249
ENSG00000070526.14	212.172	0.90347	1.19548	0.755737	0.449807	0.667486
ENSG00000070540.12	2525.39	-0.302894	0.197914	-1.53043	0.125909	0.325913
ENSG00000070601.9	91.8469	0.552208	0.34128	1.61805	0.105652	0.294908
ENSG00000070610.14	3011.49	0.179157	0.0949134	1.88758	0.0590823	0.212406
ENSG00000070614.14	2891.69	0.329461	0.224859	1.46519	0.14287	0.349944
ENSG00000070669.16	226.472	0.0827203	0.232107	0.356389	0.721549	0.856537
ENSG00000070718.11	2665.14	0.0850541	0.130418	0.652164	0.514295	0.718361
ENSG00000070729.13	375.947	0.983086	0.168207	5.8445	5.08084084781307e-09	1.79861766012583e-06
ENSG00000070731.10	15.4509	0.016411	0.469473	0.0349563	0.972115	NA
ENSG00000070748.18	159.442	0.335456	0.332432	1.0091	0.312928	0.545509
ENSG00000070756.15	39179.7	0.157604	0.136603	1.15374	0.248608	0.481607
ENSG00000070759.16	197.505	-0.33226	0.313324	-1.06043	0.288947	0.523094
ENSG00000070761.7	2233.19	-0.541936	0.207873	-2.60705	0.00913252	0.0757402
ENSG00000070770.8	4197.95	0.173216	0.0867157	1.99751	0.0457693	0.185374
ENSG00000070778.12	854.097	0.413351	0.19117	2.16222	0.0306016	0.146543
ENSG00000070785.16	1119.88	-0.207448	0.115095	-1.80241	0.0714805	0.236139
ENSG00000070808.15	1050.42	0.895417	0.200088	4.47511	7.63714055249559e-06	0.00065559
ENSG00000070814.18	1485.6	0.330313	0.114792	2.87749	0.00400856	0.0480314
ENSG00000070831.15	18093.3	-0.134799	0.0993611	-1.35666	0.17489	0.394105
ENSG00000070882.12	743.456	-0.11895	0.30079	-0.395459	0.692504	0.839836
ENSG00000070886.11	208.298	0.268496	0.220907	1.21542	0.224204	0.453852
ENSG00000070950.9	832.395	-0.260971	0.123302	-2.11652	0.0343002	0.156977
ENSG00000070961.15	4209.81	0.245451	0.107789	2.27713	0.0227783	0.123854
ENSG00000071051.13	2004.93	0.0762789	0.102509	0.744123	0.456802	0.672407
ENSG00000071054.16	13265.2	0.273342	0.182407	1.49853	0.133996	0.337719
ENSG00000071073.12	4137.64	-0.0785148	0.149446	-0.525372	0.599325	0.776647
ENSG00000071082.10	22947.4	0.000165525	0.159428	0.00103825	0.999172	0.999558
ENSG00000071127.16	4291.51	0.103594	0.190231	0.544567	0.586051	0.76763
ENSG00000071189.21	3797.84	-0.0861449	0.129228	-0.666611	0.505021	0.710374
ENSG00000071205.11	256.151	0.475776	0.275898	1.72447	0.0846238	0.25986
ENSG00000071242.11	3333.68	0.133957	0.112748	1.18811	0.234791	0.465705
ENSG00000071243.15	593.023	0.00556785	0.117847	0.0472464	0.962317	0.983467
ENSG00000071246.10	4184.81	0.372356	0.129982	2.86468	0.00417431	0.0489136
ENSG00000071282.11	625.609	-0.387613	0.235182	-1.64814	0.0993232	0.285085
ENSG00000071462.11	2786.91	-0.166052	0.114726	-1.44738	0.14779	0.356615
ENSG00000071537.13	9154.83	-0.115425	0.0877863	-1.31484	0.188564	0.410317
ENSG00000071539.13	291.399	0.0252712	0.198042	0.127605	0.898462	0.955474
ENSG00000071553.16	7227.03	-0.507497	0.171123	-2.96569	0.00302004	0.0412025
ENSG00000071564.14	3022.16	0.257004	0.124533	2.06374	0.0390428	0.16964
ENSG00000071575.11	7223.2	0.151932	0.118537	1.28173	0.199939	0.424496
ENSG00000071626.16	2405.11	0.101769	0.070929	1.4348	0.151344	0.361398
ENSG00000071655.17	580.531	0.0997545	0.164995	0.604591	0.545451	0.73931
ENSG00000071794.15	6219.58	-0.00310028	0.0991618	-0.0312649	0.975058	0.988661
ENSG00000071859.14	2699.5	-0.163804	0.120735	-1.35673	0.174868	0.394105
ENSG00000071889.16	1171.21	-0.23971	0.120721	-1.98566	0.0470715	0.187932
ENSG00000071894.16	3253.16	0.0601402	0.0948556	0.634018	0.526069	0.72641
ENSG00000071909.18	58.7922	0.272202	0.389584	0.698699	0.48474	0.693477
ENSG00000071967.11	4209.99	0.161091	0.118392	1.36065	0.173624	0.392361
ENSG00000071991.8	12.1085	-0.619818	1.31632	-0.470872	0.637732	NA
ENSG00000071994.10	2164.79	0.166138	0.0782641	2.12279	0.0337715	0.155447
ENSG00000072041.16	4277.29	-0.20562	0.170034	-1.20929	0.226553	0.456175
ENSG00000072042.12	4821.64	-0.416381	0.174724	-2.38307	0.017169	0.106401
ENSG00000072062.13	5890.34	-0.276352	0.153358	-1.80201	0.0715437	0.236266
ENSG00000072071.16	5566.55	0.270071	0.144424	1.86999	0.0614856	0.216959
ENSG00000072110.13	3321.68	-0.171296	0.199997	-0.856489	0.391727	0.618197
ENSG00000072121.15	1010.38	-0.15	0.119312	-1.25721	0.208676	0.435698
ENSG00000072133.10	859.895	0.506883	0.1918	2.64277	0.00822305	0.0711512
ENSG00000072134.15	2953.07	0.0742487	0.100352	0.739886	0.459369	0.674414
ENSG00000072135.12	1043.24	0.139147	0.113575	1.22515	0.220518	0.449001
ENSG00000072163.19	99.4145	-0.619787	0.365471	-1.69586	0.0899126	0.269671
ENSG00000072182.12	263.596	0.0167345	0.152018	0.110083	0.912344	0.962555
ENSG00000072195.14	3046.81	0.263571	0.178885	1.47341	0.14064	0.347009
ENSG00000072201.13	2452.43	-0.138896	0.121686	-1.14143	0.25369	0.487566
ENSG00000072210.18	3205.09	-0.0535885	0.124062	-0.43195	0.665778	0.822828
ENSG00000072274.12	7502.68	-0.318731	0.22683	-1.40515	0.159975	0.372703
ENSG00000072310.16	1082.03	-0.240931	0.11439	-2.10622	0.035185	0.159494
ENSG00000072315.3	42.3342	0.136563	0.490431	0.278456	0.780663	0.892982
ENSG00000072364.12	17643.8	-0.237271	0.146713	-1.61724	0.105826	0.295224
ENSG00000072401.14	1454.46	0.262495	0.19486	1.3471	0.177948	0.396941
ENSG00000072415.8	3015.34	-0.321155	0.154747	-2.07535	0.0379542	0.166596
ENSG00000072422.16	1751.5	0.131751	0.281846	0.467458	0.640172	0.805575
ENSG00000072501.17	5030.41	0.119118	0.137325	0.867416	0.385714	0.614286
ENSG00000072506.12	346.858	0.141855	0.210214	0.674814	0.499794	0.705599
ENSG00000072518.20	1646.29	-0.0280883	0.124281	-0.226006	0.821196	0.915575
ENSG00000072571.19	330.594	0.273359	0.257364	1.06215	0.288169	0.522245
ENSG00000072609.17	1569.78	-0.0790353	0.0900985	-0.877209	0.380373	0.609527
ENSG00000072657.8	134.669	0.102352	0.36526	0.280217	0.779311	0.892195
ENSG00000072682.18	4918.11	-0.31675	0.186286	-1.70034	0.0890666	0.268357
ENSG00000072736.18	1212.08	-0.119185	0.119318	-0.998883	0.317851	0.550666
ENSG00000072756.16	1692.67	0.13237	0.0743571	1.78019	0.0750446	0.242668
ENSG00000072778.19	7768.09	-0.0906919	0.160847	-0.563841	0.572862	0.759634
ENSG00000072786.12	529.724	0.135749	0.221795	0.612045	0.540508	0.735178
ENSG00000072803.17	7759.18	-0.282766	0.118968	-2.37684	0.0174618	0.107193
ENSG00000072818.11	256.545	-0.0292778	0.155758	-0.187969	0.850901	0.931596
ENSG00000072832.14	21059.9	0.413575	0.148325	2.7883	0.00529854	0.0555686
ENSG00000072840.12	747.296	0.0574681	0.324774	0.176948	0.859549	0.93686
ENSG00000072849.10	2628.27	-0.499279	0.189056	-2.6409	0.00826851	0.0714527
ENSG00000072858.10	203.65	0.276825	0.261561	1.05835	0.289894	0.524059
ENSG00000072864.14	860.292	0.00203267	0.105377	0.0192894	0.98461	0.993274
ENSG00000072952.18	248.582	0.396917	0.231867	1.71183	0.0869282	0.264474
ENSG00000072954.6	454.208	-0.229868	0.193839	-1.18587	0.235673	0.466963
ENSG00000072958.8	3322.37	-0.136091	0.108911	-1.24957	0.211458	0.438521
ENSG00000073008.14	1380.3	-0.164851	0.144522	-1.14066	0.254012	0.487814
ENSG00000073050.11	949.833	0.152619	0.115841	1.31749	0.187675	0.409174
ENSG00000073060.15	1610.43	-0.0634665	0.237882	-0.266799	0.789624	0.896934
ENSG00000073067.13	193.052	-1.70522	1.15775	-1.47288	0.140785	0.347323
ENSG00000073111.13	791.575	-0.446144	0.264821	-1.6847	0.0920457	0.273172
ENSG00000073146.15	27.7459	0.611324	0.512435	1.19298	0.232878	0.463398
ENSG00000073150.13	515.749	-0.21336	0.182565	-1.16868	0.242533	0.474623
ENSG00000073169.13	562.836	-0.00309443	0.131813	-0.0234759	0.981271	0.99169
ENSG00000073282.12	67.7684	-0.123642	0.63744	-0.193967	0.846202	0.929031
ENSG00000073331.17	461.942	0.386553	0.280638	1.37741	0.168386	0.384658
ENSG00000073350.13	301.011	0.377011	0.562756	0.669938	0.502898	0.7086
ENSG00000073417.14	961.335	0.135275	0.176747	0.76536	0.444057	0.662835
ENSG00000073464.11	4691.66	0.247507	0.137378	1.80165	0.0715999	0.236336
ENSG00000073536.17	1096.05	-0.184895	0.133135	-1.38877	0.164901	0.379621
ENSG00000073578.16	6826.69	-0.428919	0.181961	-2.3572	0.0184131	0.110732
ENSG00000073584.19	622.822	0.230144	0.105913	2.17296	0.0297834	0.144321
ENSG00000073598.5	279.376	-0.324176	0.173684	-1.86647	0.0619756	0.217941
ENSG00000073605.18	3930.21	-0.374259	0.222651	-1.68092	0.0927785	0.274298
ENSG00000073614.12	3161.7	-0.000992478	0.13712	-0.00723805	0.994225	0.997587
ENSG00000073670.13	858.574	0.677029	0.200756	3.3724	0.000745169	0.0172629
ENSG00000073711.10	2246.47	0.451272	0.169047	2.6695	0.00759638	0.0674944
ENSG00000073712.14	3142.82	0.0941312	0.154082	0.610917	0.541255	0.7355
ENSG00000073737.16	26.7996	-0.438826	0.950945	-0.461463	0.644466	0.808578
ENSG00000073756.11	305.212	-1.08507	0.724525	-1.49763	0.134229	0.337968
ENSG00000073792.15	6046.33	0.287419	0.125814	2.28447	0.022344	0.122549
ENSG00000073803.13	2542.21	-0.125307	0.0935747	-1.33911	0.180534	0.400002
ENSG00000073849.14	1491.07	0.591976	0.154749	3.8254	0.00013056	0.00514541
ENSG00000073861.2	10.1655	-1.52958	0.556821	-2.74699	0.0060145	NA
ENSG00000073905.8	13.3425	0.239526	0.428406	0.559109	0.576087	NA
ENSG00000073910.21	2316.73	0.206858	0.166138	1.2451	0.213094	0.440781
ENSG00000073921.17	8501.45	-0.0512138	0.0876642	-0.584204	0.559083	0.749033
ENSG00000073969.18	4692.01	0.0245674	0.108922	0.225551	0.821551	0.915749
ENSG00000074047.21	364.825	0.539367	0.209938	2.56917	0.0101943	0.0802264
ENSG00000074054.18	6742.88	0.211216	0.107704	1.96109	0.0498689	0.193917
ENSG00000074071.14	1140.58	-0.413291	0.195698	-2.11188	0.034697	0.15829
ENSG00000074181.8	2016.61	0.466549	0.189619	2.46046	0.013876	0.0953971
ENSG00000074201.8	3981.84	-0.0554887	0.104205	-0.532493	0.594384	0.773559
ENSG00000074211.13	3136.13	0.19574	0.145612	1.34426	0.178866	0.397966
ENSG00000074219.13	634.731	0.823117	0.339851	2.42199	0.0154357	0.100439
ENSG00000074266.19	1258.48	-0.148282	0.10528	-1.40845	0.158996	0.371452
ENSG00000074276.10	711.323	-0.366666	0.437187	-0.838692	0.401642	0.626592
ENSG00000074317.10	698.809	-0.0131713	0.209331	-0.0629211	0.949829	0.97769
ENSG00000074319.12	3490.15	-0.112989	0.105512	-1.07086	0.284231	0.518462
ENSG00000074356.16	3835.41	0.26734	0.0951562	2.80948	0.00496215	0.0534341
ENSG00000074370.17	334.924	0.201998	0.740961	0.272616	0.785149	0.894881
ENSG00000074410.13	3449.36	-0.872514	0.274459	-3.17903	0.00147768	0.0262702
ENSG00000074416.13	938.895	-0.492821	0.264346	-1.8643	0.0622795	0.218629
ENSG00000074527.11	602.66	0.965889	0.337967	2.85794	0.00426405	0.0495852
ENSG00000074582.13	908.149	-0.128047	0.0805771	-1.58912	0.112032	0.303867
ENSG00000074590.13	1795.48	0.338581	0.188067	1.80032	0.0718109	0.236583
ENSG00000074603.18	3643.24	-0.13936	0.105771	-1.31756	0.18765	0.409163
ENSG00000074621.13	475.363	0.109622	0.15937	0.687846	0.49155	0.699099
ENSG00000074657.13	7697.21	0.440967	0.151532	2.91007	0.00361352	0.0452348
ENSG00000074660.15	104.995	0.292063	0.215344	1.35626	0.175016	0.394137
ENSG00000074695.5	16506.4	-0.245279	0.236627	-1.03657	0.299938	0.533934
ENSG00000074696.12	10076.8	0.0724546	0.101896	0.711067	0.477043	0.687702
ENSG00000074706.13	254.917	1.37074	0.270264	5.07185	3.93974355796482e-07	6.25953901674127e-05
ENSG00000074755.14	4331.39	-0.327486	0.194398	-1.68462	0.0920628	0.273183
ENSG00000074800.14	14250.3	-0.126166	0.114974	-1.09735	0.272488	0.507454
ENSG00000074842.7	2325.76	-0.442726	0.21693	-2.04088	0.0412631	0.174952
ENSG00000074855.10	1872.18	0.000629564	0.120036	0.0052448	0.995815	0.998239
ENSG00000074935.13	1635.17	-0.0348363	0.142324	-0.244767	0.806637	0.907199
ENSG00000074964.16	1096.35	0.203589	0.200381	1.01601	0.309626	0.542774
ENSG00000075035.9	321.77	0.962929	0.350909	2.7441	0.00606768	0.0594878
ENSG00000075043.18	4656.48	0.501113	0.174822	2.86642	0.00415143	0.0487871
ENSG00000075073.14	17.2481	-0.521557	0.438723	-1.18881	0.234515	NA
ENSG00000075089.9	2693.77	-0.204926	0.142753	-1.43553	0.151135	0.361131
ENSG00000075131.9	347.039	-0.261422	0.126191	-2.07163	0.0382997	0.167529
ENSG00000075142.13	3383.45	-0.204942	0.143802	-1.42517	0.154107	0.365059
ENSG00000075151.20	6831.48	0.286452	0.132229	2.16632	0.0302866	0.145644
ENSG00000075188.8	681.62	-0.0882463	0.126298	-0.698713	0.484731	0.693477
ENSG00000075213.10	1805.18	0.414737	0.329964	1.25692	0.208784	0.435706
ENSG00000075218.18	240.862	1.52629	0.383701	3.97782	6.9551283222902e-05	0.00336548
ENSG00000075223.13	2324.41	0.37463	0.263707	1.42063	0.155425	0.366983
ENSG00000075234.16	449.847	-0.167241	0.221843	-0.753871	0.450927	0.668194
ENSG00000075239.13	1875.19	-0.298488	0.0993322	-3.00495	0.00265624	0.0381207
ENSG00000075240.16	1632.73	0.136688	0.0859639	1.59006	0.111821	0.303862
ENSG00000075275.16	2128.48	-0.12101	0.186145	-0.650083	0.515639	0.71896
ENSG00000075290.7	153.084	2.01603	0.424645	4.74758	2.05864757434865e-06	0.000232064
ENSG00000075292.18	7004.19	0.368958	0.131411	2.80767	0.00499014	0.0536732
ENSG00000075303.12	1530.98	-0.18059	0.181617	-0.994343	0.320056	0.553155
ENSG00000075336.11	1602.56	-0.602266	0.163957	-3.67331	0.000239426	0.00777963
ENSG00000075340.22	9354.28	0.429939	0.140152	3.06767	0.00215738	0.0334344
ENSG00000075391.16	3876.74	0.350832	0.140318	2.50026	0.0124101	0.089232
ENSG00000075399.13	567.252	0.196749	0.220378	0.89278	0.371975	0.601516
ENSG00000075407.18	462.536	0.526448	0.338592	1.55481	0.11999	0.317114
ENSG00000075413.17	5997.63	-0.0912287	0.0736195	-1.23919	0.215275	0.443162
ENSG00000075415.12	16522	-0.0784772	0.15287	-0.513358	0.607701	0.782155
ENSG00000075420.12	4005.23	-0.0797602	0.151439	-0.526681	0.598415	0.776041
ENSG00000075426.11	3498.44	-0.259289	0.18952	-1.36814	0.17127	0.388869
ENSG00000075429.8	106.281	0.0105749	0.449519	0.023525	0.981231	0.99169
ENSG00000075461.5	3922.38	0.353109	0.187136	1.88692	0.0591716	0.212525
ENSG00000075539.14	2908.5	0.118494	0.168857	0.701742	0.48284	0.692269
ENSG00000075568.16	4256.65	0.32362	0.146752	2.20521	0.0274391	0.138237
ENSG00000075618.17	9516.83	-0.217909	0.137579	-1.58389	0.113219	0.305848
ENSG00000075624.14	45076.7	0.146588	0.177487	0.825911	0.408854	0.63329
ENSG00000075643.5	141.036	-0.238325	0.2779	-0.857593	0.391117	0.6181
ENSG00000075651.15	803.483	0.0872208	0.348683	0.250143	0.802477	0.904905
ENSG00000075673.11	22.561	0.313441	0.424296	0.738731	0.460071	0.674895
ENSG00000075702.17	181.329	-0.457885	0.313473	-1.46068	0.144102	0.351681
ENSG00000075711.20	2892.2	0.0507626	0.140623	0.360983	0.718112	0.854711
ENSG00000075785.12	13033	-0.416673	0.119164	-3.49663	0.000471178	0.0126935
ENSG00000075790.10	1828.95	-0.167341	0.163333	-1.02454	0.305582	0.539656
ENSG00000075826.16	1069.1	0.201756	0.14156	1.42523	0.15409	0.365059
ENSG00000075856.11	3771.85	-0.128082	0.119115	-1.07529	0.282247	0.516804
ENSG00000075886.10	16.5824	-0.4114	0.581641	-0.707309	0.479374	NA
ENSG00000075891.21	21.4311	0.0389429	0.406617	0.0957729	0.923701	0.966674
ENSG00000075914.12	905.02	0.0728004	0.126096	0.577341	0.563709	0.752582
ENSG00000075945.12	6769.31	-0.0974315	0.137879	-0.706647	0.479786	0.689588
ENSG00000075975.15	3748.37	-0.510431	0.169665	-3.00847	0.00262565	0.0377891
ENSG00000076003.4	2727.13	-0.320491	0.157358	-2.0367	0.0416802	0.175663
ENSG00000076043.9	1362.38	-0.33787	0.172308	-1.96084	0.0498973	0.193917
ENSG00000076053.10	1766.22	-0.348697	0.20126	-1.73257	0.0831724	0.257408
ENSG00000076067.12	1994.01	0.11263	0.168142	0.669852	0.502952	0.7086
ENSG00000076108.11	10276	-0.255453	0.219674	-1.16287	0.244882	0.477733
ENSG00000076201.14	3169.06	-0.363994	0.193953	-1.87671	0.0605572	0.215217
ENSG00000076242.14	2166.83	-0.191191	0.102719	-1.86131	0.0627009	0.219112
ENSG00000076248.10	2006.48	-0.169734	0.108248	-1.56801	0.11688	0.311668
ENSG00000076258.9	40.2424	-0.219325	0.475506	-0.461245	0.644623	0.808704
ENSG00000076321.10	1420.35	0.00860212	0.0866659	0.0992561	0.920935	0.965082
ENSG00000076344.15	723.544	-0.201647	0.23378	-0.862552	0.388384	0.616101
ENSG00000076351.12	2471.58	-0.364737	0.154743	-2.35704	0.0184211	0.110732
ENSG00000076356.6	1895.43	0.695608	0.265714	2.61788	0.00884779	0.074503
ENSG00000076382.16	568.004	0.642195	0.226816	2.83135	0.00463515	0.0517015
ENSG00000076513.16	2262.62	0.126265	0.0907188	1.39183	0.163974	0.378255
ENSG00000076554.15	2017.54	-0.152922	0.282956	-0.540443	0.588891	0.769522
ENSG00000076555.15	583.376	-0.104452	0.176904	-0.590443	0.554893	0.746293
ENSG00000076604.14	1881.95	-0.112801	0.122492	-0.920884	0.357111	0.588688
ENSG00000076641.4	2908.8	-0.174312	0.166451	-1.04723	0.294994	0.52873
ENSG00000076650.6	988.526	-0.161276	0.126041	-1.27955	0.200702	0.425618
ENSG00000076662.9	278.421	-0.460233	0.185669	-2.47878	0.0131832	0.0923645
ENSG00000076685.18	4017.34	0.173632	0.083292	2.08462	0.037104	0.164582
ENSG00000076706.16	3294.72	-0.307649	0.112343	-2.73847	0.00617258	0.0599175
ENSG00000076716.8	4948.97	1.18022	0.15601	7.56506	3.87693264515258e-14	4.07897119311037e-11
ENSG00000076770.14	399.928	-0.582961	0.693998	-0.840004	0.400906	0.625928
ENSG00000076826.9	1498.47	0.11007	0.0864068	1.27386	0.202714	0.428087
ENSG00000076864.19	1958.05	-0.256032	0.113703	-2.25177	0.0243369	0.128633
ENSG00000076924.11	2666.4	-0.458593	0.200975	-2.28184	0.0224987	0.122965
ENSG00000076928.17	1182.45	-0.127026	0.106502	-1.19271	0.232981	0.463398
ENSG00000076944.15	304.14	-0.413082	0.32885	-1.25614	0.209064	0.436065
ENSG00000076984.17	1337.92	-0.169963	0.123672	-1.37431	0.169346	0.38624
ENSG00000077009.13	77.5245	-1.20078	0.752898	-1.59488	0.110739	0.302695
ENSG00000077044.10	3149.19	0.132609	0.192132	0.690201	0.490068	0.697805
ENSG00000077063.10	679.379	0.730276	0.164348	4.44347	8.85200599189257e-06	0.000735044
ENSG00000077080.9	594.774	0.495088	0.218047	2.27056	0.0231738	0.125094
ENSG00000077092.18	276.827	-0.750759	0.320811	-2.34019	0.019274	0.113352
ENSG00000077097.15	17281.6	0.388198	0.125364	3.09656	0.00195779	0.0316287
ENSG00000077147.14	23040.1	-0.403621	0.216514	-1.86418	0.0622959	0.218648
ENSG00000077150.18	1081.3	-0.528247	0.221479	-2.38509	0.0170749	0.106127
ENSG00000077152.10	696.214	0.126076	0.263616	0.478257	0.632468	0.799756
ENSG00000077157.21	2690.4	0.126442	0.126632	0.998494	0.31804	0.55085
ENSG00000077232.17	10672.5	-0.259112	0.124566	-2.08012	0.0375147	0.165404
ENSG00000077235.17	6082.69	-0.173346	0.16166	-1.07228	0.283592	0.51789
ENSG00000077238.13	675.893	-0.233745	0.391952	-0.59636	0.550935	0.743273
ENSG00000077254.14	5631.86	0.204933	0.09437	2.17159	0.0298866	0.144547
ENSG00000077264.14	13032.7	0.363679	0.180287	2.01722	0.0436726	0.180745
ENSG00000077274.8	291.765	0.088811	0.350337	0.253502	0.79988	0.90329
ENSG00000077279.18	55583.1	0.408123	0.183107	2.22887	0.0258224	0.132919
ENSG00000077312.8	1472.81	0.149946	0.107116	1.39984	0.16156	0.374914
ENSG00000077327.15	117.266	1.44701	0.475294	3.04444	0.00233111	0.035
ENSG00000077348.8	337.933	-0.516249	0.298582	-1.729	0.0838092	0.258361
ENSG00000077380.15	9917.7	-0.0135345	0.0877637	-0.154216	0.87744	0.945668
ENSG00000077454.15	282.105	0.0244177	0.267371	0.0913253	0.927234	0.967811
ENSG00000077458.12	2096.48	-0.306265	0.209335	-1.46304	0.143458	0.350534
ENSG00000077463.14	453.442	-0.338697	0.149534	-2.26502	0.0235113	0.126258
ENSG00000077498.8	374.474	-0.633116	0.990284	-0.639328	0.522609	0.724011
ENSG00000077514.8	1803.09	-0.489568	0.166514	-2.9401	0.00328111	0.0429179
ENSG00000077522.12	427.512	0.0443015	0.245779	0.180249	0.856957	0.935431
ENSG00000077549.17	5889.08	0.0206657	0.0567348	0.364251	0.715671	0.853425
ENSG00000077585.13	1423.05	-0.428899	0.115738	-3.70579	0.000210734	0.00705347
ENSG00000077616.10	755.232	-0.267245	0.163132	-1.63821	0.101377	0.288071
ENSG00000077684.15	2147.12	0.150582	0.114063	1.32017	0.186777	0.408265
ENSG00000077713.18	286.388	-0.407325	0.202548	-2.01101	0.0443248	0.18207
ENSG00000077721.15	4058.53	-0.137402	0.0917814	-1.49705	0.134379	0.338134
ENSG00000077782.19	4420.37	0.06459	0.140051	0.46119	0.644662	0.808704
ENSG00000077942.18	3904.12	0.577424	0.208919	2.76386	0.00571218	0.0573864
ENSG00000077943.7	74.1552	0.146524	0.424875	0.344865	0.730196	0.861632
ENSG00000078018.19	45463.3	0.46667	0.181897	2.56557	0.0103006	0.0806854
ENSG00000078043.15	2076.86	0.082835	0.0785147	1.05503	0.291414	0.525306
ENSG00000078053.16	2393.05	0.33088	0.16845	1.96427	0.0494991	0.193265
ENSG00000078061.12	968.438	-0.194915	0.105001	-1.85631	0.0634097	0.220107
ENSG00000078070.12	639.11	0.319044	0.179624	1.77618	0.0757026	0.243741
ENSG00000078081.7	28.6953	-0.258026	0.355226	-0.726372	0.467611	0.680816
ENSG00000078098.13	295.792	0.0114374	0.400528	0.0285559	0.977219	0.989726
ENSG00000078114.18	3511.25	0.449631	0.122686	3.66489	0.000247447	0.00800158
ENSG00000078124.11	1482.64	-0.0525979	0.132232	-0.397771	0.690799	0.838887
ENSG00000078140.13	8795.13	-0.116383	0.133876	-0.869336	0.384664	0.613175
ENSG00000078142.12	3989.32	-0.275099	0.161483	-1.70358	0.0884595	0.267406
ENSG00000078177.13	2977.02	0.21514	0.127636	1.68558	0.0918772	0.272917
ENSG00000078237.6	956.752	-0.27171	0.101904	-2.66634	0.00766817	0.0678038
ENSG00000078246.16	2037.47	-0.271701	0.142096	-1.9121	0.0558637	0.206816
ENSG00000078269.14	485.476	0.134726	0.202487	0.665357	0.505822	0.711005
ENSG00000078295.16	1987.41	-0.0901621	0.197075	-0.457502	0.64731	0.810113
ENSG00000078304.19	9254.03	-0.115935	0.100984	-1.14805	0.250948	0.484186
ENSG00000078319.9	544.413	-0.437087	0.162229	-2.69425	0.00705473	0.0647165
ENSG00000078328.20	1040.55	0.289929	0.32891	0.881483	0.378056	0.60731
ENSG00000078369.17	31216.3	-0.0368166	0.0770668	-0.477724	0.632847	0.800149
ENSG00000078401.6	163.925	-0.763226	0.638936	-1.19453	0.232272	0.462755
ENSG00000078403.16	2142.15	0.087914	0.0973025	0.903513	0.366254	0.596952
ENSG00000078487.17	292.575	-0.22298	0.124467	-1.79149	0.0732154	0.239013
ENSG00000078549.14	3100.62	-0.0748035	0.209613	-0.356864	0.721193	0.856316
ENSG00000078596.10	262.839	0.307736	0.344558	0.893132	0.371787	0.601345
ENSG00000078618.21	8514.75	-0.0839284	0.0605338	-1.38647	0.165603	0.380542
ENSG00000078668.13	7777.58	-0.119428	0.129116	-0.924969	0.354982	0.587454
ENSG00000078674.17	8873.67	0.0890897	0.11969	0.744337	0.456673	0.672271
ENSG00000078687.17	3150.81	0.127483	0.156761	0.81323	0.416086	0.639635
ENSG00000078699.21	7139.41	-0.0326622	0.11711	-0.278903	0.78032	0.892793
ENSG00000078725.12	568.309	0.38356	0.268838	1.42673	0.153657	0.364421
ENSG00000078747.14	10333.4	-0.431036	0.164184	-2.62532	0.00865677	0.073538
ENSG00000078795.16	365.006	-0.0315991	0.121818	-0.259396	0.79533	0.900356
ENSG00000078804.12	2538.12	-0.0378449	0.134088	-0.282238	0.777761	0.891179
ENSG00000078808.16	5128.23	-0.345154	0.166174	-2.07706	0.0377958	0.166081
ENSG00000078814.15	283.599	-0.614419	0.323303	-1.90044	0.0573754	0.20944
ENSG00000078900.14	144.461	0.626258	0.358857	1.74515	0.0809594	0.253036
ENSG00000078902.15	2280.44	-0.496469	0.119641	-4.14967	3.32951551647592e-05	0.00199471
ENSG00000078967.12	491.7	0.134326	0.174023	0.771884	0.440183	0.659899
ENSG00000079101.16	412.952	0.403544	0.175915	2.29398	0.0217917	0.120734
ENSG00000079102.16	3453.93	0.310566	0.270776	1.14695	0.251404	0.484418
ENSG00000079112.9	10363.5	0.137033	1.19637	0.11454	0.908809	0.96131
[truncated: 21,030 more rows]
