# Supplementary material for: Modulating alternative splicing of MECP2 is a potential therapeutic strategy for Rett syndrome
Source: Sci Transl Med. Author manuscript; Available in PMC 2026 Apr 8. (PMC13061089; doi:10.1126/scitranslmed.adq4529)
Supplement: Supplementary data file_S5 [file NIHMS2154394-supplement-Supplementary_data_file_S5.xlsx]

## Sheet: Main Fig1
Panel B - Human MECP2-e1, e2 mRNA absolute concentrations
Sample ID	E1 (fM)	E2 (fM)
PDC 022	1.70108	0.785988
PDC 029	2.31953	1.25068
PDC 030	0.561617	0.435786
PDC 026	0.873842	0.741535
PDC 040	1.94942	0.717345
Panel B - Human MeCP2-E1, E2 Protein levels normalized to GAPDH
Sample ID	MeCP2-E1	MeCP2-E2
PDC 022	0.387189	0.110016
PDC 029	0.134705	0.0716223
PDC 030	0.0533423	0.0195569
PDC 026	0.095175	0.0179583
PDC 040	0.309607	0.0153779
Panel B - Human MeCP2-E1, E2 normalized protein levels divided by respective mRNA levels
Sample ID	E1/e1	E2/e2
PDC 022	0.227614	0.139972
PDC 029	0.0580741	0.0572665
PDC 030	0.0949799	0.0448772
PDC 026	0.108916	0.0242178
PDC 040	0.15882	0.0214372

## Sheet: Main Fig 2
Panel A - Mouse Cortex Mecp2- e1, e2 mRNA absolute concentrations
	E1 (x10^-15)M						E2 (x10^-15)M
WT	1.15964	1.07988	1.33122	1.87439			0.995932	0.810312	1.08553	1.35043
E2KO	1.62378	1.75246	2.6551	2.4207	0.994624	1.66076	0	0.000281891	0.000223443	0.000224202	0.000398014	0
Panel A - Mouse Cortex MeCP2 Protein levels normalized to GAPDH
WT	E2KO
1.21266	1.92839
0.871672	1.68212
1.04783	1.62177
0.867835	1.2939
	1.44028
	1.4206
Panel B - Elevated plus maze data: Time in closed arms (seconds)
WT	E2KO
282.8	304.4
300	324.2
283.1	393.2
396	306.4
310.9	391
341.8	234.2
279.7	346.3
306.6	348.8
373.7	429.4
304.6	427.9
362.2	374.4
216	378.8
	338.1
	413.7
	265.2
	431.1
	313.7
	410.2
	310.9
Panel B - Elevated plus maze data: Entries into open arms
WT	E2KO
16	8
16	12
13	9
9	15
13	9
12	19
12	10
26	12
10	5
11	6
10	10
19	7
	7
	5
	7
	12
	12
	10
	11
Panel C - Open field assay data: Total distance (cm)
WT	E2KO
3498.2	6702.9
3521.3	5034.6
3198.7	2647
3858.9	3091.7
5049.1	3410.4
2486.6	3601.5
3528.1	4727.9
4698.9	2904.5
5193.6	3772
6068	2493.9
4758.9	5079.8
4080.2	4719.1
	3030.4
	4118.3
	3846.8
	5493.6
	5090.6
	3592.9
	4126.2
Panel C - Open field assay data: Normalized distance (distance in center/total distance)
WT	E2KO
0.403265	0.298677
0.297021	0.443153
0.370338	0.239743
0.446708	0.31452
0.366144	0.325152
0.465495	0.248341
0.317593	0.364263
0.300432	0.341746
0.355091	0.300822
0.499885	0.353904
0.385698	0.29576
0.426646	0.411858
	0.288675
	0.386446
	0.394562
	0.369557
	0.526971
	0.361435
	0.395158
Panel D - Accelerated Rotarod data
	WT												E2KO
D1T1	110	152	193	174	143	175	119	286	176	201	139	179	115	154	186	212	242	150	175	237	142	177	225	165	253	110	112	156	138	172	97
D1T2	188	209	226	173	161	260	54	300	111	254	151	246	167	210	263	231	167	181	170	210	221	208	244	170	249	212	66	177	117	194	141
D1T3	111	221	224	207	188	242	208	300	275	179	220	204	195	219	256	178	243	99	188	267	242	195	217	204	275	217	161	148	227	238	140
D1T4	163	272	248	130	253	169	300	195	182	194	189	192	60	176	205	176	229	230	218	183	237	151	221	211	184	172	115	112	121	151	152
D2T1	145	226	237	206	207	300	187	300	286	228	220	213	215	185	291	184	238	134	218	289	250	161	225	217	257	244	223	175	126	131	251
D2T2	196	215	234	260	221	286	272	300	285	238	237	276	213	106	197	150	261	215	225	280	228	211	285	247	265	215	250	249	148	134	284
D2T3	230	270	271	280	200	275	243	300	279	190	208	291	129	135	260	183	214	194	203	268	217	131	300	241	300	210	184	191	113	243	236
D2T4	88	248	205	193	239	243	247	300	263	125	238	300	209	204	267	184	191	200	225	261	221	154	266	140	268	194	223	111	123	148	270
D3T1	170	287	300	275	251	300	300	300	286	188	202	224	198	108	285	190	225	254	207	281	282	217	295	203	300	300	181	234	153	221	300
D3T2	167	252	297	197	232	298	236	300	281	271	262	233	169	203	300	230	275	235	205	299	252	244	300	176	296	276	240	129	127	172	300
D3T3	58	198	237	201	228	207	300	300	295	251	300	258	200	196	300	217	287	228	252	253	188	186	256	160	300	300	233	183	160	228	246
D3T4	63	219	290	192	269	300	224	300	300	272	252	192	176	216	269	209	241	231	215	254	197	150	286	206	300	266	276	95	173	227	253
D4T1	143	243	259	200	300	300	239	300	300	257	272	216	252	219	230	201	185	157	233	300	181	173	221	184	285	300	231	235	136	217	274
D4T2	109	132	216	212	226	300	285	300	297	300	300	211	139	185	138	236	256	225	228	300	252	209	300	121	262	217	196	164	248	235	300
D4T3	193	156	249	182	264	300	300	300	300	300	118	191	245	215	277	244	259	216	273	300	271	191	245	151	300	196	116	182	137	257	289
D4T4	76	132	232	135	279	300	253	300	300	300	234	261	180	218	231	247	190	265	292	300	242	142	300	138	300	188	177	85	211	234	264
Panel E - Conditioned Fear data: percent freezing in cued memory test
WT	E2KO
50.07	42.07
73.48	73.63
78.52	76.89
75.7	78.07
69.33	68.3
52.74	58.07
63.85	85.93
84.15	54.96
61.33	76.89
58.07	73.78
38.07	78.67
	65.78
	70.81
	87.26
	79.85
	74.22
	78.96
	85.04
Panel E - Conditioned Fear data: percent freezing in context memory test
WT	E2KO
47.56	68
11.11	20.18
19.29	36.62
33.6	49.78
29.42	34.84
33.87	14.22
13.96	19.47
5.16	10.49
31.38	8.98
53.16	16.27
49.51	18.4
36.62	28
	28.09
	26.49
	64
	48.89
	48.44
	22.13
	33.96

## Sheet: Main Fig 3
Panel C - NGN2-iNeurons MECP2 e1, e2 mRNA proportions
	Proportion of e1				Proportion of e2
Isogenic Ctrl	0.714946	0.7907	0.713508	0.720261	0.285054	0.2093	0.286492	0.279739
G118E	0.658032	0.669162	0.629679	0.621026	0.341968	0.330838	0.370321	0.378974
G118E-E2KO	1	1	0.997811	0.994767	0	0	0.00218945	0.0052335
Panel D - NGN2-iNeurons MeCP2 protein levels normalized to GAPDH
Isogenic Control	G118E	G118E-E2KO
0.596096	0.355754	1.04548
0.902602	0.454994	0.881129
0.8402	0.216095	1.03878
1.1598	0.206864	0.773513

## Sheet: Main Fig 4
DEG lists used for analyses in this figure have been uploaded as a separate supplementary file, and analysis code has been deposited in Zenodo.

## Sheet: Main Fig 5
In all data tables below, WT refers to the isogenic control samples
Panel A - Charge of NGN2-iNeurons
WT	G118E-E2KO	G118E
2.89278	4.52386	2.42205
3.8435	3.2042	2.22418
1.84816	3.07282	2.8385
2.79135	4.4303	1.67814
5.63246	7.396	3.08269
3.6545	3.02908	2.72713
3.06644	3.35557	2.48128
6.16384	2.67867	3.15399
2.24355	9.00932	4.4191
3.51253	4.86724	1.78048
4.00581	6.52918	1.6567
4.36858	4.48351	3.16308
4.18752	4.11748	1.89674
8.23575		1.72207
6.78104		1.72688
		3.17345
		4.4466
		4.14963
		2.67527
		1.92827
Panel B - Example action potential traces over increasing current injections in NGN2-iNs
	Voltage (mV)
Time (ms)	G118E	WT	G118E-E2KO
0	-0.85344	-0.508789	0.115974
0.2	-0.792404	-0.49353	0.146492
0.4	-0.792404	-0.508789	0.0854569
0.6	-0.792404	-0.508789	0.146492
0.8	-0.792404	-0.463013	0.146492
1	-0.822922	-0.478272	0.146492
1.2	-0.792404	-0.447754	0.17701
1.4	-0.761887	-0.447754	0.115974
1.6	-0.761887	-0.447754	0.0854569
1.8	-0.700852	-0.478272	0.0549393
2	-0.761887	-0.463013	0.0854569
2.2	-0.822922	-0.463013	0.0854569
2.4	-0.822922	-0.447754	0.0549393
2.6	-0.792404	-0.478272	0.0549393
2.8	-0.822922	-0.478272	0.0549393
3	-0.761887	-0.478272	0.0854569
3.2	-0.822922	-0.447754	0.0549393
3.4	-0.883957	-0.463013	0.0854569
3.6	-0.85344	-0.463013	0.0854569
3.8	-0.914475	-0.478272	0.0854569
4	-0.822922	-0.478272	0.0854569
4.2	-0.822922	-0.432495	0.146492
4.4	-0.883957	-0.447754	0.146492
4.6	-0.822922	-0.447754	0.17701
4.8	-0.914475	-0.432495	0.0854569
5	-0.883957	-0.447754	0.146492
5.2	-0.914475	-0.432495	0.115974
5.4	-0.914475	-0.417236	0.115974
5.6	-0.97551	-0.432495	0.146492
5.8	-0.97551	-0.401977	0.17701
6	-0.944992	-0.386719	0.207527
6.2	-0.944992	-0.37146	0.17701
6.4	-0.97551	-0.386719	0.17701
6.6	-0.944992	-0.401977	0.207527
6.8	-0.914475	-0.37146	0.268562
7	-0.97551	-0.37146	0.238045
7.2	-0.97551	-0.37146	0.207527
7.4	-0.97551	-0.340942	0.268562
7.6	-0.944992	-0.37146	0.268562
7.8	-0.914475	-0.37146	0.268562
8	-0.85344	-0.356201	0.29908
8.2	-0.914475	-0.356201	0.29908
8.4	-0.883957	-0.340942	0.29908
8.6	-0.883957	-0.340942	0.268562
8.8	-0.883957	-0.325684	0.29908
9	-0.85344	-0.325684	0.329597
9.2	-0.822922	-0.340942	0.329597
9.4	-0.792404	-0.340942	0.29908
9.6	-0.761887	-0.356201	0.329597
9.8	-0.792404	-0.37146	0.329597
10	-0.792404	-0.356201	0.29908
10.2	-0.792404	-0.310425	0.329597
10.4	-0.761887	-0.325684	0.268562
10.6	-0.792404	-0.340942	0.329597
10.8	-0.761887	-0.340942	0.29908
11	-0.731369	-0.356201	0.268562
11.2	-0.792404	-0.340942	0.29908
11.4	-0.792404	-0.37146	0.268562
11.6	-0.792404	-0.37146	0.238045
11.8	-0.792404	-0.325684	0.268562
12	-0.85344	-0.386719	0.268562
12.2	-0.85344	-0.356201	0.29908
12.4	-0.85344	-0.356201	0.29908
12.6	-0.822922	-0.356201	0.207527
12.8	-0.883957	-0.37146	0.268562
13	-0.883957	-0.356201	0.29908
13.2	-0.914475	-0.356201	0.238045
13.4	-0.914475	-0.310425	0.238045
13.6	-0.914475	-0.325684	0.29908
13.8	-0.97551	-0.310425	0.29908
14	-0.944992	-0.310425	0.238045
14.2	-0.914475	-0.295166	0.207527
14.4	-0.883957	-0.295166	0.238045
14.6	-0.97551	-0.295166	0.268562
14.8	-0.97551	-0.295166	0.238045
15	-0.914475	-0.295166	0.268562
15.2	-0.97551	-0.279907	0.29908
15.4	-1.00603	-0.295166	0.238045
15.6	-0.97551	-0.295166	0.238045
15.8	-0.97551	-0.279907	0.238045
16	-0.944992	-0.279907	0.207527
16.2	-0.97551	-0.279907	0.238045
16.4	-1.00603	-0.24939	0.238045
16.6	-0.944992	-0.234131	0.207527
16.8	-0.944992	-0.264648	0.268562
17	-0.97551	-0.264648	0.207527
17.2	-1.03655	-0.264648	0.207527
17.4	-0.944992	-0.234131	0.238045
17.6	-0.944992	-0.234131	0.146492
17.8	-0.944992	-0.218872	0.17701
18	-0.97551	-0.203613	0.17701
18.2	-1.00603	-0.203613	0.17701
18.4	-0.883957	-0.173096	0.207527
18.6	-0.914475	-0.203613	0.238045
18.8	-0.883957	-0.173096	0.207527
19	-0.85344	-0.218872	0.238045
19.2	-0.914475	-0.218872	0.207527
19.4	-0.944992	-0.188355	0.238045
19.6	-0.914475	-0.173096	0.268562
19.8	-0.883957	-0.157837	0.207527
20	-0.85344	-0.157837	0.207527
20.2	-0.883957	-0.142578	0.207527
20.4	-0.883957	-0.127319	0.238045
20.6	-0.883957	-0.127319	0.207527
20.8	-0.85344	-0.112061	0.207527
21	-0.85344	-0.0968018	0.238045
21.2	-0.883957	-0.112061	0.268562
21.4	-0.883957	-0.0968018	0.238045
21.6	-0.822922	-0.0968018	0.268562
21.8	-0.85344	-0.0968018	0.268562
22	-0.761887	-0.112061	0.238045
22.2	-0.761887	-0.0968018	0.268562
22.4	-0.792404	-0.0968018	0.268562
22.6	-0.792404	-0.0968018	0.238045
22.8	-0.822922	-0.0662842	0.29908
23	-0.822922	-0.0968018	0.268562
23.2	-0.792404	-0.0968018	0.268562
23.4	-0.822922	-0.081543	0.329597
23.6	-0.761887	-0.081543	0.329597
23.8	-0.731369	-0.00524902	0.268562
24	-0.761887	-0.00524902	0.29908
24.2	-0.761887	-0.00524902	0.29908
24.4	-0.731369	-0.00524902	0.29908
24.6	-0.761887	-0.00524902	0.390633
24.8	-0.761887	-0.0357666	0.390633
25	-0.731369	0.0100098	0.360115
25.2	-0.700852	-0.0205078	0.360115
25.4	-0.670334	0.0252686	0.329597
25.6	-0.670334	0.0252686	0.360115
25.8	-0.731369	0.0100098	0.390633
26	-0.700852	0.0100098	0.329597
26.2	-0.700852	0.0405273	0.390633
26.4	-0.670334	0.0557861	0.42115
26.6	-0.639817	0.0252686	0.42115
26.8	-0.700852	0.0100098	0.390633
27	-0.609299	0.0100098	0.42115
27.2	-0.639817	0.0252686	0.482185
27.4	-0.670334	0.0710449	0.451668
27.6	-0.609299	0.0863037	0.42115
27.8	-0.670334	0.0710449	0.42115
28	-0.578781	0.0863037	0.42115
28.2	-0.578781	0.0863037	0.42115
28.4	-0.517746	0.0863037	0.451668
28.6	-0.548264	0.101562	0.42115
28.8	-0.487229	0.116821	0.42115
29	-0.517746	0.116821	0.482185
29.2	-0.426194	0.116821	0.42115
29.4	-0.517746	0.13208	0.390633
29.6	-0.456711	0.116821	0.451668
29.8	-0.395676	0.177857	0.390633
30	-0.395676	0.147339	0.390633
30.2	-0.395676	0.162598	0.390633
30.4	-0.365158	0.162598	0.360115
30.6	-0.365158	0.177857	0.329597
30.8	-0.334641	0.177857	0.360115
31	-0.395676	0.193115	0.360115
31.2	-0.365158	0.162598	0.390633
31.4	-0.273606	0.162598	0.360115
31.6	-0.304123	0.177857	0.29908
31.8	-0.334641	0.147339	0.329597
32	-0.304123	0.162598	0.29908
32.2	-0.334641	0.162598	0.29908
32.4	1.34383	0.864502	1.61134
32.6	2.13728	1.87158	2.25221
32.8	2.80867	2.58874	2.89307
33	3.57161	3.27539	3.53394
33.2	4.18196	3.93152	4.08326
33.4	4.85335	4.55713	4.63258
33.6	5.49422	5.15222	5.21241
33.8	6.04353	5.77783	5.73121
34	6.6844	6.32715	6.21949
34.2	7.32527	6.90698	6.82984
34.4	7.9051	7.4563	7.34864
34.6	8.51546	8.00562	7.89796
34.8	9.00374	8.58545	8.38624
35	9.58357	9.13477	8.81348
35.2	10.1024	9.72986	9.39332
35.4	10.7127	10.2334	9.82056
35.6	11.2315	10.7522	10.3088
35.8	11.8114	11.2863	10.7971
36	12.2996	11.805	11.2854
36.2	12.91	12.3239	11.7127
36.4	13.4288	12.8427	12.1704
36.6	13.9781	13.3767	12.5977
36.8	14.5579	13.9108	13.0249
37	15.1073	14.4448	13.4522
37.2	15.7481	14.9941	13.9099
37.4	16.389	15.5282	14.3677
37.6	17.0299	16.0775	14.7949
37.8	17.7013	16.7031	15.1306
38	18.3726	17.344	15.5884
38.2	19.0745	17.9544	15.9546
38.4	19.9901	18.5494	16.3818
38.6	20.9666	19.2666	16.7786
38.8	22.0958	20.0295	17.1753
39	23.3775	20.8383	17.6331
39.2	24.9644	21.7538	18.0298
39.4	27.3448	22.7761	18.457
39.6	31.4036	24.2257	18.8538
39.8	40.0401	27.2012	19.281
40	53.651	34.6322	19.7693
40.2	67.1702	45.7101	20.3186
40.4	76.9053	56.2081	20.8679
40.6	83.314	64.0206	21.4172
40.8	87.556	69.2239	21.9666
41	90.211	72.2146	22.4854
41.2	91.7674	73.5269	23.0957
41.4	92.1947	73.42	23.7366
41.6	91.9505	72.3825	24.3774
41.8	91.035	70.6429	25.2625
42	89.4481	68.4915	26.2695
42.2	87.4644	66.0653	27.6733
42.4	84.9925	63.4713	30.2673
42.6	82.3375	60.8315	36.9812
42.8	79.4688	58.2375	47.7234
43	76.6612	55.6283	58.8013
43.2	73.9146	53.0496	67.3462
43.4	71.2901	50.5624	72.8699
43.6	68.6656	48.0599	76.2268
43.8	66.1326	45.6643	77.9968
44	63.9049	43.3907	78.6377
44.2	61.7381	41.224	78.5767
44.4	59.6934	39.0878	77.7527
44.6	57.6488	37.0736	76.3489
44.8	55.5736	35.1815	74.5483
45	53.651	33.381	72.4732
45.2	51.8199	31.7025	70.2759
45.4	50.0194	30.1309	67.9871
45.6	48.2493	28.6965	65.4541
45.8	46.4793	27.3843	62.9211
46	44.9534	26.1788	60.3882
46.2	43.2445	25.0802	57.7942
46.4	41.5355	24.0273	55.2612
46.6	39.8265	23.1118	52.7283
46.8	38.1175	22.2726	50.2258
47	36.5001	21.5402	47.7234
47.2	34.8826	20.8993	45.1904
47.4	33.2042	20.2737	42.5354
47.6	31.5562	19.7396	39.8193
47.8	29.9388	19.2971	37.1033
48	28.3214	18.8394	34.4788
48.2	26.6734	18.5342	32.0679
48.4	24.8729	18.2748	29.8096
48.6	23.1639	17.9849	27.7954
48.8	21.516	17.7865	25.9338
49	19.9596	17.5118	24.2859
49.2	18.5252	17.2982	22.7905
49.4	17.1519	17.1456	21.3562
49.6	15.8702	17.0083	20.1355
49.8	14.8631	16.9015	19.1284
50	13.9476	16.7794	18.1519
50.2	13.0931	16.7031	17.3279
50.4	12.2996	16.6726	16.5955
50.6	11.6282	16.6421	15.863
50.8	10.9874	16.5963	15.2527
51	10.4686	16.5963	14.7034
51.2	9.9803	16.6116	14.1846
51.4	9.43098	16.6116	13.7573
51.6	9.09529	16.6421	13.3606
51.8	8.66804	16.6726	12.9944
52	8.36287	16.7336	12.7197
52.2	8.02718	16.8557	12.4756
52.4	7.69148	16.871	12.2925
52.6	7.44734	16.9473	12.1399
52.8	7.11165	17.0388	11.9263
53	6.86751	17.0693	11.8042
53.2	6.6844	17.2067	11.7127
53.4	6.47078	17.3135	11.5906
53.6	6.40974	17.4508	11.4685
53.8	6.34871	17.6186	11.438
54	6.1656	17.7102	11.2854
54.2	6.10457	17.8323	11.2549
54.4	5.9825	17.9696	11.1939
54.6	5.95198	18.0917	11.1328
54.8	5.86043	18.2443	11.1328
55	5.86043	18.3969	11.1633
55.2	5.76888	18.5647	11.1328
55.4	5.70784	18.7173	11.1633
55.6	5.70784	18.8394	11.1633
55.8	5.70784	18.9462	11.1633
56	5.73836	19.0835	11.2549
56.2	5.6468	19.2208	11.2854
56.4	5.70784	19.4039	11.3464
56.6	5.76888	19.6176	11.377
56.8	5.82991	19.8007	11.438
57	5.92146	19.999	11.5601
57.2	5.92146	20.1821	11.6211
57.4	5.9825	20.3347	11.6821
57.6	6.01302	20.4873	11.7737
57.8	6.01302	20.6551	11.9263
58	6.1656	20.823	12.0789
58.2	6.22664	20.9908	12.2009
58.4	6.25716	21.1434	12.323
58.6	6.31819	21.2808	12.384
58.8	6.28767	21.4791	12.4756
59	6.40974	21.5859	12.6282
59.2	6.44026	21.7385	12.7502
59.4	6.53181	21.8758	12.8723
59.6	6.6844	21.9979	12.9334
59.8	6.71492	22.1658	13.086
60	6.80647	22.3031	13.147
60.2	6.89802	22.4404	13.208
60.4	6.92854	22.5625	13.3911
60.6	7.05061	22.6846	13.5132
60.8	7.0201	22.8219	13.5437
61	7.11165	22.9745	13.6963
61.2	7.17268	23.1118	13.8489
61.4	7.29475	23.2492	13.9404
61.6	7.32527	23.3865	14.032
61.8	7.26424	23.478	14.1846
62	7.35579	23.5848	14.3066
62.2	7.26424	23.7374	14.4898
62.4	7.35579	23.8748	14.6118
62.6	7.35579	24.0121	14.7034
62.8	7.35579	24.2105	14.856
63	7.44734	24.3173	14.978
63.2	7.38631	24.5004	15.0696
63.4	7.44734	24.653	15.1611
63.6	7.44734	24.775	15.1917
63.8	7.38631	24.9276	15.3443
64	7.47786	25.0192	15.4358
64.2	7.47786	25.1107	15.5579
64.4	7.47786	25.2175	15.6799
64.6	7.53889	25.3091	15.802
64.8	7.59993	25.4311	15.9241
65	7.56941	25.538	16.0156
65.2	7.66097	25.7058	16.1072
65.4	7.75252	25.8737	16.1682
65.6	7.84407	26.0415	16.2903
65.8	7.9051	26.2399	16.4124
66	7.9051	26.4382	16.5039
66.2	7.99666	26.6366	16.687
66.4	8.02718	26.835	16.7175
66.6	8.02718	27.0486	16.8701
66.8	8.11873	27.2317	16.9617
67	8.2408	27.4453	17.0837
67.2	8.30183	27.6132	17.2363
67.4	8.39339	27.7658	17.2974
67.6	8.48494	27.9641	17.45
67.8	8.54598	28.132	17.6331
68	8.66804	28.3151	17.7246
68.2	8.66804	28.4371	17.9077
68.4	8.69856	28.6202	18.0298
68.6	8.82063	28.8186	18.0908
68.8	8.82063	29.078	18.2739
69	9.00374	29.3527	18.4265
69.2	9.09529	29.7189	18.5181
69.4	9.18684	30.024	18.7012
69.6	9.24788	30.3597	18.8538
69.8	9.24788	30.6954	19.0064
70	9.36995	30.9548	19.1284
70.2	9.4615	31.2905	19.3115
70.4	9.55306	31.7025	19.3726
70.6	9.70564	32.1298	19.5862
70.8	9.73616	32.6638	19.6777
71	9.7972	33.2742	19.8303
71.2	9.94978	33.854	19.9524
71.4	9.9803	34.5559	20.105
71.6	10.1329	35.4257	20.2271
71.8	10.1939	36.5243	20.3186
72	10.255	37.9739	20.5628
72.2	10.3465	39.8965	20.7459
72.4	10.4381	42.3226	20.8985
72.6	10.5907	45.1913	21.0816
72.8	10.6517	48.1362	21.2036
73	10.7127	50.9286	21.2647
73.2	10.8043	53.4158	21.4478
73.4	10.8958	55.5673	21.5393
73.6	11.0179	57.4136	21.6614
73.8	11.0789	58.8784	21.7835
74	11.2315	60.0076	21.9055
74.2	11.2926	60.8621	22.0276
74.4	11.4146	61.3809	22.1192
74.6	11.5062	61.6555	22.1802
74.8	11.6282	61.7318	22.2107
75	11.7808	61.5487	22.3633
75.2	11.9639	61.1977	22.4548
75.4	12.0555	60.6942	22.5769
75.6	12.2386	60.1144	22.638
75.8	12.4827	59.3514	22.7905
76	12.6048	58.4817	22.8821
76.2	12.7269	57.5204	23.0042
76.4	12.8795	56.5286	23.1262
76.6	13.0321	55.3994	23.2483
76.8	13.1541	54.2703	23.3093
77	13.3067	53.1411	23.4314
77.2	13.3677	51.9662	23.584
77.4	13.5814	50.776	23.7061
77.6	13.6119	49.5858	23.7366
77.8	13.7645	48.4109	23.8281
78	13.8255	47.2512	23.9502
78.2	13.9781	46.0763	24.0112
78.4	14.1002	44.9166	24.1333
78.6	14.2222	43.7875	24.1943
78.8	14.3748	42.6583	24.3469
79	14.4664	41.5902	24.469
79.2	14.5274	40.5679	24.53
79.4	14.6495	39.5455	24.6216
79.6	14.7105	38.5384	24.6521
79.8	14.7716	37.5924	24.6826
80	14.8936	36.6464	24.7742
80.2	15.0157	35.7766	24.8657
80.4	15.1378	34.9221	24.8352
80.6	15.2598	34.0981	24.9268
80.8	15.3514	33.2589	25.0794
81	15.4735	32.4654	25.1709
81.2	15.565	31.7178	25.293
81.4	15.6566	31.0464	25.3235
81.6	15.8397	30.436	25.4151
81.8	15.9923	29.7952	25.5371
82	16.1449	29.2001	25.6287
82.2	16.2974	28.605	25.7202
82.4	16.45	28.0099	25.8118
82.6	16.6942	27.4606	25.9033
82.8	16.8162	26.9418	26.0559
83	17.0299	26.423	26.3001
83.2	17.2435	25.9957	26.4832
83.4	17.4266	25.599	26.7578
83.6	17.6402	25.187	26.9714
83.8	17.8538	24.8361	27.063
84	17.9454	24.4546	27.1851
84.2	18.0369	24.1647	27.2461
84.4	18.159	23.8595	27.3377
84.6	18.2811	23.5848	27.5513
84.8	18.4032	23.3407	27.7039
85	18.5252	23.0355	27.8564
85.2	18.7388	22.8066	28.009
85.4	18.9219	22.5778	28.1616
85.6	19.1051	22.3946	28.3753
85.8	19.2577	22.2268	28.5584
86	19.5018	22.1047	28.7415
86.2	19.5628	21.9064	28.9551
86.4	19.6544	21.769	29.1687
86.6	19.7764	21.647	29.3823
86.8	19.9596	21.4944	29.5349
87	20.1121	21.3571	29.718
87.2	20.2647	21.2808	29.9317
87.4	20.4478	21.1587	30.1148
87.6	20.6004	21.1434	30.2979
87.8	20.692	21.1129	30.481
88	20.9361	21.0824	30.8167
88.2	21.2108	21.0214	31.0913
88.4	21.4244	20.9451	31.427
88.6	21.8516	20.8993	31.7627
88.8	22.1873	20.8688	32.0679
89	22.5535	20.8077	32.5256
89.2	22.9198	20.8077	32.9834
89.4	23.2249	20.8383	33.4717
89.6	23.5606	20.8535	34.1736
89.8	24.0184	20.884	35.0586
90	24.3846	20.8383	36.2183
90.2	24.8424	20.8383	38.0493
90.4	25.4527	20.8077	40.9485
90.6	26.2157	20.823	45.0684
90.8	27.0091	20.8383	49.707
91	28.0162	20.8688	54.071
91.2	29.2979	20.8688	57.8552
91.4	30.9154	20.884	61.0291
91.6	33.1126	20.884	63.4705
91.8	36.5001	20.9603	65.4236
92	42.2069	20.9908	66.8884
92.2	50.3551	21.0214	68.0176
92.4	59.1746	21.0977	68.8416
92.6	66.9566	21.2045	69.3604
92.8	72.9076	21.2197	69.635
93	77.3936	21.2502	69.696
93.2	80.4149	21.3418	69.4519
93.4	82.3375	21.3418	68.9942
93.6	83.5277	21.3876	68.2617
93.8	83.8328	21.4181	67.4072
94	83.4972	21.4486	66.4001
94.2	82.6732	21.5554	65.3015
94.4	81.6356	21.6165	64.1724
94.6	80.1402	21.6928	62.9517
94.8	78.4617	21.7843	61.5784
95	76.6002	21.8148	60.083
95.2	74.4334	21.8453	58.6182
95.4	72.1446	21.8911	57.1228
95.6	69.9168	21.9369	55.4443
95.8	67.4754	22.0437	53.7354
96	65.1866	22.0895	51.9348
96.2	63.0809	22.1352	50.0427
96.4	61.0362	22.2115	48.0286
96.6	59.0831	22.2421	45.8008
96.8	57.3131	22.2726	43.573
97	55.482	22.3641	41.4673
97.2	53.651	22.4404	39.27
97.4	52.0946	22.5015	37.1033
97.6	50.5076	22.5625	35.0586
97.8	48.9207	22.6235	33.1055
98	47.4559	22.6846	31.2439
98.2	45.93	22.7914	29.5044
98.4	44.5262	22.8677	27.8564
98.6	43.0919	23.0355	26.3916
98.8	41.6576	23.1576	24.9268
99	40.2232	23.2339	23.6756
99.2	38.6058	23.3254	22.4854
99.4	37.1104	23.4017	21.3867
99.6	35.6761	23.5238	20.4102
99.8	34.3333	23.6459	19.5252
100	33.0821	23.7374	18.7927
100.2	31.7393	23.9053	18.0908
100.4	30.3966	24.0273	17.511
100.6	29.0233	24.1952	16.9617
100.8	27.5584	24.302	16.5039
101	26.0326	24.4088	15.9546
101.2	24.5982	24.4699	15.5884
101.4	23.3775	24.5614	15.1917
101.6	22.1873	24.6224	14.8255
101.8	21.0582	24.6987	14.5508
102	19.929	24.775	14.3066
102.2	18.9525	24.8818	14.0015
102.4	18.0369	24.9581	13.8489
102.6	17.1519	25.1107	13.6658
102.8	16.389	25.2328	13.5132
103	15.7176	25.4006	13.3301
103.2	15.0462	25.5685	13.1775
103.4	14.4359	25.6906	13.0249
103.6	13.856	25.8584	12.9028
103.8	13.3677	25.95	12.8418
104	12.8795	26.0263	12.7502
104.2	12.3607	26.1483	12.6587
104.4	11.9029	26.2094	12.6282
104.6	11.3841	26.2704	12.5671
104.8	10.8348	26.3009	12.5366
105	10.4076	26.3467	12.4756
105.2	10.0413	26.4382	12.4146
105.4	9.73616	26.4535	12.4451
105.6	9.40047	26.5298	12.3535
105.8	9.03426	26.5603	12.3535
106	8.7596	26.5603	12.384
106.2	8.45442	26.6213	12.4146
106.4	8.17976	26.6976	12.4146
106.6	7.96614	26.7739	12.5061
106.8	7.722	26.8502	12.4756
107	7.53889	26.9418	12.5061
107.2	7.35579	27.0028	12.5061
107.4	7.14217	27.0944	12.6282
107.6	6.95906	27.1706	12.6282
107.8	6.80647	27.1706	12.5977
108	6.6844	27.2012	12.6892
108.2	6.53181	27.2012	12.6892
108.4	6.40974	27.2469	12.7502
108.6	6.34871	27.2775	12.8418
108.8	6.31819	27.3385	12.9639
109	6.28767	27.369	12.9639
109.2	6.22664	27.4453	13.086
109.4	6.1656	27.4453	13.1775
109.6	6.04353	27.5674	13.1775
109.8	6.10457	27.5521	13.2996
110	6.01302	27.5979	13.3606
110.2	6.01302	27.6437	13.5132
110.4	5.9825	27.6437	13.6047
110.6	5.92146	27.6437	13.6658
110.8	5.86043	27.6895	13.7879
111	5.86043	27.6895	13.8794
111.2	5.76888	27.7047	13.9404
111.4	5.70784	27.7505	14.0015
111.6	5.67732	27.7505	14.1541
111.8	5.70784	27.842	14.2761
112	5.61629	27.9489	14.3982
112.2	5.61629	28.0252	14.6118
112.4	5.55525	28.0862	14.6118
112.6	5.61629	28.1014	14.7949
112.8	5.55525	28.1167	14.8865
113	5.58577	28.132	14.978
113.2	5.61629	28.1472	15.1306
113.4	5.58577	28.1625	15.2832
113.6	5.61629	28.1625	15.4053
113.8	5.55525	28.1625	15.5274
114	5.4637	28.193	15.6494
114.2	5.52473	28.2082	15.7715
114.4	5.4637	28.193	15.863
114.6	5.4637	28.2388	15.9851
114.8	5.49422	28.2082	16.1377
115	5.49422	28.193	16.3208
115.2	5.4637	28.1777	16.3818
115.4	5.49422	28.1625	16.5649
115.6	5.52473	28.1625	16.7175
115.8	5.52473	28.2235	16.8091
116	5.61629	28.254	16.9617
116.2	5.58577	28.3761	17.0532
116.4	5.6468	28.4066	17.2058
116.6	5.76888	28.4371	17.3279
116.8	5.79939	28.4829	17.4194
117	5.92146	28.4524	17.511
117.2	5.95198	28.4829	17.7246
117.4	6.01302	28.4371	17.7857
117.6	6.10457	28.4829	17.8772
117.8	6.13509	28.4676	18.0298
118	6.22664	28.4371	18.1213
118.2	6.34871	28.4371	18.2434
118.4	6.40974	28.4066	18.4265
118.6	6.47078	28.4066	18.5791
118.8	6.5013	28.3761	18.7317
119	6.56233	28.3608	18.8538
119.2	6.71492	28.3914	18.9453
119.4	6.74544	28.4219	19.0369
119.6	6.86751	28.4524	19.0979
119.8	6.89802	28.4371	19.1589
120	6.98958	28.4219	19.281
120.2	7.05061	28.4371	19.3726
120.4	7.14217	28.4371	19.4641
120.6	7.23372	28.5134	19.5557
120.8	7.29475	28.5287	19.6167
121	7.35579	28.4982	19.6777
121.2	7.47786	28.4982	19.7998
121.4	7.56941	28.4829	19.8608
121.6	7.66097	28.4676	19.9829
121.8	7.722	28.4676	20.0439
122	7.84407	28.4371	20.0745
122.2	7.96614	28.4371	20.2271
122.4	8.08821	28.4219	20.2881
122.6	8.17976	28.3761	20.3186
122.8	8.27132	28.4066	20.4712
123	8.39339	28.4066	20.5322
123.2	8.45442	28.4219	20.5933
123.4	8.54598	28.4524	20.6848
123.6	8.72908	28.4676	20.7153
123.8	8.72908	28.5134	20.7459
124	8.91219	28.5134	20.8069
124.2	9.00374	28.5439	20.8679
124.4	9.15633	28.5287	20.9595
124.6	9.24788	28.5439	21.0816
124.8	9.30891	28.5592	21.1731
125	9.36995	28.5897	21.2952
125.2	9.52254	28.6202	21.3562
125.4	9.64461	28.5897	21.3257
125.6	9.7972	28.5897	21.3867
125.8	9.88875	28.5897	21.4172
126	10.0413	28.5592	21.4783
126.2	10.1329	28.5745	21.6003
126.4	10.255	28.5592	21.6309
126.6	10.316	28.6202	21.7224
126.8	10.5296	28.6355	21.8445
127	10.7127	28.666	21.9055
127.2	10.8653	28.6813	21.9971
127.4	11.0484	28.6813	22.0886
127.6	11.1095	28.6965	22.1192
127.8	11.262	28.8033	22.2717
128	11.4146	28.7728	22.4243
128.2	11.5367	28.8186	22.4854
128.4	11.7503	28.8644	22.5464
128.6	11.8419	28.9254	22.6074
128.8	11.9029	28.9407	22.6074
129	12.1165	28.9712	22.7295
129.2	12.2081	29.0322	22.821
129.4	12.3912	29.0933	22.8821
129.6	12.5438	29.139	22.9736
129.8	12.6659	29.139	23.0042
130	12.849	29.139	23.0652
130.2	13.0321	29.139	23.1262
130.4	13.1541	29.1696	23.2178
130.6	13.2762	29.2001	23.2788
130.8	13.3983	29.1696	23.3093
131	13.4593	29.1238	23.3398
131.2	13.5203	29.1238	23.4009
131.4	13.6729	29.0933	23.4619
131.6	13.856	29.1085	23.523
131.8	13.9781	29.1238	23.4619
132	14.1307	29.1085	23.5535
132.2	14.2833	29.139	23.5535
132.4	14.4359	29.1543	23.6145
132.6	14.5274	29.2153	23.645
132.8	14.7105	29.3374	23.7366
133	14.9547	29.429	23.7976
133.2	14.9852	29.5815	23.8587
133.4	15.1988	29.6731	23.8892
133.6	15.2904	29.7036	23.9502
133.8	15.4124	29.7341	24.0418
134	15.565	29.7646	24.0723
134.2	15.6566	29.7494	24.1943
134.4	15.8397	29.7494	24.3164
134.6	16.0533	29.7189	24.408
134.8	16.2669	29.7341	24.4385
135	16.389	29.7494	24.469
135.2	16.6331	29.8104	24.5606
135.4	16.7552	29.8257	24.6216
135.6	16.9688	29.8867	24.6216
135.8	17.0299	29.9172	24.8047
136	17.1824	29.9783	24.8352
136.2	17.3045	30.0393	24.9268
136.4	17.4266	30.0851	25.0183
136.6	17.5181	30.1461	25.0183
136.8	17.6707	30.1309	25.1709
137	17.8538	30.0851	25.1404
137.2	18.0675	30.0851	25.293
137.4	18.159	30.0851	25.293
137.6	18.3116	30.1156	25.4151
137.8	18.4947	30.1919	25.4761
138	18.7083	30.2529	25.5982
138.2	18.9525	30.2987	25.6287
138.4	19.1051	30.3292	25.6592
138.6	19.3492	30.375	25.6897
138.8	19.6544	30.4513	25.7202
139	19.868	30.4971	25.7202
139.2	19.9901	30.5734	25.8423
139.4	20.2037	30.6191	25.8728
139.6	20.4478	30.6802	25.8728
139.8	20.7225	30.7717	25.9644
140	20.9972	30.787	25.9949
140.2	21.3939	30.8328	26.0559
140.4	21.7906	30.8785	26.1169
140.6	22.2178	30.9091	26.1169
140.8	22.6146	31.0006	26.2085
141	23.0113	31.1227	26.239
141.2	23.4996	31.1837	26.2085
141.4	23.8963	31.3058	26.3001
141.6	24.4762	31.3363	26.3916
141.8	25.056	31.4431	26.5137
142	25.6358	31.5652	26.6358
142.2	26.2462	31.6873	26.7273
142.4	26.9786	31.8093	26.7883
142.6	28.0162	31.9161	26.8494
142.8	29.2369	32.0382	26.8494
143	30.8848	32.0382	26.8799
143.2	33.0211	32.1145	26.8799
143.4	36.2559	32.1298	26.9409
143.6	41.5355	32.1908	27.0325
143.8	49.1649	32.2518	27.124
144	57.8624	32.2824	27.124
144.2	65.7359	32.3434	27.1546
144.4	71.931	32.3739	27.1546
144.6	76.5697	32.3434	27.1851
144.8	79.8961	32.3586	27.2461
145	82.2764	32.3739	27.2461
145.2	83.6803	32.3892	27.2461
145.4	84.3822	32.4349	27.3071
145.6	84.4127	32.557	27.3377
145.8	83.7413	32.6333	27.3682
146	82.5816	32.7096	27.4292
146.2	81.0863	32.7249	27.5208
146.4	79.2857	32.7401	27.4902
146.6	77.241	32.7554	27.5208
146.8	75.1048	32.8011	27.5513
147	72.816	32.8469	27.5513
147.2	70.5577	32.9385	27.5818
147.4	68.452	33.0453	27.5513
147.6	66.3463	33.1674	27.6428
147.8	64.149	33.2742	27.7039
148	61.9823	33.3505	27.7954
148.2	59.846	33.4573	27.887
148.4	57.7708	33.5488	27.9785
148.6	55.8177	33.6251	27.9785
148.8	53.9561	33.6709	28.009
149	52.2471	33.6404	28.0396
149.2	50.5382	33.6251	28.0396
149.4	48.7681	33.5946	28.0701
149.6	47.1507	33.5793	28.009
149.8	45.5028	33.5641	28.0396
150	43.9464	33.5031	28.0396
150.2	42.4205	33.4878	28.0396
150.4	41.1388	33.5336	27.9785
150.6	39.796	33.442	28.0396
150.8	38.3616	33.4268	28.0396
151	36.9578	33.3505	28.0701
151.2	35.554	33.3047	28.1006
151.4	34.1807	33.3047	28.1006
151.6	32.6854	33.1979	28.1006
151.8	31.2205	33.1674	28.1006
152	29.6947	33.1063	28.1311
152.2	28.1993	33.03	28.1006
152.4	26.7344	32.8927	28.1006
152.6	25.2696	32.7706	28.1311
152.8	23.8658	32.6791	28.2227
153	22.6451	32.5418	28.1922
153.2	21.3939	32.4654	28.1922
153.4	20.1426	32.3892	28.2227
153.6	19.0745	32.3434	28.1616
153.8	18.0369	32.2824	28.1616
154	17.1214	32.2061	28.1616
154.2	16.2059	32.1603	28.1311
154.4	15.3514	32.1298	28.1616
154.6	14.68	32.145	28.1006
154.8	13.9476	32.0992	28.0396
155	13.3677	32.0382	28.0396
155.2	12.849	31.9772	27.9785
155.4	12.3912	31.9009	27.948
155.6	11.8114	31.7941	27.8259
155.8	11.4146	31.7178	27.8259
156	11.0179	31.611	27.8564
156.2	10.6212	31.5499	27.887
156.4	10.2855	31.4889	27.9785
156.6	9.88875	31.3821	28.009
156.8	9.64461	31.321	28.009
157	9.30891	31.2142	28.009
157.2	9.00374	31.1379	28.0701
157.4	8.72908	31.1074	28.1311
157.6	8.39339	30.9548	28.1006
157.8	8.21028	30.8785	28.1616
158	7.96614	30.787	28.1922
158.2	7.722	30.7412	28.2532
158.4	7.53889	30.6191	28.3142
158.6	7.38631	30.4971	28.2532
158.8	7.26424	30.3445	28.2227
159	7.2032	30.2834	28.2227
159.2	7.08113	30.2071	28.2227
159.4	6.98958	30.1614	28.1922
159.6	6.83699	30.1156	28.1922
159.8	6.80647	29.9783	28.2532
160	6.74544	29.8867	28.2227
160.2	6.74544	29.8409	28.2532
160.4	6.77595	29.7799	28.1616
160.6	6.65388	29.7189	28.1616
160.8	6.65388	29.6883	28.0701
161	6.59285	29.6426	28.1006
161.2	6.65388	29.6273	28.1006
161.4	6.6844	29.5358	28.1006
161.6	6.56233	29.4747	27.9785
161.8	6.59285	29.4137	27.948
162	6.56233	29.3374	27.8564
162.2	6.6844	29.2916	27.8564
162.4	6.6844	29.3069	27.887
162.6	6.6844	29.2916	27.8259
162.8	6.65388	29.3069	27.7954
163	6.59285	29.3069	27.8259
163.2	6.56233	29.2916	27.7039
163.4	6.56233	29.3374	27.6428
163.6	6.5013	29.3527	27.6123
163.8	6.5013	29.3527	27.5513
164	6.5013	29.3832	27.4902
164.2	6.44026	29.3984	27.3987
164.4	6.37923	29.4137	27.4292
164.6	6.34871	29.4595	27.3682
164.8	6.28767	29.49	27.3377
165	6.28767	29.5358	27.3377
165.2	6.19612	29.5815	27.2766
165.4	6.19612	29.6121	27.2156
165.6	6.22664	29.6426	27.1546
165.8	6.13509	29.7341	27.1546
166	6.13509	29.7494	27.0935
166.2	6.07405	29.7341	27.124
166.4	6.04353	29.7494	27.0325
166.6	6.13509	29.7494	27.0325
166.8	6.04353	29.7799	27.002
167	6.07405	29.7799	26.9714
167.2	6.13509	29.7799	26.9714
167.4	6.1656	29.8257	26.9714
167.6	6.1656	29.7799	26.9104
167.8	6.1656	29.8104	26.8494
168	6.1656	29.8104	26.8189
168.2	6.19612	29.7952	26.7273
168.4	6.22664	29.7799	26.6663
168.6	6.25716	29.7952	26.5747
168.8	6.31819	29.7646	26.4832
169	6.34871	29.7494	26.4221
169.2	6.40974	29.7341	26.2695
169.4	6.44026	29.7189	26.178
169.6	6.40974	29.6883	26.0864
169.8	6.5013	29.6273	25.9949
170	6.53181	29.5968	25.8728
170.2	6.5013	29.5053	25.8423
170.4	6.62337	29.4747	25.8118
170.6	6.62337	29.4442	25.8423
170.8	6.65388	29.4595	25.8423
171	6.77595	29.4137	25.8423
171.2	6.80647	29.3984	25.8423
171.4	6.83699	29.3984	25.8118
171.6	6.89802	29.3374	25.8118
171.8	6.95906	29.3527	25.7813
172	6.98958	29.2916	25.7202
172.2	7.08113	29.2764	25.7507
172.4	7.08113	29.2916	25.7202
172.6	7.14217	29.2611	25.7507
172.8	7.17268	29.2764	25.6897
173	7.32527	29.2459	25.6592
173.2	7.38631	29.2916	25.6287
173.4	7.44734	29.3527	25.6287
173.6	7.59993	29.429	25.5982
173.8	7.66097	29.4747	25.5371
174	7.78303	29.4595	25.5371
174.2	7.84407	29.3984	25.5982
174.4	7.9051	29.3984	25.7202
174.6	7.99666	29.3221	25.7202
174.8	8.14925	29.2916	25.8118
175	8.2408	29.2306	25.7813
175.2	8.30183	29.2459	25.8423
175.4	8.4239	29.2001	25.8728
175.6	8.51546	29.2153	25.9338
175.8	8.66804	29.1696	25.9644
176	8.7596	29.1696	25.9338
176.2	8.85115	29.1238	25.9644
176.4	9.06477	29.1238	25.9338
176.6	9.18684	29.1238	25.9033
176.8	9.18684	29.1085	25.9644
177	9.33943	29.1085	25.9644
177.2	9.43098	29.1238	25.9033
177.4	9.55306	29.1238	25.9033
177.6	9.73616	29.139	25.8728
177.8	9.82771	29.1085	25.8423
178	9.9803	29.0627	25.9338
178.2	10.0413	29.0322	25.9338
178.4	10.1939	28.9865	25.9949
178.6	10.2244	28.9407	25.9644
178.8	10.316	28.8949	25.9338
179	10.4686	28.8644	26.0254
179.2	10.5907	28.8186	25.9949
179.4	10.6822	28.8186	25.9644
179.6	10.9263	28.8186	25.9644
179.8	11.0179	28.8033	25.9949
180	11.14	28.7881	25.9338
180.2	11.262	28.727	25.9949
180.4	11.3536	28.6965	26.0254
180.6	11.4757	28.6813	25.9644
180.8	11.5062	28.666	25.9644
181	11.6588	28.6355	25.8728
181.2	11.7503	28.6508	25.9644
181.4	11.9029	28.605	25.9949
181.6	11.9945	28.5745	25.9033
181.8	12.1165	28.5287	25.9949
182	12.2386	28.4829	25.9338
182.2	12.3912	28.4829	25.9338
182.4	12.4827	28.4524	25.9338
182.6	12.6048	28.4371	25.8728
182.8	12.7574	28.4524	25.8728
183	12.91	28.4524	25.8423
183.2	13.0015	28.4219	25.8423
183.4	13.1541	28.4371	25.7813
183.6	13.2457	28.3914	25.7813
183.8	13.2762	28.4371	25.7813
184	13.4898	28.4676	25.7507
184.2	13.5814	28.4524	25.8118
184.4	13.7035	28.4982	25.8118
184.6	13.856	28.5134	25.8728
184.8	13.9171	28.5134	25.8423
185	14.0391	28.5287	25.8728
185.2	14.1307	28.5745	25.9033
185.4	14.2528	28.5592	25.9338
185.6	14.3748	28.5897	25.8423
185.8	14.4054	28.605	25.8728
186	14.4969	28.6508	25.8423
186.2	14.619	28.7118	25.8118
186.4	14.741	28.727	25.8728
186.6	14.8936	28.7576	25.8728
186.8	14.9241	28.7728	25.8728
187	15.0462	28.7881	25.9338
187.2	15.1683	28.8339	25.8728
187.4	15.2598	28.8644	25.9033
187.6	15.4124	28.9102	25.8423
187.8	15.504	28.9712	25.8118
188	15.626	28.9254	25.9033
188.2	15.6566	28.8949	25.9338
188.4	15.8092	28.9559	25.9033
188.6	15.8702	29.0017	25.9338
188.8	16.0533	28.9865	25.8728
189	16.1143	29.0017	25.8423
189.2	16.2974	29.0475	25.8728
189.4	16.389	29.0627	25.8423
189.6	16.5111	29.0475	25.8423
189.8	16.5111	29.0475	25.8423
190	16.7247	29.0627	25.8728
190.2	16.8162	29.0322	25.8728
190.4	16.9078	29.078	25.8118
190.6	17.0604	29.1085	25.7202
190.8	17.2435	29.1238	25.7813
191	17.335	29.1696	25.7813
191.2	17.4266	29.2001	25.7202
191.4	17.6097	29.2153	25.7507
191.6	17.7318	29.2306	25.7202
191.8	17.7928	29.2611	25.7507
192	17.8844	29.2764	25.7507
192.2	18.0369	29.3374	25.7813
192.4	18.159	29.3069	25.7813
192.6	18.2506	29.3527	25.7813
192.8	18.4032	29.3832	25.8118
193	18.5863	29.3984	25.8728
193.2	18.7083	29.4442	25.8423
193.4	18.8609	29.3984	25.9033
193.6	18.9525	29.3527	25.9644
193.8	19.044	29.3069	25.9338
194	19.1661	29.2611	25.9338
194.2	19.1661	29.2153	25.9644
194.4	19.2577	29.139	25.9033
194.6	19.2882	29.1085	25.9644
194.8	19.2882	29.0475	25.9033
195	19.3492	29.0017	25.8728
195.2	19.2882	28.9559	25.9033
195.4	19.4102	28.9865	25.8728
195.6	19.4713	28.9559	25.8728
195.8	19.5323	28.9559	25.9338
196	19.5933	28.9559	25.8728
196.2	19.7154	28.9102	25.9033
196.4	19.7764	28.9102	25.9033
196.6	19.929	28.9407	25.8423
196.8	20.0511	28.9407	25.9033
197	20.0511	28.9865	25.9033
197.2	20.2342	29.0017	25.9033
197.4	20.4173	29.0017	25.8728
197.6	20.4783	29.017	25.9949
197.8	20.5699	28.9712	26.0254
198	20.6614	28.9407	26.0254
198.2	20.7835	28.9559	26.0559
198.4	20.814	28.9254	26.0559
198.6	20.9056	28.9102	26.1475
198.8	20.9361	28.9102	26.1169
199	21.0582	28.8644	26.1169
199.2	21.1192	28.8339	26.2085
199.4	21.2413	28.8491	26.239
199.6	21.3939	28.8796	26.2695
199.8	21.516	28.9254	26.3001
200	21.699	28.9254	26.239
200.2	21.9432	28.9712	26.239
200.4	22.1568	29.0322	26.239
200.6	22.3704	29.0475	26.239
200.8	22.5535	29.0475	26.2695
201	22.7672	29.0933	26.239
201.2	22.9808	29.1238	26.2695
201.4	23.286	29.1543	26.239
201.6	23.4996	29.1543	26.2085
201.8	23.7437	29.139	26.2695
202	24.0794	29.139	26.239
202.2	24.3846	29.1696	26.2695
202.4	24.7203	29.1696	26.3001
202.6	25.0865	29.2611	26.2695
202.8	25.5443	29.2764	26.3306
203	26.1851	29.3221	26.4221
203.2	26.7344	29.3832	26.4526
203.4	27.4058	29.3832	26.4832
203.6	28.1688	29.429	26.5442
203.8	29.42	29.429	26.6052
204	30.7017	29.4747	26.6358
204.2	32.4107	29.5358	26.6663
204.4	35.0352	29.5968	26.7273
204.6	39.2772	29.6731	26.7273
204.8	45.6859	29.7646	26.7273
205	53.2542	29.8562	26.7883
205.2	60.5479	29.9172	26.7578
205.4	66.8651	29.963	26.7883
205.6	71.87	30.024	26.7578
205.8	75.7152	30.0546	26.7883
206	78.5533	30.1156	26.8494
206.2	80.3843	30.1919	26.7883
206.4	81.5135	30.2987	26.7578
206.6	81.8492	30.3597	26.8189
206.8	81.6051	30.3445	26.7883
207	80.9337	30.314	26.7883
207.2	79.9571	30.2987	26.8189
207.4	78.5838	30.2987	26.8189
207.6	77.0274	30.314	26.8494
207.8	75.1353	30.2987	26.8799
208	72.9686	30.375	26.9409
208.2	71.0155	30.436	26.9409
208.4	69.0013	30.4971	27.002
208.6	67.1397	30.5581	27.063
208.8	65.3087	30.6649	27.063
209	63.5386	30.6649	27.0935
209.2	61.8907	30.7412	27.0935
209.4	60.2428	30.8023	27.0325
209.6	58.7169	30.848	27.063
209.8	57.2215	30.9243	27.124
210	55.6651	30.9243	27.0935
210.2	53.9561	30.9548	27.0935
210.4	52.2471	30.9548	27.0935
210.6	50.7518	31.0006	27.1546
210.8	49.2869	31.0311	27.1851
211	47.8526	31.0006	27.2461
211.2	46.4183	31.0006	27.1546
211.4	45.0145	31.0769	27.3071
211.6	43.5496	31.1074	27.3377
211.8	42.2069	31.1685	27.3987
212	41.0472	31.2447	27.3987
212.2	39.8265	31.3363	27.3682
212.4	38.6973	31.4431	27.3987
212.6	37.5072	31.4736	27.3071
212.8	36.2559	31.5041	27.2766
213	35.0658	31.5652	27.3071
213.2	33.7535	31.611	27.3377
213.4	32.3802	31.6415	27.2766
213.6	30.9764	31.7178	27.3377
213.8	29.5726	31.7635	27.3682
214	28.3519	31.7941	27.3071
214.2	26.9481	31.8704	27.3071
214.4	25.6358	31.9161	27.3071
214.6	24.3541	31.9924	27.3071
214.8	23.1029	32.084	27.3377
215	21.8211	32.1298	27.3071
215.2	20.7225	32.1603	27.3071
215.4	19.6239	32.1908	27.3377
215.6	18.5252	32.2213	27.3377
215.8	17.3961	32.2671	27.3682
216	16.2974	32.2976	27.3682
216.2	15.3514	32.3434	27.3377
216.4	14.4664	32.3739	27.3071
216.6	13.6119	32.4349	27.3377
216.8	12.91	32.4502	27.3682
217	12.2691	32.4807	27.5208
217.2	11.6282	32.557	27.4902
217.4	11.0484	32.5723	27.4902
217.6	10.5296	32.618	27.6123
217.8	10.0413	32.618	27.6428
218	9.67512	32.6638	27.6428
218.2	9.2784	32.6638	27.6428
218.4	8.88167	32.6943	27.6428
218.6	8.57649	32.6638	27.6733
218.8	8.11873	32.6486	27.7039
219	7.84407	32.6333	27.6733
219.2	7.56941	32.6333	27.6733
219.4	7.35579	32.5875	27.6733
219.6	7.14217	32.5875	27.7344
219.8	6.86751	32.557	27.8259
220	6.71492	32.496	27.8259
220.2	6.5013	32.4807	27.887
220.4	6.40974	32.4197	27.948
220.6	6.1656	32.3739	27.9785
220.8	6.1656	32.3434	28.009
221	6.07405	32.3129	28.0701
221.2	5.86043	32.3586	28.1616
221.4	5.76888	32.3739	28.2227
221.6	5.70784	32.3739	28.3142
221.8	5.58577	32.4044	28.3447
222	5.55525	32.3586	28.4058
222.2	5.58577	32.3281	28.4363
222.4	5.58577	32.3434	28.5278
222.6	5.4637	32.3586	28.5889
222.8	5.40266	32.3586	28.6499
223	5.34163	32.3586	28.711
223.2	5.31111	32.4044	28.8635
223.4	5.28059	32.4197	28.9246
223.6	5.25008	32.4197	28.9551
223.8	5.25008	32.3892	29.0161
224	5.18904	32.4197	29.0161
224.2	5.12801	32.4044	29.1382
224.4	5.06697	32.4197	29.1382
224.6	5.03645	32.4349	29.1992
224.8	4.9449	32.4044	29.2603
225	4.91438	32.4349	29.2297
225.2	4.82283	32.4502	29.1687
225.4	4.7618	32.4197	29.1382
225.6	4.7618	32.3434	29.0772
225.8	4.7618	32.2976	29.0772
226	4.70076	32.2061	29.2603
226.2	4.73128	32.1603	29.3518
226.4	4.70076	32.1603	29.4128
226.6	4.73128	32.1145	29.4434
226.8	4.70076	32.1298	29.4739
227	4.70076	32.0382	29.596
227.2	4.79231	31.9467	29.6265
227.4	4.7618	31.8856	29.596
227.6	4.85335	31.7941	29.6875
227.8	4.91438	31.733	29.718
228	4.9449	31.7025	29.7791
228.2	4.97542	31.611	29.8096
228.4	5.03645	31.5194	29.718
228.6	5.09749	31.4889	29.7485
228.8	5.12801	31.4126	29.7485
229	5.28059	31.321	29.7485
229.2	5.31111	31.199	29.7485
229.4	5.40266	31.0922	29.8096
229.6	5.49422	30.9854	29.7485
229.8	5.52473	30.8785	29.7791
230	5.61629	30.8023	29.8096
230.2	5.67732	30.7107	29.7791
230.4	5.76888	30.6649	29.7485
230.6	5.82991	30.6344	29.718
230.8	5.86043	30.6344	29.6875
231	5.95198	30.6039	29.7791
231.2	6.10457	30.5886	29.8706
231.4	6.13509	30.5429	29.9317
231.6	6.28767	30.4666	29.9622
231.8	6.37923	30.4513	29.9011
232	6.37923	30.3597	29.9317
232.2	6.47078	30.2987	30.0232
232.4	6.53181	30.2529	29.9011
232.6	6.6844	30.2071	29.9622
232.8	6.77595	30.1003	29.9927
233	6.86751	29.9477	30.0537
233.2	6.95906	29.8562	30.0537
233.4	7.08113	29.7341	30.0842
233.6	7.11165	29.6273	30.1148
233.8	7.23372	29.5968	30.1758
234	7.35579	29.5663	30.1453
234.2	7.38631	29.5663	30.2368
234.4	7.47786	29.5053	30.2368
234.6	7.63045	29.49	30.1758
234.8	7.75252	29.429	30.2063
235	7.84407	29.3832	30.2063
235.2	7.99666	29.3069	30.1758
235.4	8.05769	29.2764	30.1758
235.6	8.17976	29.2459	30.1758
235.8	8.2408	29.1696	30.1148
236	8.39339	29.0475	30.0842
236.2	8.4239	29.0017	30.1148
236.4	8.60701	28.8949	30.1148
236.6	8.69856	28.8491	30.2063
236.8	8.7596	28.8033	30.2368
237	8.82063	28.727	30.2673
237.2	8.9427	28.6965	30.2979
237.4	9.09529	28.6813	30.3894
237.6	9.18684	28.6508	30.4199
237.8	9.2784	28.5745	30.542
238	9.49202	28.5745	30.542
238.2	9.49202	28.5745	30.542
238.4	9.55306	28.5897	30.5725
238.6	9.67512	28.5592	30.5115
238.8	9.73616	28.5745	30.481
239	9.88875	28.5592	30.5115
239.2	9.94978	28.5287	30.5115
239.4	10.0413	28.5134	30.5115
239.6	10.1634	28.4676	30.481
239.8	10.2855	28.4219	30.3894
240	10.4076	28.4219	30.3894
240.2	10.4991	28.3456	30.3589
240.4	10.5601	28.2845	30.3589
240.6	10.7127	28.2998	30.3589
240.8	10.7738	28.2235	30.3284
241	10.9263	28.1625	30.3284
241.2	11.0179	28.1472	30.2673
241.4	11.1095	28.0862	30.2368
241.6	11.14	28.0709	30.1453
241.8	11.2315	28.0252	30.1758
242	11.262	27.9946	30.1148
242.2	11.2926	27.9336	30.0842
242.4	11.4451	27.9031	30.0537
242.6	11.5672	27.8115	29.9011
242.8	11.6588	27.7658	29.8706
243	11.7503	27.7047	29.7791
243.2	11.7808	27.6589	29.718
243.4	11.9639	27.6284	29.718
243.6	11.9945	27.5826	29.6875
243.8	12.1165	27.5826	29.5654
244	12.2691	27.5369	29.5654
244.2	12.3607	27.4758	29.5654
244.4	12.6048	27.4301	29.5654
244.6	12.6048	27.3995	29.6265
244.8	12.7574	27.369	29.596
245	12.91	27.3232	29.596
245.2	13.0015	27.3385	29.596
245.4	13.0931	27.308	29.5654
245.6	13.1541	27.3232	29.5349
245.8	13.1541	27.3385	29.5044
246	13.3372	27.369	29.4739
246.2	13.3983	27.4148	29.4434
246.4	13.5509	27.4148	29.4434
246.6	13.6729	27.4758	29.4128
246.8	13.7035	27.4911	29.3823
247	13.856	27.5064	29.4128
247.2	13.9476	27.4758	29.3823
247.4	14.0697	27.4758	29.3823
247.6	14.1917	27.4911	29.2603
247.8	14.3443	27.4911	29.1687
248	14.4969	27.5216	29.0772
248.2	14.5885	27.5826	29.0161
248.4	14.8326	27.6132	29.0161
248.6	14.9547	27.6284	28.9246
248.8	15.1073	27.6437	28.8025
249	15.2904	27.6284	28.711
249.2	15.3819	27.6895	28.6499
249.4	15.4735	27.7047	28.5278
249.6	15.504	27.7352	28.4058
249.8	15.6566	27.781	28.3753
250	15.7786	27.7963	28.3447
250.2	15.9312	27.842	28.3142
250.4	16.1143	27.842	28.1922
250.6	16.1754	27.8268	28.1006
250.8	16.2059	27.8726	28.0396
251	16.328	27.8573	28.009
251.2	16.389	27.8726	27.8564
251.4	16.45	27.9031	27.7954
251.6	16.4806	27.8726	27.7344
251.8	16.5721	27.842	27.6733
252	16.6942	27.8726	27.5208
252.2	16.8468	27.8878	27.4902
252.4	16.9383	27.9641	27.4597
252.6	17.0299	28.0252	27.3377
252.8	17.0909	28.132	27.2156
253	17.1824	28.1625	27.1851
253.2	17.2435	28.193	27.124
253.4	17.274	28.193	27.124
253.6	17.335	28.193	27.0325
253.8	17.3961	28.2082	26.9714
254	17.4571	28.2235	26.8494
254.2	17.4266	28.2235	26.8799
254.4	17.4571	28.193	26.7883
254.6	17.6097	28.2082	26.7578
254.8	17.7013	28.2235	26.6358
255	17.7928	28.1625	26.6663
255.2	17.9454	28.1472	26.6052
255.4	18.0064	28.1777	26.5137
255.6	18.098	28.1472	26.4526
255.8	18.2506	28.1472	26.4526
256	18.3726	28.132	26.3611
256.2	18.4337	28.1014	26.3611
256.4	18.5557	28.1167	26.3916
256.6	18.7083	28.0862	26.3306
256.8	18.8304	28.0557	26.3001
257	18.9525	28.0557	26.3306
257.2	19.1356	28.0404	26.3306
257.4	19.2271	28.0862	26.3001
257.6	19.2577	28.0709	26.2695
257.8	19.3797	28.0252	26.2085
258	19.2577	28.0099	26.178
258.2	19.2882	27.9794	26.2085
258.4	19.3187	27.9489	26.2085
258.6	19.3797	27.9336	26.2085
258.8	19.4408	27.9031	26.2085
259	19.4102	27.9183	26.178
259.2	19.4408	27.8878	26.2085
259.4	19.5628	27.9031	26.178
259.6	19.6239	27.9031	26.239
259.8	19.6239	27.9031	26.239
260	19.7154	27.8878	26.2085
260.2	19.8375	27.9183	26.239
260.4	19.929	27.8878	26.3001
260.6	19.9596	27.8573	26.3001
260.8	20.0206	27.9336	26.3611
261	20.1121	27.9489	26.4221
261.2	20.2037	27.9946	26.3611
261.4	20.2037	28.0709	26.4221
261.6	20.2037	28.132	26.4221
261.8	20.2342	28.2388	26.3611
262	20.4478	28.2845	26.3611
262.2	20.6004	28.3608	26.3306
262.4	20.6614	28.4524	26.3001
262.6	20.814	28.5134	26.3306
262.8	20.9361	28.5745	26.3001
263	21.0582	28.605	26.3611
263.2	21.3328	28.6355	26.4221
263.4	21.4549	28.7118	26.3611
263.6	21.516	28.8186	26.3306
263.8	21.577	28.9102	26.3916
264	21.699	28.9407	26.4221
264.2	21.8822	29.0322	26.4221
264.4	22.0653	29.0933	26.4221
264.6	22.2178	29.1848	26.3611
264.8	22.3399	29.2764	26.3611
265	22.6451	29.3527	26.3916
265.2	22.7367	29.49	26.3306
265.4	22.8892	29.5663	26.3001
265.6	23.1639	29.6883	26.3306
265.8	23.347	29.8104	26.2085
266	23.4691	29.902	26.239
266.2	23.5301	30.0088	26.3001
266.4	23.7132	30.1309	26.2085
266.6	23.8658	30.2377	26.3001
266.8	23.9574	30.2987	26.2695
267	24.1405	30.375	26.2695
267.2	24.232	30.4055	26.3306
267.4	24.4456	30.4513	26.3306
267.6	24.7508	30.4818	26.3001
267.8	24.9339	30.5429	26.3306
268	25.1781	30.6497	26.3306
268.2	25.4222	30.7565	26.3306
268.4	25.7274	30.848	26.3001
268.6	26.1241	30.9396	26.3001
268.8	26.5208	31.0311	26.3916
269	26.9481	31.0617	26.4221
269.2	27.3448	31.0922	26.4526
269.4	27.8026	31.1532	26.5137
269.6	28.3519	31.199	26.5442
269.8	29.0538	31.26	26.5747
270	29.9693	31.3668	26.6663
270.2	31.2816	31.4736	26.6663
270.4	32.9906	31.5499	26.7273
270.6	35.2489	31.6567	26.7273
270.8	38.7279	31.7635	26.8189
271	43.9158	31.7635	26.8494
271.2	50.5382	31.8093	26.9409
271.4	57.6793	31.8551	26.9104
271.6	64.1795	31.9314	26.9714
271.8	69.4591	31.9772	26.9409
272	73.5484	32.0535	27.002
272.2	76.6307	32.1145	27.063
272.4	78.95	32.1755	27.063
272.6	80.5369	32.2061	27.0935
272.8	81.4525	32.2518	27.1546
273	81.9407	32.2976	27.1851
273.2	81.8492	32.3586	27.2461
273.4	81.483	32.4654	27.3071
273.6	80.8116	32.5265	27.3071
273.8	79.6214	32.5875	27.3071
274	78.3702	32.618	27.3377
274.2	76.8748	32.7249	27.3682
274.4	75.1353	32.8011	27.3682
274.6	73.2738	32.8927	27.3377
274.8	71.3206	32.9843	27.3377
275	69.398	33.0605	27.3071
275.2	67.4449	33.1368	27.3071
275.4	65.4307	33.1521	27.3071
275.6	63.5997	33.2131	27.3682
275.8	61.8602	33.1826	27.3987
276	60.2122	33.1674	27.3987
276.2	58.5643	33.1979	27.4597
276.4	56.8553	33.1521	27.4902
276.6	55.2989	33.1368	27.4597
276.8	53.7425	33.1368	27.5208
277	52.0335	33.1368	27.5208
277.2	50.3856	33.1674	27.5208
277.4	48.9207	33.1979	27.5208
277.6	47.3948	33.2742	27.5513
277.8	45.93	33.3657	27.5208
278	44.5262	33.4878	27.5818
278.2	43.1224	33.5946	27.5818
278.4	41.7491	33.6099	27.6428
278.6	40.3453	33.6862	27.6428
278.8	38.8499	33.8082	27.6123
279	37.5072	33.8998	27.7344
279.2	36.0118	33.9456	27.7344
279.4	34.547	34.0066	27.7039
279.6	33.0516	34.0676	27.7649
279.8	31.7088	34.1744	27.6733
280	30.366	34.2202	27.6123
280.2	28.9928	34.266	27.6733
280.4	27.711	34.3118	27.7039
280.6	26.4293	34.327	27.6733
280.8	24.9644	34.3575	27.7039
281	23.6522	34.4491	27.7039
281.2	22.3094	34.5101	27.6733
281.4	20.9666	34.5101	27.7039
281.6	19.6849	34.5101	27.6123
281.8	18.4642	34.4796	27.5513
282	17.213	34.4796	27.5818
282.2	16.0838	34.4949	27.5513
282.4	15.0157	34.5101	27.6123
282.6	13.9781	34.5101	27.6123
282.8	13.2152	34.5406	27.6123
283	12.3912	34.5712	27.6123
283.2	11.6282	34.5712	27.6428
283.4	10.9874	34.6017	27.6428
283.6	10.255	34.6627	27.6428
283.8	9.64461	34.7085	27.6428
284	9.09529	34.7848	27.6123
284.2	8.51546	34.8153	27.6123
284.4	7.99666	34.8458	27.5208
284.6	7.56941	34.8458	27.5513
284.8	7.11165	34.8306	27.5513
285	6.77595	34.8153	27.4902
285.2	6.53181	34.8	27.5513
285.4	6.22664	34.7695	27.6428
285.6	6.04353	34.7543	27.6123
285.8	5.73836	34.7085	27.5818
286	5.61629	34.6322	27.6428
286.2	5.4637	34.4949	27.5818
286.4	5.37215	34.4644	27.5818
286.6	5.28059	34.4186	27.4902
286.8	5.12801	34.3881	27.4292
287	5.09749	34.3881	27.3987
287.2	5.06697	34.4033	27.4292
287.4	5.00594	34.4033	27.3377
287.6	5.00594	34.4338	27.3987
287.8	5.00594	34.4338	27.3682
288	5.03645	34.3881	27.3987
288.2	5.00594	34.3881	27.4902
288.4	4.97542	34.3575	27.5208
288.6	4.97542	34.3118	27.5818
288.8	5.00594	34.2812	27.5513
289	4.97542	34.2202	27.5818
289.2	4.91438	34.205	27.6428
289.4	4.91438	34.2202	27.6123
289.6	4.91438	34.1744	27.6123
289.8	4.91438	34.1287	27.6733
290	4.9449	34.0219	27.6733
290.2	4.88387	33.9456	27.7039
290.4	4.88387	33.915	27.6733
290.6	4.82283	33.854	27.6733
290.8	4.79231	33.793	27.5818
291	4.73128	33.7625	27.6123
291.2	4.73128	33.7014	27.6123
291.4	4.67024	33.7167	27.5208
291.6	4.63972	33.6862	27.5513
291.8	4.60921	33.6556	27.5513
292	4.51765	33.5641	27.5513
292.2	4.4261	33.4725	27.5513
292.4	4.33455	33.3657	27.4597
292.6	4.4261	33.3199	27.3987
292.8	4.33455	33.1979	27.3987
293	4.27351	33.1216	27.3377
293.2	4.30403	33.0453	27.3682
293.4	4.18196	32.969	27.3682
293.6	4.21248	32.9232	27.3071
293.8	4.18196	32.8164	27.2766
294	4.15144	32.6638	27.2461
294.2	4.18196	32.557	27.2156
294.4	4.12092	32.4502	27.124
294.6	4.243	32.3434	27.1546
294.8	4.27351	32.3129	27.0935
295	4.36507	32.2213	27.124
295.2	4.39558	32.1145	27.063
295.4	4.48714	32.0077	27.063
295.6	4.51765	31.8856	27.063
295.8	4.57869	31.7941	27.002
296	4.73128	31.7178	26.9714
296.2	4.7618	31.6262	26.9714
296.4	4.79231	31.5041	26.9714
296.6	4.91438	31.3821	26.9409
296.8	4.88387	31.26	26.9714
297	4.97542	31.1379	26.9714
297.2	5.00594	31.0311	27.002
297.4	5.06697	30.9701	27.0325
297.6	5.12801	30.9548	27.002
297.8	5.18904	30.9243	27.0325
298	5.25008	30.8785	27.0325
298.2	5.31111	30.8633	26.9409
298.4	5.40266	30.8023	27.002
298.6	5.49422	30.726	26.9104
298.8	5.58577	30.6344	26.9104
299	5.61629	30.5734	26.9409
299.2	5.67732	30.4818	26.9409
299.4	5.79939	30.375	26.9104
299.6	5.86043	30.3292	26.9714
299.8	5.86043	30.314	26.8494
300	6.01302	30.2377	26.9104
300.2	6.07405	30.1461	26.8799
300.4	6.19612	30.0393	26.8799
300.6	6.28767	29.9325	26.8494
300.8	6.31819	29.8715	26.8494
301	6.44026	29.7799	26.8494
301.2	6.53181	29.7189	26.8189
301.4	6.56233	29.6578	26.8494
301.6	6.62337	29.551	26.8189
301.8	6.6844	29.4747	26.8189
302	6.77595	29.4442	26.8799
302.2	6.89802	29.3679	26.8799
302.4	7.0201	29.3832	26.8494
302.6	7.2032	29.3679	26.8799
302.8	7.23372	29.3527	26.9409
303	7.38631	29.3527	27.002
303.2	7.47786	29.2916	26.9104
303.4	7.53889	29.3069	26.9714
303.6	7.66097	29.2916	26.9409
303.8	7.75252	29.2764	27.002
304	7.84407	29.2153	27.0325
304.2	7.96614	29.1848	27.0325
304.4	8.05769	29.1543	26.9714
304.6	8.17976	29.1543	27.002
304.8	8.27132	29.1543	26.9714
305	8.4239	29.139	26.9104
305.2	8.60701	29.139	26.9714
305.4	8.7596	29.1238	26.8799
305.6	8.97322	29.0627	26.8799
305.8	9.15633	29.0322	26.9104
306	9.33943	28.9865	26.9104
306.2	9.43098	28.9559	26.9104
306.4	9.61409	28.9254	26.9104
306.6	9.70564	28.8644	26.8799
306.8	9.82771	28.8186	26.7883
307	9.9803	28.7728	26.8189
307.2	10.1329	28.727	26.7273
307.4	10.3465	28.7118	26.7578
307.6	10.4686	28.666	26.6663
307.8	10.5907	28.6965	26.6663
308	10.7127	28.6965	26.6358
308.2	10.7738	28.7118	26.6358
308.4	10.9569	28.727	26.5747
308.6	10.9874	28.7728	26.6052
308.8	11.0789	28.7881	26.5747
309	11.262	28.8491	26.5442
309.2	11.4146	28.8339	26.5137
309.4	11.5062	28.8339	26.5137
309.6	11.6588	28.8339	26.4221
309.8	11.7503	28.7881	26.4221
310	11.9029	28.7881	26.3916
310.2	12.086	28.7728	26.4221
310.4	12.2081	28.7728	26.3916
310.6	12.3301	28.7881	26.3001
310.8	12.4217	28.8186	26.3916
311	12.5438	28.8644	26.3611
311.2	12.7269	28.9102	26.3001
311.4	12.8184	28.9407	26.3306
311.6	12.9405	29.0017	26.3611
311.8	13.0626	29.0017	26.2695
312	13.1541	29.017	26.3001
312.2	13.3067	29.0322	26.3001
312.4	13.4288	29.0627	26.239
312.6	13.5203	29.0322	26.3001
312.8	13.6119	29.0627	26.3306
313	13.6424	29.017	26.239
313.2	13.795	29.0017	26.3001
313.4	13.9171	28.9712	26.3306
313.6	13.9476	28.9712	26.3001
313.8	14.0086	29.017	26.2695
314	14.0697	28.9865	26.3306
314.2	14.0697	28.9865	26.3916
314.4	14.2528	29.0017	26.3611
314.6	14.2833	29.0017	26.3306
314.8	14.2833	29.017	26.3611
315	14.4359	29.0322	26.3306
315.2	14.5274	29.0475	26.2695
315.4	14.5274	29.0627	26.3916
315.6	14.5579	29.078	26.3916
315.8	14.5579	29.1085	26.3916
316	14.6495	29.1848	26.4526
316.2	14.741	29.2459	26.4221
316.4	14.7716	29.3374	26.4221
316.6	14.8936	29.4442	26.4526
316.8	14.8936	29.5205	26.4526
317	14.9852	29.5815	26.4526
317.2	15.0767	29.6273	26.4832
317.4	15.1683	29.6273	26.5747
317.6	15.2598	29.6883	26.6358
317.8	15.3209	29.7189	26.7273
318	15.3819	29.7952	26.7578
318.2	15.565	29.8409	26.8799
318.4	15.7176	29.9172	26.9104
318.6	15.8092	29.9325	27.002
318.8	15.9618	29.9477	27.002
319	16.1143	29.963	27.0325
319.2	16.2364	29.963	27.0325
319.4	16.389	30.024	27.002
319.6	16.5721	30.0698	26.9714
319.8	16.6637	30.1156	26.9714
320	16.6942	30.1766	27.002
320.2	16.8162	30.2224	26.9714
320.4	16.8773	30.2987	27.002
320.6	16.8773	30.3445	26.9714
320.8	16.9383	30.375	26.9714
321	17.0299	30.4666	26.9714
321.2	17.0604	30.5276	27.0325
321.4	17.1519	30.5429	27.0325
321.6	17.335	30.5734	27.063
321.8	17.3961	30.5581	27.0935
322	17.4876	30.5276	27.124
322.2	17.6097	30.4818	27.1851
322.4	17.7013	30.4818	27.1851
322.6	17.7928	30.4971	27.124
322.8	17.8538	30.5734	27.1546
323	17.9149	30.6039	27.124
323.2	18.1285	30.6344	27.063
323.4	18.2201	30.6344	27.0935
323.6	18.3726	30.6344	27.0935
323.8	18.4947	30.6497	27.0935
324	18.5863	30.6497	27.0325
324.2	18.6473	30.5886	26.9714
324.4	18.6778	30.6191	27.002
324.6	18.7999	30.6191	27.002
324.8	18.8609	30.5734	27.0325
325	18.9219	30.5734	27.124
325.2	19.0135	30.5429	27.124
325.4	19.044	30.5581	27.124
325.6	19.0745	30.5581	27.0935
325.8	19.044	30.5734	27.063
326	19.1966	30.5429	27.0935
326.2	19.2577	30.5123	27.0935
326.4	19.3797	30.5123	27.0935
326.6	19.5323	30.5123	27.0935
326.8	19.5933	30.5276	27.063
327	19.6849	30.5123	27.124
327.2	19.7459	30.5734	27.1546
327.4	19.807	30.6497	27.1851
327.6	19.9596	30.6649	27.1546
327.8	20.0206	30.6649	27.2156
328	20.2647	30.6954	27.2461
328.2	20.4478	30.6649	27.3377
328.4	20.6309	30.6649	27.3377
328.6	20.753	30.6802	27.3987
328.8	20.8751	30.726	27.3987
329	21.0277	30.7412	27.4597
329.2	21.2718	30.7717	27.4597
329.4	21.4854	30.8328	27.3987
329.6	21.699	30.848	27.4292
329.8	21.8822	30.8938	27.5208
330	22.0958	30.9091	27.6123
330.2	22.2789	30.9243	27.6428
330.4	22.6146	30.9396	27.6123
330.6	22.9198	30.9701	27.6428
330.8	23.1029	31.0006	27.6428
331	23.3775	31.0006	27.6428
331.2	23.5301	31.0006	27.7039
331.4	23.7742	31.0464	27.6733
331.6	23.9879	31.1074	27.6428
331.8	24.232	31.1379	27.6428
332	24.5677	31.2142	27.6733
332.2	24.8729	31.26	27.5513
332.4	25.1781	31.3058	27.5513
332.6	25.4527	31.3363	27.4597
332.8	25.9105	31.3668	27.4902
333	26.3377	31.3973	27.4902
333.2	26.826	31.4584	27.4292
333.4	27.4669	31.4889	27.3987
333.6	28.2298	31.5804	27.3377
333.8	28.9928	31.7025	27.3377
334	30.1524	31.7941	27.3377
334.2	31.8309	31.8856	27.3071
334.4	34.1807	31.9467	27.3377
334.6	37.7513	31.9467	27.3682
334.8	43.0308	31.9772	27.3682
335	50.172	31.9924	27.3377
335.2	57.9539	32.023	27.3682
335.4	65.034	32.0382	27.3071
335.6	70.8324	32.0077	27.3071
335.8	75.1964	32.0077	27.2766
336	78.4007	31.9772	27.2766
336.2	80.6285	31.9924	27.2156
336.4	81.9407	31.9924	27.2156
336.6	82.5511	31.9924	27.1851
336.8	82.7037	32.0687	27.124
337	82.4901	32.1603	27.0935
337.2	81.7271	32.2213	27.063
337.4	80.7811	32.2824	27.0325
337.6	79.5604	32.3129	27.063
337.8	78.1261	32.3281	27.0935
338	76.4476	32.3739	27.063
338.2	74.5555	32.3892	27.002
338.4	72.6939	32.3281	26.9714
338.6	70.5882	32.3129	27.002
338.8	68.391	32.2366	26.9714
339	66.3463	32.1298	26.9409
339.2	64.3321	32.084	26.9714
339.4	62.379	32.084	26.9714
339.6	60.5174	32.084	26.8799
339.8	58.6253	32.0992	26.8799
340	56.8858	32.0992	26.7883
340.2	55.1158	32.1145	26.8494
340.4	53.4678	32.0687	26.8189
340.6	51.942	32.023	26.7883
340.8	50.3245	31.9467	26.8189
341	48.6766	31.8398	26.8189
341.2	47.0286	31.7788	26.7883
341.4	45.3807	31.7178	26.7578
341.6	43.6717	31.6873	26.7273
341.8	42.2679	31.6415	26.6663
342	40.8946	31.5804	26.6968
342.2	39.4908	31.4889	26.6968
342.4	38.087	31.4431	26.6663
342.6	36.6832	31.3516	26.7273
342.8	35.3404	31.2753	26.6663
343	33.9366	31.1837	26.6663
343.2	32.6854	31.1379	26.6358
343.4	31.251	31.0159	26.6358
343.6	29.8778	30.9396	26.6663
343.8	28.7486	30.848	26.7273
344	27.4974	30.6954	26.6663
344.2	26.3377	30.5734	26.7273
344.4	25.1475	30.4513	26.7273
344.6	23.9268	30.3445	26.6663
344.8	22.8282	30.2224	26.6358
345	21.7601	30.1461	26.6358
345.2	20.753	30.0698	26.6052
345.4	19.7154	29.9783	26.5747
345.6	18.7694	29.8562	26.5747
345.8	17.9149	29.8257	26.4832
346	17.1519	29.7341	26.5137
346.2	16.328	29.6731	26.5137
346.4	15.565	29.5968	26.4526
346.6	14.8021	29.5358	26.4526
346.8	14.1002	29.4595	26.4832
347	13.5814	29.3679	26.5137
347.2	13.0626	29.3069	26.4526
347.4	12.5743	29.2459	26.3916
347.6	12.1471	29.1696	26.3916
347.8	11.7198	29.1085	26.3611
348	11.262	29.078	26.3611
348.2	10.9263	29.0017	26.3306
348.4	10.5601	28.9254	26.3306
348.6	10.316	28.8339	26.3001
348.8	9.9803	28.7576	26.3611
349	9.64461	28.7423	26.3611
349.2	9.43098	28.727	26.3001
349.4	9.24788	28.7118	26.239
349.6	8.97322	28.666	26.2085
349.8	8.72908	28.666	26.2695
350	8.51546	28.6508	26.2085
350.2	8.33235	28.6355	26.178
350.4	8.14925	28.6202	26.2085
350.6	7.96614	28.5897	26.239
350.8	7.81355	28.5439	26.2695
351	7.66097	28.5134	26.2695
351.2	7.50838	28.5134	26.3001
351.4	7.32527	28.5134	26.3001
351.6	7.23372	28.4676	26.3611
351.8	7.05061	28.4829	26.3916
352	6.98958	28.4371	26.3611
352.2	6.89802	28.4524	26.3306
352.4	6.71492	28.4676	26.3611
352.6	6.74544	28.4829	26.3611
352.8	6.5013	28.4676	26.3306
353	6.37923	28.4219	26.3611
353.2	6.31819	28.4219	26.3611
353.4	6.10457	28.4066	26.3916
353.6	6.01302	28.4219	26.3611
353.8	5.92146	28.4371	26.3916
354	5.82991	28.4524	26.4526
354.2	5.70784	28.4219	26.4832
354.4	5.55525	28.4219	26.5137
354.6	5.52473	28.3761	26.5442
354.8	5.4637	28.3151	26.5442
355	5.31111	28.2998	26.5747
355.2	5.18904	28.3151	26.5747
355.4	5.12801	28.2845	26.5747
355.6	5.03645	28.3303	26.6358
355.8	4.91438	28.3456	26.6663
356	4.88387	28.3456	26.6968
356.2	4.82283	28.3456	26.7273
356.4	4.82283	28.3456	26.7273
356.6	4.7618	28.3761	26.6663
356.8	4.73128	28.4219	26.7273
357	4.67024	28.4066	26.7578
357.2	4.73128	28.4219	26.7578
357.4	4.70076	28.4524	26.7273
357.6	4.70076	28.4524	26.7273
357.8	4.7618	28.4371	26.8494
358	4.82283	28.4524	26.8494
358.2	4.7618	28.4829	26.8799
358.4	4.79231	28.5287	26.8799
358.6	4.82283	28.4982	26.8799
358.8	4.85335	28.5287	26.8189
359	4.85335	28.4982	26.8189
359.2	4.85335	28.5287	26.7883
359.4	4.88387	28.5592	26.7578
359.6	4.91438	28.5745	26.7883
359.8	4.97542	28.5745	26.7578
360	5.00594	28.5439	26.7578
360.2	5.06697	28.5897	26.8189
360.4	5.12801	28.5745	26.8189
360.6	5.21956	28.5592	26.8799
360.8	5.25008	28.5592	26.8799
361	5.40266	28.5439	26.9104
361.2	5.49422	28.5287	26.9104
361.4	5.55525	28.5439	26.9714
361.6	5.61629	28.5592	26.9714
361.8	5.70784	28.5745	27.063
362	5.73836	28.5897	27.063
362.2	5.86043	28.6508	27.0325
362.4	5.86043	28.727	27.124
362.6	6.01302	28.7423	27.0325
362.8	6.07405	28.7881	27.0325
363	6.1656	28.8796	27.124
363.2	6.22664	28.9254	27.0325
363.4	6.31819	28.9407	27.0325
363.6	6.44026	28.9712	27.002
363.8	6.47078	28.9865	27.002
364	6.62337	29.017	26.9409
364.2	6.71492	28.9865	26.9104
364.4	6.80647	29.0322	26.9104
364.6	6.86751	29.0322	26.9714
364.8	6.92854	29.0475	26.9104
365	7.11165	29.0475	26.8494
365.2	7.14217	29.0933	26.9714
365.4	7.2032	29.1238	27.0325
365.6	7.32527	29.1848	27.002
365.8	7.44734	29.1848	27.063
366	7.59993	29.1848	27.124
366.2	7.66097	29.1848	27.1546
366.4	7.78303	29.139	27.1851
366.6	7.84407	29.1696	27.2156
366.8	7.9051	29.1696	27.2766
367	8.05769	29.1848	27.3682
367.2	8.2408	29.2459	27.3987
367.4	8.33235	29.2611	27.4597
367.6	8.48494	29.3221	27.5208
367.8	8.60701	29.4595	27.5818
368	8.72908	29.551	27.7039
368.2	8.79012	29.6731	27.7344
368.4	8.9427	29.7494	27.7649
368.6	9.06477	29.7952	27.7344
368.8	9.18684	29.8715	27.6733
369	9.24788	29.963	27.7039
369.2	9.33943	30.024	27.7344
369.4	9.4615	30.1003	27.6733
369.6	9.49202	30.1461	27.6733
369.8	9.52254	30.2071	27.6428
370	9.73616	30.2224	27.5818
370.2	9.76668	30.2377	27.5818
370.4	9.88875	30.2377	27.6123
370.6	10.0108	30.2529	27.6428
370.8	9.9803	30.2834	27.6428
371	10.1329	30.314	27.6733
371.2	10.1329	30.3292	27.6123
371.4	10.1634	30.3597	27.6733
371.6	10.1939	30.375	27.6123
371.8	10.2855	30.2987	27.6733
372	10.377	30.2834	27.6733
372.2	10.4381	30.3597	27.6123
372.4	10.5296	30.375	27.6733
372.6	10.6212	30.3903	27.6123
372.8	10.7127	30.4513	27.4902
373	10.8348	30.5123	27.5513
373.2	10.8653	30.6039	27.5208
373.4	10.9874	30.7107	27.4902
373.6	11.0789	30.8023	27.4292
373.8	11.201	30.8785	27.4292
374	11.2315	30.9091	27.4597
374.2	11.3536	30.9701	27.4292
374.4	11.4757	31.0311	27.3987
374.6	11.5367	31.0617	27.3987
374.8	11.6893	31.1227	27.3682
375	11.8114	31.1532	27.3682
375.2	11.9029	31.2295	27.3071
375.4	12.0555	31.2753	27.2766
375.6	12.086	31.3363	27.1851
375.8	12.1471	31.4126	27.2461
376	12.2081	31.4584	27.1546
376.2	12.2081	31.5041	27.1851
376.4	12.3607	31.5347	27.1546
376.6	12.3912	31.5347	27.0935
376.8	12.4522	31.5499	27.0935
377	12.6353	31.611	27.0935
377.2	12.6353	31.672	27.0935
377.4	12.7269	31.6873	27.124
377.6	12.7574	31.7483	27.124
377.8	12.7574	31.8246	27.1546
378	12.8795	31.8551	27.1546
378.2	12.9405	31.8856	27.0935
378.4	13.0931	31.9467	27.124
378.6	13.1846	31.9924	27.0935
378.8	13.3067	32.0077	27.0935
379	13.3067	32.023	27.1546
379.2	13.4898	32.0535	27.2156
379.4	13.6119	32.0992	27.2461
379.6	13.795	32.145	27.2156
379.8	13.9476	32.2213	27.1851
380	14.0086	32.2518	27.1546
380.2	14.1917	32.2976	27.124
380.4	14.2222	32.3434	27.0935
380.6	14.3138	32.3892	27.124
380.8	14.4664	32.4197	27.1546
381	14.5885	32.4044	27.1546
381.2	14.7105	32.3739	27.1851
381.4	14.8021	32.3892	27.1851
381.6	14.9241	32.3739	27.1546
381.8	15.0157	32.3586	27.1546
382	15.0767	32.3586	27.1546
382.2	15.1683	32.3586	27.124
382.4	15.3209	32.3892	27.0935
382.6	15.4124	32.3586	27.063
382.8	15.4735	32.3434	27.063
383	15.504	32.3434	27.0325
383.2	15.565	32.3129	27.002
383.4	15.5955	32.3129	26.9714
383.6	15.6566	32.3434	26.9409
383.8	15.5955	32.3281	26.9714
384	15.8092	32.3281	27.0325
384.2	15.8702	32.2976	27.063
384.4	15.9923	32.2671	27.0935
384.6	16.1143	32.2518	27.1546
384.8	16.2059	32.2976	27.0935
385	16.389	32.3281	27.0935
385.2	16.4806	32.3586	27.124
385.4	16.6026	32.3739	27.0325
385.6	16.7247	32.4044	27.063
385.8	16.8468	32.3892	27.124
386	16.9688	32.3586	27.0935
386.2	17.1519	32.3281	27.1546
386.4	17.3045	32.2671	27.1546
386.6	17.4571	32.2366	27.0935
386.8	17.6402	32.2213	27.0935
387	17.7623	32.2213	27.1851
387.2	17.9149	32.2366	27.124
387.4	18.0675	32.2213	27.1546
387.6	18.159	32.2061	27.124
387.8	18.2201	32.2366	27.1851
388	18.3421	32.2824	27.124
388.2	18.3421	32.3129	27.0935
388.4	18.4642	32.3739	27.2156
388.6	18.5557	32.4197	27.2461
388.8	18.6473	32.4502	27.2461
389	18.8304	32.496	27.3071
389.2	18.9525	32.5418	27.3682
389.4	19.1356	32.5875	27.3682
389.6	19.2882	32.618	27.3682
389.8	19.4102	32.6486	27.3682
390	19.5323	32.6791	27.3987
390.2	19.6849	32.7249	27.4597
390.4	19.868	32.7096	27.4902
390.6	20.0816	32.7096	27.4902
390.8	20.1732	32.7401	27.5208
391	20.4783	32.8011	27.5208
391.2	20.6309	32.8164	27.5818
391.4	20.692	32.8164	27.5208
391.6	20.7225	32.7706	27.4902
391.8	20.7835	32.8011	27.5513
392	20.8446	32.7249	27.5513
392.2	20.9972	32.6943	27.5208
392.4	21.1497	32.618	27.5818
392.6	21.4244	32.5875	27.6123
392.8	21.7906	32.5418	27.6428
393	21.9127	32.496	27.6733
393.2	22.0653	32.4654	27.6123
393.4	22.3399	32.4349	27.6733
393.6	22.4315	32.4197	27.6733
393.8	22.7061	32.4349	27.6733
394	22.8892	32.4349	27.7649
394.2	23.1029	32.4502	27.7344
394.4	23.347	32.4654	27.7344
394.6	23.4385	32.5112	27.8259
[truncated: 1,168 more rows]
[truncated: 60 more columns]

## Sheet: Main Fig 6
Panel B - HEK293T MeCP2 protein levels normalized to GAPDH
Control Mo	E2Skip Mo
1.21413	1.46803
0.997303	2.68397
0.788571	2.24896
Panel D - Mouse MeCP2 protein levels normalized to GAPDH
Control Mo	E2Skip Mo
0.835105	1.37402
1.17459	2.00509
0.9903	1.5664

## Sheet: Supp Fig 1
Panel A - Mouse Hippocampus Mecp2-e1, e2 mRNA absolute concentrations
	E1 (x10^-15)M						E2 (x10^-15)M
WT	0.474878	0.536423	0.633029	0.521166			0.363129	0.362137	0.566558	0.505644
E2KO	1.18538	0.755623	0.880706	1.02973	0.661947	0.952868	0.00029221	0.000159274	4.1382e-05	0.000132835	0.000226611	0.000154068
Panel A - Mouse Hippocampus MeCP2 protein levels normalized to GAPDH
WT	E2KO
1.00195	1.91902
0.941508	1.38474
0.90517	2.02476
1.15137	1.25113
	1.36999
	1.18622
Panel B - Mouse Brainstem Mecp2-e1, e2 mRNA absolute concentrations
	E1 (x10^-15)M						E2 (x10^-15)M
WT	3.45325	3.21322	2.04214	1.24343			0.963125	1.11675	0.757421	0.577813
E2KO	5.74648	4.95259	2.55306	3.93864	1.04943	1.16057	0.000265881	9.23387e-05	0.000682224	0.000236006	0.000205085	9.37176e-05
Panel B - Mouse Brainstem MeCP2 protein levels normalized to GAPDH
WT	E2KO
0.928889	1.71504
1.00752	2.06184
1.02109	1.49737
1.0425	1.62997
	0.976502
	1.20876
Panel C - Mouse Cerebellum Mecp2-e1, e2 mRNA absolute concentrations
	E1 (x10^-15)M						E2 (x10^-15)M
WT	0.871094	0.461242	0.528869	0.406779			0.805763	0.342971	0.37872	0.357339
E2KO	1.45091	0.783401	0.71118	0.907033	0.720783	0.889659	0.000143633	7.23373e-05	0.000127621	0.000312505	8.88447e-05	7.5306e-05
Panel C - Mouse Cerebellum MeCP2 protein levels normalized to GAPDH
WT	E2KO
0.874295	1.92119
0.819717	2.03336
1.06106	1.85035
1.24493	1.73833
	0.935253
	1.47804
Panel D - Elevated plus maze data: time in closed arms (seconds)
WT	E2KO
408	373.7
369.5	350.9
296.4	449
294.7	418.9
363.7	436.8
349.7	374.3
469.8	360.3
376.7	354.4
423.8	372.2
	261.2
	446.8
Panel D - Elevated plus maze data: entries to open arms
WT	E2KO
14	11
17	10
17	7
15	9
15	9
14	15
6	16
13	8
5	18
	24
	8
Panel D - Elevated plus maze data: entries to closed arms
WT	E2KO
24	31
22	27
33	17
23	24
29	20
22	27
15	16
23	23
25	21
	21
	26
Panel E - Open field assay data: Total distance (cm)
WT	E2KO
3051.7	3002.4
4440.5	1711.6
4403.1	2141.8
4337.3	4803.6
5254.3	4041.5
4227.4	7155.4
3844.4	4774.1
3513.5	4396.8
2346.4	4884.6
	4322
	4632.3
Panel E - Open field assay data: Distance in center normalized to total distance
WT	E2KO
0.245961	0.284506
0.278842	0.20881
0.491131	0.294845
0.364582	0.357066
0.361209	0.353681
0.436675	0.386491
0.374493	0.453845
0.315298	0.363401
0.400571	0.372559
	0.357358
	0.359411

## Sheet: Supp Fig 3
Panel C - MECP2-e1, e2 mRNA proportions in NPC-iNeurons
	E1				E2
Isogenic Control #1	0.336226	0.384732	0.389886	0.419173	0.663774	0.615268	0.610114	0.580827
Isogenic Control #2	0.447531	0.474876	0.456877	0.406653	0.552469	0.525124	0.543123	0.593347
G118E #1	0.430388	0.453058	0.450109	0.535083	0.569612	0.546942	0.549891	0.464917
G118E #2	0.414337	0.403549	0.476582	0.510091	0.585663	0.596451	0.523418	0.489909
G118E-E2KO #1	0.990659	0.994433	0.995517	0.99659	0.00934132	0.00556716	0.00448276	0.00340973
G118E-E2KO #2	0.985368	0.991343	0.960143	0.994636	0.0146323	0.0086568	0.039857	0.00536389
Panel D - MeCP2 protein levels normalized to GAPDH in NPC-iNeurons
Isogenic Control	G118E	G118E-E2KO
0.874212	0.747353	0.898465
0.482639	0.552473	0.880113
0.635878	0.90548	1.26998
1.33315	0.366143	2.51746
0.951055	0.739591	1.29225
0.827199	0.589401	1.72937
1.95169	0.733923	1.20224
0.944182	0.634528	1.90483

## Sheet: Supp Fig 4
Panel B - MECP2- e1, e2 mRNA levels relative to GAPDH in T158M NGN2-iNeurons
	E1					E2
T158M-WT	1.35019	1.19167	0.818659	0.89925	1.0223	1.04889	1.35526	0.964494	0.940648	1.04661
T158M-MU	1.50136	1.2837	1.26364	0.992397	1.28368	1.01926	0.903584	1.09793	1.0222	1.27022
T158M-E2KO	1.62575	2.11714	1.68343	1.64853	1.62157	0.00197802	0.00304864	0.00588649	0.00105558	0.00103402
Panel C - MeCP2 protein levels normalized to Vinculin in T158M NGN2-iNeurons
T158M-WT	T158M-MU	T158M-E2KO
0.315638	0.0339784	0.0706391
0.367821	0.0241617	0.0889235
2.1208	0.0778488	0.0421208
1.19574	0.0964059	1.62114
0.740026	0.507478	0.165536
1.54727	0.296116	0.768881
0.866369	0.537023	0.279467
0.84634	0.143754	0.189911
1.10729	0.296687	0.563643
0.743153	0.621497	0.531172
1.14956	0.293424	0.877819

## Sheet: Supp Fig 10
Resting Membrane potential (mV) of T158M NGN2-iNeurons
T158M-WT	T158M-MU	T158M-E2KO
-22.5846	-66.0416	-42.6041
-48.1583	-54.0482	-36.1039
-31.5262	-64.3021	-53.3158
-52.6444	-51.8814	-60.9757
-56.7948	-46.2662	-39.003
-47.3343	-59.0836	-52.2538
-37.4466	-72.1756	-59.7245
-40.5594	-55.7938	-62.8983
-55.5741	-38.5147	-57.3136
-53.3463	-57.1305	-69.1239
-53.0838	-60.7315	-34.7611
	-73.61	-39.9491
	-35.7987	-48.4635
	-63.4964	-36.6593
	-49.0677
