# Supplementary material for: Modulating alternative splicing of MECP2 is a potential therapeutic strategy for Rett syndrome
Source: Sci Transl Med. Author manuscript; Available in PMC 2026 Apr 8. (PMC13061089; doi:10.1126/scitranslmed.adq4529)
Supplement: Supplementary data file_s2 [file NIHMS2154394-supplement-Supplementary_data_file_s2.xlsx]

## Sheet: 1mo_G118EvsIso_NGN2iN
Gene_ID	Gene_symbol	baseMean	log2FoldChange	lfcSE	stat	pvalue	padj
ENSG00000000003.14	TSPAN6	702.505	1.05112	0.240965	4.36214	1.28793967510826e-05	0.000245139
ENSG00000000005.5	TNMD	248.015	-1.0253	0.807383	-1.2699	0.20412	0.386342
ENSG00000000419.12	DPM1	1135.04	-0.0188823	0.129679	-0.145608	0.884231	0.939623
ENSG00000000457.13	SCYL3	480.321	0.230921	0.190428	1.21264	0.225267	0.412048
ENSG00000000460.16	C1orf112	326.702	0.233696	0.159503	1.46515	0.142881	0.305265
ENSG00000000971.15	CFH	1257.56	2.52179	0.524492	4.80806	1.52401671701265e-06	4.15844408160603e-05
ENSG00000001036.13	FUCA2	1278.9	1.23056	0.194298	6.33335	2.39894589446001e-10	2.77045832622369e-08
ENSG00000001084.11	GCLC	848.988	-0.106916	0.142805	-0.748683	0.454048	0.642176
ENSG00000001167.14	NFYA	1527.65	0.153414	0.15021	1.02133	0.307098	0.504976
ENSG00000001460.17	STPG1	821.268	-0.330639	0.273546	-1.20872	0.226772	0.414
ENSG00000001461.16	NIPAL3	3489.13	-0.127487	0.24944	-0.511094	0.609285	0.765678
ENSG00000001497.16	LAS1L	1501.35	-0.0883004	0.136236	-0.648145	0.516891	0.694946
ENSG00000001561.6	ENPP4	836.792	-0.043413	0.195133	-0.222479	0.823941	0.904217
ENSG00000001617.11	SEMA3F	1188.46	-1.48803	0.250723	-5.93498	2.93887431192415e-09	2.27496556790795e-07
ENSG00000001626.14	CFTR	52.3295	2.68933	0.703543	3.82255	0.00013208	0.00159429
ENSG00000001629.9	ANKIB1	2455.9	0.278852	0.126519	2.20403	0.0275221	0.0953634
ENSG00000001630.15	CYP51A1	367.017	-0.0723422	0.18165	-0.398251	0.690445	0.821071
ENSG00000001631.15	KRIT1	760.464	0.0365596	0.170103	0.214927	0.829825	0.907714
ENSG00000002016.17	RAD52	376.274	-0.24953	0.164903	-1.51319	0.130232	0.287201
ENSG00000002079.14	MYH16	58.4322	0.0282549	0.532678	0.0530431	0.957698	0.979146
ENSG00000002330.13	BAD	1655.81	0.340299	0.227336	1.4969	0.134419	0.292809
ENSG00000002549.12	LAP3	1340.51	0.285077	0.125187	2.27721	0.0227735	0.0827337
ENSG00000002587.9	HS3ST1	434.344	1.53897	0.433288	3.55183	0.000382558	0.00373896
ENSG00000002746.14	HECW1	1827.71	-0.895996	0.399714	-2.24159	0.0249878	0.0888737
ENSG00000002822.15	MAD1L1	1245.92	-0.0559781	0.114697	-0.488053	0.625512	0.7769
ENSG00000002834.17	LASP1	7562.62	0.294835	0.160197	1.84045	0.065702	0.178886
ENSG00000002919.14	SNX11	1076.08	-0.0831714	0.0762875	-1.09024	0.275609	0.471193
ENSG00000002933.7	TMEM176A	989.732	2.64496	0.554078	4.77362	1.80941191003206e-06	4.80821958430783e-05
ENSG00000003056.7	M6PR	2605.39	0.415103	0.165226	2.51233	0.0119937	0.051936
ENSG00000003096.14	KLHL13	1465.79	-0.458039	0.399559	-1.14636	0.251645	0.443561
ENSG00000003137.8	CYP26B1	126.494	0.206835	0.368104	0.561892	0.57419	0.740362
ENSG00000003147.17	ICA1	883.1	-0.350924	0.254973	-1.37632	0.168724	0.341848
ENSG00000003249.13	DBNDD1	2752.58	-0.340422	0.287419	-1.18441	0.23625	0.425875
ENSG00000003393.14	ALS2	1875.79	-0.0678373	0.114135	-0.594359	0.552272	0.723972
ENSG00000003400.14	CASP10	71.129	2.79063	0.731759	3.81359	0.000136965	0.00163569
ENSG00000003402.19	CFLAR	1603.77	0.44995	0.190182	2.36589	0.0179867	0.0699592
ENSG00000003436.15	TFPI	826.826	1.63234	0.649345	2.51383	0.0119429	0.0518196
ENSG00000003509.15	NDUFAF7	599.861	0.23263	0.0948677	2.45215	0.0142005	0.0586155
ENSG00000003756.16	RBM5	3425.58	-0.167585	0.123061	-1.36181	0.173259	0.347375
ENSG00000003987.13	MTMR7	2483.41	-0.392718	0.461975	-0.850085	0.395278	0.59026
ENSG00000003989.17	SLC7A2	432.391	1.69649	0.454852	3.72976	0.000191663	0.00214616
ENSG00000004059.10	ARF5	3422.13	-0.284178	0.148275	-1.91657	0.0552931	0.15783
ENSG00000004139.13	SARM1	4360.73	0.0708215	0.221241	0.32011	0.748885	0.857354
ENSG00000004142.11	POLDIP2	3205.48	0.222101	0.0799271	2.7788	0.00545608	0.0288109
ENSG00000004399.12	PLXND1	3154.94	1.07676	0.490658	2.19453	0.0281977	0.0971369
ENSG00000004455.16	AK2	2290.16	0.137819	0.116027	1.18782	0.234906	0.424313
ENSG00000004468.12	CD38	55.9752	1.69714	0.746833	2.27245	0.0230596	0.0835171
ENSG00000004478.7	FKBP4	7280.15	-0.028586	0.18735	-0.15258	0.878729	0.936859
ENSG00000004487.16	KDM1A	4772.01	-0.258287	0.0973485	-2.65322	0.00797286	0.0382443
ENSG00000004534.14	RBM6	2678.41	0.0744023	0.0963026	0.772589	0.439766	0.629808
ENSG00000004660.14	CAMKK1	1303.47	0.0141701	0.149966	0.0944885	0.924721	0.960881
ENSG00000004700.15	RECQL	1028.13	0.301186	0.116246	2.59094	0.0095714	0.0437044
ENSG00000004766.15	VPS50	1235.12	0.0918995	0.243278	0.377756	0.705612	0.831334
ENSG00000004776.12	HSPB6	1746.91	2.96462	0.529909	5.59457	2.21165897329572e-08	1.23052328032456e-06
ENSG00000004777.18	ARHGAP33	3451.14	-0.539353	0.222607	-2.42289	0.0153974	0.0621863
ENSG00000004779.9	NDUFAB1	1704.53	-0.139793	0.148288	-0.942711	0.345829	0.542604
ENSG00000004799.7	PDK4	92.279	2.62991	0.821105	3.20289	0.00136058	0.00998238
ENSG00000004838.13	ZMYND10	80.5893	-0.664575	0.390801	-1.70055	0.0890283	0.22125
ENSG00000004864.13	SLC25A13	2023.03	0.561448	0.270369	2.0766	0.0378387	0.120539
ENSG00000004866.20	ST7	788.946	0.255198	0.137046	1.86213	0.0625841	0.172656
ENSG00000004897.11	CDC27	2668.15	0.4321	0.117375	3.68137	0.000231986	0.00250702
ENSG00000004961.14	HCCS	767.266	0.524654	0.116096	4.51913	6.20950466192818e-06	0.000133199
ENSG00000004975.11	DVL2	1855.46	-0.264095	0.26175	-1.00896	0.312994	0.510896
ENSG00000005007.12	UPF1	3874.32	-0.0449296	0.175991	-0.255295	0.798495	0.888008
ENSG00000005020.12	SKAP2	1056.78	0.223116	0.256628	0.869414	0.384621	0.580614
ENSG00000005022.5	SLC25A5	4689.83	-0.2992	0.154793	-1.9329	0.0532484	0.15355
ENSG00000005059.15	MCUB	310.198	0.482498	0.280773	1.71847	0.0857118	0.215566
ENSG00000005075.15	POLR2J	809.071	0.617758	0.124551	4.95989	7.05322786401675e-07	2.17449081262219e-05
ENSG00000005100.12	DHX33	979.274	0.0700737	0.129972	0.539144	0.589788	0.751888
ENSG00000005102.12	MEOX1	49.305	-0.184613	0.775979	-0.23791	0.811951	0.896816
ENSG00000005108.15	THSD7A	3832.8	0.0498709	0.403116	0.123714	0.901542	0.948653
ENSG00000005156.11	LIG3	1450.5	-0.160716	0.077868	-2.06396	0.0390216	0.123073
ENSG00000005175.9	RPAP3	1037.09	0.223224	0.131021	1.70372	0.088433	0.220206
ENSG00000005187.11	ACSM3	118.62	0.778941	0.323621	2.40696	0.0160861	0.0643956
ENSG00000005189.19	REXO5	250.268	-0.337172	0.311957	-1.08083	0.279773	0.476018
ENSG00000005194.14	CIAPIN1	2741.97	-0.211054	0.130731	-1.61441	0.106438	0.250682
ENSG00000005206.16	SPPL2B	1509.96	0.261323	0.0997404	2.62003	0.00879216	0.0410858
ENSG00000005238.19	FAM214B	1506.17	0.356681	0.210756	1.69239	0.0905719	0.2238
ENSG00000005243.9	COPZ2	488.494	1.43584	0.584109	2.45817	0.0139645	0.0578874
ENSG00000005249.12	PRKAR2B	3621.48	0.119941	0.477291	0.251295	0.801586	0.889821
ENSG00000005302.17	MSL3	851.061	0.030343	0.120238	0.252359	0.800763	0.889483
ENSG00000005339.14	CREBBP	2877.42	0.162689	0.155946	1.04324	0.296836	0.493511
ENSG00000005379.15	TSPOAP1	2818.34	-0.563636	0.234419	-2.4044	0.0161991	0.0647026
ENSG00000005436.13	GCFC2	677.392	0.109911	0.110353	0.995995	0.319252	0.516964
ENSG00000005448.16	WDR54	1051.19	-0.646427	0.167829	-3.8517	0.000117302	0.0014478
ENSG00000005469.11	CROT	462.757	1.24366	0.191131	6.50683	7.67511448437893e-11	9.93811036113673e-09
ENSG00000005471.16	ABCB4	101.236	1.05928	0.617544	1.71532	0.0862871	0.216478
ENSG00000005483.20	KMT2E	4023.24	-0.261813	0.218375	-1.19892	0.230561	0.418734
ENSG00000005486.16	RHBDD2	6066.43	0.179222	0.183986	0.974106	0.330004	0.527278
ENSG00000005513.9	SOX8	797.066	0.132223	0.490891	0.269353	0.787658	0.881621
ENSG00000005700.14	IBTK	1491.63	0.395258	0.146884	2.69094	0.00712502	0.0352294
ENSG00000005801.16	ZNF195	951.448	0.0296314	0.167976	0.176403	0.859978	0.92578
ENSG00000005810.17	MYCBP2	6851.43	-0.325129	0.260748	-1.24691	0.212432	0.396835
ENSG00000005812.10	FBXL3	1852.39	0.129904	0.12185	1.0661	0.28638	0.482798
ENSG00000005844.17	ITGAL	157.806	0.915485	0.584129	1.56726	0.117053	0.267503
ENSG00000005882.11	PDK2	2024.19	-0.166042	0.168316	-0.986486	0.323894	0.521595
ENSG00000005884.17	ITGA3	3816.74	0.459326	0.325191	1.41248	NA	NA
ENSG00000005889.15	ZFX	650.803	0.361065	0.196693	1.83568	0.0664049	0.180181
ENSG00000005893.15	LAMP2	4537.57	0.453652	0.111296	4.07609	4.57987546946536e-05	0.000679278
ENSG00000005961.17	ITGA2B	123.366	-1.0296	0.327479	-3.14402	0.00166644	0.0116428
ENSG00000005981.12	ASB4	691.139	2.10017	0.857806	2.4483	0.0143532	0.0590064
ENSG00000006007.11	GDE1	3042.8	0.389218	0.162879	2.38961	0.0168662	0.0666445
ENSG00000006015.17	REX1BD	1101.71	0.151476	0.0962293	1.57411	0.115462	0.264967
ENSG00000006016.10	CRLF1	782.703	0.150613	0.362071	0.415976	0.677427	0.812291
ENSG00000006025.11	OSBPL7	823.697	-0.135362	0.155774	-0.868965	0.384866	0.580761
ENSG00000006042.11	TMEM98	1026.33	0.689745	0.363603	1.89697	0.0578317	0.163005
ENSG00000006047.12	YBX2	198.11	-1.74306	0.436612	-3.99224	6.54520040691618e-05	0.000910998
ENSG00000006062.14	MAP3K14	390.673	-0.41313	0.18452	-2.23895	0.0251592	0.0892902
ENSG00000006071.13	ABCC8	959.328	-0.781993	0.360632	-2.16839	0.0301287	0.101832
ENSG00000006116.3	CACNG3	332.322	-1.72575	0.499993	-3.45155	0.000557373	0.00502883
ENSG00000006118.14	TMEM132A	9644.31	0.206146	0.171179	1.20427	0.228485	0.416269
ENSG00000006125.17	AP2B1	25027.5	-0.367609	0.1706	-2.1548	0.0311772	0.1045
ENSG00000006128.11	TAC1	1833.4	0.467254	0.634081	0.736899	0.461184	0.647872
ENSG00000006194.9	ZNF263	1846.82	-0.106186	0.0992378	-1.07002	0.284611	0.480871
ENSG00000006210.6	CX3CL1	200.105	0.39823	0.471474	0.844649	0.398307	0.593185
ENSG00000006282.20	SPATA20	1841.78	-0.128402	0.143989	-0.891751	0.372526	0.569275
ENSG00000006283.17	CACNA1G	317.233	-0.390048	0.313158	-1.24553	0.212937	0.397466
ENSG00000006327.13	TNFRSF12A	826.679	1.40686	0.432956	3.24942	0.0011564	0.00881742
ENSG00000006432.15	MAP3K9	2041.84	-0.152601	0.363727	-0.419548	0.674816	0.810257
ENSG00000006451.7	RALA	4260.18	-0.406756	0.119245	-3.4111	0.000647004	0.00563845
ENSG00000006453.13	BAIAP2L1	756.705	1.71909	0.365712	4.70067	2.59308549779276e-06	6.50249667374911e-05
ENSG00000006459.10	KDM7A	547.348	-0.00675589	0.206946	-0.0326457	0.973957	0.986096
ENSG00000006468.13	ETV1	2831.3	-0.977623	0.316155	-3.09223	0.00198659	0.0132963
ENSG00000006530.15	AGK	1441.92	-0.217203	0.0937622	-2.31653	0.0205293	0.0767852
ENSG00000006534.15	ALDH3B1	291.299	1.28457	0.649069	1.97909	0.047806	0.142094
ENSG00000006576.16	PHTF2	1135.53	0.168949	0.188689	0.895381	0.370583	0.567523
ENSG00000006607.13	FARP2	1699.51	0.300278	0.113903	2.63626	0.00838248	0.039622
ENSG00000006611.15	USH1C	281.833	-1.81283	0.661827	-2.73912	0.00616033	0.0316669
ENSG00000006625.17	GGCT	123.775	0.803404	0.200288	4.01124	6.04004668898476e-05	0.000854607
ENSG00000006634.7	DBF4	321.741	-0.151297	0.183289	-0.825458	0.409112	0.603388
ENSG00000006638.11	TBXA2R	57.4494	1.94902	0.655437	2.97362	0.00294308	0.0179654
ENSG00000006652.13	IFRD1	1830.58	0.35942	0.122783	2.92729	0.00341934	0.0201735
ENSG00000006695.10	COX10	971.592	-0.264039	0.107884	-2.44743	0.0143878	0.0590805
ENSG00000006704.10	GTF2IRD1	1480.7	-0.165082	0.151805	-1.08745	0.276836	0.472752
ENSG00000006712.14	PAF1	1609.27	0.0290473	0.122329	0.237452	0.812306	0.896988
ENSG00000006715.15	VPS41	3228.23	-0.0300027	0.101204	-0.296459	0.76688	0.868783
ENSG00000006740.16	ARHGAP44	1558.98	-0.0428595	0.329016	-0.130265	0.896356	0.94603
ENSG00000006744.18	ELAC2	2132.35	0.00960405	0.0858449	0.111877	0.910921	0.953753
ENSG00000006747.14	SCIN	103.007	0.461131	0.63879	0.721882	0.470367	0.655581
ENSG00000006756.15	ARSD	973.286	0.47022	0.198174	2.37276	0.0176559	0.0689485
ENSG00000006757.11	PNPLA4	563.37	-0.273424	0.16143	-1.69376	0.0903105	0.223398
ENSG00000006831.9	ADIPOR2	2626.55	0.0655128	0.0713738	0.917883	0.35868	0.555184
ENSG00000006837.11	CDKL3	67.458	-0.258108	0.319365	-0.808192	0.41898	0.612655
ENSG00000007001.12	UPP2	15.1846	-0.560089	0.482415	-1.16101	0.245637	0.436802
ENSG00000007047.14	MARK4	4235.11	-0.135748	0.150441	-0.902338	0.366877	0.563463
ENSG00000007062.11	PROM1	716.468	0.885746	0.594198	1.49066	0.136051	0.294981
ENSG00000007080.10	CCDC124	2798.45	0.146392	0.113393	1.29101	0.196701	0.377347
ENSG00000007129.17	CEACAM21	99.3423	-2.20016	0.295755	-7.43912	1.01359464477201e-13	2.77633969045565e-11
ENSG00000007168.12	PAFAH1B1	17460	-0.0909483	0.255229	-0.35634	0.721586	0.841757
ENSG00000007171.17	NOS2	55.1847	-0.361261	0.382471	-0.944545	0.344891	0.541721
ENSG00000007174.17	DNAH9	127.507	0.72938	0.516239	1.41287	0.157693	0.326401
ENSG00000007202.14	KIAA0100	4246.03	0.131892	0.106343	1.24024	0.214886	0.400046
ENSG00000007237.18	GAS7	2143.09	0.939084	0.334737	2.80543	0.00502489	0.0270284
ENSG00000007255.10	TRAPPC6A	742.274	-0.601632	0.376804	-1.59667	0.110339	0.25675
ENSG00000007264.14	MATK	429.417	-0.601561	0.420074	-1.43204	0.152133	0.318517
ENSG00000007314.12	SCN4A	460.711	0.170723	0.764927	0.223189	0.823388	0.903965
ENSG00000007341.18	ST7L	814.945	0.0374008	0.113273	0.330183	0.741261	0.852553
ENSG00000007372.22	PAX6	347.986	0.193357	0.496259	0.389628	0.696812	0.825472
ENSG00000007376.7	RPUSD1	809.524	0.301321	0.199213	1.51256	0.130392	0.287296
ENSG00000007384.15	RHBDF1	1143.91	0.243719	0.43351	0.5622	0.57398	0.740354
ENSG00000007392.16	LUC7L	2320.46	-0.108462	0.107781	-1.00632	0.314263	0.512094
ENSG00000007402.11	CACNA2D2	2300.52	-0.524201	0.170251	-3.07898	0.0020771	0.0137391
ENSG00000007516.13	BAIAP3	1967.65	-0.502636	0.221744	-2.26674	0.0234063	0.0844722
ENSG00000007520.3	TSR3	1342.77	0.126324	0.14585	0.866118	0.386426	0.581858
ENSG00000007541.16	PIGQ	1396.49	0.0519	0.0977895	0.530732	0.595605	0.756218
ENSG00000007545.15	CRAMP1	663.944	-0.160682	0.166265	-0.966425	0.333832	0.531429
ENSG00000007866.19	TEAD3	979.005	0.288131	0.546434	0.527294	0.59799	0.757953
ENSG00000007923.15	DNAJC11	2352.57	0.184445	0.139724	1.32007	0.186813	0.365063
ENSG00000007944.14	MYLIP	657.205	0.178255	0.300539	0.593118	0.553102	0.724705
ENSG00000007968.6	E2F2	111.387	1.63689	0.658441	2.48602	0.0129182	0.0546855
ENSG00000008018.8	PSMB1	2823.54	0.0853602	0.128092	0.666395	0.505159	0.685179
ENSG00000008056.13	SYN1	3052.15	-0.728143	0.341904	-2.12967	0.0331986	0.109678
ENSG00000008083.13	JARID2	2227.67	-0.0522123	0.171866	-0.303797	0.761282	0.86525
ENSG00000008086.11	CDKL5	1205.19	0.0149973	0.186508	0.0804111	0.93591	0.967192
ENSG00000008118.9	CAMK1G	331.196	-0.886472	0.482008	-1.83912	0.0658971	0.179349
ENSG00000008128.22	CDK11A	21.8894	-0.716033	0.364467	-1.9646	0.04946	0.145413
ENSG00000008130.15	NADK	1934.61	0.10632	0.146129	0.727578	0.466872	0.65271
ENSG00000008196.12	TFAP2B	111.647	2.64235	0.983837	2.68577	0.00723639	0.035649
ENSG00000008226.19	DLEC1	359.965	0.191389	0.165072	1.15943	0.24628	0.437606
ENSG00000008256.15	CYTH3	2596.92	0.0486409	0.334654	0.145347	0.884437	0.939694
ENSG00000008277.14	ADAM22	5982.71	-0.328764	0.487483	-0.674411	0.50005	0.680872
ENSG00000008282.8	SYPL1	737.194	0.772031	0.33587	2.2986	0.0215276	0.07956
ENSG00000008283.15	CYB561	2553.49	0.174326	0.408491	0.426755	0.669558	0.806984
ENSG00000008294.20	SPAG9	7939.19	-0.220766	0.12349	-1.78772	0.0738206	0.193923
ENSG00000008300.16	CELSR3	3607.39	-0.408531	0.200503	-2.03753	0.0415969	0.128862
ENSG00000008311.14	AASS	308.744	0.716262	0.38587	1.85623	0.0634211	0.174319
ENSG00000008323.15	PLEKHG6	48.9355	3.53384	0.732012	4.82757	1.3820618005158e-06	3.83477277506753e-05
ENSG00000008324.11	SS18L2	626.507	-0.148403	0.113984	-1.30196	0.19293	0.371984
ENSG00000008382.15	MPND	711.274	0.104078	0.122456	0.849922	0.395368	0.59029
ENSG00000008394.12	MGST1	347	-0.894859	0.61881	-1.4461	0.14815	0.312708
ENSG00000008405.11	CRY1	612.038	0.194377	0.173936	1.11752	0.263772	0.457612
ENSG00000008441.16	NFIX	2107.61	-0.771156	0.575629	-1.33967	0.180351	0.356653
ENSG00000008513.14	ST3GAL1	1461.95	0.928797	0.282245	3.29075	0.000999192	0.00786035
ENSG00000008516.16	MMP25	288.43	0.183152	0.239012	0.766289	0.443504	0.633374
ENSG00000008517.16	IL32	169.727	0.850353	0.447728	1.89926	0.0575299	0.162328
ENSG00000008710.19	PKD1	14359.6	-0.0399539	0.173035	-0.2309	0.817392	0.900092
ENSG00000008735.13	MAPK8IP2	10437.9	-0.496561	0.404342	-1.22807	0.21942	0.405428
ENSG00000008838.19	MED24	3751.25	-0.0107865	0.12147	-0.0887992	0.929241	0.963454
ENSG00000008853.16	RHOBTB2	2721.68	0.432405	0.137866	3.13641	0.0017103	0.011887
ENSG00000008869.11	HEATR5B	2170	-0.282228	0.140769	-2.0049	0.0449737	0.136285
ENSG00000008952.16	SEC62	5866.86	0.302906	0.115592	2.62047	0.00878081	0.0410687
ENSG00000008988.9	RPS20	15535.1	0.00873622	0.321183	0.0272001	0.9783	0.988666
ENSG00000009307.15	CSDE1	24387.7	-0.232351	0.142402	-1.63166	0.102752	0.244228
ENSG00000009335.17	UBE3C	3147.05	0.472392	0.200489	2.3562	0.0184629	0.0710866
ENSG00000009413.15	REV3L	2803.25	-0.172601	0.17734	-0.97328	0.330414	0.527719
ENSG00000009694.13	TENM1	1576.43	-1.37235	0.367231	-3.73702	0.000186218	0.00210014
ENSG00000009709.11	PAX7	377.564	0.101442	0.957067	0.105993	0.915588	0.9559
ENSG00000009724.16	MASP2	222.791	-0.403766	0.157356	-2.56593	0.0102898	0.0463998
ENSG00000009780.15	FAM76A	401.769	-0.074321	0.269576	-0.275696	0.782781	0.878829
ENSG00000009790.14	TRAF3IP3	74.2973	-0.0635878	0.242759	-0.261938	0.793369	0.884904
ENSG00000009830.11	POMT2	1321.9	0.309263	0.0728426	4.24563	2.17978889805333e-05	0.000375154
ENSG00000009844.15	VTA1	2873.28	-0.0306197	0.1226	-0.249752	0.802779	0.890526
ENSG00000009950.15	MLXIPL	405.236	-1.0184	0.465422	-2.18812	0.0286612	0.0982111
ENSG00000009954.10	BAZ1B	3868.74	0.122107	0.160367	0.761421	0.446405	0.635865
ENSG00000010017.12	RANBP9	2519.12	-0.0917991	0.0817219	-1.12331	0.261306	0.454816
ENSG00000010030.13	ETV7	47.1011	1.27067	0.665496	1.90935	0.056217	0.159675
ENSG00000010072.15	SPRTN	692.327	0.270369	0.109646	2.46585	0.013669	0.0569297
ENSG00000010165.19	EEF1AKNMT	1174.55	0.0496965	0.098686	0.503581	0.614556	0.769066
ENSG00000010219.13	DYRK4	205.468	0.926376	0.285667	3.24286	0.00118338	0.00898127
ENSG00000010244.18	ZNF207	2516.11	0.128615	0.103836	1.23863	0.215481	0.40057
ENSG00000010256.10	UQCRC1	4327.62	-0.118525	0.126637	-0.935939	0.349305	0.545972
ENSG00000010270.13	STARD3NL	2712.11	-0.11176	0.140347	-0.79631	0.425852	0.618779
ENSG00000010278.13	CD9	1504.41	3.65413	0.782089	4.67227	2.978930753133e-06	7.34929047813933e-05
ENSG00000010282.14	HHATL	117.383	-0.997456	0.485615	-2.05401	0.0399752	0.125157
ENSG00000010292.12	NCAPD2	1464.27	0.186797	0.211705	0.882349	0.377588	0.574503
ENSG00000010295.19	IFFO1	1756.15	-0.227732	0.209625	-1.08638	0.277311	0.473083
ENSG00000010310.8	GIPR	253.81	3.08297	0.602216	5.11937	3.06560858778627e-07	1.08798550627996e-05
ENSG00000010318.20	PHF7	381.189	-0.888527	0.176865	-5.02376	5.0669501978385e-07	1.6452187078544e-05
ENSG00000010319.6	SEMA3G	366.253	1.09234	0.852609	1.28117	0.200133	0.381295
ENSG00000010322.15	NISCH	11738.6	-0.15198	0.117499	-1.29345	0.195855	0.376231
ENSG00000010327.10	STAB1	227.219	0.399907	0.220934	1.81007	0.0702842	0.187398
ENSG00000010361.13	FUZ	1071.94	-0.0558708	0.101823	-0.548706	0.583207	0.747426
ENSG00000010379.15	SLC6A13	62.0953	1.61419	0.426868	3.78148	0.0001559	0.00181912
ENSG00000010404.17	IDS	13557	0.280084	0.286794	0.976605	0.328765	0.526226
ENSG00000010438.16	PRSS3	80.4566	0.732332	0.555728	1.31779	0.187575	0.365857
ENSG00000010539.11	ZNF200	437.641	0.268619	0.183353	1.46504	0.14291	0.305265
ENSG00000010610.9	CD4	86.793	0.543844	0.595493	0.913266	0.361103	0.557761
ENSG00000010626.14	LRRC23	257.799	-0.341689	0.248299	-1.37612	0.168784	0.341938
ENSG00000010704.18	HFE	113.78	0.593688	0.59982	0.989777	0.322283	0.51998
ENSG00000010803.16	SCMH1	1494.2	0.0584894	0.109669	0.533324	0.593809	0.755084
ENSG00000010810.17	FYN	5618.1	-0.0256532	0.129904	-0.197479	0.843453	0.915995
ENSG00000010818.9	HIVEP2	2591.33	-0.0601131	0.220886	-0.272145	0.785511	0.88055
ENSG00000010932.16	FMO1	38.4209	0.677475	0.780198	0.868337	0.38521	0.580846
ENSG00000011007.12	ELOA	1718.83	0.318415	0.15127	2.10495	0.035296	0.11464
ENSG00000011009.10	LYPLA2	2979	0.257349	0.154495	1.66574	0.0957655	0.233405
ENSG00000011021.21	CLCN6	3892.59	-0.159428	0.260986	-0.610868	0.541287	0.7151
ENSG00000011028.13	MRC2	9643.97	0.862731	0.574673	1.50126	0.133289	0.291212
ENSG00000011083.8	SLC6A7	237.365	-0.954233	0.34605	-2.7575	0.00582448	0.0303784
ENSG00000011105.12	TSPAN9	6374.29	0.752176	0.195632	3.84486	0.000120623	0.0014777
ENSG00000011114.14	BTBD7	1207.99	0.25876	0.193052	1.34037	0.180127	0.356433
ENSG00000011132.11	APBA3	419.956	0.269476	0.161281	1.67085	0.0947513	0.231408
ENSG00000011143.16	MKS1	678.58	-0.4603	0.130693	-3.52199	0.000428327	0.00410737
ENSG00000011198.8	ABHD5	751.581	0.644047	0.131987	4.87964	1.06278213651549e-06	3.04374535477929e-05
ENSG00000011201.11	ANOS1	840.591	-0.890727	0.471066	-1.89088	0.0586408	0.164763
ENSG00000011243.17	AKAP8L	3565.61	-0.63333	0.264508	-2.39437	0.0166489	0.0660546
ENSG00000011258.15	MBTD1	860.4	-0.0979571	0.250087	-0.391691	0.695286	0.824579
ENSG00000011260.13	UTP18	810.684	0.246835	0.08497	2.90496	0.00367295	0.0212597
ENSG00000011275.18	RNF216	2290.97	0.285088	0.119223	2.39121	0.0167928	0.0664435
ENSG00000011295.15	TTC19	3911.57	-0.0585755	0.195057	-0.300299	0.763949	0.867074
ENSG00000011304.19	PTBP1	3894.67	0.435358	0.359488	1.21105	0.225876	0.412907
ENSG00000011332.19	DPF1	1856.28	-0.623713	0.240341	-2.59512	0.00945573	0.0433895
ENSG00000011347.9	SYT7	6299.78	-0.88211	0.199873	-4.41335	1.01783689831524e-05	0.000201166
ENSG00000011376.10	LARS2	1276.42	-0.0489629	0.123359	-0.396915	0.69143	0.821877
ENSG00000011405.13	PIK3C2A	1469.71	0.470336	0.157303	2.99001	0.00278972	0.0172012
ENSG00000011422.11	PLAUR	318.535	2.30065	0.609226	3.77635	0.000159144	0.00184899
ENSG00000011426.10	ANLN	371.719	0.469018	0.385185	1.21764	0.223359	0.409917
ENSG00000011451.18	WIZ	3738.64	0.0777991	0.123415	0.630389	0.52844	0.70462
ENSG00000011454.16	RABGAP1	3358	0.107428	0.0697869	1.53937	0.123715	0.276918
ENSG00000011465.16	DCN	11792	1.41883	0.683685	2.07526	0.0379624	0.120804
ENSG00000011478.11	QPCTL	345.947	0.699274	0.273973	2.55235	0.0106999	0.0477351
ENSG00000011485.14	PPP5C	3603.06	0.00208372	0.129522	0.0160877	0.987164	0.993582
ENSG00000011523.13	CEP68	2027.51	-0.172144	0.133843	-1.28617	0.198385	0.379204
ENSG00000011566.14	MAP4K3	1439.98	0.514465	0.189818	2.71031	0.00672213	0.033737
ENSG00000011590.13	ZBTB32	24.4849	-0.457979	0.328006	-1.39625	0.162639	0.333313
ENSG00000011638.10	TMEM159	1972.57	-0.427496	0.174728	-2.44663	0.0144197	0.0591773
ENSG00000011677.12	GABRA3	2227.9	-0.0193821	0.563538	-0.0343936	0.972563	0.985359
ENSG00000012048.21	BRCA1	265.078	0.292952	0.46931	0.624217	0.532485	0.708245
ENSG00000012061.15	ERCC1	1692.76	0.124215	0.118568	1.04763	0.294808	0.491539
ENSG00000012171.19	SEMA3B	589.928	-0.783696	0.493372	-1.58845	0.112185	0.259623
ENSG00000012174.11	MBTPS2	2138.7	0.0397597	0.113033	0.351752	0.725024	0.84369
ENSG00000012211.12	PRICKLE3	121.722	0.622926	0.502405	1.23989	0.215017	0.40018
ENSG00000012223.12	LTF	19.9758	0.952498	0.520853	1.82873	0.0674405	0.182019
ENSG00000012232.8	EXTL3	4909.01	-0.0486539	0.0973443	-0.499812	0.617207	0.770453
ENSG00000012660.13	ELOVL5	4284.87	0.415597	0.189136	2.19734	0.0279963	0.0965834
ENSG00000012779.10	ALOX5	47.0381	1.56856	0.686531	2.28476	0.0223272	0.08159
ENSG00000012817.15	KDM5D	1500.28	0.164316	0.223483	0.735248	0.462188	0.648717
ENSG00000012822.15	CALCOCO1	2810.19	-0.485196	0.212502	-2.28325	0.0224155	0.0818085
ENSG00000012963.14	UBR7	855.851	-0.106484	0.0774071	-1.37563	0.168935	0.342145
ENSG00000012983.11	MAP4K5	2298.83	0.305654	0.133547	2.28874	0.0220946	0.0809277
ENSG00000013016.15	EHD3	2731.57	0.0212645	0.284282	0.0748005	0.940373	0.969553
ENSG00000013275.7	PSMC4	3135.26	0.174711	0.112136	1.55802	0.119228	0.270541
ENSG00000013288.8	MAN2B2	2463.62	0.370592	0.12338	3.00365	0.00266761	0.0166258
ENSG00000013293.5	SLC7A14	1386.47	-0.906804	0.389814	-2.32624	0.0200055	0.0754755
ENSG00000013297.11	CLDN11	43.0251	2.57774	0.671259	3.84016	0.000122954	0.0015011
ENSG00000013306.15	SLC25A39	2894.46	0.32335	0.166313	1.94423	0.0518679	0.150749
ENSG00000013364.18	MVP	2396.73	0.660821	0.310543	2.12795	0.0333413	0.109962
ENSG00000013374.16	NUB1	2290.47	0.026524	0.0880857	0.301116	0.763326	0.866688
ENSG00000013375.15	PGM3	2042.13	0.60866	0.165708	3.6731	0.00023963	0.00257142
ENSG00000013392.7	RWDD2A	560.59	-0.0634762	0.151051	-0.42023	0.674318	0.810099
ENSG00000013441.15	CLK1	1594.87	0.140188	0.239123	0.586259	0.557702	0.728408
ENSG00000013503.9	POLR3B	843.889	0.444219	0.140104	3.17062	0.00152112	0.0108619
ENSG00000013523.9	ANGEL1	775.626	-0.249743	0.12977	-1.9245	0.0542918	0.155787
ENSG00000013561.17	RNF14	2480.36	0.27848	0.169781	1.64023	0.100958	0.241649
ENSG00000013563.13	DNASE1L1	1261.61	0.393053	0.208287	1.88708	0.0591496	0.165779
ENSG00000013573.16	DDX11	433.937	-0.285186	0.214567	-1.32912	0.183807	0.360974
ENSG00000013583.8	HEBP1	637.47	0.0723409	0.287522	0.251601	0.801349	0.889821
ENSG00000013588.7	GPRC5A	352.268	4.24344	0.827282	5.12938	2.90694973082262e-07	1.04206343958096e-05
ENSG00000013619.13	MAMLD1	376.41	-1.34194	0.301588	-4.44956	8.60445861051477e-06	0.000174581
ENSG00000013725.14	CD6	46.4855	-0.680738	0.402277	-1.69221	0.0906056	0.223808
ENSG00000013810.18	TACC3	423.645	0.610026	0.314803	1.9378	0.0526475	0.152455
ENSG00000014123.9	UFL1	1312.24	0.31182	0.204877	1.52198	0.128013	0.283803
ENSG00000014138.8	POLA2	345.477	0.149754	0.211566	0.707835	0.479048	0.663082
ENSG00000014164.6	ZC3H3	1125.78	-0.26308	0.170538	-1.54265	0.122916	0.275822
ENSG00000014216.15	CAPN1	6463.94	0.200585	0.163458	1.22713	0.219772	0.405758
ENSG00000014257.15	ACPP	44.6661	2.81265	0.944841	2.97685	0.00291226	0.0178384
ENSG00000014641.17	MDH1	6155.81	0.0367714	0.207395	0.177301	0.859272	0.925366
ENSG00000014824.13	SLC30A9	3764.83	0.127723	0.142211	0.898119	0.369122	0.565975
ENSG00000014914.20	MTMR11	310.254	-0.586306	0.222697	-2.63275	0.0084697	0.0399505
ENSG00000014919.12	COX15	1571.48	-0.0892028	0.0663975	-1.34347	0.179121	0.355298
ENSG00000015133.18	CCDC88C	949.275	-0.749678	0.219918	-3.40889	0.000652267	0.00567385
ENSG00000015153.14	YAF2	888.517	0.168231	0.181555	0.926614	0.354127	0.55085
ENSG00000015171.19	ZMYND11	3665.84	0.192161	0.141014	1.36271	0.172973	0.347266
ENSG00000015285.10	WAS	34.2121	-0.35765	0.19559	-1.82857	0.0674638	0.182059
ENSG00000015413.9	DPEP1	25.1684	1.43223	0.659422	2.17195	0.0298598	0.101185
ENSG00000015475.18	BID	824.465	-0.175312	0.220646	-0.794543	0.426879	0.61946
ENSG00000015479.18	MATR3	140.755	0.355353	0.441915	0.804121	0.421327	0.615081
ENSG00000015532.9	XYLT2	1262.83	0.361023	0.252912	1.42747	0.153446	0.320247
ENSG00000015568.12	RGPD5	26.1882	-0.143134	0.264198	-0.54177	0.587977	0.751054
ENSG00000015592.16	STMN4	8746.18	-1.56688	0.257672	-6.08089	1.19514025055501e-09	1.06392381054616e-07
ENSG00000015676.17	NUDCD3	8352.27	-0.372869	0.205966	-1.81034	0.0702425	0.187314
ENSG00000016082.14	ISL1	6339.31	-0.749207	0.379339	-1.97504	0.0482641	0.143038
ENSG00000016391.10	CHDH	149.004	-0.607942	0.2872	-2.11679	0.0342773	0.112201
ENSG00000016864.18	GLT8D1	1934.04	0.376417	0.162337	2.31874	0.0204091	0.0765269
ENSG00000017260.19	ATP2C1	6428.05	-0.0410005	0.155749	-0.263247	0.79236	0.884107
ENSG00000017427.16	IGF1	367.275	3.14453	0.694665	4.52668	5.99164940380156e-06	0.000129961
ENSG00000017483.14	SLC38A5	83.9176	1.16425	0.647897	1.79696	0.0723418	0.191285
ENSG00000017797.12	RALBP1	2810.79	0.405098	0.12431	3.25877	0.00111897	0.00859571
ENSG00000018189.12	RUFY3	11647	-0.356605	0.321168	-1.11034	0.266852	0.460778
ENSG00000018236.14	CNTN1	17442	0.101225	0.455049	0.222449	0.823965	0.904217
ENSG00000018280.16	SLC11A1	99.9255	1.28592	0.654164	1.96574	0.0493288	0.145167
ENSG00000018408.14	WWTR1	2148.59	0.603637	0.450741	1.33921	0.180502	0.3568
ENSG00000018510.14	AGPS	3510.83	0.219901	0.119598	1.83867	0.0659643	0.179509
ENSG00000018607.6	ZNF806	22.7472	-0.37721	0.407393	-0.925912	0.354492	0.551177
ENSG00000018610.14	CXorf56	827.006	-0.224243	0.0637923	-3.5152	0.000439419	0.00419303
ENSG00000018625.14	ATP1A2	668.972	1.40023	0.824946	1.69737	0.0896276	0.222249
ENSG00000018699.11	TTC27	533.179	-0.275574	0.129303	-2.13122	0.0330709	0.109307
ENSG00000018869.16	ZNF582	180.527	-0.256018	0.10795	-2.37164	0.0177095	0.0690822
ENSG00000019144.18	PHLDB1	3719.31	-0.169106	0.184619	-0.915973	0.359681	0.55625
ENSG00000019485.13	PRDM11	994.95	0.38812	0.236568	1.64063	0.100875	0.241586
ENSG00000019505.7	SYT13	6708.58	-0.198958	0.345132	-0.576469	0.564298	0.733601
ENSG00000019549.10	SNAI2	1003.4	0.157519	0.458399	0.343628	0.731126	0.847191
ENSG00000019582.14	CD74	131.728	0.37232	0.654629	0.568749	0.569526	0.737584
ENSG00000019991.16	HGF	701.643	-0.506147	0.642886	-0.787305	0.431104	0.622207
ENSG00000019995.6	ZRANB1	2028.06	-0.252341	0.118233	-2.13427	0.032821	0.108733
ENSG00000020129.15	NCDN	6763.98	-0.270955	0.211834	-1.27909	0.200864	0.382313
ENSG00000020181.17	ADGRA2	3939.91	1.12126	0.352235	3.18327	0.0014562	0.0105178
ENSG00000020256.19	ZFP64	1047.01	-0.565888	0.0979002	-5.78026	7.45872546123791e-09	5.07502132099834e-07
ENSG00000020426.10	MNAT1	324.563	-0.252198	0.194917	-1.29387	0.19571	0.375986
ENSG00000020577.13	SAMD4A	1597.73	0.104625	0.280658	0.372783	0.70931	0.834218
ENSG00000020633.18	RUNX3	72.092	0.926142	0.634572	1.45947	0.144434	0.307447
ENSG00000020922.12	MRE11	495.669	-0.117481	0.176562	-0.66538	0.505808	0.685697
ENSG00000021300.13	PLEKHB1	329.278	-1.08076	0.253044	-4.27105	1.94555596353002e-05	0.000342157
ENSG00000021355.12	SERPINB1	246.535	1.75374	0.242929	7.21913	5.23217056804721e-13	1.25074164746949e-10
ENSG00000021488.12	SLC7A9	56.6594	0.880755	0.652981	1.34882	0.177395	0.352988
ENSG00000021574.12	SPAST	2053.56	-0.0513118	0.195969	-0.261837	0.793447	0.884945
ENSG00000021645.18	NRXN3	830.955	0.845506	0.618353	1.36735	0.171515	0.345528
ENSG00000021762.19	OSBPL5	2904.36	-0.0200066	0.195016	-0.10259	0.918289	0.957428
ENSG00000021776.10	AQR	1658.47	0.196103	0.118534	1.65441	0.098044	0.237119
ENSG00000021826.15	CPS1	566.307	0.00907062	0.651256	0.0139279	0.988888	0.994152
ENSG00000022267.16	FHL1	5476.66	-0.303754	0.214557	-1.41573	0.156855	0.325107
ENSG00000022277.12	RTF2	2173.03	-0.668504	0.156329	-4.27626	1.90061454825562e-05	0.000337437
ENSG00000022355.16	GABRA1	82.1526	-1.60808	0.507919	-3.16601	0.00154545	0.010969
ENSG00000022567.9	SLC45A4	974.82	0.19209	0.282131	0.680854	0.495964	0.677512
ENSG00000022840.15	RNF10	5724.48	0.0676818	0.0661934	1.02248	0.306551	0.504349
ENSG00000022976.15	ZNF839	529.209	0.146575	0.122843	1.19319	0.232796	0.421285
ENSG00000023041.11	ZDHHC6	781.677	0.45983	0.129088	3.56213	0.000367852	0.00362007
ENSG00000023171.17	GRAMD1B	2845.99	-0.305155	0.264453	-1.15391	0.248537	0.440005
ENSG00000023191.16	RNH1	3904.13	0.050413	0.210292	0.239729	0.81054	0.895825
ENSG00000023228.13	NDUFS1	5398.83	0.0643921	0.142266	0.452618	0.650824	0.795244
ENSG00000023287.12	RB1CC1	3732.19	-0.0271728	0.152956	-0.177651	0.858997	0.925211
ENSG00000023318.7	ERP44	1999.04	0.346136	0.188262	1.83859	0.0659754	0.17951
ENSG00000023330.14	ALAS1	1990.35	-0.147962	0.0966856	-1.53034	0.125933	0.280591
ENSG00000023445.13	BIRC3	42.5957	2.56694	0.568623	4.5143	6.35259164908072e-06	0.000135588
ENSG00000023516.8	AKAP11	5104.9	0.0714177	0.131125	0.544655	0.585991	0.749641
ENSG00000023572.9	GLRX2	722.172	0.376857	0.128189	2.93985	0.00328367	0.0195966
ENSG00000023608.4	SNAPC1	125.457	0.37974	0.317785	1.19496	0.232103	0.4204
ENSG00000023697.12	DERA	321.113	0.396997	0.301117	1.31841	0.187366	0.365644
ENSG00000023734.10	STRAP	6091.49	0.131492	0.118344	1.1111	0.266524	0.460516
ENSG00000023892.10	DEF6	156.291	-0.716279	0.370092	-1.93541	0.0529402	0.153033
ENSG00000023902.13	PLEKHO1	1045.44	-0.145844	0.10563	-1.3807	0.16737	0.340105
ENSG00000023909.9	GCLM	640.623	0.4693	0.137513	3.41277	0.000643058	0.00561231
ENSG00000024048.10	UBR2	1619.42	0.174437	0.103089	1.6921	0.090626	0.223813
ENSG00000024422.11	EHD2	4126.86	0.318404	0.537683	0.592178	0.553732	0.725084
ENSG00000024526.16	DEPDC1	98.6945	0.879101	0.647958	1.35672	0.174869	0.349459
ENSG00000024862.17	CCDC28A	232.094	0.0586788	0.212821	0.27572	0.782763	0.878829
ENSG00000025039.14	RRAGD	1674.86	-0.288231	0.281394	-1.0243	0.305695	0.50325
ENSG00000025156.12	HSF2	1030.9	-0.55185	0.134293	-4.10931	3.96841715206331e-05	0.000610405
ENSG00000025293.16	PHF20	3379.53	-0.871089	0.108305	-8.04291	8.77304550513824e-16	4.80605428762253e-13
ENSG00000025423.11	HSD17B6	142.005	0.0614971	0.427875	0.143727	0.885716	0.940102
ENSG00000025434.18	NR1H3	806.484	0.296937	0.114866	2.58508	0.00973563	0.0443122
ENSG00000025708.13	TYMP	175.83	1.44567	0.514937	2.80747	0.00499322	0.0268987
ENSG00000025770.18	NCAPH2	1883.83	-0.209094	0.0980277	-2.133	0.0329244	0.108991
ENSG00000025772.7	TOMM34	1404.79	-0.342709	0.223305	-1.53472	0.124854	0.278736
ENSG00000025796.13	SEC63	5786.12	0.238888	0.140555	1.6996	0.089206	0.221507
ENSG00000025800.13	KPNA6	3511.79	0.127299	0.0825783	1.54156	0.123181	0.276126
ENSG00000026025.15	VIM	33583.5	0.499739	0.330533	1.51192	0.130554	0.287496
ENSG00000026036.22	RTEL1-TNFRSF6B	89.2743	0.10289	0.231368	0.444703	0.656535	0.798933
ENSG00000026103.21	FAS	442.076	0.586003	0.420392	1.39394	0.163335	0.334416
ENSG00000026297.15	RNASET2	246.046	0.362858	0.240238	1.51041	0.130939	0.288048
ENSG00000026508.18	CD44	1483.69	0.137531	0.468964	0.293266	0.769319	0.87008
ENSG00000026559.13	KCNG1	259.538	1.56192	0.428357	3.64631	0.000266038	0.00280115
ENSG00000026652.13	AGPAT4	3148.65	0.901753	0.152647	5.90745	3.47438524331592e-09	2.61374087054382e-07
ENSG00000026950.16	BTN3A1	1682.6	-0.538943	0.167033	-3.22658	0.00125281	0.00938511
ENSG00000027001.9	MIPEP	311.641	0.410187	0.117666	3.48602	0.000490271	0.00455617
ENSG00000027075.14	PRKCH	115.282	1.82728	0.456677	4.00125	6.30088313369306e-05	0.000884483
ENSG00000027644.4	INSRR	138.317	0.862102	0.562364	1.533	0.125277	0.279359
ENSG00000027697.14	IFNGR1	1295.56	0.505995	0.144982	3.49006	0.000482906	0.00450734
ENSG00000027847.13	B4GALT7	829.724	0.652554	0.148308	4.4	1.08250957992965e-05	0.000212377
ENSG00000027869.11	SH2D2A	103.148	1.54477	0.44684	3.4571	0.000546026	0.00494525
ENSG00000028116.16	VRK2	392.114	0.45428	0.366923	1.23808	0.215686	0.400813
ENSG00000028137.18	TNFRSF1B	204.051	2.29895	0.715989	3.21088	0.00132331	0.00978697
ENSG00000028203.17	VEZT	3914.55	0.09982	0.171171	0.58316	0.559786	0.730159
ENSG00000028277.21	POU2F2	604.429	0.58567	0.410501	1.42672	0.153661	0.320526
ENSG00000028310.17	BRD9	1546.28	-0.410551	0.142124	-2.88869	0.00386856	0.0220876
ENSG00000028528.14	SNX1	2529.06	0.182138	0.14218	1.28104	0.200181	0.381318
ENSG00000028839.9	TBPL1	1317.76	-0.239383	0.127033	-1.88442	0.0595083	0.166413
ENSG00000029153.14	ARNTL2	523.733	-0.0307301	0.359079	-0.0855804	0.9318	0.965091
ENSG00000029363.16	BCLAF1	5024.77	0.293444	0.0992417	2.95686	0.00310789	0.0187412
ENSG00000029364.11	SLC39A9	6333.47	0.194051	0.101477	1.91226	0.0558427	0.158971
ENSG00000029534.20	ANK1	2161.34	-0.422573	0.23854	-1.77149	0.0764786	0.198504
ENSG00000029639.10	TFB1M	438.825	-0.146977	0.142455	-1.03174	0.302193	0.499408
ENSG00000029725.16	RABEP1	5038.91	0.0739024	0.19512	0.378754	0.70487	0.831009
ENSG00000029993.14	HMGB3	3577.25	-0.251915	0.184531	-1.36516	0.172202	0.3463
ENSG00000030066.13	NUP160	1210.38	0.319829	0.20988	1.52386	0.127543	0.28326
ENSG00000030110.12	BAK1	595.81	0.401818	0.151949	2.64443	0.00818298	0.038988
ENSG00000030419.16	IKZF2	527.666	0.179741	0.397163	0.452563	0.650864	0.795248
ENSG00000030582.17	GRN	5055.12	0.990259	0.318948	3.10476	0.00190432	0.0128549
ENSG00000031003.10	FAM13B	2103.7	0.468786	0.397326	1.17985	0.238058	0.42816
ENSG00000031081.10	ARHGAP31	443.074	0.174535	0.550017	0.317326	0.750997	0.858483
ENSG00000031691.6	CENPQ	97.737	0.029647	0.256934	0.115387	0.908138	0.95231
ENSG00000031698.12	SARS	12005.8	-0.118136	0.118794	-0.994458	0.32	0.517602
ENSG00000031823.14	RANBP3	2163.6	0.0656043	0.0671133	0.977516	0.328314	0.526055
ENSG00000032219.18	ARID4A	1304.38	0.00696088	0.201619	0.0345249	0.972459	0.985359
ENSG00000032389.12	EIPR1	980.125	-0.19082	0.133796	-1.4262	0.15381	0.320726
ENSG00000032444.16	PNPLA6	2709.24	0.356506	0.189445	1.88185	0.0598562	0.167145
ENSG00000032742.17	IFT88	389.237	0.22401	0.193657	1.15673	0.247382	0.438724
ENSG00000033011.11	ALG1	708.723	0.638075	0.133458	4.78107	1.74361356834881e-06	4.65072458024624e-05
ENSG00000033030.13	ZCCHC8	547.154	0.1917	0.25774	0.743771	0.457015	0.644555
ENSG00000033050.8	ABCF2	339.98	0.128781	0.108796	1.18369	0.236535	0.426138
ENSG00000033100.16	CHPF2	2126.11	1.10986	0.226941	4.89052	1.00572349012851e-06	2.92343977776811e-05
ENSG00000033122.18	LRRC7	358.772	-1.25954	0.368185	-3.42094	0.000624047	0.00548113
ENSG00000033170.16	FUT8	1468.47	0.228057	0.121824	1.87202	0.0612044	0.169822
ENSG00000033178.12	UBA6	2024.43	0.181513	0.101511	1.78812	0.0737566	0.193791
ENSG00000033327.12	GAB2	4631.75	-0.311522	0.169724	-1.83546	0.0664373	0.180245
ENSG00000033627.16	ATP6V0A1	14457	-0.238066	0.250935	-0.948718	0.342764	0.539817
ENSG00000033800.13	PIAS1	2127.5	-0.182178	0.0702236	-2.59425	0.00947962	0.0434422
ENSG00000033867.16	SLC4A7	1013.68	-0.280946	0.25864	-1.08625	0.27737	0.473097
ENSG00000034053.14	APBA2	4068.01	-0.24822	0.235922	-1.05213	0.292741	0.489889
ENSG00000034152.18	MAP2K3	566.798	0.221456	0.135035	1.64	0.101006	0.241684
ENSG00000034510.5	TMSB10	31135.9	-0.0801734	0.184927	-0.433542	0.664621	0.803828
ENSG00000034533.11	ASTE1	667.922	-0.18897	0.134475	-1.40524	0.15995	0.329413
ENSG00000034677.12	RNF19A	2190.44	-0.0433439	0.099911	-0.433825	0.664415	0.803762
ENSG00000034693.14	PEX3	360.435	0.0542632	0.108938	0.498108	0.618408	0.771316
ENSG00000034713.7	GABARAPL2	4267.43	-0.32307	0.153866	-2.09969	0.0357566	0.115766
ENSG00000035115.21	SH3YL1	939.683	0.0624984	0.130051	0.480567	0.630824	0.780719
ENSG00000035141.7	FAM136A	1323.83	0.0530251	0.0997706	0.53147	0.595093	0.755945
ENSG00000035403.17	VCL	5711.66	0.238522	0.194837	1.22421	0.220872	0.407051
ENSG00000035499.12	DEPDC1B	61.5418	0.158042	0.436119	0.362382	0.717067	0.838846
ENSG00000035664.11	DAPK2	137.568	-0.206922	0.522065	-0.396353	0.691844	0.822003
ENSG00000035681.7	NSMAF	724.245	0.32224	0.205319	1.56945	0.116542	0.266788
ENSG00000035687.9	ADSS	1268.07	0.156251	0.147055	1.06254	0.287991	0.484734
ENSG00000035862.12	TIMP2	14299.7	-0.339401	0.173638	-1.95465	0.0506245	0.147927
ENSG00000035928.15	RFC1	1975.84	0.0372858	0.101732	0.366508	0.713986	0.836861
ENSG00000036054.12	TBC1D23	1268.11	0.259061	0.119417	2.16938	0.0300539	0.101647
ENSG00000036257.12	CUL3	2718.29	0.109448	0.0720497	1.51906	0.128746	0.284963
ENSG00000036448.9	MYOM2	998.945	-1.21052	0.530754	-2.28075	0.0225634	0.0821938
ENSG00000036530.8	CYP46A1	861.728	-0.58031	0.372494	-1.55791	0.119256	0.270541
ENSG00000036549.12	AC118549.1	1462.29	-0.00369468	0.0810685	-0.0455748	0.963649	0.981484
ENSG00000036672.15	USP2	208.272	-0.536991	0.347286	-1.54625	0.122045	0.274544
ENSG00000037042.8	TUBG2	1253.94	-0.603072	0.181145	-3.32923	0.000870877	0.00711249
ENSG00000037241.7	RPL26L1	789.938	-0.00643576	0.12669	-0.0507992	0.959486	0.979766
ENSG00000037280.15	FLT4	93.2771	-0.630577	0.40332	-1.56347	0.117943	0.268536
ENSG00000037474.14	NSUN2	1814.15	0.205815	0.0689686	2.98418	0.00284336	0.0174659
ENSG00000037637.10	FBXO42	2277.11	-0.0935689	0.143235	-0.653253	0.513593	0.692219
ENSG00000037749.11	MFAP3	998.718	0.35972	0.159404	2.25666	0.0240291	0.0862393
ENSG00000037757.13	MRI1	761.266	0.179226	0.121511	1.47497	0.14022	0.301086
ENSG00000037897.16	METTL1	305.145	-0.00612415	0.178255	-0.0343562	0.972593	0.985359
ENSG00000038002.8	AGA	166.791	1.57994	0.295569	5.34542	9.02078026433599e-08	3.94128773716848e-06
ENSG00000038210.12	PI4K2B	131.785	0.788343	0.27557	2.86077	0.00422616	0.0235644
ENSG00000038219.12	BOD1L1	5022.44	-0.120692	0.132399	-0.911572	0.361994	0.558614
ENSG00000038274.16	MAT2B	955.757	0.247093	0.172031	1.43633	0.150909	0.316497
ENSG00000038295.7	TLL1	490.659	-1.57338	0.558093	-2.8192	0.00481437	0.026164
ENSG00000038358.14	EDC4	2546.12	-0.0890942	0.140795	-0.632792	0.52687	0.703406
ENSG00000038382.19	TRIO	6608.95	-0.0964085	0.162495	-0.593303	0.552979	0.724601
ENSG00000038427.15	VCAN	18667.8	1.41258	0.455199	3.10321	0.00191431	0.0128893
ENSG00000038532.15	CLEC16A	1715.01	0.00560161	0.0690131	0.0811674	0.935309	0.966991
ENSG00000038945.14	MSR1	90.2794	3.20449	0.73319	4.37061	1.23898440034506e-05	0.000236982
ENSG00000039068.18	CDH1	697.488	3.13577	0.754223	4.15761	3.21594968994913e-05	0.000515445
ENSG00000039123.15	MTREX	3048.95	0.0452728	0.0715758	0.632515	0.52705	0.703406
ENSG00000039139.9	DNAH5	120.378	1.54662	0.613502	2.52097	0.0117031	0.0510177
ENSG00000039319.16	ZFYVE16	1497.5	0.406159	0.113333	3.58377	0.000338673	0.00339681
ENSG00000039523.19	RIPOR1	4816.04	-0.217814	0.14549	-1.4971	0.134367	0.292755
ENSG00000039560.13	RAI14	4973.76	-0.0014971	0.288237	-0.00519401	0.995856	0.997864
ENSG00000039600.10	SOX30	23.7286	0.487999	0.307187	1.5886	0.11215	0.259588
ENSG00000039650.11	PNKP	1403.6	0.125761	0.0905814	1.38838	0.165022	0.336788
ENSG00000040199.18	PHLPP2	996.877	-0.0805061	0.157691	-0.510531	0.60968	0.765834
ENSG00000040275.16	SPDL1	702.444	0.905833	0.179105	5.05757	4.24643185578601e-07	1.43266637150384e-05
ENSG00000040341.17	STAU2	3275.79	0.0782414	0.282812	0.276656	0.782045	0.878361
ENSG00000040487.12	SLC66A1	661.149	0.46957	0.147054	3.19318	0.00140714	0.0102431
ENSG00000040531.14	CTNS	525.776	0.529685	0.162991	3.24979	0.00115489	0.00881224
ENSG00000040608.13	RTN4R	929.005	-0.668757	0.23532	-2.84191	0.00448447	0.0246808
ENSG00000040633.12	PHF23	1749.67	0.330299	0.125545	2.63092	0.00851537	0.0400817
ENSG00000040731.10	CDH10	938.828	-0.478574	0.252437	-1.89582	0.0579839	0.163326
ENSG00000040933.15	INPP4A	3912.74	-0.564404	0.173823	-3.24701	0.00116623	0.00887338
ENSG00000041353.9	RAB27B	1195.56	0.465216	0.273132	1.70326	0.0885187	0.220369
ENSG00000041357.15	PSMA4	3564.58	0.116404	0.101558	1.14618	0.25172	0.443637
ENSG00000041515.15	MYO16	538.567	-0.489025	0.230984	-2.11714	0.0342481	0.11214
ENSG00000041802.10	LSG1	1346.81	-0.023923	0.11171	-0.214152	0.830429	0.907755
ENSG00000041880.14	PARP3	366.254	-0.643751	0.158722	-4.05585	4.99523401923545e-05	0.000729482
ENSG00000041982.15	TNC	3571.47	-0.575837	0.596024	-0.96613	0.333979	0.531556
ENSG00000041988.15	THAP3	1404.31	-0.0161839	0.0755642	-0.214174	0.830411	0.907755
ENSG00000042062.11	RIPOR3	117.774	0.0280996	0.524003	0.0536249	0.957234	0.978953
ENSG00000042088.13	TDP1	533.422	-0.00635491	0.0995239	-0.0638531	0.949087	0.974165
ENSG00000042286.14	AIFM2	233.421	0.378934	0.244679	1.5487	0.121454	0.273546
ENSG00000042317.16	SPATA7	640.228	-0.181878	0.0897238	-2.02709	0.0426534	0.131348
ENSG00000042429.11	MED17	209.464	0.0124569	0.28163	0.0442313	0.96472	0.981862
ENSG00000042445.13	RETSAT	1086.53	0.468424	0.106297	4.40677	1.04924716347756e-05	0.00020661
ENSG00000042493.15	CAPG	301.932	0.355115	0.625623	0.567618	0.570294	0.737863
ENSG00000042753.11	AP2S1	3157.85	0.658901	0.0918779	7.17149	7.41884033268041e-13	1.63405694544038e-10
ENSG00000042781.12	USH2A	81.7564	0.415905	0.474444	0.876616	0.380695	0.577299
ENSG00000042832.11	TG	814.717	-0.824694	0.427161	-1.93064	0.0535275	0.154147
ENSG00000042980.12	ADAM28	47.1684	2.36673	0.577913	4.09531	4.21598638393398e-05	0.00063928
ENSG00000043093.13	DCUN1D1	1129.92	0.419842	0.123711	3.39373	0.000689478	0.00590646
ENSG00000043143.20	JADE2	608.581	0.209087	0.23092	0.905454	0.365225	0.561813
ENSG00000043355.11	ZIC2	188.181	2.2358	0.741959	3.01337	0.00258365	0.0162114
ENSG00000043462.11	LCP2	76.0978	0.474969	0.84814	0.560012	0.575471	0.741419
ENSG00000043514.15	TRIT1	519.176	0.0541266	0.0838968	0.645157	0.518825	0.696538
ENSG00000043591.5	ADRB1	65.053	2.54106	0.826887	3.07304	0.00211888	0.0139517
ENSG00000044090.8	CUL7	3097.85	-0.10704	0.264409	-0.404828	0.685604	0.818009
ENSG00000044115.20	CTNNA1	9332.69	-0.436393	0.312994	-1.39425	0.163241	0.33429
ENSG00000044446.11	PHKA2	699.581	-0.219199	0.123858	-1.76976	0.0767667	0.198927
ENSG00000044459.14	CNTLN	482.03	-0.0381676	0.219781	-0.173662	0.862131	0.92723
ENSG00000044524.10	EPHA3	3132.64	-1.39257	0.306178	-4.54822	5.41021696163677e-06	0.000119534
ENSG00000044574.7	HSPA5	16783.2	0.672774	0.186295	3.61133	0.000304627	0.00312057
ENSG00000046604.12	DSG2	1676.8	1.93798	0.514558	3.7663	0.000165688	0.0019145
ENSG00000046647.13	GEMIN8	359.129	-0.497002	0.10996	-4.51986	6.18797344466615e-06	0.000133004
ENSG00000046651.14	OFD1	713.269	-0.0494046	0.121582	-0.406347	0.684488	0.817353
ENSG00000046653.14	GPM6B	2503.71	-0.630122	0.388302	-1.62276	0.10464	0.247524
ENSG00000046889.18	PREX2	194.383	1.41172	0.60785	2.32247	0.0202074	0.0759556
ENSG00000047056.14	WDR37	2593.11	-0.325342	0.158602	-2.05132	0.0402363	0.125716
ENSG00000047188.15	YTHDC2	1228.09	0.011208	0.135126	0.0829449	0.933895	0.966045
ENSG00000047230.14	CTPS2	1050.88	-0.311259	0.10011	-3.10919	0.00187604	0.0127153
ENSG00000047249.17	ATP6V1H	3892.76	-0.301117	0.171552	-1.75525	0.0792158	0.203584
ENSG00000047315.15	POLR2B	5173.43	0.154551	0.0803595	1.92324	0.05445	0.156107
ENSG00000047346.12	FAM214A	893.595	0.347012	0.100315	3.45923	0.000541727	0.00491256
ENSG00000047365.11	ARAP2	130.808	1.1814	0.530675	2.22622	0.0259992	0.0914661
ENSG00000047410.13	TPR	4231.76	0.0206103	0.128858	0.159945	0.872924	0.934035
ENSG00000047457.13	CP	357.738	-0.247673	0.339633	-0.729235	0.465858	0.651932
ENSG00000047578.12	KIAA0556	776.102	0.104919	0.161294	0.650482	0.515381	0.6937
ENSG00000047579.19	DTNBP1	740.603	-0.12376	0.136953	-0.903664	0.366173	0.562746
ENSG00000047597.6	XK	555.638	-0.0736603	0.389783	-0.188978	0.85011	0.919719
ENSG00000047617.14	ANO2	239.36	-0.19084	0.514464	-0.37095	0.710675	0.83495
ENSG00000047621.11	C12orf4	939.667	0.362717	0.231754	1.5651	0.11756	0.268111
ENSG00000047634.14	SCML1	448.253	-0.48414	0.270125	-1.79228	0.0730881	0.192781
ENSG00000047644.18	WWC3	915.528	0.718141	0.251647	2.85376	0.00432049	0.0239324
ENSG00000047648.21	ARHGAP6	382.106	-1.34989	0.239883	-5.62728	1.83069304260575e-08	1.05710153662897e-06
ENSG00000047662.4	FAM184B	1011.17	-0.502143	0.289205	-1.73629	0.0825132	0.209642
ENSG00000047849.21	MAP4	22774.1	-0.0816186	0.0921964	-0.885268	0.376012	0.572839
ENSG00000047932.13	GOPC	2375.52	0.0516071	0.107003	0.482296	0.629596	0.780012
ENSG00000048028.11	USP28	574.778	0.365967	0.268944	1.36076	0.173591	0.347686
ENSG00000048052.21	HDAC9	852.707	-1.52888	0.265376	-5.7612	8.35186177741342e-09	5.45680510319382e-07
ENSG00000048140.17	TSPAN17	4831.64	-0.00332259	0.19073	-0.0174204	0.986101	0.992966
ENSG00000048162.20	NOP16	1444.94	-0.166743	0.159497	-1.04543	0.295823	0.49244
ENSG00000048342.15	CC2D2A	628.724	-0.215615	0.189892	-1.13546	0.256183	0.448367
ENSG00000048392.11	RRM2B	2244.01	0.579468	0.189804	3.05299	0.00226574	0.0147225
ENSG00000048405.9	ZNF800	493.613	0.315581	0.106806	2.9547	0.00312971	0.0188462
ENSG00000048471.13	SNX29	1536.65	0.129957	0.149553	0.868967	0.384865	0.580761
ENSG00000048540.14	LMO3	601.164	-4.01382	0.518294	-7.74429	9.61138553731997e-15	3.87447645292153e-12
ENSG00000048544.5	MRPS10	1348.5	0.322178	0.0829988	3.88172	0.000103721	0.0013065
ENSG00000048545.13	GUCA1A	84.452	-0.436502	0.495256	-0.881366	0.37812	0.575025
ENSG00000048649.13	RSF1	3807.28	0.22301	0.132694	1.68064	0.0928328	0.227948
ENSG00000048707.14	VPS13D	2466.11	0.10853	0.181001	0.599607	0.548768	0.721237
ENSG00000048740.18	CELF2	2566.33	-0.0149912	0.208479	-0.0719074	0.942676	0.970849
ENSG00000048828.16	FAM120A	2417.11	0.51535	0.139973	3.68179	0.000231601	0.00250539
ENSG00000048991.16	R3HDM1	2548.86	-0.188315	0.167365	-1.12517	0.260516	0.453807
ENSG00000049089.14	COL9A2	472.795	-1.61989	0.498735	-3.248	0.00116219	0.00885214
ENSG00000049130.15	KITLG	4622.87	0.780902	0.445568	1.7526	0.079671	0.204269
ENSG00000049167.14	ERCC8	393.916	0.0891978	0.133705	0.667123	0.504694	0.685012
ENSG00000049192.14	ADAMTS6	180.354	1.90625	0.591078	3.22504	0.00125954	0.0094223
ENSG00000049239.12	H6PD	2151.27	-0.078004	0.322601	-0.241797	0.808937	0.894701
ENSG00000049245.12	VAMP3	1040.44	0.632632	0.248281	2.54805	0.0108327	0.0481867
ENSG00000049246.14	PER3	611.786	-0.638835	0.168228	-3.79742	0.000146208	0.00172773
ENSG00000049247.13	UTS2	355.244	0.394852	0.398477	0.990902	0.321733	0.519485
ENSG00000049249.8	TNFRSF9	302.812	1.74165	0.548431	3.1757	0.00149477	0.0107173
ENSG00000049283.17	EPN3	48.7585	1.80757	0.501328	3.60556	0.000311486	0.00317657
ENSG00000049323.15	LTBP1	3251.26	-1.77888	0.544846	-3.26493	0.00109492	0.00845119
ENSG00000049449.9	RCN1	1739.11	0.794077	0.27575	2.87969	0.00398061	0.0225347
ENSG00000049540.16	ELN	2128.08	-0.257321	0.547746	-0.469782	0.638511	0.785711
ENSG00000049541.10	RFC2	759.403	-0.270903	0.162095	-1.67126	0.0946708	0.231273
ENSG00000049618.22	ARID1B	4527.93	0.0345337	0.116676	0.295981	0.767245	0.869013
ENSG00000049656.13	CLPTM1L	2186.67	0.557122	0.142628	3.90611	9.37944195882937e-05	0.00121229
ENSG00000049759.17	NEDD4L	5671.79	-0.513829	0.148216	-3.46675	0.000526798	0.00481191
ENSG00000049768.14	FOXP3	50.9033	-0.13919	0.225005	-0.618608	0.536175	0.711072
ENSG00000049769.12	PPP1R3F	1162.58	-0.64694	0.240805	-2.68657	0.00721891	0.0355783
ENSG00000049860.13	HEXB	3113.94	0.702283	0.168724	4.16233	3.15023063969741e-05	0.000506431
ENSG00000049883.14	PTCD2	752.782	-0.0246427	0.121992	-0.202002	0.839915	0.913314
ENSG00000050030.14	NEXMIF	536.952	-0.316058	0.397021	-0.796073	0.425989	0.618839
ENSG00000050130.17	JKAMP	1436.58	0.473286	0.0869957	5.44034	5.31791936298334e-08	2.55319881326155e-06
ENSG00000050165.17	DKK3	12758.7	-0.588905	0.410924	-1.43312	0.151823	0.318072
ENSG00000050327.14	ARHGEF5	59.4254	1.27367	0.556208	2.28991	0.0220263	0.0808021
ENSG00000050344.8	NFE2L3	312.411	0.22979	0.269524	0.852574	0.393895	0.588901
ENSG00000050393.11	MCUR1	1979.96	0.0513134	0.201051	0.255226	0.798548	0.888008
ENSG00000050405.13	LIMA1	1955.47	-0.085948	0.356442	-0.241128	0.809456	0.89511
ENSG00000050426.15	LETMD1	2537.54	-0.724157	0.109999	-6.5833	4.60113542429094e-11	6.5975341167769e-09
ENSG00000050438.16	SLC4A8	3256.82	-0.394749	0.310894	-1.26972	0.204183	0.386359
ENSG00000050555.17	LAMC3	768.224	4.59501	0.734638	6.25479	3.98046283739329e-10	4.29508022832867e-08
ENSG00000050628.20	PTGER3	280.061	-0.344415	0.415015	-0.829886	0.406603	0.601057
ENSG00000050730.15	TNIP3	33.6867	-1.37199	0.707441	-1.93937	0.0524563	0.152005
ENSG00000050748.17	MAPK9	3550.84	-0.0190939	0.236879	-0.0806062	0.935755	0.967172
ENSG00000050767.16	COL23A1	594.547	-0.832091	0.71183	-1.16895	0.242425	0.433351
ENSG00000050820.16	BCAR1	3458.24	0.227716	0.199872	1.13931	0.254574	0.446843
ENSG00000051009.10	FAM160A2	1210.67	0.155608	0.11956	1.3015	0.193087	0.372134
ENSG00000051108.14	HERPUD1	3112.54	0.686092	0.199058	3.44669	0.000567502	0.00508373
ENSG00000051128.18	HOMER3	347.746	-0.129349	0.306978	-0.421362	0.673491	0.809789
ENSG00000051180.16	RAD51	43.4399	-0.577783	0.31462	-1.83645	0.0662914	0.180008
ENSG00000051341.13	POLQ	147.744	1.89476	0.628929	3.01268	0.00258952	0.0162339
ENSG00000051382.8	PIK3CB	1065.09	0.267627	0.219411	1.21975	0.222559	0.408954
ENSG00000051523.10	CYBA	940.259	0.900734	0.375234	2.40046	0.0163746	0.0652207
ENSG00000051596.9	THOC3	826.783	-0.354407	0.121667	-2.91293	0.00358053	0.0208045
ENSG00000051620.10	HEBP2	1050.15	0.428055	0.1819	2.35324	0.0186104	0.0715256
ENSG00000051825.14	MPHOSPH9	538.717	0.260167	0.245343	1.06042	0.288954	0.485702
ENSG00000052126.14	PLEKHA5	3322.91	-0.409601	0.218071	-1.87829	0.0603414	0.168236
ENSG00000052344.15	PRSS8	265.879	5.39347	1.02294	5.27254	1.34550668339053e-07	5.44626652995917e-06
ENSG00000052723.11	SIKE1	2920.45	0.192428	0.180002	1.06903	0.285055	0.481286
ENSG00000052749.13	RRP12	2358.3	-0.122649	0.119691	-1.02471	0.305498	0.503002
ENSG00000052795.12	FNIP2	2143.17	0.0323725	0.0881521	0.367235	0.713444	0.836554
ENSG00000052802.12	MSMO1	6727.02	-0.496756	0.335103	-1.4824	0.138234	0.298135
ENSG00000052841.14	TTC17	3592.79	0.0402425	0.13643	0.294968	0.768018	0.86959
ENSG00000052850.5	ALX4	249.203	0.635108	0.833196	0.762255	0.445908	0.635419
ENSG00000053108.16	FSTL4	755.557	-0.901065	0.266058	-3.38672	0.000707332	0.00602317
ENSG00000053254.15	FOXN3	3529.8	-0.197952	0.106209	-1.86379	0.0623507	0.172261
ENSG00000053328.8	METTL24	11.9349	-0.744841	0.468876	-1.58857	0.112158	0.259588
ENSG00000053371.12	AKR7A2	883.576	-0.0173661	0.195605	-0.0887813	0.929256	0.963454
ENSG00000053372.4	MRTO4	1179.88	0.0521145	0.0630584	0.826448	0.40855	0.602767
ENSG00000053438.8	NNAT	9803.2	0.226732	0.679337	0.333755	0.738564	0.851102
ENSG00000053501.12	USE1	490.391	-0.0853064	0.145361	-0.586861	0.557297	0.728013
ENSG00000053524.12	MCF2L2	1680.96	-0.405658	0.302731	-1.34	0.180246	0.356571
ENSG00000053702.14	NRIP2	222.53	-0.583506	0.248392	-2.34914	0.0188171	0.0720995
ENSG00000053747.15	LAMA3	205.693	1.23805	0.592617	2.08912	0.0366969	0.117935
ENSG00000053770.11	AP5M1	2381.01	0.0629796	0.161619	0.38968	0.696773	0.825472
ENSG00000053900.10	ANAPC4	776.098	0.199051	0.15974	1.24609	0.212732	0.397257
ENSG00000053918.16	KCNQ1	244.139	-1.75559	0.666497	-2.63406	0.00843706	0.0398283
ENSG00000054116.11	TRAPPC3	1464.8	0.254946	0.0731945	3.48313	0.000495586	0.00459757
ENSG00000054118.13	THRAP3	4824.8	0.0711708	0.11013	0.646243	0.518122	0.695897
ENSG00000054148.17	PHPT1	2479.45	0.0846434	0.169288	0.499995	0.617079	0.770453
ENSG00000054179.11	ENTPD2	120.268	-0.170363	0.467684	-0.36427	0.715656	0.8379
ENSG00000054267.21	ARID4B	1758.06	0.312855	0.215393	1.45249	0.146366	0.310168
ENSG00000054277.13	OPN3	245.309	-0.138742	0.292969	-0.473574	0.635804	0.784327
ENSG00000054282.15	SDCCAG8	1011.59	0.0663655	0.0731088	0.907763	0.364003	0.560795
ENSG00000054356.13	PTPRN	11409.5	0.147397	0.309734	0.475883	0.634157	0.783102
ENSG00000054392.12	HHAT	492.341	0.30071	0.207987	1.44581	0.14823	0.312814
ENSG00000054523.17	KIF1B	21416.5	-0.493203	0.203553	-2.42296	0.0153944	0.0621863
ENSG00000054598.7	FOXC1	225.201	0.177733	0.588194	0.302167	0.762525	0.866043
ENSG00000054611.13	TBC1D22A	1098.23	0.350219	0.106116	3.30034	0.000965687	0.00769273
ENSG00000054654.16	SYNE2	1015.45	0.0977977	0.336255	0.290844	0.771171	0.871058
ENSG00000054690.13	PLEKHH1	711.167	0.127743	0.227902	0.560516	0.575128	0.741155
ENSG00000054793.13	ATP9A	19863.3	-0.473095	0.308122	-1.53541	0.124682	0.278422
ENSG00000054938.15	CHRDL2	1287.48	5.08938	0.944199	5.39015	7.03982115234576e-08	3.20694624562617e-06
ENSG00000054965.10	FAM168A	6669.64	-0.120517	0.235096	-0.512629	0.608211	0.765098
ENSG00000054967.12	RELT	471.305	0.318138	0.218937	1.4531	0.146195	0.30999
ENSG00000054983.16	GALC	2035.16	0.241674	0.0990435	2.44008	0.014684	0.0599627
ENSG00000055044.10	NOP58	1545.48	0.338952	0.122707	2.76229	0.00573983	0.030042
ENSG00000055070.16	SZRD1	2899.28	0.179738	0.195838	0.917786	0.358731	0.555222
ENSG00000055118.14	KCNH2	4164.78	0.0780758	0.242237	0.322312	0.747216	0.856481
ENSG00000055130.15	CUL1	2337.1	0.182177	0.119584	1.52342	0.127652	0.283267
ENSG00000055147.18	FAM114A2	692.283	0.503472	0.151254	3.32866	0.00087266	0.00712161
ENSG00000055163.19	CYFIP2	10611.7	-0.180222	0.312677	-0.576383	0.564356	0.733601
ENSG00000055208.18	TAB2	2043.99	0.136884	0.110613	1.23751	0.215898	0.401067
ENSG00000055211.12	GINM1	1249.59	0.520086	0.176841	2.94097	0.00327183	0.0195423
ENSG00000055332.16	EIF2AK2	2654.43	0.696903	0.221383	3.14795	0.00164421	0.0115251
ENSG00000055483.19	USP36	1557.93	0.175268	0.172441	1.0164	0.30944	0.507499
ENSG00000055609.17	KMT2C	2321.51	0.119634	0.161651	0.740076	0.459254	0.646204
ENSG00000055732.12	MCOLN3	118.496	2.51788	0.725902	3.46862	0.00052314	0.00478668
ENSG00000055813.5	CCDC85A	1038.29	-0.812079	0.493096	-1.6469	0.0995794	0.239396
ENSG00000055917.15	PUM2	3869.37	0.0977106	0.115939	0.842778	0.399353	0.59408
ENSG00000055950.16	MRPL43	1914.19	-0.238885	0.125473	-1.90387	0.0569265	0.161142
ENSG00000055955.15	ITIH4	19.4353	0.167125	0.506265	0.330114	0.741314	0.852553
ENSG00000056050.6	HPF1	891.306	0.130217	0.120169	1.08361	0.278536	0.474555
ENSG00000056097.15	ZFR	5222.94	0.106661	0.101939	1.04632	0.295411	0.492121
ENSG00000056277.15	ZNF280C	259.457	-0.181431	0.218997	-0.828462	0.407409	0.601782
ENSG00000056291.17	NPFFR2	27.5657	2.77932	0.684589	4.05984	4.91065729371349e-05	0.00071959
ENSG00000056487.15	PHF21B	805.801	-0.197171	0.406369	-0.485203	0.627533	0.778404
ENSG00000056558.10	TRAF1	304.937	0.488607	0.28958	1.68729	0.0915467	0.225727
ENSG00000056586.15	RC3H2	3378.16	0.299638	0.139673	2.14528	0.0319303	0.106382
ENSG00000056736.9	IL17RB	307.477	-0.0825038	0.232534	-0.354804	0.722737	0.842567
ENSG00000056972.18	TRAF3IP2	257.112	0.285479	0.281634	1.01365	0.310749	0.508669
ENSG00000056998.19	GYG2	1380.99	0.226273	0.233151	0.970499	0.331798	0.529019
ENSG00000057019.15	DCBLD2	2638.21	-0.15305	0.500777	-0.305625	0.75989	0.864164
ENSG00000057252.12	SOAT1	798.846	0.625333	0.221684	2.82083	0.0047899	0.0260596
ENSG00000057294.14	PKP2	485.213	2.82481	0.557862	5.06363	4.11340228861525e-07	1.39604441983968e-05
ENSG00000057468.6	MSH4	47.0883	7.79516254070477e-05	0.384709	0.000202625	0.999838	0.999919
ENSG00000057593.13	F7	186.602	0.512715	0.260688	1.96678	0.049209	0.144974
ENSG00000057608.16	GDI2	9491.86	0.0701796	0.0858405	0.817558	0.41361	0.607213
ENSG00000057657.15	PRDM1	171.619	0.0593108	0.667346	0.0888756	0.929181	0.963454
ENSG00000057663.15	ATG5	838.9	0.0201387	0.0866373	0.232448	0.81619	0.899417
ENSG00000057704.12	TMCC3	868.026	1.24382	0.213374	5.82929	5.56622159415448e-09	3.96407747863701e-07
ENSG00000057757.9	PITHD1	3400.86	-0.308124	0.221859	-1.38883	0.164885	0.336689
ENSG00000057935.13	MTA3	2528.91	-0.00876239	0.110717	-0.0791422	0.93692	0.96758
ENSG00000058056.8	USP13	1007.78	0.151541	0.12874	1.17711	0.239152	0.429553
ENSG00000058063.15	ATP11B	1555.79	0.0672391	0.198288	0.339098	0.734536	0.849097
ENSG00000058085.14	LAMC2	369.887	4.35755	0.619344	7.03575	1.98197101661143e-12	3.88484502476175e-10
ENSG00000058091.16	CDK14	1922.1	-0.346972	0.203556	-1.70455	0.088278	0.219974
ENSG00000058262.9	SEC61A1	10796.2	0.702297	0.161012	4.36178	1.29011401027399e-05	0.000245225
ENSG00000058272.17	PPP1R12A	2841.99	0.233115	0.114589	2.03437	0.0419145	0.129571
ENSG00000058335.15	RASGRF1	587.631	-0.0292937	0.475428	-0.0616154	0.950869	0.974964
ENSG00000058404.19	CAMK2B	4119.74	-0.374144	0.26831	-1.39444	0.163183	0.334236
ENSG00000058453.16	CROCC	1075.46	-0.182751	0.173871	-1.05107	0.293226	0.490278
ENSG00000058600.15	POLR3E	1405.7	-0.0241912	0.129741	-0.186457	0.852086	0.920784
ENSG00000058668.14	ATP2B4	5476.77	0.29954	0.198642	1.50794	0.13157	0.288928
ENSG00000058729.10	RIOK2	860.125	0.375105	0.104641	3.5847	0.000337463	0.0033913
ENSG00000058799.14	YIPF1	1116.42	0.0614358	0.157165	0.390899	0.695872	0.824994
ENSG00000058804.11	NDC1	698.008	0.0357464	0.127298	0.280808	0.778857	0.876358
ENSG00000058866.14	DGKG	187.434	0.143361	0.410221	0.349473	0.726734	0.844621
ENSG00000059122.16	FLYWCH1	2622.69	-0.127628	0.124959	-1.02136	0.307085	0.504976
ENSG00000059145.18	UNKL	1372.42	-0.0242294	0.18167	-0.13337	0.893901	0.94466
ENSG00000059377.16	TBXAS1	66.6563	0.649762	0.57878	1.12264	0.26159	0.455125
ENSG00000059378.12	PARP12	137.615	0.362359	0.47023	0.7706	0.440944	0.630827
ENSG00000059573.8	ALDH18A1	2775.01	0.444123	0.190188	2.33519	0.0195337	0.0742991
ENSG00000059588.9	TARBP1	828.948	-0.456546	0.218711	-2.08744	0.0368481	0.11823
ENSG00000059691.11	GATB	848.897	-0.0538591	0.159611	-0.337439	0.735786	0.849695
ENSG00000059728.10	MXD1	945.157	-0.00819999	0.169289	-0.0484377	0.961367	0.980411
ENSG00000059758.7	CDK17	1815.53	0.0644351	0.13765	0.468109	0.639706	0.786518
ENSG00000059769.19	DNAJC25	326.572	0.278508	0.212607	1.30997	0.190207	0.368731
ENSG00000059804.15	SLC2A3	7609.39	1.86336	0.383069	4.86431	1.14858470439419e-06	3.25457721609838e-05
ENSG00000059915.16	PSD	6187.41	-0.520334	0.268991	-1.93439	0.0530647	0.153269
ENSG00000060069.16	CTDP1	878.176	0.228092	0.109418	2.0846	0.037106	0.118838
ENSG00000060138.12	YBX3	2787.97	-0.0915603	0.364185	-0.251412	0.801496	0.889821
ENSG00000060140.8	STYK1	292.036	1.2932	0.579933	2.22991	0.0257537	0.0908415
ENSG00000060237.16	WNK1	5648.81	0.334876	0.1054	3.17718	0.00148713	0.0106727
ENSG00000060339.13	CCAR1	2842.37	0.337885	0.151149	2.23545	0.025388	0.0898782
ENSG00000060491.16	OGFR	2304.57	-0.403668	0.144631	-2.79102	0.0052542	0.028001
ENSG00000060642.10	PIGV	271.495	0.1466	0.135698	1.08034	0.279989	0.476224
ENSG00000060656.19	PTPRU	2080.44	0.0145063	0.311229	0.0466097	0.962824	0.981324
ENSG00000060688.12	SNRNP40	987.113	0.0199711	0.139718	0.142938	0.886339	0.940577
ENSG00000060709.15	RIMBP2	2673.91	-0.486358	0.511488	-0.95087	0.34167	0.539167
ENSG00000060718.21	COL11A1	4860.76	0.66633	0.557979	1.19418	0.232406	0.420757
ENSG00000060749.14	QSER1	1459.57	-0.130211	0.144112	-0.903541	0.366239	0.562806
ENSG00000060762.18	MPC1	1010.23	0.445121	0.135748	3.27903	0.00104166	0.00812823
ENSG00000060971.17	ACAA1	1295.16	0.196792	0.170566	1.15376	0.248598	0.440005
ENSG00000060982.14	BCAT1	8792.46	0.641307	0.193509	3.31409	0.000919415	0.00741816
ENSG00000061273.17	HDAC7	1879.25	0.0300956	0.209324	0.143775	0.885678	0.940102
ENSG00000061337.15	LZTS1	2928.09	0.479664	0.209735	2.28701	0.0221954	0.0811857
ENSG00000061455.10	PRDM6	114.538	2.31021	0.700962	3.29577	0.000981527	0.00777664
ENSG00000061656.9	SPAG4	236.057	-0.556352	0.228578	-2.43397	0.0149344	0.0607865
ENSG00000061676.14	NCKAP1	6750.66	0.41896	0.100383	4.17361	2.99810670656514e-05	0.000484894
ENSG00000061794.12	MRPS35	1748.24	0.085468	0.0838933	1.01877	0.308312	0.506257
ENSG00000061918.12	GUCY1B1	435.321	-0.515598	0.296528	-1.73878	0.0820733	0.208802
ENSG00000061936.9	SFSWAP	1887.02	-0.175808	0.105681	-1.66357	0.0961982	0.234086
ENSG00000061938.17	TNK2	3233.77	-0.111488	0.169001	-0.659687	0.509455	0.688544
ENSG00000061987.15	MON2	1604.13	0.417788	0.135458	3.08426	0.00204061	0.0135649
ENSG00000062038.13	CDH3	503.317	0.179445	0.385638	0.465321	0.641702	0.787831
ENSG00000062194.15	GPBP1	2408.15	-0.195321	0.1304	-1.49786	0.134169	0.292442
ENSG00000062282.14	DGAT2	381.883	0.668876	0.303085	2.20689	0.0273215	0.0947757
ENSG00000062370.16	ZNF112	233.821	0.00251788	0.129353	0.0194652	0.98447	0.992179
ENSG00000062485.18	CS	5999.76	-0.473851	0.122673	-3.86273	0.000112126	0.00139631
ENSG00000062524.15	LTK	285.775	-0.453227	0.782116	-0.579489	0.562259	0.732301
ENSG00000062598.17	ELMO2	3217.32	-0.425548	0.114478	-3.71729	0.000201368	0.00223608
ENSG00000062650.18	WAPL	1492.94	0.240741	0.189892	1.26778	0.204877	0.387157
ENSG00000062716.12	VMP1	2473.3	0.590818	0.149037	3.96424	7.36312948432491e-05	0.00100008
ENSG00000062725.9	APPBP2	2423.76	0.349071	0.133995	2.60511	0.00918458	0.0424401
ENSG00000062822.13	POLD1	710.683	-0.0853419	0.277691	-0.307327	0.758594	0.86347
ENSG00000063015.19	SEZ6	1158.33	-0.391526	0.294295	-1.33039	0.18339	0.360453
ENSG00000063046.17	EIF4B	21328.2	-0.310568	0.201407	-1.54199	0.123076	0.276064
ENSG00000063127.15	SLC6A16	43.9386	-0.261375	0.478429	-0.546319	0.584847	0.748712
ENSG00000063169.10	BICRA	652.904	0.0185287	0.172355	0.107503	0.91439	0.95549
ENSG00000063176.15	SPHK2	1295.14	0.510556	0.270813	1.88527	0.059393	0.166199
ENSG00000063177.12	RPL18	18692.7	-0.257434	0.360385	-0.714332	0.475022	0.659144
ENSG00000063180.8	CA11	1087.88	-0.809841	0.231152	-3.5035	0.000459191	0.00433377
ENSG00000063241.7	ISOC2	927.114	-0.00499723	0.196328	-0.0254535	0.979693	0.989512
ENSG00000063244.12	U2AF2	4540.94	0.0891415	0.134014	0.665163	0.505946	0.685769
ENSG00000063245.14	EPN1	6197.04	0.0325389	0.087478	0.371966	0.709918	0.834612
ENSG00000063322.13	MED29	2360.62	-0.0929878	0.0831065	-1.1189	0.263183	0.456812
ENSG00000063438.16	AHRR	700.922	0.643891	0.195518	3.29325	0.000990365	0.00781069
ENSG00000063587.13	ZNF275	987.846	0.173278	0.128913	1.34415	0.1789	0.354959
ENSG00000063601.16	MTMR1	1178.38	0.0254663	0.135045	0.188577	0.850424	0.919872
ENSG00000063660.8	GPC1	7369.92	0.0269449	0.219004	0.123034	0.90208	0.948845
ENSG00000063761.15	ADCK1	280.082	-0.314808	0.164533	-1.91334	0.0557045	0.158705
ENSG00000063854.12	HAGH	2050.94	-0.0852417	0.158977	-0.53619	0.591827	0.753449
ENSG00000063978.15	RNF4	2075.78	0.185131	0.0691885	2.67576	0.0074561	0.0364734
ENSG00000064012.21	CASP8	196.889	1.4398	0.455489	3.16099	0.00157233	0.0111271
ENSG00000064042.17	LIMCH1	5508.13	-0.00134116	0.218803	-0.00612955	0.995109	0.997303
ENSG00000064102.14	INTS13	610.169	0.163272	0.127248	1.2831	0.199459	0.380356
ENSG00000064115.10	TM7SF3	1640.14	0.836014	0.219486	3.80896	0.000139551	0.001661
ENSG00000064199.6	SPA17	260.423	-0.0194154	0.159038	-0.12208	0.902835	0.948995
ENSG00000064201.15	TSPAN32	72.8052	-0.998557	0.281997	-3.54102	0.000398588	0.00385856
ENSG00000064205.10	CCN5	103.326	0.517248	0.649267	0.796664	0.425646	0.618677
ENSG00000064225.12	ST3GAL6	348.095	0.0475825	0.378208	0.12581	0.899882	0.947908
ENSG00000064270.12	ATP2C2	206.944	1.33643	0.427573	3.12561	0.00177434	0.0122326
ENSG00000064300.8	NGFR	25950.6	-0.587084	0.391459	-1.49974	0.133683	0.291889
ENSG00000064309.14	CDON	1247.06	-0.570112	0.241949	-2.35633	0.0184567	0.0710846
ENSG00000064313.11	TAF2	1211.68	0.256093	0.160731	1.59331	0.111092	0.257883
ENSG00000064393.15	HIPK2	3848.14	0.337881	0.314061	1.07584	0.281997	0.478506
ENSG00000064419.13	TNPO3	3418.55	-0.213294	0.10671	-1.99882	0.0456278	0.137767
ENSG00000064490.13	RFXANK	1182.23	0.0236107	0.215168	0.109732	0.912622	0.95467
ENSG00000064545.14	TMEM161A	730.633	0.0797246	0.206083	0.386857	0.698862	0.827029
ENSG00000064547.13	LPAR2	1535.24	-0.83394	0.157158	-5.30639	1.11818591036313e-07	4.71203983726e-06
ENSG00000064601.17	CTSA	2747.34	0.834876	0.271679	3.07302	0.00211904	0.0139517
ENSG00000064607.16	SUGP2	7456.99	-0.0683103	0.149117	-0.458098	0.646882	0.79224
ENSG00000064651.13	SLC12A2	1572.18	-0.140593	0.238457	-0.589594	0.555463	0.726461
ENSG00000064652.10	SNX24	678.296	0.702622	0.162532	4.32297	1.53945929470122e-05	0.000283784
ENSG00000064655.18	EYA2	144.817	-0.706142	0.665942	-1.06037	0.288978	0.485702
ENSG00000064666.14	CNN2	1899.27	0.6528	0.559251	1.16728	0.243099	0.434152
ENSG00000064687.12	ABCA7	2185.4	0.233317	0.183193	1.27361	0.2028	0.384583
ENSG00000064692.18	SNCAIP	423.986	-0.0165318	0.489727	-0.0337571	0.973071	0.985507
ENSG00000064703.11	DDX20	793.483	0.168594	0.0816107	2.06583	0.0388442	0.12272
ENSG00000064726.9	BTBD1	3394.75	0.141674	0.152861	0.926816	0.354022	0.550844
ENSG00000064763.10	FAR2	2998.92	-0.499498	0.349584	-1.42883	0.153052	0.319643
ENSG00000064787.13	BCAS1	337.819	-0.0599894	0.562739	-0.106602	0.915104	0.955815
ENSG00000064932.15	SBNO2	3222.87	-0.235308	0.241484	-0.974427	0.329845	0.527164
ENSG00000064933.17	PMS1	1006.65	0.0291425	0.0740146	0.39374	0.693773	0.823671
ENSG00000064961.18	HMG20B	1119.79	0.338194	0.354995	0.952673	0.340756	0.538281
ENSG00000064989.12	CALCRL	109.592	0.916871	0.384081	2.38718	0.0169781	0.0670122
ENSG00000064995.16	TAF11	1239.49	0.0549386	0.124202	0.442332	0.658249	0.800153
ENSG00000064999.13	ANKS1A	4905.02	0.449438	0.163948	2.74135	0.00611872	0.0315231
ENSG00000065000.16	AP3D1	9149.42	0.213195	0.125756	1.6953	0.0900181	0.222906
ENSG00000065029.14	ZNF76	1054.7	-0.358648	0.11438	-3.13558	0.00171513	0.0119156
ENSG00000065054.13	SLC9A3R2	1081.61	-0.0613894	0.247207	-0.248331	0.803878	0.891228
ENSG00000065057.7	NTHL1	457.225	-0.428955	0.168615	-2.544	0.0109592	0.0485873
ENSG00000065060.16	UHRF1BP1	2885.69	-0.0799749	0.106657	-0.749833	0.453355	0.641754
ENSG00000065135.10	GNAI3	3475.06	-0.0116238	0.109332	-0.106316	0.915332	0.955819
ENSG00000065150.18	IPO5	6075.74	-0.212391	0.172878	-1.22856	0.219238	0.405328
ENSG00000065154.11	OAT	4536.62	0.527199	0.175403	3.00565	0.0026501	0.0165264
ENSG00000065183.15	WDR3	1585.16	0.142551	0.0839464	1.69812	0.0894851	0.221981
ENSG00000065243.19	PKN2	835.069	0.566244	0.282312	2.00574	0.0448842	0.136137
ENSG00000065268.10	WDR18	1307.18	-0.13253	0.16052	-0.825631	0.409013	0.603284
ENSG00000065308.4	TRAM2	1555.81	0.673196	0.369921	1.81984	0.0687839	0.184573
ENSG00000065320.8	NTN1	541.541	-0.152765	0.520931	-0.293255	0.769327	0.87008
ENSG00000065328.16	MCM10	106.86	1.75725	0.630036	2.78912	0.00528516	0.0281029
ENSG00000065357.19	DGKA	790.552	0.256985	0.194117	1.32386	0.185548	0.363192
ENSG00000065361.15	ERBB3	1104.18	2.25196	0.736008	3.05969	0.00221564	0.0144762
ENSG00000065413.19	ANKRD44	982.105	-0.347559	0.229743	-1.51282	0.130326	0.287296
ENSG00000065427.14	KARS	5472.52	-0.124229	0.108133	-1.14886	0.250614	0.442502
ENSG00000065457.10	ADAT1	1033.01	-0.128438	0.130979	-0.980598	0.326791	0.524875
ENSG00000065485.19	PDIA5	752.381	0.68299	0.340919	2.00338	0.0451366	0.136631
ENSG00000065491.8	TBC1D22B	875.583	-0.237126	0.141628	-1.67429	0.0940736	0.230227
ENSG00000065518.7	NDUFB4	1566.77	-0.0828158	0.150762	-0.549316	0.582789	0.747107
ENSG00000065526.10	SPEN	2968.74	0.0290137	0.161403	0.179759	0.857341	0.924339
ENSG00000065534.18	MYLK	710.571	0.391437	0.413674	0.946244	0.344024	0.540885
ENSG00000065548.17	ZC3H15	2942.79	0.126573	0.127591	0.992021	0.321187	0.519046
ENSG00000065559.14	MAP2K4	3405.3	0.194378	0.24621	0.789481	0.429831	0.621041
ENSG00000065600.12	PACC1	767.327	-0.20156	0.123401	-1.63338	0.10239	0.24382
ENSG00000065609.14	SNAP91	7819.07	-0.376042	0.499435	-0.752933	0.45149	0.639989
ENSG00000065613.13	SLK	2907.12	0.445043	0.113986	3.90436	9.44764155743393e-05	0.00121889
ENSG00000065615.13	CYB5R4	695.365	0.137608	0.192165	0.716093	0.473934	0.658383
ENSG00000065618.18	COL17A1	872.512	5.18349	0.554135	9.35421	8.42299845108759e-21	1.28540972791062e-17
ENSG00000065621.14	GSTO2	595.531	0.462112	0.25944	1.78119	0.0748811	0.195818
ENSG00000065665.20	SEC61A2	1875.31	-0.0587422	0.228641	-0.256919	0.797242	0.887139
ENSG00000065675.14	PRKCQ	359.128	0.785381	0.406352	1.93276	0.0532657	0.153554
ENSG00000065717.14	TLE2	512.614	0.838875	0.473326	1.7723	0.0763452	0.198372
ENSG00000065802.11	ASB1	3214.48	0.302913	0.113378	2.67172	0.00754632	0.0367896
ENSG00000065809.13	FAM107B	1382.76	0.0576228	0.282546	0.203941	0.8384	0.912269
ENSG00000065833.8	ME1	1315.62	0.692252	0.369928	1.87132	0.0613009	0.170024
ENSG00000065882.15	TBC1D1	1561.18	-0.328994	0.312834	-1.05166	0.292956	0.490134
ENSG00000065883.15	CDK13	1650.97	0.178019	0.148435	1.19931	0.230409	0.418632
ENSG00000065911.11	MTHFD2	6318.01	0.266488	0.153762	1.73312	0.083075	0.21057
ENSG00000065923.9	SLC9A7	3043.28	0.161025	0.411984	0.390852	0.695907	0.824994
ENSG00000065970.8	FOXJ2	1241.41	0.0753771	0.114434	0.658696	0.510091	0.689099
ENSG00000065978.18	YBX1	29475.5	-0.0572406	0.217999	-0.262573	0.792879	0.88445
ENSG00000065989.15	PDE4A	921.756	-0.830824	0.22279	-3.72919	0.000192099	0.00214879
ENSG00000066027.11	PPP2R5A	285.716	0.181953	0.447426	0.406665	0.684254	0.817165
ENSG00000066032.18	CTNNA2	4556.42	-0.811753	0.402659	-2.01598	0.0438021	0.134112
ENSG00000066044.14	ELAVL1	2327.38	0.165978	0.0863868	1.92133	0.0546895	0.156649
ENSG00000066056.13	TIE1	62.3147	3.44456	0.737316	4.67175	2.98641378860168e-06	7.35077541399481e-05
ENSG00000066084.12	DIP2B	2777.92	0.184547	0.115355	1.59982	0.109638	0.255584
ENSG00000066117.14	SMARCD1	3098.94	-0.359838	0.0844951	-4.25869	2.05630973274414e-05	0.000358053
ENSG00000066135.12	KDM4A	1207.44	-0.0150488	0.111924	-0.134455	0.893042	0.94436
ENSG00000066136.20	NFYC	1443.68	0.0852726	0.151029	0.564611	0.572338	0.739057
ENSG00000066185.12	ZMYND12	64.5362	-0.951345	0.237785	-4.00086	6.31136986715597e-05	0.000885374
ENSG00000066230.11	SLC9A3	1546.09	-0.0497011	0.213323	-0.232986	0.815773	0.899189
ENSG00000066248.14	NGEF	286.957	-0.929074	0.327338	-2.83827	0.00453582	0.0249056
ENSG00000066279.17	ASPM	213.585	1.06059	0.59006	1.79742	0.0722685	0.191139
ENSG00000066322.14	ELOVL1	987.944	0.714271	0.220966	3.2325	0.00122714	0.00924483
ENSG00000066379.14	ZNRD1	328.365	-0.251836	0.220824	-1.14044	0.254104	0.446311
ENSG00000066382.16	MPPED2	2893.19	-0.804598	0.314762	-2.55621	0.010582	0.047407
ENSG00000066405.12	CLDN18	29.5637	1.4408	0.575853	2.50204	0.0123482	0.0530395
ENSG00000066422.4	ZBTB11	1086.8	-0.0729222	0.0965223	-0.755496	0.449951	0.638836
ENSG00000066427.22	ATXN3	889.315	-0.256869	0.124082	-2.07015	0.0384378	0.121819
ENSG00000066455.12	GOLGA5	1475.27	0.124361	0.162326	0.766117	0.443607	0.633449
ENSG00000066468.22	FGFR2	505.332	3.61808	0.799562	4.52507	6.03744843177977e-06	0.000130822
ENSG00000066557.5	LRRC40	2189.9	-0.208534	0.206673	-1.009	0.312973	0.510896
ENSG00000066583.11	ISOC1	733.505	-0.230201	0.177522	-1.29674	0.19472	0.374387
ENSG00000066629.16	EML1	2991.8	-0.236136	0.18462	-1.27903	0.200885	0.382318
ENSG00000066651.18	TRMT11	430.7	-0.280387	0.179554	-1.56157	0.118388	0.26934
ENSG00000066654.13	THUMPD1	1649.54	-0.0264685	0.0995693	-0.26583	0.79037	0.883126
ENSG00000066697.14	MSANTD3	734.24	0.0442696	0.215571	0.20536	0.837291	0.91162
ENSG00000066735.14	KIF26A	1684.35	0.187727	0.215786	0.869966	0.384319	0.580367
ENSG00000066739.11	ATG2B	1700.51	0.222418	0.101278	2.19612	0.0280831	0.0967735
ENSG00000066777.8	ARFGEF1	3279.71	0.302139	0.170384	1.77328	0.0761819	0.198117
ENSG00000066827.15	ZFAT	239.816	0.0257471	0.192805	0.133539	0.893767	0.944652
ENSG00000066855.15	MTFR1	556.375	0.31794	0.139741	2.27521	0.0228933	0.0830902
ENSG00000066923.17	STAG3	1456.44	-0.227607	0.171544	-1.32682	0.184569	0.361838
ENSG00000066926.10	FECH	1295.59	0.0742241	0.109404	0.678443	0.497491	0.678879
ENSG00000066933.15	MYO9A	3732.3	0.109746	0.294849	0.372209	0.709737	0.834537
ENSG00000067048.16	DDX3Y	2401.9	0.190677	0.280388	0.680047	0.496474	0.677912
ENSG00000067057.16	PFKP	7646.46	0.101855	0.277539	0.366991	0.713626	0.836595
ENSG00000067064.11	IDI1	4744.98	-0.319071	0.297241	-1.07344	0.283073	0.47943
ENSG00000067066.16	SP100	300.653	0.931874	0.50204	1.85617	0.0634289	0.174319
ENSG00000067082.14	KLF6	2644.38	1.08341	0.190917	5.67481	1.38846312587291e-08	8.46747982640192e-07
ENSG00000067113.16	PLPP1	1169.64	0.291283	0.115796	2.51549	0.0118869	0.0516394
ENSG00000067141.16	NEO1	3970.46	-0.179549	0.151523	-1.18496	0.236032	0.425735
ENSG00000067167.7	TRAM1	3192.45	0.829291	0.276623	2.99791	0.00271837	0.0168718
ENSG00000067177.14	PHKA1	546.505	0.0846991	0.218485	0.387666	0.698263	0.826595
ENSG00000067182.7	TNFRSF1A	2016.89	1.10462	0.262762	4.20387	2.62389258674247e-05	0.000438307
ENSG00000067191.15	CACNB1	4219.85	-0.000219544	0.285276	-0.000769584	0.999386	0.999667
ENSG00000067208.14	EVI5	940.139	0.786201	0.203543	3.86259	0.000112193	0.00139631
ENSG00000067221.13	STOML1	1951.31	-0.444405	0.214229	-2.07443	0.038039	0.120992
ENSG00000067225.17	PKM	27378.9	-0.256203	0.183379	-1.39712	0.162376	0.332966
ENSG00000067248.9	DHX29	1704.92	0.397605	0.104648	3.79947	0.000145005	0.00171731
ENSG00000067334.13	DNTTIP2	1719.41	0.0268796	0.0669768	0.401326	0.68818	0.819517
ENSG00000067365.14	METTL22	705.228	-0.323408	0.104512	-3.09444	0.00197184	0.0132188
ENSG00000067369.13	TP53BP1	7979.46	-0.0772861	0.101534	-0.761181	0.446549	0.635865
ENSG00000067445.20	TRO	6079.51	-0.49135	0.126344	-3.88899	0.000100661	0.00127938
ENSG00000067533.5	RRP15	751.257	0.192193	0.112696	1.70541	0.0881181	0.219704
ENSG00000067560.10	RHOA	10252.2	0.554605	0.14085	3.93757	8.23102033588133e-05	0.00109012
ENSG00000067596.10	DHX8	2135.42	0.258557	0.0783407	3.30042	0.000965411	0.00769273
ENSG00000067601.7	PMS2P4	609.808	-0.153544	0.107788	-1.42449	0.154305	0.321506
ENSG00000067606.16	PRKCZ	3936.38	-0.286685	0.294735	-0.972685	0.33071	0.528034
ENSG00000067646.11	ZFY	390.271	0.104287	0.235198	0.443402	0.657475	0.799531
ENSG00000067704.9	IARS2	2895.82	0.235879	0.0996579	2.36689	0.0179383	0.0698089
ENSG00000067715.13	SYT1	18428.4	-0.0243528	0.313645	-0.0776445	0.938111	0.968389
ENSG00000067798.15	NAV3	1710.39	0.0342996	0.237095	0.144666	0.884975	0.939865
ENSG00000067829.18	IDH3G	1881.67	-0.187419	0.112755	-1.66219	0.0964749	0.234492
ENSG00000067836.12	ROGDI	4085.39	-0.206636	0.151815	-1.3611	0.173481	0.347508
ENSG00000067840.12	PDZD4	6717.18	-0.73863	0.301186	-2.45241	0.0141905	0.0585967
ENSG00000067842.17	ATP2B3	2021.55	-0.0608201	0.455569	-0.133504	0.893795	0.944652
ENSG00000067900.7	ROCK1	1097.83	0.246585	0.329251	0.748926	0.453902	0.642013
ENSG00000067955.13	CBFB	7664.83	0.690435	0.393826	1.75315	0.0795767	0.204111
ENSG00000067992.12	PDK3	193.668	0.0459954	0.314591	0.146207	0.883758	0.939623
ENSG00000068001.13	HYAL2	537.865	0.165669	0.256376	0.646195	0.518153	0.695897
ENSG00000068024.16	HDAC4	2404.91	0.0315966	0.176614	0.178902	0.858014	0.924665
ENSG00000068028.17	RASSF1	1023.86	-0.444037	0.206325	-2.15213	0.0313872	0.105011
ENSG00000068078.18	FGFR3	413.635	1.7036	0.697536	2.44231	0.0145936	0.0596734
ENSG00000068079.7	IFI35	195.929	0.845655	0.491902	1.71915	0.0855865	0.215403
ENSG00000068097.14	HEATR6	730.47	-0.246717	0.137356	-1.79618	0.0724656	0.191565
ENSG00000068120.14	COASY	1805.73	-0.360534	0.188746	-1.91016	0.0561132	0.159465
ENSG00000068137.14	PLEKHH3	983.83	0.306735	0.133713	2.29397	0.021792	0.0802597
ENSG00000068305.17	MEF2A	2559.94	-0.402284	0.155526	-2.5866	0.00969285	0.0441487
ENSG00000068308.13	OTUD5	2827.85	0.0359476	0.12257	0.293283	0.769306	0.87008
ENSG00000068323.16	TFE3	2464.7	0.00313177	0.150388	0.0208246	0.983386	0.991484
ENSG00000068354.15	TBC1D25	1339.13	-0.500476	0.159717	-3.13351	0.00172728	0.0119806
ENSG00000068366.19	ACSL4	7439.65	0.0113016	0.290724	0.038874	0.968991	0.984039
ENSG00000068383.18	INPP5A	1489.49	0.295207	0.179387	1.64564	0.0998377	0.239855
ENSG00000068394.10	GPKOW	804.233	-0.18943	0.0999595	-1.89507	0.0580835	0.163538
ENSG00000068400.13	GRIPAP1	3564.9	-0.270182	0.0893716	-3.02313	0.00250171	0.0158087
ENSG00000068438.14	FTSJ1	1030.93	-0.0615974	0.0806498	-0.763763	0.445008	0.634729
ENSG00000068489.12	PRR11	258.188	0.423227	0.469305	0.901818	0.367154	0.563766
ENSG00000068615.18	REEP1	12703.7	0.0164321	0.446619	0.0367922	0.970651	0.984498
ENSG00000068650.18	ATP11A	3916.43	0.348265	0.232793	1.49603	0.134645	0.293003
ENSG00000068654.15	POLR1A	2389.38	0.365501	0.137487	2.65844	0.00785038	0.0378181
ENSG00000068697.6	LAPTM4A	8023.4	0.754888	0.231329	3.26327	0.00110136	0.00848558
ENSG00000068724.15	TTC7A	586.372	0.476357	0.174909	2.72346	0.00646025	0.0328158
ENSG00000068745.14	IP6K2	3547.88	-0.298614	0.134974	-2.21237	0.0269408	0.093974
ENSG00000068784.12	SRBD1	601.45	-0.0645664	0.126678	-0.509689	0.610269	0.766379
ENSG00000068796.16	KIF2A	4514.66	-0.122435	0.225573	-0.542773	0.587286	0.75071
ENSG00000068831.18	RASGRP2	536.034	0.89642	0.356926	2.5115	0.0120219	0.0520253
ENSG00000068878.14	PSME4	2071.21	0.652036	0.104926	6.21424	5.15736285802568e-10	5.27210801252242e-08
ENSG00000068885.14	IFT80	717.567	0.137808	0.148471	0.928179	0.353315	0.550148
ENSG00000068903.19	SIRT2	2915.72	-0.153523	0.145214	-1.05722	0.290412	0.487174
ENSG00000068912.13	ERLEC1	2352.54	0.572105	0.133298	4.29191	1.77139075192985e-05	0.000319913
ENSG00000068971.13	PPP2R5B	6578.58	-0.925493	0.234144	-3.95267	7.72828080012309e-05	0.00103715
ENSG00000068976.13	PYGM	638.161	-1.10875	0.530917	-2.08837	0.0367649	0.118114
ENSG00000069011.15	PITX1	510.411	4.70797	0.768309	6.12771	8.91542074895056e-10	8.31781503499252e-08
ENSG00000069020.18	MAST4	938.317	0.797518	0.248851	3.2048	0.00135154	0.00993999
ENSG00000069122.18	ADGRF5	42.0621	1.9521	0.602795	3.23841	0.00120198	0.00909356
ENSG00000069188.16	SDK2	2575.17	1.04857	0.300766	3.48632	0.000489711	0.00455442
ENSG00000069248.11	NUP133	2098.3	0.0413448	0.0942576	0.438637	0.660925	0.801536
ENSG00000069275.12	NUCKS1	13525.5	-0.204253	0.135269	-1.50997	0.13105	0.288173
ENSG00000069329.16	VPS35	6794.94	0.0944285	0.141128	0.669098	0.503433	0.683654
ENSG00000069345.11	DNAJA2	3887.63	-0.167834	0.0998065	-1.68159	0.0926476	0.227598
ENSG00000069399.14	BCL3	372.111	0.600747	0.32786	1.83232	0.0669032	0.181141
ENSG00000069424.14	KCNAB2	4764.67	-0.055317	0.488481	-0.113243	0.909838	0.953096
ENSG00000069431.11	ABCC9	508.261	0.479857	0.703375	0.682221	0.495099	0.676762
ENSG00000069482.6	GAL	398.863	1.6205	0.494336	3.27813	0.00104497	0.00815104
ENSG00000069493.14	CLEC2D	77.1222	0.459661	0.336659	1.36536	0.172139	0.346207
ENSG00000069509.5	FUNDC1	444.05	0.0365891	0.132275	0.276614	0.782077	0.878361
ENSG00000069535.13	MAOB	490.564	0.363418	0.587092	0.619014	0.535907	0.710938
ENSG00000069667.15	RORA	601.297	-0.146007	0.277585	-0.525989	0.598896	0.758516
ENSG00000069696.6	DRD4	85.5177	-0.0299741	0.31806	-0.0942405	0.924918	0.960898
ENSG00000069702.10	TGFBR3	1885.22	0.481226	0.63426	0.758721	0.448019	0.637134
ENSG00000069764.9	PLA2G10	29.6269	-0.506016	0.498508	-1.01506	0.310076	0.508113
ENSG00000069812.11	HES2	75.6392	3.45378	0.64061	5.39139	6.99161834905304e-08	3.19179329118629e-06
ENSG00000069849.10	ATP1B3	2069.51	0.330261	0.0841225	3.92596	8.63856078515345e-05	0.00112882
ENSG00000069869.15	NEDD4	692.409	0.599881	0.25897	2.31641	0.0205357	0.0767852
ENSG00000069943.9	PIGB	399.196	0.265781	0.133374	1.99275	0.0462886	0.139286
ENSG00000069956.11	MAPK6	5226.33	0.0907683	0.115964	0.78273	0.433786	0.624491
ENSG00000069966.18	GNB5	4110.37	-0.316055	0.270066	-1.17029	0.241885	0.43282
ENSG00000069974.15	RAB27A	348.452	0.483092	0.33687	1.43406	0.151555	0.317573
ENSG00000069998.12	HDHD5	1288.22	-0.0909638	0.14553	-0.62505	0.531938	0.707782
ENSG00000070010.18	UFD1	1708.35	0.291584	0.101486	2.87315	0.00406397	0.0229276
ENSG00000070018.8	LRP6	1650.31	-0.119837	0.175976	-0.680983	0.495882	0.677512
ENSG00000070031.3	SCT	140.308	0.578105	0.625099	0.92482	0.355059	0.551818
ENSG00000070047.11	PHRF1	1767.9	0.257625	0.130126	1.97981	0.0477249	0.141952
ENSG00000070061.14	ELP1	3291.72	0.177574	0.162784	1.09086	0.275334	0.47095
ENSG00000070081.16	NUCB2	1700.92	0.984456	0.211071	4.66409	3.09981814099195e-06	7.60362968797853e-05
ENSG00000070087.13	PFN2	8743.67	-0.0114179	0.181145	-0.0630316	0.949741	0.974462
ENSG00000070159.13	PTPN3	2077.8	-0.84744	0.304915	-2.77927	0.00544816	0.0287762
ENSG00000070182.20	SPTB	2762.64	-0.516726	0.445209	-1.16064	0.245789	0.436961
ENSG00000070193.4	FGF10	327.333	-2.61696	0.722049	-3.62435	0.000289693	0.00300086
ENSG00000070214.15	SLC44A1	952.506	0.383519	0.271441	1.4129	0.157685	0.326401
ENSG00000070269.13	TMEM260	853.502	0.252838	0.0948015	2.66703	0.00765255	0.0371499
ENSG00000070366.13	SMG6	2340.03	-0.0597444	0.119499	-0.499959	0.617104	0.770453
ENSG00000070367.15	EXOC5	3396.79	0.197225	0.091838	2.14753	0.0317509	0.105927
ENSG00000070371.15	CLTCL1	876.187	-0.314998	0.150555	-2.09225	0.036416	0.117349
ENSG00000070388.11	FGF22	80.7708	-0.841809	0.345024	-2.43986	0.0146931	0.0599839
ENSG00000070404.9	FSTL3	1833.59	1.08168	0.330181	3.27603	0.00105276	0.00819989
ENSG00000070413.19	DGCR2	5717.51	0.166362	0.106968	1.55525	0.119886	0.271637
ENSG00000070423.17	RNF126	1410.24	0.102431	0.14017	0.730763	0.464924	0.650945
ENSG00000070444.14	MNT	1953.59	-0.217094	0.110346	-1.9674	0.0491366	0.14482
ENSG00000070476.14	ZXDC	870.35	-0.0113865	0.128958	-0.0882969	0.929641	0.963649
ENSG00000070495.14	JMJD6	1355.14	-0.159826	0.112366	-1.42238	0.154917	0.322372
ENSG00000070501.11	POLB	789.911	-0.379354	0.0763886	-4.96611	6.83085038739184e-07	2.11508867429894e-05
ENSG00000070540.12	WIPI1	1825.88	0.596909	0.320566	1.86205	0.0625965	0.172656
ENSG00000070601.9	FRMPD1	1409.88	-1.83965	0.324696	-5.66574	1.4638854189496e-08	8.81011604953753e-07
ENSG00000070610.14	GBA2	3345.86	-0.201735	0.118793	-1.6982	0.0894693	0.221981
ENSG00000070614.14	NDST1	5232.59	0.338631	0.171007	1.98022	0.0476784	0.141913
ENSG00000070669.16	ASNS	171.511	0.208326	0.274856	0.757949	0.448482	0.63747
ENSG00000070718.11	AP3M2	1668.51	-0.108424	0.147494	-0.735113	0.462271	0.648783
ENSG00000070729.13	CNGB1	1004.14	-0.231214	0.330078	-0.700482	0.483626	0.667356
ENSG00000070748.18	CHAT	303.065	-0.893857	0.418384	-2.13645	0.0326426	0.108293
ENSG00000070756.15	PABPC1	27460.8	0.0790993	0.158096	0.500325	0.616846	0.770382
ENSG00000070759.16	TESK2	90.6584	-0.0581699	0.336054	-0.173097	0.862575	0.927662
ENSG00000070761.7	CFAP20	1862.62	-0.127533	0.137618	-0.926721	0.354072	0.550844
ENSG00000070770.8	CSNK2A2	2776.08	-0.069129	0.127629	-0.54164	0.588066	0.751078
ENSG00000070778.12	PTPN21	975.376	0.275171	0.321039	0.857128	0.391374	0.586334
ENSG00000070785.16	EIF2B3	1359.52	-0.265907	0.0908481	-2.92694	0.00342319	0.0201735
ENSG00000070808.15	CAMK2A	1819.75	-0.493907	0.326704	-1.51179	0.130587	0.28751
ENSG00000070814.18	TCOF1	2025.83	-0.128301	0.129814	-0.988349	0.322982	0.520754
ENSG00000070831.15	CDC42	10759.9	0.114243	0.114665	0.996322	0.319094	0.516786
ENSG00000070882.12	OSBPL3	567.492	1.62046	0.3859	4.19916	2.67909136866145e-05	0.000445353
ENSG00000070886.11	EPHA8	2620.14	-1.3775	0.54874	-2.5103	0.0120628	0.0521388
ENSG00000070915.9	SLC12A3	55.0604	2.43273	0.903818	2.69161	0.00711084	0.0352
ENSG00000070950.9	RAD18	302.644	-0.260479	0.125275	-2.07927	0.0375928	0.119975
ENSG00000070961.15	ATP2B1	5829.41	0.674217	0.140524	4.79787	1.60358247854095e-06	4.32319387094886e-05
ENSG00000071051.13	NCK2	2244.16	-0.0585226	0.149551	-0.391321	0.69556	0.824812
ENSG00000071054.16	MAP4K4	11596.2	-0.0639652	0.146968	-0.435232	0.663394	0.803008
ENSG00000071073.12	MGAT4A	2763.06	-0.588906	0.300763	-1.95804	0.0502257	0.147016
ENSG00000071082.10	RPL31	17396.9	-0.191549	0.385218	-0.497248	0.619014	0.771826
ENSG00000071127.16	WDR1	8267.8	0.540682	0.175065	3.08846	0.00201197	0.0133995
ENSG00000071189.21	SNX13	1534.21	0.303943	0.110417	2.7527	0.00591068	0.0306807
ENSG00000071205.11	ARHGAP10	387.342	0.0979569	0.372492	0.262978	0.792568	0.884241
ENSG00000071242.11	RPS6KA2	6716.5	-0.191232	0.204964	-0.933004	0.350818	0.547456
ENSG00000071243.15	ING3	349.891	0.162896	0.189202	0.860961	0.389259	0.584645
ENSG00000071246.10	VASH1	3906.96	-0.177417	0.207205	-0.856243	0.391863	0.586861
ENSG00000071282.11	LMCD1	1022.34	2.52305	0.411358	6.13346	8.59878369052131e-10	8.05758831350824e-08
ENSG00000071462.11	BUD23	3009.16	0.140373	0.0905378	1.55044	0.121037	0.273096
ENSG00000071537.13	SEL1L	6626.91	0.389614	0.136178	2.86107	0.00422217	0.0235644
ENSG00000071539.13	TRIP13	250.774	-0.0689213	0.215077	-0.32045	0.748627	0.857104
ENSG00000071553.16	ATP6AP1	10714.7	0.228965	0.127502	1.79579	0.0725286	0.191615
ENSG00000071564.14	TCF3	2616.34	-0.00622883	0.366703	-0.016986	0.986448	0.993142
ENSG00000071575.11	TRIB2	6079.35	-0.226455	0.314846	-0.719256	0.471983	0.657069
ENSG00000071626.16	DAZAP1	2761.17	0.203553	0.128352	1.58589	0.112764	0.260567
ENSG00000071655.17	MBD3	1568.11	0.433381	0.116115	3.73235	0.000189703	0.00212868
ENSG00000071677.1	PRLH	97.6669	-1.09348	0.922446	-1.18542	0.235852	0.425625
ENSG00000071794.15	HLTF	1997.61	-0.208995	0.0965638	-2.16432	0.0304397	0.102708
ENSG00000071859.14	FAM50A	2806.88	0.135892	0.145063	0.936779	0.348872	0.545724
ENSG00000071889.16	FAM3A	1522.95	-0.0341214	0.116284	-0.293432	0.769192	0.87008
ENSG00000071894.16	CPSF1	2760.5	-0.152693	0.168612	-0.905591	0.365153	0.561783
ENSG00000071909.18	MYO3B	60.8259	2.37873	0.692304	3.43595	0.00059047	0.00524113
ENSG00000071967.11	CYBRD1	2208.46	-0.200803	0.513555	-0.391006	0.695793	0.82496
ENSG00000071994.10	PDCD2	1159.07	0.159411	0.110747	1.43941	0.150033	0.31556
ENSG00000072041.16	SLC6A15	3934.97	0.262621	0.25897	1.0141	0.310536	0.508593
ENSG00000072042.12	RDH11	2302.49	0.351267	0.185372	1.89493	0.0581016	0.163549
ENSG00000072062.13	PRKACA	8563.76	-0.160455	0.189246	-0.847863	0.396515	0.591587
ENSG00000072071.16	ADGRL1	11075.7	-0.164432	0.294476	-0.558388	0.57658	0.742444
ENSG00000072110.13	ACTN1	4897.25	0.961137	0.363358	2.64515	0.00816547	0.0389148
ENSG00000072121.15	ZFYVE26	1087.31	0.298501	0.14791	2.01813	0.0435776	0.133674
ENSG00000072133.10	RPS6KA6	802.356	-0.234808	0.399435	-0.587852	0.556632	0.727277
ENSG00000072134.15	EPN2	2491.95	-0.105563	0.079362	-1.33014	0.183471	0.360514
ENSG00000072135.12	PTPN18	1521.62	-0.0991904	0.1077	-0.920991	0.357055	0.553712
ENSG00000072163.19	LIMS2	298.47	0.839692	0.28803	2.91529	0.00355356	0.0207097
ENSG00000072182.12	ASIC4	449.337	1.19676	0.350693	3.41256	0.000643558	0.00561438
ENSG00000072195.14	SPEG	4258.18	0.313449	0.229	1.36877	0.17107	0.344835
ENSG00000072201.13	LNX1	790.991	0.0852873	0.104169	0.818741	0.412934	0.606639
ENSG00000072210.18	ALDH3A2	2817.16	-0.00156388	0.185469	-0.00843203	0.993272	0.996537
ENSG00000072274.12	TFRC	2529.97	2.17604	0.305819	7.11544	1.11553103103034e-12	2.29166543057338e-10
ENSG00000072310.16	SREBF1	2037.71	0.155627	0.196731	0.791065	0.428906	0.620426
ENSG00000072315.3	TRPC5	328.629	1.50944	0.830581	1.81733	0.0691663	0.185506
ENSG00000072364.12	AFF4	5285.85	0.318845	0.104028	3.065	0.0021767	0.0142829
ENSG00000072401.14	UBE2D1	994.053	0.0094058	0.118408	0.0794353	0.936686	0.967526
ENSG00000072415.8	MPP5	766.977	0.419621	0.156639	2.67891	0.00738627	0.0362194
ENSG00000072422.16	RHOBTB1	879.664	0.0529599	0.190611	0.277843	0.781133	0.877625
ENSG00000072501.17	SMC1A	3689.44	-0.167798	0.119456	-1.40468	0.160116	0.329628
ENSG00000072506.12	HSD17B10	1415.79	0.339087	0.152092	2.22948	0.0257818	0.0909258
ENSG00000072518.20	MARK2	2491.7	-0.0177591	0.115323	-0.153995	0.877614	0.936365
ENSG00000072571.19	HMMR	146.575	-0.0571721	0.405244	-0.141081	0.887806	0.941059
ENSG00000072609.17	CHFR	1641.03	0.148803	0.0580294	2.56427	0.0103393	0.0465835
ENSG00000072657.8	TRHDE	210.133	-2.07995	0.369557	-5.62823	1.82071167951197e-08	1.05418712825944e-06
ENSG00000072682.18	P4HA2	4276.62	1.75631	0.40423	4.34482	1.3939183913118e-05	0.000261237
ENSG00000072736.18	NFATC3	441.023	0.277533	0.310825	0.892892	0.371915	0.568788
ENSG00000072756.16	TRNT1	1155.24	0.272777	0.138386	1.97113	0.048709	0.143957
ENSG00000072778.19	ACADVL	6900.19	0.311182	0.174969	1.77849	0.075323	0.196586
ENSG00000072786.12	STK10	966.254	0.261119	0.280655	0.930389	0.35217	0.548792
ENSG00000072803.17	FBXW11	4290.98	-0.0133246	0.123421	-0.10796	0.914027	0.955297
ENSG00000072818.11	ACAP1	297.806	-0.289509	0.23652	-1.22404	0.220938	0.407133
ENSG00000072832.14	CRMP1	26263.2	-0.78546	0.250292	-3.13817	0.00170005	0.0118402
ENSG00000072840.12	EVC	858.49	-0.171798	0.257672	-0.666733	0.504943	0.685179
ENSG00000072849.10	DERL2	1425.21	0.49133	0.103869	4.73028	2.24211452532091e-06	5.78535952095183e-05
ENSG00000072858.10	SIDT1	423.581	2.20176	0.639216	3.44448	0.000572164	0.00511587
ENSG00000072864.14	NDE1	363.339	0.155673	0.513109	0.303392	0.761591	0.865513
ENSG00000072952.18	MRVI1	216.552	0.163597	0.432818	0.377981	0.705445	0.831274
ENSG00000072954.6	TMEM38A	1089.43	0.0166732	0.264778	0.0629703	0.94979	0.974465
ENSG00000072958.8	AP1M1	4491.5	-0.296554	0.0762396	-3.88976	0.000100342	0.00127663
ENSG00000073008.14	PVR	1755.83	0.437989	0.120471	3.63563	0.000277298	0.00289563
ENSG00000073050.11	XRCC1	947.356	-0.67831	0.16536	-4.10201	4.09573812203655e-05	0.00062683
ENSG00000073060.15	SCARB1	845.939	0.302516	0.158633	1.90702	0.0565174	0.16023
ENSG00000073067.13	CYP2W1	168.038	3.4205	0.672033	5.08977	3.5849068256579e-07	1.24539080211676e-05
ENSG00000073111.13	MCM2	843.487	-0.191475	0.225255	-0.850035	0.395306	0.59026
ENSG00000073146.15	MOV10L1	85.1478	1.00786	0.56419	1.78639	0.0740364	0.194283
ENSG00000073150.13	PANX2	784.011	0.221254	0.333625	0.663182	0.507214	0.686575
ENSG00000073169.13	SELENOO	690.663	-0.0567249	0.154722	-0.366625	0.713898	0.836851
ENSG00000073282.12	TP63	93.2481	3.00735	0.735229	4.09036	4.30710867174718e-05	0.000649716
ENSG00000073331.17	ALPK1	301.066	0.349317	0.350993	0.995225	0.319627	0.517257
ENSG00000073350.13	LLGL2	233.54	3.4691	0.807647	4.29531	1.74448379892471e-05	0.000315855
ENSG00000073417.14	PDE8A	394.834	0.584591	0.246193	2.37452	0.0175718	0.0686956
ENSG00000073464.11	CLCN4	6089.43	-0.399952	0.262706	-1.52243	0.127901	0.283671
ENSG00000073536.17	NLE1	1357.98	-0.12457	0.147308	-0.845642	0.397753	0.592833
ENSG00000073578.16	SDHA	4941.82	-0.39358	0.183932	-2.13981	0.03237	0.107523
ENSG00000073584.19	SMARCE1	363.919	-0.0989187	0.172006	-0.575089	0.565231	0.734171
ENSG00000073598.5	FNDC8	259.992	-0.212041	0.211526	-1.00244	0.316133	0.514002
ENSG00000073605.18	GSDMB	387.878	-0.288627	0.283383	-1.0185	0.308439	0.506284
ENSG00000073614.12	KDM5A	1621.59	0.479421	0.237618	2.01761	0.0436321	0.133821
ENSG00000073670.13	ADAM11	9477.34	-0.0878276	0.458162	-0.191696	0.847981	0.918391
ENSG00000073711.10	PPP2R3A	1028.55	-0.0491081	0.158642	-0.309552	0.756901	0.862234
ENSG00000073712.14	FERMT2	3034.23	0.407582	0.178895	2.27833	0.0227069	0.0825479
ENSG00000073756.11	PTGS2	57.7388	0.43692	0.587376	0.743851	0.456967	0.644555
ENSG00000073792.15	IGF2BP2	3334.98	-0.301742	0.347417	-0.868531	0.385104	0.580809
ENSG00000073803.13	MAP3K13	1410.46	-0.231297	0.142823	-1.61947	0.105347	0.248728
ENSG00000073849.14	ST6GAL1	3082.57	0.153302	0.370969	0.413247	0.679426	0.813603
ENSG00000073905.8	VDAC1P1	10.4666	0.151822	0.300456	0.505305	0.613344	0.768254
ENSG00000073910.21	FRY	5264.73	-0.679146	0.281692	-2.41095	0.0159109	0.0637661
ENSG00000073921.17	PICALM	5270.04	0.309392	0.0816222	3.79054	0.000150322	0.00176658
ENSG00000073969.18	NSF	5483.92	0.0365153	0.274307	0.133118	0.8941	0.944777
ENSG00000074047.21	GLI2	376.509	0.215421	0.495219	0.435001	0.663562	0.803008
ENSG00000074054.18	CLASP1	6278.32	-0.243391	0.172824	-1.40831	0.159038	0.328257
ENSG00000074071.14	MRPS34	1462.2	0.142294	0.157877	0.901295	0.367431	0.564152
ENSG00000074181.8	NOTCH3	2655.69	0.423529	0.503319	0.841473	0.400083	0.594793
ENSG00000074201.8	CLNS1A	1556.82	0.0163691	0.133626	0.1225	0.902503	0.948935
ENSG00000074211.13	PPP2R2C	6474.31	-0.339526	0.42943	-0.790644	0.429152	0.62056
ENSG00000074219.13	TEAD2	805.852	0.263582	0.533621	0.493949	0.621342	0.774154
ENSG00000074266.19	EED	457.29	0.207693	0.139547	1.48834	0.136663	0.295945
ENSG00000074276.10	CDHR2	588.144	-0.00494025	0.29604	-0.0166878	0.986686	0.993287
ENSG00000074317.10	SNCB	1867.45	-0.836037	0.396753	-2.1072	0.0351004	0.114193
ENSG00000074319.12	TSG101	2325.82	-0.138279	0.101763	-1.35884	0.174196	0.34854
ENSG00000074356.16	NCBP3	2645.9	0.155318	0.112323	1.38277	0.166735	0.339072
ENSG00000074370.17	ATP2A3	589.014	-0.247098	0.586737	-0.421139	0.673653	0.809797
ENSG00000074410.13	CA12	377.47	-1.24967	0.552272	-2.26279	0.0236489	0.085171
ENSG00000074416.13	MGLL	1173.32	0.419348	0.20239	2.07198	0.0382673	0.121465
ENSG00000074527.11	NTN4	992.98	-0.548248	0.644436	-0.85074	0.394914	0.589941
ENSG00000074582.13	BCS1L	1256.94	-0.20892	0.116483	-1.79357	0.0728812	0.192283
ENSG00000074590.13	NUAK1	2063.14	0.352353	0.196387	1.79417	0.0727853	0.192125
ENSG00000074603.18	DPP8	2596.25	0.173735	0.133676	1.29967	0.193714	0.372992
ENSG00000074621.13	SLC24A1	303.855	0.251315	0.239021	1.05143	0.29306	0.490192
ENSG00000074657.13	ZNF532	4647.91	-0.170956	0.133011	-1.28528	0.198694	0.379501
ENSG00000074660.15	SCARF1	201.427	-1.75942	0.458001	-3.84152	0.000122276	0.00149453
ENSG00000074695.5	LMAN1	4086.04	0.707434	0.231765	3.05237	0.00227041	0.0147394
ENSG00000074696.12	HACD3	8646.15	0.146478	0.17407	0.841486	0.400076	0.594793
ENSG00000074706.13	IPCEF1	139.174	0.278399	0.679749	0.409562	0.682127	0.815768
ENSG00000074755.14	ZZEF1	2365.34	0.0744282	0.0593698	1.25364	0.209974	0.393413
ENSG00000074800.14	ENO1	23022.7	-0.408358	0.196089	-2.08251	0.0372957	0.119213
ENSG00000074803.18	SLC12A1	46.7069	0.776614	0.712222	1.09041	0.275533	0.471193
ENSG00000074842.7	MYDGF	3065.34	0.848242	0.203001	4.17852	2.93414714197657e-05	0.000475991
ENSG00000074855.10	ANO8	2690.26	-0.104374	0.223734	-0.466507	0.640853	0.787348
ENSG00000074935.13	TUBE1	625.818	0.11278	0.117367	0.960918	0.336593	0.534244
ENSG00000074964.16	ARHGEF10L	2682.91	-0.192001	0.121203	-1.58412	0.113166	0.261213
ENSG00000075035.9	WSCD2	447.963	-0.998717	0.223023	-4.47809	7.53144170466798e-06	0.000156679
ENSG00000075043.18	KCNQ2	13268.3	-0.715395	0.350872	-2.03891	0.0414591	0.128522
ENSG00000075073.14	TACR2	65.9738	1.361	0.434248	3.13414	0.00172359	0.0119638
ENSG00000075089.9	ACTR6	918.258	-0.066309	0.177421	-0.373739	0.708598	0.833649
ENSG00000075131.9	TIPIN	208.427	0.260705	0.251071	1.03837	0.299098	0.496097
ENSG00000075142.13	SRI	2877.95	-0.290737	0.17019	-1.7083	0.0875798	0.218763
ENSG00000075151.20	EIF4G3	7652.15	0.200824	0.244266	0.822153	0.41099	0.604947
ENSG00000075188.8	NUP37	233.924	0.316705	0.270797	1.16953	0.24219	0.433257
ENSG00000075213.10	SEMA3A	1289.43	-0.563087	0.284062	-1.98227	0.0474493	0.141526
ENSG00000075218.18	GTSE1	182.759	0.882645	0.585735	1.5069	0.131836	0.28923
ENSG00000075223.13	SEMA3C	13916.7	-0.584916	0.435239	-1.3439	0.178982	0.355089
ENSG00000075234.16	TTC38	584.083	0.470086	0.25619	1.83491	0.0665185	0.180367
ENSG00000075239.13	ACAT1	1971.21	-0.491294	0.167984	-2.92465	0.00344841	0.0202627
ENSG00000075240.16	GRAMD4	1860.46	0.0446579	0.152206	0.293405	0.769212	0.87008
ENSG00000075275.16	CELSR1	534.386	0.761422	0.59249	1.28512	0.198749	0.379572
ENSG00000075292.18	ZNF638	3336.6	0.222787	0.100066	2.2264	0.0259876	0.0914401
ENSG00000075303.12	SLC25A40	742.13	-0.33264	0.154182	-2.15745	0.0309709	0.104024
ENSG00000075336.11	TIMM21	993.153	0.0991616	0.0664623	1.492	0.1357	0.294457
ENSG00000075340.22	ADD2	12718.9	-0.687711	0.383261	-1.79437	0.0727543	0.19209
ENSG00000075391.16	RASAL2	3401.79	-0.110316	0.245362	-0.449606	0.652995	0.79653
ENSG00000075399.13	VPS9D1	1504.25	0.0247729	0.160995	0.153874	0.877709	0.936395
ENSG00000075407.18	ZNF37A	782.687	-0.218534	0.275663	-0.792756	0.42792	0.620029
ENSG00000075413.17	MARK3	2671.76	0.0730741	0.0687488	1.06291	0.287821	0.48454
ENSG00000075415.12	SLC25A3	10458.2	0.193454	0.107578	1.79827	0.0721341	0.190972
ENSG00000075420.12	FNDC3B	3175.54	1.12449	0.367082	3.06332	0.00218895	0.0143501
ENSG00000075426.11	FOSL2	2762.47	1.7481	0.440163	3.97147	7.14291505521994e-05	0.000974973
ENSG00000075429.8	CACNG5	520.425	-1.0515	0.393243	-2.67392	0.00749695	0.0366275
ENSG00000075461.5	CACNG4	5011.54	-0.504169	0.336869	-1.49663	0.134489	0.29284
ENSG00000075539.14	FRYL	1184.14	0.106495	0.180977	0.588448	0.556231	0.727021
ENSG00000075568.16	TMEM131	1846.73	0.49137	0.133004	3.69439	0.000220412	0.00240506
ENSG00000075618.17	FSCN1	19144.1	0.131189	0.1605	0.81738	0.413712	0.607279
ENSG00000075624.14	ACTB	81375.4	0.59527	0.128365	4.63732	3.52948091443553e-06	8.40661758494036e-05
ENSG00000075643.5	MOCOS	207.668	2.27063	0.565496	4.01528	5.93752205505914e-05	0.000841352
ENSG00000075651.15	PLD1	639.138	1.41635	0.513965	2.75573	0.00585611	0.0304492
ENSG00000075673.11	ATP12A	23.8017	-1.77219	0.590034	-3.00353	0.00266864	0.0166274
ENSG00000075702.17	WDR62	166.708	0.850695	0.399601	2.12886	0.033266	0.109829
ENSG00000075711.20	DLG1	2360.25	0.487874	0.230241	2.11897	0.034093	0.111769
ENSG00000075785.12	RAB7A	12490.8	0.260734	0.125857	2.07168	0.0382956	0.121501
ENSG00000075790.10	BCAP29	1822.86	0.375651	0.150417	2.4974	0.0125107	0.0534798
ENSG00000075826.16	SEC31B	375.754	-0.261444	0.168287	-1.55356	0.120288	0.272127
ENSG00000075856.11	SART3	2008.53	-0.0505586	0.125532	-0.402756	0.687127	0.818995
ENSG00000075884.13	ARHGAP15	63.2513	3.31458	0.980716	3.37975	0.000725519	0.00614864
ENSG00000075886.10	TUBA3D	34.7383	-0.26389	0.410976	-0.642105	0.520805	0.698348
ENSG00000075891.21	PAX2	90.6049	-0.556518	0.489084	-1.13788	0.255171	0.447405
ENSG00000075914.12	EXOSC7	581.174	0.114315	0.165286	0.691622	0.489174	0.67219
ENSG00000075945.12	KIFAP3	5873.84	-0.274153	0.281866	-0.972635	0.330735	0.528034
ENSG00000075975.15	MKRN2	2152.65	0.145883	0.144831	1.00726	0.31381	0.511603
ENSG00000076003.4	MCM6	1390.57	-0.721736	0.214596	-3.36322	0.000770382	0.00644701
ENSG00000076043.9	REXO2	522.658	0.764269	0.145982	5.23538	1.64647915938577e-07	6.49022642809538e-06
ENSG00000076053.10	RBM7	721.709	0.078211	0.107907	0.724797	0.468577	0.654195
ENSG00000076067.12	RBMS2	861.683	-0.0391043	0.243181	-0.160804	0.872248	0.933646
ENSG00000076108.11	BAZ2A	3830.79	-0.233445	0.240391	-0.971106	0.331496	0.528735
ENSG00000076201.14	PTPN23	3251.63	-0.0995025	0.122009	-0.815535	0.414766	0.608034
ENSG00000076242.14	MLH1	1324.31	0.0331689	0.0893314	0.371302	0.710413	0.834929
ENSG00000076248.10	UNG	1251.02	-0.285941	0.123592	-2.3136	0.0206897	0.0772105
ENSG00000076258.9	FMO4	38.347	0.325337	0.546967	0.594802	0.551976	0.723734
ENSG00000076321.10	KLHL20	1259.97	0.0390047	0.070373	0.554256	0.579403	0.744464
ENSG00000076344.15	RGS11	2808.01	-1.06435	0.211521	-5.03187	4.85710002430424e-07	1.59649141568092e-05
ENSG00000076351.12	SLC46A1	3400.47	0.132074	0.18176	0.726638	0.467448	0.653174
ENSG00000076356.6	PLXNA2	2151.97	-0.246356	0.25254	-0.975512	0.329306	0.526698
ENSG00000076382.16	SPAG5	263.949	0.619385	0.284181	2.17955	0.0292911	0.0996346
ENSG00000076513.16	ANKRD13A	2210.07	-0.233643	0.221893	-1.05295	0.292364	0.489488
ENSG00000076554.15	TPD52	3467.87	-0.0741759	0.490352	-0.151271	0.879762	0.937228
ENSG00000076555.15	ACACB	380.283	-0.548382	0.333308	-1.64527	0.0999137	0.23988
ENSG00000076604.14	TRAF4	2534.92	-0.00217555	0.191123	-0.0113829	0.990918	0.994991
ENSG00000076641.4	PAG1	3003.53	0.561132	0.280492	2.00053	0.045443	0.137384
ENSG00000076650.6	GPATCH1	535.558	-0.0721955	0.201061	-0.359073	0.71954	0.840375
ENSG00000076662.9	ICAM3	281.6	0.024467	0.171539	0.142632	0.886581	0.9406
ENSG00000076685.18	NT5C2	3245.17	0.341223	0.1369	2.4925	0.0126846	0.0539637
ENSG00000076706.16	MCAM	7183.06	-0.0705933	0.375578	-0.187959	0.850909	0.920005
ENSG00000076716.8	GPC4	1679.28	-0.256329	0.515414	-0.497326	0.618959	0.771803
ENSG00000076770.14	MBNL3	248.539	4.5346	0.74877	6.05607	1.39486708966391e-09	1.21073026784526e-07
ENSG00000076826.9	CAMSAP3	2679.38	-0.536303	0.317412	-1.68961	0.0911029	0.224811
ENSG00000076864.19	RAP1GAP	5513.29	-0.151583	0.447483	-0.338747	0.7348	0.849109
ENSG00000076924.11	XAB2	1995.67	-0.375252	0.208332	-1.80122	0.0716682	0.190092
ENSG00000076928.17	ARHGEF1	1822.69	0.371399	0.201451	1.84362	0.0652386	0.17801
ENSG00000076944.15	STXBP2	162.133	1.6889	0.526294	3.20904	0.00133178	0.0098251
ENSG00000076984.17	MAP2K7	1874.33	-0.277799	0.0968399	-2.86864	0.00412244	0.0231718
ENSG00000077009.13	NMRK2	270.596	2.07301	0.618292	3.3528	0.000799994	0.0066635
ENSG00000077044.10	DGKD	4771.78	-0.0347409	0.138687	-0.250499	0.802202	0.890226
ENSG00000077063.10	CTTNBP2	350.537	-0.234622	0.312815	-0.750034	0.453234	0.641707
ENSG00000077080.9	ACTL6B	1513.06	-0.522869	0.322998	-1.6188	0.105491	0.248986
ENSG00000077092.18	RARB	66.0798	0.832508	0.254811	3.26716	0.00108633	0.00839402
ENSG00000077097.15	TOP2B	5766.95	-0.18706	0.140962	-1.32702	0.184501	0.361766
ENSG00000077147.14	TM9SF3	6851.41	0.710948	0.129632	5.48433	4.1503035559909e-08	2.06212175520339e-06
ENSG00000077150.18	NFKB2	756.279	0.473635	0.454772	1.04148	0.297654	0.494297
ENSG00000077152.10	UBE2T	380.439	0.0474935	0.160807	0.295345	0.767731	0.869377
ENSG00000077157.21	PPP1R12B	3136.61	0.206656	0.299756	0.689415	0.490562	0.673101
ENSG00000077232.17	DNAJC10	3877.79	0.205323	0.12851	1.59772	0.110106	0.256365
ENSG00000077235.17	GTF3C1	4121.86	0.187379	0.0748316	2.50401	0.0122794	0.0528502
ENSG00000077238.13	IL4R	638.281	1.44996	0.515553	2.81244	0.00491668	0.0266067
ENSG00000077254.14	USP33	3006.52	0.0494639	0.176085	0.28091	0.77878	0.876317
ENSG00000077264.14	PAK3	4973.58	-0.49502	0.471092	-1.05079	0.293354	0.490301
ENSG00000077274.8	CAPN6	1589.9	0.0390978	0.682869	0.0572553	0.954342	0.977211
ENSG00000077279.18	DCX	25761.2	-0.60691	0.26146	-2.32124	0.0202741	0.0761615
ENSG00000077312.8	SNRPA	920.418	-0.429946	0.227014	-1.89392	0.0582353	0.163883
ENSG00000077348.8	EXOSC5	510.746	-0.429803	0.189954	-2.26267	0.0236557	0.085171
ENSG00000077380.15	DYNC1I2	8648.36	-0.290831	0.108434	-2.68211	0.00731589	0.0359408
ENSG00000077420.15	APBB1IP	69.2731	1.15008	0.638653	1.80079	0.0717355	0.190177
ENSG00000077454.15	LRCH4	503.542	0.210483	0.198343	1.06121	0.288596	0.485325
ENSG00000077458.12	FAM76B	571.755	0.181271	0.146997	1.23316	0.217515	0.402879
ENSG00000077463.14	SIRT6	995.349	-0.148796	0.137328	-1.0835	0.278585	0.474562
ENSG00000077514.8	POLD3	538.903	0.00304949	0.190404	0.0160159	0.987222	0.993593
ENSG00000077522.12	ACTN2	3654.23	-0.951695	0.678199	-1.40327	0.160537	0.330272
ENSG00000077549.17	CAPZB	8458.5	0.280923	0.102008	2.75394	0.00588825	0.03058
ENSG00000077585.13	GPR137B	307.722	0.970099	0.312845	3.10089	0.00192937	0.0129667
ENSG00000077616.10	NAALAD2	305.564	1.98082	0.332074	5.965	2.44633814425669e-09	1.9502244198524e-07
ENSG00000077684.15	JADE1	1349.9	0.0746813	0.226261	0.330067	0.74135	0.852553
ENSG00000077713.18	SLC25A43	264.135	0.228614	0.336983	0.678413	0.49751	0.678879
ENSG00000077721.15	UBE2A	2471.44	0.150716	0.135996	1.10824	0.267759	0.461716
ENSG00000077782.19	FGFR1	3711.85	-0.182364	0.374586	-0.486841	0.626371	0.777512
ENSG00000077942.18	FBLN1	2790.64	1.06049	0.516862	2.05178	0.0401906	0.125629
ENSG00000077943.7	ITGA8	166.44	1.70746	0.591006	2.88908	0.00386375	0.0220778
ENSG00000078018.19	MAP2	29435.2	-0.522544	0.309332	-1.68927	0.0911685	0.224947
ENSG00000078043.15	PIAS2	1165.15	0.356545	0.192101	1.85603	0.0634487	0.174351
ENSG00000078053.16	AMPH	2455.09	-0.830944	0.350243	-2.37248	0.0176693	0.0689818
ENSG00000078061.12	ARAF	835.382	0.455498	0.251232	1.81306	0.069823	0.186634
ENSG00000078070.12	MCCC1	640.201	0.0158291	0.167359	0.0945815	0.924647	0.960881
ENSG00000078081.7	LAMP3	215.062	1.49368	0.610989	2.44468	0.0144979	0.0594183
ENSG00000078098.13	FAP	441.285	1.69553	0.585422	2.89625	0.00377653	0.0217306
ENSG00000078114.18	NEBL	3188.25	0.569747	0.358566	1.58896	0.112069	0.259523
ENSG00000078124.11	ACER3	965.829	0.35745	0.160858	2.22215	0.0262733	0.0922502
ENSG00000078140.13	UBE2K	5075.93	0.244573	0.181432	1.34802	0.177653	0.353193
ENSG00000078142.12	PIK3C3	1519.87	0.162837	0.0905472	1.79837	0.0721188	0.190955
ENSG00000078177.13	N4BP2	1054.06	-0.178751	0.149405	-1.19642	0.231533	0.419853
ENSG00000078237.6	TIGAR	622.981	1.01313	0.212398	4.76995	1.84275030198073e-06	4.89072797538115e-05
ENSG00000078246.16	TULP3	626.501	0.246516	0.319811	0.770817	0.440816	0.63077
ENSG00000078269.14	SYNJ2	458.207	0.148661	0.375292	0.39612	0.692016	0.822116
ENSG00000078295.16	ADCY2	918.85	-1.60061	0.358282	-4.46747	7.91492755765533e-06	0.0001637
ENSG00000078304.19	PPP2R5C	4916.31	-0.028824	0.0858339	-0.335811	0.737013	0.850323
ENSG00000078319.9	PMS2P1	717.945	0.31265	0.136363	2.29278	0.0218606	0.0803956
ENSG00000078328.20	RBFOX1	3766.37	-0.629176	0.599969	-1.04868	0.294325	0.491002
ENSG00000078369.17	GNB1	29908.1	-0.0494198	0.172264	-0.286884	0.774201	0.873083
ENSG00000078401.6	EDN1	72.8561	0.687626	0.724764	0.948759	0.342743	0.539817
ENSG00000078403.16	MLLT10	1005.56	0.160344	0.183777	0.87249	0.382941	0.579245
ENSG00000078487.17	ZCWPW1	215.917	0.115729	0.207797	0.556933	0.577573	0.743115
ENSG00000078549.14	ADCYAP1R1	1470.63	0.0467824	0.399888	0.116989	0.906869	0.95154
ENSG00000078579.8	FGF20	19.9437	1.28308	0.652543	1.96628	0.0492666	0.145067
ENSG00000078596.10	ITM2A	469.694	0.0547022	0.613784	0.0891229	0.928984	0.963389
ENSG00000078618.21	NRDC	5310.19	0.204886	0.0970743	2.11061	0.0348056	0.113479
ENSG00000078668.13	VDAC3	5505.79	-0.0878295	0.199398	-0.440473	0.659594	0.800714
ENSG00000078674.17	PCM1	5244.99	0.0214071	0.102973	0.207889	0.835315	0.910418
ENSG00000078687.17	TNRC6C	2047.72	-0.71571	0.141344	-5.06361	4.11395688844222e-07	1.39604441983968e-05
ENSG00000078699.21	CBFA2T2	2513.39	-0.613997	0.155678	-3.94402	8.01283101741797e-05	0.00106863
ENSG00000078725.12	BRINP1	2046.12	0.671935	0.616527	1.08987	0.27577	0.471421
ENSG00000078747.14	ITCH	1970.73	0.0464554	0.113739	0.408439	0.682952	0.816295
ENSG00000078795.16	PKD2L2	391.974	0.464441	0.411399	1.12893	0.258928	0.451988
ENSG00000078804.12	TP53INP2	2899.7	-0.33772	0.225443	-1.49803	0.134126	0.292434
ENSG00000078808.16	SDF4	4209.68	0.511948	0.233706	2.19057	0.0284831	0.0978048
ENSG00000078814.15	MYH7B	468.714	-0.701817	0.519751	-1.35029	0.176922	0.352178
ENSG00000078900.14	TP73	103.735	1.07099	0.342215	3.12958	0.00175054	0.0121093
ENSG00000078902.15	TOLLIP	3852.68	0.222966	0.161258	1.38266	0.166769	0.33909
ENSG00000078967.12	UBE2D4	686.56	0.0768466	0.116065	0.662099	0.507908	0.687018
ENSG00000079101.16	CLUL1	202.133	-1.60376	0.327279	-4.9003	9.56902356188683e-07	2.80827181867736e-05
ENSG00000079102.16	RUNX1T1	5738.69	-0.752389	0.201436	-3.73513	0.00018762	0.00211183
ENSG00000079112.9	CDH17	286.734	4.06464	1.05937	3.83686	0.000124619	0.00151968
ENSG00000079134.11	THOC1	630.548	0.144049	0.133399	1.07983	0.280216	0.476383
ENSG00000079150.17	FKBP7	747.275	0.644253	0.341441	1.88687	0.0591785	0.165822
ENSG00000079156.16	OSBPL6	1578.6	-0.353521	0.159293	-2.21931	0.0264653	0.0927242
ENSG00000079215.13	SLC1A3	329.896	2.12166	0.805904	2.63265	0.00847217	0.0399505
ENSG00000079246.15	XRCC5	9035.96	-0.117055	0.103956	-1.12601	0.260162	0.453322
ENSG00000079257.7	LXN	291.217	0.289073	0.153671	1.88112	0.0599562	0.167372
ENSG00000079277.19	MKNK1	742.704	0.227142	0.140491	1.61677	0.105929	0.249798
ENSG00000079308.17	TNS1	4019.51	0.750962	0.206112	3.64347	0.00026899	0.00282545
ENSG00000079313.14	REXO1	2327.69	-0.198937	0.0764281	-2.60293	0.00924313	0.0426655
ENSG00000079332.14	SAR1A	4789.11	0.325764	0.0997189	3.26682	0.00108761	0.00840088
ENSG00000079335.19	CDC14A	90.2158	0.483152	0.411036	1.17545	0.239815	0.43045
ENSG00000079337.15	RAPGEF3	310.949	-0.131595	0.313498	-0.419764	0.674658	0.810202
ENSG00000079385.21	CEACAM1	148.392	4.67753	0.711905	6.57045	5.01648502547096e-11	7.09782798471437e-09
ENSG00000079387.13	SENP1	685.277	-0.0918134	0.205993	-0.445711	0.655806	0.798547
ENSG00000079393.20	DUSP13	192.767	1.97183	0.794547	2.4817	0.0130757	0.0551664
ENSG00000079432.7	CIC	5458.03	-0.329455	0.163463	-2.01547	0.0438554	0.134186
ENSG00000079435.9	LIPE	332.336	0.0278696	0.12059	0.231111	0.817229	0.900051
ENSG00000079459.12	FDFT1	8796.06	-0.720834	0.314438	-2.29245	0.0218796	0.0804299
ENSG00000079462.7	PAFAH1B3	4080.79	-0.651157	0.270884	-2.40382	0.0162246	0.0647803
ENSG00000079482.12	OPHN1	1044.1	0.0333238	0.157878	0.211073	0.83283	0.909266
ENSG00000079616.12	KIF22	802.873	-0.177963	0.192529	-0.924341	0.355309	0.552005
ENSG00000079689.13	SCGN	1021.21	1.41988	0.704989	2.01405	0.0440047	0.134462
ENSG00000079691.17	CARMIL1	576.391	1.01991	0.272581	3.74169	0.000182784	0.00206514
ENSG00000079739.15	PGM1	1281.6	0.578242	0.128025	4.51664	6.28295710294744e-06	0.000134235
ENSG00000079785.14	DDX1	5339.89	0.148068	0.108883	1.35987	0.17387	0.34805
ENSG00000079805.16	DNM2	4064.39	0.301281	0.187435	1.60739	0.107968	0.253127
ENSG00000079819.18	EPB41L2	1789.6	-0.786011	0.372443	-2.11042	0.0348223	0.113508
ENSG00000079841.18	RIMS1	2540.58	0.151117	0.476989	0.316813	0.751385	0.858654
ENSG00000079931.14	MOXD1	554.823	0.991825	0.448624	2.21082	0.0270485	0.0941959
ENSG00000079950.13	STX7	4932.22	-0.227638	0.199901	-1.13875	0.254806	0.44703
ENSG00000079974.17	RABL2B	925.313	-0.208991	0.0771362	-2.70938	0.00674094	0.0337853
ENSG00000079999.13	KEAP1	2138.31	0.121711	0.114551	1.06251	0.288004	0.484734
ENSG00000080031.9	PTPRH	727.108	-0.705974	0.235653	-2.99582	0.00273706	0.0169548
ENSG00000080166.15	DCT	69.5754	0.231509	0.644358	0.359286	0.719381	0.84029
ENSG00000080189.14	SLC35C2	1927.81	-0.43184	0.15109	-2.85817	0.00426092	0.0236949
ENSG00000080200.9	CRYBG3	971.348	0.378524	0.201857	1.87521	0.0607636	0.169016
ENSG00000080224.17	EPHA6	429.755	-0.191504	0.764135	-0.250616	0.802111	0.890226
ENSG00000080298.15	RFX3	585.539	0.11339	0.198789	0.570405	0.568403	0.736576
ENSG00000080345.17	RIF1	1776.65	0.20306	0.0888583	2.28521	0.0223007	0.0815429
ENSG00000080371.5	RAB21	2856.25	0.254118	0.115826	2.19397	0.0282375	0.0972272
ENSG00000080493.15	SLC4A4	399.228	-0.406537	0.52611	-0.772724	0.439686	0.629744
ENSG00000080503.23	SMARCA2	4650.14	-0.000944955	0.175018	-0.00539918	0.995692	0.997747
ENSG00000080546.13	SESN1	1001.43	0.215578	0.23333	0.923918	0.355529	0.552266
ENSG00000080561.13	MID2	519.157	-0.391911	0.207228	-1.89121	0.0585961	0.164659
ENSG00000080573.6	COL5A3	2013.58	0.992837	0.483625	2.05291	0.0400816	0.125361
ENSG00000080603.16	SRCAP	136.503	0.112768	0.234734	0.480408	0.630937	0.780769
ENSG00000080608.9	PUM3	632.633	0.433987	0.196272	2.21114	0.0270259	0.0941478
ENSG00000080618.14	CPB2	16.2042	-0.541878	0.503501	-1.07622	0.281828	0.478295
ENSG00000080644.15	CHRNA3	2073.01	-0.0604003	0.269366	-0.224232	0.822577	0.903287
ENSG00000080709.14	KCNN2	132.824	0.205897	0.400809	0.513705	0.607458	0.764602
ENSG00000080802.18	CNOT4	1248.63	-0.0653148	0.052611	-1.24147	0.214433	0.399491
ENSG00000080815.18	PSEN1	2813.18	0.311931	0.10452	2.98441	0.00284124	0.0174659
ENSG00000080819.6	CPOX	818.782	0.0278209	0.102899	0.27037	0.786875	0.881249
ENSG00000080822.16	CLDND1	1870.03	0.0494733	0.132944	0.372137	0.709791	0.834554
ENSG00000080823.22	MOK	397.174	0.0811347	0.199166	0.407373	0.683734	0.816769
ENSG00000080824.18	HSP90AA1	56495.2	-0.151878	0.260884	-0.582167	0.560454	0.730622
ENSG00000080839.11	RBL1	352.492	0.126747	0.387312	0.327247	0.743481	0.854126
ENSG00000080845.17	DLGAP4	6200.38	-0.486053	0.135873	-3.57727	0.000347197	0.00345821
ENSG00000080854.14	IGSF9B	2145.37	-0.758562	0.270064	-2.80882	0.00497235	0.0268133
ENSG00000080947.14	CROCCP3	308.208	-0.0271404	0.165239	-0.164249	0.869535	0.932092
ENSG00000080986.12	NDC80	126.788	0.336035	0.488079	0.688485	0.491148	0.673386
ENSG00000081014.10	AP4E1	485.925	0.494151	0.158721	3.11334	0.00184984	0.0125826
ENSG00000081019.13	RSBN1	1376.97	-0.345321	0.100313	-3.44245	0.000576469	0.0051382
ENSG00000081026.18	MAGI3	1673.82	0.00349441	0.191715	0.0182271	0.985458	0.992486
ENSG00000081051.7	AFP	1351.27	6.06811	1.06865	5.67829	1.36049821682513e-08	8.34703673952847e-07
ENSG00000081052.12	COL4A4	133.878	2.17247	0.650271	3.34087	0.000835152	0.00689452
ENSG00000081059.19	TCF7	127.33	0.0232521	0.243218	0.0956022	0.923837	0.960522
ENSG00000081087.14	OSTM1	2548.07	0.420057	0.136037	3.0878	0.00201642	0.013425
ENSG00000081138.13	CDH7	1161.44	0.143568	0.270174	0.531392	0.595147	0.755945
ENSG00000081148.11	IMPG2	76.8859	1.11001	0.476202	2.33096	0.0197556	0.0748897
ENSG00000081154.11	PCNP	5553.31	0.0419915	0.102633	0.409141	0.682437	0.815907
ENSG00000081177.18	EXD2	990.146	-0.169485	0.0712419	-2.379	0.0173595	0.0680398
ENSG00000081181.7	ARG2	3496.65	-0.259097	0.164961	-1.57066	0.116262	0.266294
ENSG00000081189.15	MEF2C	5015.98	0.949141	0.472365	2.00934	0.0445014	0.135534
ENSG00000081248.10	CACNA1S	524.218	0.881989	0.914377	0.964579	0.334756	0.532462
ENSG00000081277.12	PKP1	319.504	4.40819	0.874923	5.03837	4.69505083966384e-07	1.55559866938401e-05
ENSG00000081307.12	UBA5	1542.82	0.195501	0.0991369	1.97203	0.0486063	0.143753
ENSG00000081320.10	STK17B	444.682	0.285406	0.386029	0.739338	0.459702	0.646621
ENSG00000081377.16	CDC14B	1104.27	0.00443484	0.153168	0.0289541	0.976901	0.987766
ENSG00000081386.12	ZNF510	759.694	-0.126101	0.172232	-0.732158	0.464072	0.65051
ENSG00000081479.12	LRP2	242.615	3.72877	0.905689	4.11705	3.83750072485592e-05	0.00059498
ENSG00000081665.13	ZNF506	1003.71	-0.474308	0.132836	-3.57064	0.000356111	0.00352727
ENSG00000081692.12	JMJD4	809.945	0.023592	0.151589	0.155632	0.876323	0.935758
ENSG00000081721.11	DUSP12	738.035	0.0205157	0.0658027	0.311776	0.755211	0.861154
ENSG00000081760.16	AACS	1979.14	-0.0214664	0.12761	-0.168218	0.866411	0.930148
ENSG00000081791.8	DELE1	1364.6	0.256924	0.136588	1.88102	0.0599687	0.167372
ENSG00000081803.15	CADPS2	260.659	1.28781	0.461032	2.79333	0.00521685	0.0278468
ENSG00000081818.3	PCDHB4	54.8909	0.335163	0.221535	1.51291	0.130302	0.287296
ENSG00000081842.17	PCDHA6	669.79	1.14565	0.829488	1.38115	0.167232	0.339888
ENSG00000081853.14	PCDHGA2	54.6792	1.34845	0.395746	3.40737	0.000655933	0.00569907
ENSG00000081870.11	HSPB11	568.088	0.00367372	0.129804	0.0283021	0.977421	0.988151
ENSG00000081913.13	PHLPP1	451.318	-0.374588	0.219702	-1.70498	0.0881978	0.219826
ENSG00000081923.12	ATP8B1	188.542	1.01036	0.587267	1.72045	0.0853514	0.214963
ENSG00000081985.10	IL12RB2	80.002	0.776871	0.710683	1.09313	0.274336	0.469796
ENSG00000082014.16	SMARCD3	3086.8	0.35194	0.140163	2.51093	0.0120413	0.0520791
ENSG00000082068.8	WDR70	863.508	-0.0582468	0.0915756	-0.636052	0.524742	0.701572
ENSG00000082126.17	MPP4	84.2623	0.735793	0.676578	1.08752	0.276807	0.47274
ENSG00000082146.12	STRADB	1295.96	0.32319	0.15845	2.03969	0.0413809	0.128354
ENSG00000082153.17	BZW1	5111.57	0.362526	0.102584	3.53393	0.00040943	0.00395081
ENSG00000082175.14	PGR	36.6848	3.18143	0.829228	3.83662	0.000124739	0.00152028
ENSG00000082196.20	C1QTNF3	117.873	-0.301883	0.541424	-0.557572	0.577136	0.742802
ENSG00000082212.12	ME2	1983.61	0.19873	0.161495	1.23057	0.218485	0.404291
ENSG00000082213.17	C5orf22	1081.04	0.0874504	0.0938298	0.932011	0.351331	0.547937
ENSG00000082258.12	CCNT2	2043.81	0.0433673	0.0887453	0.488672	0.625074	0.776617
ENSG00000082269.16	FAM135A	885.595	0.45017	0.178037	2.52852	0.0114544	0.0501275
ENSG00000082293.12	COL19A1	1108.13	0.961534	0.711711	1.35102	0.17669	0.351848
ENSG00000082397.17	EPB41L3	12240.3	-0.415713	0.229916	-1.80811	0.0705891	0.187906
ENSG00000082438.15	COBLL1	425.449	1.19566	0.447447	2.67219	0.00753585	0.0367636
ENSG00000082458.11	DLG3	1983.95	-0.319648	0.174955	-1.82703	0.0676948	0.182509
ENSG00000082482.13	KCNK2	89.9825	-0.666363	0.489252	-1.362	0.173197	0.347375
ENSG00000082497.11	SERTAD4	490.885	-1.31569	0.22583	-5.82601	5.67688021024972e-09	4.01611078450282e-07
ENSG00000082512.14	TRAF5	760.857	-0.338748	0.142118	-2.38357	0.0171455	0.0674735
ENSG00000082515.17	MRPL22	757.02	0.0226269	0.0942783	0.240001	0.810329	0.895729
ENSG00000082516.8	GEMIN5	912.251	-0.165125	0.106352	-1.55263	0.120512	0.272345
ENSG00000082556.10	OPRK1	78.2896	0.743502	0.530802	1.40071	0.1613	0.331374
ENSG00000082641.15	NFE2L1	19949	-0.0853861	0.169859	-0.502689	0.615183	0.769519
ENSG00000082684.14	SEMA5B	592.517	-0.145476	0.36663	-0.396792	0.691521	0.821897
ENSG00000082701.14	GSK3B	7233.62	-0.0934277	0.207108	-0.451107	0.651913	0.795983
ENSG00000082781.11	ITGB5	1925.47	1.49201	0.53243	2.80226	0.00507458	0.0272339
ENSG00000082805.19	ERC1	6624.33	0.130117	0.201262	0.646506	0.517952	0.695759
ENSG00000082898.16	XPO1	6432.27	0.0722192	0.105603	0.683877	0.494053	0.675851
ENSG00000082996.19	RNF13	1436.54	0.388624	0.0907075	4.28437	1.83260973066559e-05	0.000328471
ENSG00000083067.22	TRPM3	224.434	-0.134709	0.642555	-0.209646	0.833944	0.909831
ENSG00000083093.9	PALB2	351.313	-0.00238302	0.210123	-0.011341	0.990951	0.994991
ENSG00000083097.14	DOP1A	2134.13	0.146559	0.0934684	1.568	0.116881	0.267317
ENSG00000083099.10	LYRM2	2344.14	0.21843	0.128838	1.69538	0.0900036	0.222896
ENSG00000083123.14	BCKDHB	923.73	0.494004	0.215692	2.29032	0.0220028	0.08073
ENSG00000083168.9	KAT6A	2766.12	-0.0342583	0.158286	-0.216433	0.82865	0.907243
ENSG00000083223.17	TUT7	945.395	0.16272	0.124957	1.3022	0.192847	0.371856
ENSG00000083290.19	ULK2	3155.81	-0.5127	0.16227	-3.15955	0.00158014	0.0111713
ENSG00000083312.17	TNPO1	6818.75	0.972595	0.176106	5.52278	3.33671246332025e-08	1.70140481572403e-06
ENSG00000083444.16	PLOD1	5268.08	0.602047	0.352965	1.70569	0.0880667	0.219678
ENSG00000083454.21	P2RX5	140.862	0.790884	0.430525	1.83702	0.0662067	0.179963
ENSG00000083457.11	ITGAE	444.422	0.0906702	0.206904	0.438223	0.661225	0.801672
ENSG00000083520.14	DIS3	2172.15	0.0723635	0.0781641	0.925789	0.354556	0.551236
ENSG00000083535.15	PIBF1	724.994	0.0993778	0.0814411	1.22024	0.222373	0.408737
ENSG00000083544.13	TDRD3	605.755	-0.218718	0.149131	-1.46662	0.14248	0.30468
ENSG00000083635.7	NUFIP1	347.069	0.102471	0.0988548	1.03658	0.299932	0.496748
ENSG00000083642.18	PDS5B	1547.1	0.139729	0.20348	0.686694	0.492276	0.674062
ENSG00000083720.12	OXCT1	3686.23	0.18834	0.386991	0.486679	0.626486	0.777602
ENSG00000083750.12	RRAGB	1975.15	-0.129952	0.185213	-0.701633	0.482908	0.66684
ENSG00000083799.17	CYLD	2357.32	0.0578492	0.158705	0.364508	0.715479	0.8379
ENSG00000083807.9	SLC27A5	517.509	-0.438345	0.115991	-3.77914	0.000157371	0.00183328
ENSG00000083812.11	ZNF324	740.665	-0.401762	0.106615	-3.76832	0.000164347	0.00190066
ENSG00000083814.13	ZNF671	620.588	-0.328958	0.102202	-3.2187	0.00128772	0.00959282
ENSG00000083817.8	ZNF416	293.001	0.10817	0.161157	0.67121	0.502087	0.682645
ENSG00000083828.15	ZNF586	234.85	0.0717025	0.1781	0.402597	0.687244	0.819022
ENSG00000083838.15	ZNF446	470.435	-0.359796	0.157419	-2.2856	0.0222776	0.0814724
ENSG00000083844.10	ZNF264	1209.21	-0.110067	0.0889106	-1.23795	0.215733	0.400865
ENSG00000083845.8	RPS5	14921.6	-0.419306	0.381525	-1.09903	0.271756	0.466988
ENSG00000083857.13	FAT1	4293.44	0.218585	0.425932	0.513192	0.607817	0.764963
ENSG00000083896.12	YTHDC1	3240.72	-0.16097	0.134808	-1.19406	0.232453	0.420771
ENSG00000083937.8	CHMP2B	1137.19	0.292612	0.148891	1.96528	0.0493822	0.145236
ENSG00000084070.11	SMAP2	3521.75	-0.365433	0.195907	-1.86534	0.0621344	0.171889
ENSG00000084072.16	PPIE	998.009	0.0450306	0.179215	0.251265	0.801609	0.889821
ENSG00000084073.8	ZMPSTE24	1442.95	0.902959	0.187415	4.81796	1.45032520171458e-06	3.98280179108381e-05
ENSG00000084090.13	STARD7	4177.35	0.0556996	0.10503	0.530322	0.595889	0.756412
ENSG00000084092.6	NOA1	1039.62	-0.287838	0.102652	-2.80403	0.00504675	0.0271391
ENSG00000084093.16	REST	850.627	0.436015	0.309309	1.40964	0.158645	0.3278
ENSG00000084112.14	SSH1	1943.81	0.578099	0.173686	3.32841	0.000873423	0.00712512
ENSG00000084207.16	GSTP1	5462.56	0.63082	0.199292	3.1653	0.00154924	0.0109855
ENSG00000084234.16	APLP2	32261	0.154497	0.214829	0.719163	0.47204	0.657069
ENSG00000084444.13	FAM234B	2402.83	-0.751115	0.300378	-2.50057	0.0123994	0.0531848
ENSG00000084453.16	SLCO1A2	186.461	-0.292589	0.274263	-1.06682	0.286054	0.482515
ENSG00000084463.7	WBP11	3556.69	0.0533357	0.106209	0.502176	0.615544	0.76979
ENSG00000084623.11	EIF3I	3958.24	-0.0687979	0.134523	-0.511422	0.609055	0.765569
ENSG00000084628.9	NKAIN1	2671.24	-0.778481	0.266935	-2.91637	0.00354129	0.0206721
ENSG00000084636.17	COL16A1	4253.43	0.669792	0.554139	1.20871	0.226775	0.414
ENSG00000084652.15	TXLNA	3508.82	0.309118	0.133859	2.30929	0.0209277	0.0778413
ENSG00000084674.14	APOB	297.693	5.5225	1.02083	5.4098	6.30955356893377e-08	2.94331030568275e-06
ENSG00000084676.15	NCOA1	2515.69	0.240033	0.212553	1.12928	0.258778	0.45181
ENSG00000084693.15	AGBL5	2560.91	0.0195773	0.108602	0.180267	0.856943	0.92425
ENSG00000084710.13	EFR3B	4427.59	-0.812033	0.371046	-2.1885	0.0286333	0.0981628
ENSG00000084731.14	KIF3C	17807.4	-0.549366	0.394382	-1.39298	0.163626	0.334822
ENSG00000084733.10	RAB10	9408.65	-0.0974272	0.125582	-0.775806	0.437864	0.628298
ENSG00000084734.8	GCKR	47.7347	-0.571726	0.412273	-1.38677	0.165513	0.337486
ENSG00000084754.11	HADHA	5405.83	-0.0400445	0.117782	-0.339989	0.733865	0.848891
ENSG00000084764.10	MAPRE3	4926.33	-0.273093	0.262014	-1.04229	0.29728	0.49404
ENSG00000084774.13	CAD	2586.9	-0.151555	0.146181	-1.03676	0.299847	0.496684
ENSG00000085063.15	CD59	2674.66	0.603671	0.158944	3.79801	0.000145861	0.00172554
ENSG00000085117.11	CD82	638.446	1.19437	0.516712	2.31149	0.0208061	0.0775238
ENSG00000085185.15	BCORL1	1048.1	-0.294495	0.123224	-2.38992	0.016852	0.0666005
ENSG00000085224.21	ATRX	4351.32	0.301695	0.16396	1.84006	0.06576	0.178999
ENSG00000085231.13	AK6	214.764	0.456196	0.151132	3.01852	0.00254014	0.0159994
ENSG00000085274.15	MYNN	733.385	-0.119208	0.0729805	-1.63342	0.102381	0.24382
ENSG00000085276.17	MECOM	115.33	0.302717	0.683659	0.442789	0.657918	0.799933
ENSG00000085365.17	SCAMP1	2969.85	0.0554495	0.19387	0.286014	0.774867	0.873571
ENSG00000085377.13	PREP	2057.72	-0.250206	0.158641	-1.57718	0.114754	0.263823
ENSG00000085382.11	HACE1	845.224	0.119169	0.211374	0.563785	0.5729	0.739489
ENSG00000085415.15	SEH1L	1190.41	0.205873	0.16808	1.22486	0.220629	0.406778
ENSG00000085433.15	WDR47	5179.81	-0.392784	0.315149	-1.24634	0.212638	0.397117
ENSG00000085449.14	WDFY1	1989.49	0.361469	0.11632	3.10754	0.00188649	0.0127628
ENSG00000085465.12	OVGP1	80.684	-0.493867	0.272268	-1.8139	0.0696934	0.186334
ENSG00000085491.15	SLC25A24	1006.98	0.371732	0.176662	2.10419	0.0353617	0.1148
ENSG00000085511.19	MAP3K4	1109.4	0.383515	0.118611	3.2334	0.00122327	0.00922203
ENSG00000085514.15	PILRA	52.1839	0.214537	0.296702	0.723071	0.469636	0.655074
ENSG00000085552.16	IGSF9	303.054	-0.406894	0.498693	-0.81592	0.414546	0.607896
ENSG00000085563.14	ABCB1	564.758	-0.205064	0.511969	-0.400541	0.688758	0.819978
ENSG00000085644.13	ZNF213	1205.21	-0.26974	0.0819693	-3.29074	0.000999238	0.00786035
ENSG00000085662.13	AKR1B1	3884.62	0.337883	0.144816	2.33318	0.0196387	0.0745525
ENSG00000085719.12	CPNE3	4588.83	-0.220221	0.142806	-1.5421	0.12305	0.276035
ENSG00000085721.12	RRN3	1962.46	-0.180483	0.136849	-1.31884	0.187222	0.365497
ENSG00000085733.15	CTTN	7140.9	0.473568	0.153924	3.07664	0.00209347	0.0138217
ENSG00000085741.12	WNT11	295.316	-0.563776	0.399632	-1.41074	0.158322	0.327354
ENSG00000085760.14	MTIF2	1192.3	-0.0837786	0.0787624	-1.06369	0.28747	0.484025
ENSG00000085788.13	DDHD2	4575.62	-0.54493	0.152188	-3.58064	0.000342752	0.00342672
ENSG00000085831.15	TTC39A	681.94	0.76013	0.416937	1.82313	0.0682834	0.183552
ENSG00000085832.16	EPS15	7435.49	-0.228257	0.285784	-0.798704	0.424462	0.617825
ENSG00000085840.12	ORC1	61.1999	0.710479	0.523882	1.35618	0.175041	0.349706
ENSG00000085871.8	MGST2	389.577	0.530162	0.163114	3.25025	0.00115304	0.00880345
ENSG00000085872.14	CHERP	2128.56	-0.194118	0.140791	-1.37876	0.167968	0.340866
ENSG00000085978.21	ATG16L1	1710.93	-0.071492	0.167141	-0.427734	0.668845	0.806493
ENSG00000085982.13	USP40	909.897	0.477872	0.216151	2.21083	0.027048	0.0941959
ENSG00000085998.13	POMGNT1	3188.41	-0.23885	0.115696	-2.06445	0.0389748	0.122962
ENSG00000085999.11	RAD54L	201.663	0.555615	0.286754	1.9376	0.0526721	0.152506
ENSG00000086015.20	MAST2	4379.88	-0.445389	0.112961	-3.94286	8.05141885619342e-05	0.00107243
ENSG00000086061.15	DNAJA1	10060.3	0.137012	0.176579	0.775924	0.437794	0.628298
ENSG00000086062.12	B4GALT1	2608.76	1.19115	0.385574	3.0893	0.00200632	0.0133816
ENSG00000086065.13	CHMP5	2359.31	-0.0821693	0.102049	-0.805192	0.420709	0.614553
ENSG00000086102.18	NFX1	1987.91	-0.00685038	0.0931518	-0.07354	0.941376	0.970005
ENSG00000086159.12	AQP6	16.8927	-0.07277	0.436678	-0.166645	0.86765	0.93087
ENSG00000086189.9	DIMT1	1764.91	0.0632984	0.17525	0.361189	0.717958	0.839385
ENSG00000086200.16	IPO11	663.98	0.414865	0.140461	2.9536	0.00314095	0.0188979
ENSG00000086205.17	FOLH1	216.212	4.16347	0.860474	4.83858	1.30769342361707e-06	3.65213986870311e-05
ENSG00000086232.12	EIF2AK1	3974.78	0.306441	0.0578835	5.29409	1.19608291454181e-07	4.97478931500093e-06
ENSG00000086289.11	EPDR1	1880.21	-0.447544	0.202277	-2.21253	0.0269302	0.0939524
ENSG00000086300.15	SNX10	3018.57	-0.0847772	0.434097	-0.195296	0.845162	0.917105
ENSG00000086475.14	SEPHS1	1684.85	0.0968992	0.0960384	1.00896	0.312992	0.510896
ENSG00000086504.15	MRPL28	1567.66	-0.049911	0.112671	-0.442979	0.657781	0.799812
ENSG00000086506.2	HBQ1	141.446	-0.541549	0.342116	-1.58294	0.113435	0.261552
ENSG00000086544.2	ITPKC	931.019	0.0221357	0.134468	0.164616	0.869246	0.931927
ENSG00000086570.12	FAT2	96.8024	0.0462428	0.196435	0.23541	0.81389	0.897855
ENSG00000086589.11	RBM22	1619.07	0.0429914	0.122317	0.351475	0.725232	0.84372
ENSG00000086598.10	TMED2	6659.63	0.941317	0.1672	5.62989	1.80320399507486e-08	1.04688731942322e-06
ENSG00000086619.13	ERO1B	328.633	0.0334641	0.182648	0.183216	0.854628	0.922598
ENSG00000086666.18	ZFAND6	2355.38	0.176615	0.14284	1.23646	0.216289	0.401479
ENSG00000086696.10	HSD17B2	221.057	3.26138	0.641006	5.08791	3.62030321681508e-07	1.25564575044244e-05
ENSG00000086712.12	TXLNG	630.337	-0.142111	0.139478	-1.01887	0.308263	0.506229
ENSG00000086717.18	PPEF1	126.046	-0.358254	0.333482	-1.07428	0.282697	0.479084
ENSG00000086730.16	LAT2	67.1408	0.280856	0.388115	0.723641	0.469286	0.654885
ENSG00000086758.15	HUWE1	10344.4	0.208984	0.139759	1.49532	0.134831	0.293237
ENSG00000086827.8	ZW10	582.381	0.335433	0.163351	2.05345	0.0400288	0.125255
ENSG00000086848.14	ALG9	655.158	0.432081	0.184129	2.34662	0.0189447	0.0724642
ENSG00000086967.9	MYBPC2	2984.91	-0.147257	0.767522	-0.19186	0.847852	0.918391
ENSG00000086991.12	NOX4	61.7149	1.45701	0.636028	2.2908	0.0219749	0.0806649
ENSG00000087008.15	ACOX3	513.791	0.144374	0.0955964	1.51024	0.130982	0.288082
ENSG00000087053.18	MTMR2	3179.98	-0.139109	0.146378	-0.95034	0.341939	0.539378
ENSG00000087074.7	PPP1R15A	3618.24	0.30876	0.197775	1.56117	0.118484	0.2695
ENSG00000087076.8	HSD17B14	305.075	0.256376	0.463678	0.55292	0.580318	0.745192
ENSG00000087077.13	TRIP6	878.046	-0.142541	0.40855	-0.348896	0.727168	0.844969
ENSG00000087085.14	ACHE	9149.81	-0.291119	0.365371	-0.796777	0.425581	0.618624
ENSG00000087086.14	FTL	29678.4	0.911051	0.340746	2.67369	0.00750214	0.0366446
ENSG00000087087.19	SRRT	2655.18	0.404127	0.144632	2.79418	0.00520313	0.0277982
ENSG00000087088.19	BAX	1557.98	0.30821	0.18497	1.66627	0.0956598	0.233201
ENSG00000087095.12	NLK	4181.63	-0.07223	0.35478	-0.203591	0.838673	0.912381
ENSG00000087111.20	PIGS	2932.15	0.371281	0.129376	2.86979	0.00410749	0.0231121
ENSG00000087116.14	ADAMTS2	887.028	0.108601	0.55971	0.19403	0.846152	0.917437
ENSG00000087152.15	ATXN7L3	5335.56	-0.0725276	0.167812	-0.432196	0.665599	0.804457
ENSG00000087157.18	PGS1	1846.04	0.221557	0.0815518	2.71677	0.0065923	0.0332408
ENSG00000087191.12	PSMC5	3385.01	0.305534	0.111072	2.75077	0.00594554	0.0308092
ENSG00000087206.16	UIMC1	499.078	-0.00579829	0.219436	-0.0264236	0.978919	0.98898
ENSG00000087245.12	MMP2	13051.6	0.628531	0.416678	1.50843	0.131443	0.28877
ENSG00000087250.8	MT3	271.655	-0.309395	0.568588	-0.544146	0.586341	0.749951
ENSG00000087253.12	LPCAT2	651.344	0.576334	0.213761	2.69616	0.00701434	0.0348191
ENSG00000087258.14	GNAO1	18598.2	-0.847232	0.352751	-2.40179	0.0163153	0.0650689
ENSG00000087263.16	OGFOD1	1892.73	0.144012	0.0762151	1.88955	0.0588179	0.165152
ENSG00000087266.15	SH3BP2	2779.71	0.0745846	0.149694	0.498246	0.618311	0.771316
ENSG00000087269.15	NOP14	1094.41	0.418963	0.120469	3.47777	0.000505597	0.00467258
ENSG00000087274.16	ADD1	10473	-0.0580119	0.0956621	-0.606425	0.544232	0.717306
ENSG00000087299.11	L2HGDH	639.045	-0.323861	0.120254	-2.69314	0.00707823	0.0350629
ENSG00000087301.8	TXNDC16	1213.81	-0.256893	0.179993	-1.42724	0.153512	0.320322
ENSG00000087302.8	RTRAF	2874.05	0.718935	0.163074	4.40865	1.04014992166018e-05	0.000205197
ENSG00000087303.17	NID2	2536.81	2.52401	0.464118	5.4383	5.37917584721666e-08	2.57681820573507e-06
ENSG00000087338.4	GMCL1	524.248	0.625022	0.143266	4.36267	1.2848426704669e-05	0.000244877
ENSG00000087365.15	SF3B2	7060.8	-0.129793	0.115527	-1.12349	0.26123	0.454752
ENSG00000087448.9	KLHL42	3950.25	-0.0512932	0.138371	-0.370695	0.710865	0.835128
ENSG00000087460.24	GNAS	72340.6	-0.656562	0.205241	-3.19899	0.00137912	0.0101011
ENSG00000087470.17	DNM1L	5293.39	-0.0689401	0.184482	-0.373696	0.708631	0.833649
ENSG00000087494.15	PTHLH	342.609	0.472386	0.505921	0.933715	0.350451	0.547004
ENSG00000087495.16	PHACTR3	2080.05	-1.62945	0.28167	-5.78495	7.25349539849513e-09	4.9511478974073e-07
ENSG00000087502.17	ERGIC2	1474.73	0.405281	0.133401	3.03805	0.00238111	0.0152786
ENSG00000087510.6	TFAP2C	93.3933	1.1664	0.847282	1.37663	0.168626	0.341682
ENSG00000087586.17	AURKA	296.496	-0.0851221	0.241644	-0.352263	0.724641	0.843505
ENSG00000087589.16	CASS4	168.067	1.27365	0.726193	1.75387	0.0794526	0.203953
ENSG00000087842.10	PIR	160.79	0.627712	0.170733	3.67657	0.000236387	0.00254501
ENSG00000087884.14	AAMDC	259.794	0.429799	0.269196	1.5966	0.110355	0.25675
ENSG00000087903.12	RFX2	207.232	0.319601	0.471647	0.677627	0.498008	0.679218
ENSG00000087995.15	METTL2A	1070.58	-0.122966	0.0805822	-1.52597	0.127016	0.28253
ENSG00000088035.15	ALG6	314.537	0.371661	0.167546	2.21826	0.0265372	0.0929148
ENSG00000088038.18	CNOT3	1409.06	-0.0414621	0.157769	-0.262802	0.792703	0.8843
ENSG00000088179.8	PTPN4	816.383	0.0856917	0.169775	0.504738	0.613743	0.768604
ENSG00000088205.12	DDX18	2006.45	-0.00132241	0.131406	-0.0100635	0.991971	0.995678
ENSG00000088247.17	KHSRP	7900.32	0.00434213	0.124671	0.0348287	0.972216	0.985359
ENSG00000088256.8	GNA11	3402.1	0.595373	0.109844	5.42018	5.95388662857861e-08	2.80186757311855e-06
ENSG00000088280.18	ASAP3	1906.4	-0.531579	0.240195	-2.21311	0.0268899	0.0938678
ENSG00000088298.12	EDEM2	617.374	-0.168507	0.19605	-0.859508	0.39006	0.585272
ENSG00000088305.18	DNMT3B	310.259	-0.204934	0.461497	-0.444065	NA	NA
ENSG00000088325.15	TPX2	1025.24	-1.15323	0.281453	-4.0974	4.17824753596699e-05	0.000635361
ENSG00000088340.15	FER1L4	377.223	-1.31269	0.278436	-4.71451	2.4228951562679e-06	6.16251845400758e-05
ENSG00000088356.5	PDRG1	2193.68	-0.741443	0.195328	-3.79589	0.000147116	0.00173558
ENSG00000088367.21	EPB41L1	19015.2	-0.719372	0.391306	-1.83839	0.0660054	0.179553
ENSG00000088387.18	DOCK9	1092.03	1.22026	0.169863	7.1838	6.77998513448189e-13	1.54102814226882e-10
ENSG00000088448.14	ANKRD10	1822.14	0.173722	0.147516	1.17766	0.238934	0.429314
ENSG00000088451.10	TGDS	256.317	0.396333	0.259903	1.52493	0.127277	0.282758
ENSG00000088538.12	DOCK3	3386.89	-0.393223	0.452233	-0.869516	0.384565	0.58057
ENSG00000088543.14	C3orf18	1419.01	-0.569621	0.171588	-3.3197	0.000901154	0.00730393
ENSG00000088682.13	COQ9	1264.35	-0.0206313	0.114219	-0.18063	0.856658	0.924089
ENSG00000088726.15	TMEM40	58.8953	2.2522	0.725578	3.104	0.00190921	0.0128753
ENSG00000088727.12	KIF9	773.625	-0.276748	0.0841381	-3.28921	0.00100469	0.00789452
ENSG00000088756.12	ARHGAP28	1510.1	-0.475438	0.302712	-1.57059	0.116277	0.266294
ENSG00000088766.11	CRLS1	621.98	0.819589	0.25284	3.24154	0.00118887	0.00900396
ENSG00000088808.16	PPP1R13B	1335.73	-0.26451	0.252067	-1.04936	0.294011	0.49067
ENSG00000088812.17	ATRN	4530.66	0.525404	0.111508	4.71179	2.45554174182897e-06	6.23071844586413e-05
ENSG00000088826.17	SMOX	540.35	0.492573	0.236073	2.08652	0.0369311	0.118438
ENSG00000088827.12	SIGLEC1	38.2865	-1.80833	0.752399	-2.40341	0.0162429	0.0648048
ENSG00000088832.16	FKBP1A	5048.16	0.541798	0.156055	3.47184	0.000516912	0.00474799
ENSG00000088833.17	NSFL1C	3529.66	-0.00852821	0.196286	-0.0434479	0.965344	0.982217
ENSG00000088836.13	SLC4A11	94.9096	1.61562	0.577893	2.79571	0.00517859	0.0277017
ENSG00000088854.12	C20orf194	2851.51	0.0643911	0.174026	0.370009	0.711376	0.83536
ENSG00000088876.11	ZNF343	314.232	-0.0188295	0.237678	-0.0792228	0.936855	0.967571
ENSG00000088881.20	EBF4	778.738	0.17004	0.290909	0.584512	0.558876	0.729317
ENSG00000088882.7	CPXM1	1497.37	0.0621929	0.540325	0.115103	0.908364	0.95236
ENSG00000088888.17	MAVS	3393.44	0.807421	0.129427	6.23843	4.41983261695413e-10	4.62890803241299e-08
ENSG00000088899.15	LZTS3	3929.85	-0.672701	0.265017	-2.53833	0.0111381	0.0491498
ENSG00000088930.7	XRN2	1846.42	0.398629	0.217267	1.83474	0.0665441	0.180367
ENSG00000088970.15	KIZ	996.361	0.473575	0.135818	3.48684	0.000488771	0.00455234
ENSG00000088986.10	DYNLL1	4258.57	0.241548	0.117945	2.04798	0.0405623	0.126402
ENSG00000088992.17	TESC	110.361	1.17762	0.495549	2.37639	0.017483	0.0684614
ENSG00000089006.16	SNX5	1000.71	0.528771	0.223177	2.36929	0.0178221	0.0694456
ENSG00000089009.15	RPL6	26941.3	-0.115004	0.267125	-0.430527	0.666813	0.805066
ENSG00000089022.13	MAPKAPK5	1580.92	-0.144412	0.0667302	-2.16412	0.0304551	0.102727
ENSG00000089041.16	P2RX7	100.638	0.600315	0.602244	0.996797	0.318863	0.516687
ENSG00000089048.14	ESF1	875.119	0.299754	0.261683	1.14548	0.252009	0.444038
ENSG00000089050.15	RBBP9	852.864	0.159557	0.1672	0.954287	0.339938	0.537387
ENSG00000089053.12	ANAPC5	2908.77	0.0485596	0.0638681	0.760311	0.447069	0.636395
ENSG00000089057.14	SLC23A2	2543.93	0.493497	0.157098	3.14133	0.00168182	0.0117387
ENSG00000089060.11	SLC8B1	445.093	1.09442	0.424493	2.57818	0.00993218	0.0450533
ENSG00000089063.14	TMEM230	2389.86	0.844461	0.12081	6.99002	2.74849875510605e-12	5.290241072328e-10
ENSG00000089091.16	DZANK1	372.98	0.00406318	0.220993	0.018386	0.985331	0.992486
ENSG00000089094.18	KDM2B	1787.2	-0.383744	0.106477	-3.60402	0.000313335	0.0031939
ENSG00000089101.17	CFAP61	251.69	-1.11149	0.463271	-2.39922	0.0164301	0.0653642
ENSG00000089116.3	LHX5	37.9744	-1.12398	0.701286	-1.60274	0.108993	0.254662
ENSG00000089123.15	TASP1	256.49	0.561728	0.277358	2.02528	0.0428387	0.131804
ENSG00000089127.12	OAS1	165.441	2.29525	0.633923	3.62071	0.0002938	0.00302946
ENSG00000089154.10	GCN1	3941.07	0.336673	0.155875	2.15989	0.030781	0.103532
ENSG00000089157.15	RPLP0	40260	-0.217579	0.344137	-0.632246	0.527226	0.703484
ENSG00000089159.16	PXN	2633.92	0.860126	0.238396	3.60797	0.000308605	0.00315622
ENSG00000089163.4	SIRT4	112.385	-0.501547	0.27338	-1.83462	0.0665624	0.180379
ENSG00000089169.14	RPH3A	1332.03	1.00292	0.675833	1.48397	0.137817	0.29754
ENSG00000089177.18	KIF16B	866.942	1.58294	0.247953	6.38405	1.72461766347997e-10	2.03571582211324e-08
ENSG00000089195.14	TRMT6	664.582	0.233887	0.210592	1.11061	0.266734	0.460675
ENSG00000089199.9	CHGB	8361	0.301539	0.18189	1.65781	0.0973565	0.236017
ENSG00000089220.4	PEBP1	12770.1	-0.334292	0.208777	-1.60119	0.109334	0.255124
ENSG00000089234.15	BRAP	935.43	0.0197825	0.0846582	0.233675	0.815238	0.898763
ENSG00000089248.6	ERP29	4386.1	0.0557108	0.103671	0.53738	0.591005	0.752896
ENSG00000089250.18	NOS1	340.765	-1.3248	0.510898	-2.59309	0.00951187	0.0435089
ENSG00000089280.18	FUS	11729.5	0.250342	0.133999	1.86823	0.0617294	0.171013
ENSG00000089289.15	IGBP1	1836.62	-0.413669	0.187456	-2.20676	0.0273311	0.0947936
ENSG00000089327.14	FXYD5	395.121	2.68467	0.531843	5.04786	4.46775890758734e-07	1.49146357907193e-05
ENSG00000089335.20	ZNF302	1784.34	-0.155035	0.163167	-0.95016	0.342031	0.539378
ENSG00000089351.14	GRAMD1A	4307.91	-0.139551	0.142073	-0.982247	0.325978	0.52389
ENSG00000089356.18	FXYD3	124.87	2.63555	0.828956	3.17937	0.00147598	0.0105997
ENSG00000089472.16	HEPH	337.566	1.72075	0.609412	2.82362	0.0047484	0.0259018
ENSG00000089486.16	CDIP1	4142.42	-0.154467	0.144227	-1.071	0.284171	0.480588
ENSG00000089505.17	CMTM1	123.143	-0.253615	0.152479	-1.66328	0.0962567	0.234137
ENSG00000089558.8	KCNH4	136.148	-0.227851	0.439121	-0.518881	0.603844	0.761904
ENSG00000089597.16	GANAB	12469	0.229679	0.174766	1.31421	0.188776	0.367155
ENSG00000089639.10	GMIP	1544.55	-0.168886	0.147702	-1.14342	0.252864	0.444864
ENSG00000089682.16	RBM41	512.623	-0.0383247	0.160345	-0.239014	0.811094	0.896275
ENSG00000089685.14	BIRC5	237.576	1.61409	0.644112	2.50592	0.0122135	0.0526409
ENSG00000089692.8	LAG3	39.7685	0.113775	0.322506	0.352785	0.724249	0.8433
ENSG00000089693.10	MLF2	8980.38	0.0919544	0.155372	0.591836	0.553961	0.725247
ENSG00000089723.9	OTUB2	469.05	-0.453295	0.332221	-1.36444	0.17243	0.346608
ENSG00000089737.16	DDX24	7911.9	-0.391385	0.12491	-3.13335	0.00172826	0.0119806
ENSG00000089775.11	ZBTB25	937.56	-0.0420756	0.0881178	-0.477493	0.633011	0.782474
ENSG00000089818.17	NECAP1	3030.15	-0.307898	0.180183	-1.70881	0.0874869	0.218589
ENSG00000089820.15	ARHGAP4	223.096	0.368145	0.370542	0.993531	0.320451	0.518081
ENSG00000089847.12	ANKRD24	1035.64	-1.06391	0.166695	-6.38238	1.74353337770309e-10	2.0467357480564e-08
ENSG00000089876.11	DHX32	860.566	0.442742	0.108429	4.08325	4.44106156188311e-05	0.000662593
ENSG00000089902.9	RCOR1	971.744	0.125379	0.172385	0.72732	0.46703	0.652814
ENSG00000089916.17	GPATCH2L	2936.58	-0.15993	0.0801161	-1.99623	0.0459086	0.138419
ENSG00000090006.17	LTBP4	3936.91	-0.643086	0.366893	-1.75279	0.0796383	0.204209
ENSG00000090013.10	BLVRB	1166.08	0.0155946	0.299623	0.0520476	0.958491	0.979384
ENSG00000090020.10	SLC9A1	1263.55	1.18789	0.141159	8.41529	3.91926034596758e-17	3.3493998916639e-14
ENSG00000090054.14	SPTLC1	1773.56	0.555741	0.140476	3.95614	7.61702248099585e-05	0.0010279
ENSG00000090060.17	PAPOLA	4317.18	0.0617102	0.088842	0.694606	0.487302	0.67061
ENSG00000090061.17	CCNK	1560.37	0.166632	0.200331	0.831787	0.405529	0.599927
ENSG00000090097.21	PCBP4	8277.13	-0.837596	0.173947	-4.81525	1.47014941559065e-06	4.02689003385825e-05
ENSG00000090238.11	YPEL3	1181.25	-0.91532	0.187552	-4.88035	1.05895900064206e-06	3.04064224090102e-05
ENSG00000090263.15	MRPS33	1276.04	0.141477	0.0871879	1.62267	0.104659	0.247542
ENSG00000090266.12	NDUFB2	2344.84	0.321594	0.0996912	3.2259	0.00125577	0.0093982
ENSG00000090273.13	NUDC	3627.96	0.0368048	0.115721	0.318049	0.750448	0.85815
ENSG00000090316.15	MAEA	3026.95	0.253398	0.184312	1.37483	0.169184	0.342426
ENSG00000090339.8	ICAM1	385.927	1.2404	0.449502	2.7595	0.00578896	0.0302325
ENSG00000090372.14	STRN4	4103.81	-0.0230679	0.0869139	-0.265411	0.790693	0.883364
ENSG00000090376.10	IRAK3	242.49	-0.790584	0.625467	-1.26399	0.206233	0.388982
ENSG00000090432.6	MUL1	1554.29	0.240522	0.11017	2.18318	0.0290223	0.0990513
ENSG00000090447.11	TFAP4	474.679	-0.712561	0.266162	-2.67717	0.00742474	0.0363663
ENSG00000090470.14	PDCD7	752.425	0.100612	0.102854	0.978207	0.327972	0.525863
ENSG00000090487.10	SPG21	1769.66	0.142002	0.142798	0.994423	0.320017	0.517602
ENSG00000090520.11	DNAJB11	1250.38	0.609758	0.116445	5.23646	1.63683293126822e-07	6.46412857237441e-06
ENSG00000090530.9	P3H2	690.517	-0.159344	0.399404	-0.398953	0.689928	0.820779
ENSG00000090534.18	THPO	100.28	-0.888875	0.505403	-1.75875	0.0786206	0.20267
ENSG00000090539.15	CHRD	521.311	-0.971386	0.47867	-2.02934	0.0424232	0.130781
ENSG00000090565.15	RAB11FIP3	3035.55	-0.343703	0.128063	-2.68387	0.00727758	0.0358179
ENSG00000090581.9	GNPTG	1942.98	0.541321	0.12492	4.33333	1.46868526108319e-05	0.000272382
ENSG00000090612.20	ZNF268	617.078	0.0604838	0.228491	0.26471	0.791233	0.883534
ENSG00000090615.14	GOLGA3	4736.29	0.493736	0.106374	4.64151	3.45869446159737e-06	8.27491681657647e-05
ENSG00000090621.13	PABPC4	5981.05	-0.0747459	0.203063	-0.368093	0.712804	0.836248
ENSG00000090661.11	CERS4	1382.22	-0.148273	0.120557	-1.2299	0.218735	0.404717
ENSG00000090674.15	MCOLN1	798.333	0.106824	0.140683	0.759325	0.447658	0.636782
ENSG00000090686.15	USP48	2557.71	-0.054861	0.06803	-0.806424	0.419999	0.613767
ENSG00000090776.5	EFNB1	1404.93	0.691349	0.331125	2.08788	0.0368086	0.118169
ENSG00000090857.13	PDPR	1396.61	-0.230656	0.146655	-1.57278	0.115771	0.265456
ENSG00000090861.15	AARS	9183.9	-0.254059	0.203075	-1.25106	0.210914	0.39476
ENSG00000090863.11	GLG1	10166.1	0.414626	0.11836	3.50309	0.000459895	0.00433804
ENSG00000090889.11	KIF4A	153.169	0.937897	0.365368	2.56699	0.0102585	0.0463076
ENSG00000090905.18	TNRC6A	2780.26	0.00456576	0.0889224	0.0513454	0.95905	0.979525
ENSG00000090924.14	PLEKHG2	1927.03	0.119075	0.235004	0.506692	0.612371	0.767754
ENSG00000090932.10	DLL3	930.907	1.03635	0.32239	3.21459	0.00130629	0.00968724
ENSG00000090971.4	NAT14	1683.68	-0.0952654	0.118661	-0.802837	0.422069	0.615614
ENSG00000090975.12	PITPNM2	2511.77	-0.0441341	0.307556	-0.143499	0.885896	0.940247
ENSG00000090989.17	EXOC1	2674.38	-0.332879	0.13469	-2.47145	0.0134568	0.0563733
ENSG00000091009.7	RBM27	447.294	0.111713	0.154187	0.724526	0.468743	0.654341
ENSG00000091010.5	POU4F3	51.3065	0.877539	0.526995	1.66518	0.0958776	0.233598
ENSG00000091039.16	OSBPL8	6737.53	0.319056	0.304989	1.04612	0.295504	0.492238
ENSG00000091073.19	DTX2	241.891	0.197606	0.233923	0.844749	0.398251	0.593184
ENSG00000091106.18	NLRC4	86.3626	-0.0195436	0.234725	-0.0832617	0.933643	0.966045
ENSG00000091127.13	PUS7	549.074	0.178531	0.265746	0.67181	0.501705	0.682473
ENSG00000091129.19	NRCAM	8709.6	-0.546962	0.271198	-2.01683	0.0437128	0.133954
ENSG00000091136.13	LAMB1	10633.3	0.288994	0.312543	0.924653	0.355146	0.55189
ENSG00000091137.12	SLC26A4	68.8235	0.968163	0.561773	1.72341	0.0848153	0.21384
ENSG00000091140.13	DLD	4357.75	0.367355	0.120968	3.03681	0.00239099	0.0153052
ENSG00000091157.13	WDR7	1985.41	-0.184297	0.211737	-0.870406	0.384079	0.580264
ENSG00000091164.12	TXNL1	3015.6	-0.129375	0.12998	-0.995346	0.319568	0.517257
ENSG00000091262.15	ABCC6	117.994	0.452428	0.388829	1.16356	0.244601	0.435495
ENSG00000091317.7	CMTM6	1074.87	1.28638	0.298164	4.31432	1.60093524140865e-05	0.000293596
ENSG00000091409.14	ITGA6	1244.13	0.593546	0.314666	1.88627	0.0592583	0.165931
ENSG00000091428.17	RAPGEF4	2920.08	0.154552	0.411387	0.375684	0.707152	0.832688
ENSG00000091436.16	MAP3K20	1456.51	0.363491	0.461089	0.788332	0.430502	0.621675
ENSG00000091482.6	SMPX	454.934	0.703118	0.693523	1.01384	0.310661	0.508604
ENSG00000091483.6	FH	1574.31	-0.19827	0.152535	-1.29983	0.193659	0.372958
ENSG00000091490.10	SEL1L3	5324.04	0.770925	0.209425	3.68114	0.000232189	0.00250795
ENSG00000091513.15	TF	218.577	2.88973	0.64692	4.4669	7.93613637117259e-06	0.000163822
ENSG00000091527.15	CDV3	6104.63	0.36961	0.0890561	4.1503	3.32039757540102e-05	0.000529405
ENSG00000091536.17	MYO15A	189.819	-0.733034	0.350769	-2.08979	0.0366367	0.117809
ENSG00000091542.8	ALKBH5	3020.48	-0.336885	0.195795	-1.7206	0.0853227	0.214942
ENSG00000091592.15	NLRP1	4118.74	0.0649069	0.161232	0.402569	0.687265	0.819022
ENSG00000091622.15	PITPNM3	1326.32	-1.04104	0.277379	-3.75314	0.000174635	0.00198997
ENSG00000091640.7	SPAG7	1882.58	-0.0150437	0.119022	-0.126395	0.899419	0.947877
ENSG00000091651.8	ORC6	324.71	0.0127279	0.281115	0.0452763	0.963887	0.981484
ENSG00000091656.15	ZFHX4	1772.11	0.161382	0.636844	0.253409	0.799952	0.888859
ENSG00000091664.7	SLC17A6	11765.6	-0.970765	0.377195	-2.57364	0.0100635	0.0455521
ENSG00000091732.15	ZC3HC1	607.09	-0.110388	0.101237	-1.0904	0.275537	0.471193
ENSG00000091831.23	ESR1	68.2328	1.19385	0.579912	2.05868	0.039525	0.124275
ENSG00000091844.7	RGS17	1553.72	-0.223821	0.462271	-0.484177	0.62826	0.778939
ENSG00000091879.13	ANGPT2	136.776	1.34659	0.485934	2.77113	0.00558624	0.0293747
ENSG00000091947.9	TMEM101	808.674	-0.114295	0.223195	-0.512087	0.60859	0.765395
ENSG00000091972.18	CD200	3176.73	-0.40792	0.338481	-1.20515	0.228146	0.415863
ENSG00000091986.15	CCDC80	5741.35	-0.157819	0.442194	-0.356901	0.721166	0.841492
ENSG00000092010.14	PSME1	1393.37	-0.554914	0.263738	-2.10403	0.0353757	0.114829
ENSG00000092020.10	PPP2R3C	1166.62	-0.0914802	0.140067	-0.653116	0.513681	0.692219
ENSG00000092036.18	HAUS4	72.3275	-0.189612	0.444331	-0.426735	0.669572	0.806984
ENSG00000092051.16	JPH4	9012.54	-0.434001	0.421662	-1.02926	0.303356	0.500634
ENSG00000092054.12	MYH7	640.031	0.0461918	0.748914	0.0616784	0.950819	0.974959
ENSG00000092068.19	SLC7A8	1770.07	1.59449	0.314033	5.07747	3.82487689830616e-07	1.30749591891698e-05
ENSG00000092094.10	OSGEP	769.994	0.0746168	0.132692	0.562333	0.573889	0.740354
ENSG00000092096.16	SLC22A17	8785.68	-0.017457	0.27243	-0.0640789	0.948907	0.974027
ENSG00000092098.16	RNF31	974.42	-0.0507667	0.156016	-0.325395	0.744882	0.854832
ENSG00000092108.20	SCFD1	1478.76	0.366351	0.0855507	4.28227	1.84997380659418e-05	0.000330198
ENSG00000092140.14	G2E3	842.343	-0.0646557	0.0961982	-0.672109	0.501514	0.682429
ENSG00000092148.12	HECTD1	5263.33	0.14658	0.0968268	1.51384	0.130068	0.286987
ENSG00000092199.17	HNRNPC	13433.5	-0.139766	0.206622	-0.676431	0.498767	0.679949
ENSG00000092200.12	RPGRIP1	90.1476	0.99724	0.508178	1.96238	0.049718	0.145973
ENSG00000092201.9	SUPT16H	5793.73	-0.219456	0.118411	-1.85335	0.0638329	0.175182
ENSG00000092203.13	TOX4	4450.44	-0.0278777	0.0689672	-0.404217	0.686053	0.818308
ENSG00000092208.16	GEMIN2	524.308	-0.259481	0.135128	-1.92026	0.0548251	0.156801
ENSG00000092295.11	TGM1	126.755	-0.432897	0.183204	-2.36292	0.0181315	0.0703633
ENSG00000092330.16	TINF2	1108.31	-0.222516	0.118621	-1.87586	0.0606751	0.16888
ENSG00000092421.16	SEMA6A	2571.44	-0.31059	0.424973	-0.730848	0.464872	0.650937
ENSG00000092439.14	TRPM7	1210.15	0.55249	0.250269	2.20759	0.0272731	0.0947156
ENSG00000092445.11	TYRO3	1314.68	-0.119985	0.197626	-0.607131	0.543764	0.716998
ENSG00000092470.11	WDR76	134.928	0.14046	0.553474	0.253778	0.799667	0.888697
ENSG00000092531.9	SNAP23	908.75	0.814466	0.282028	2.8879	0.00387827	0.0221253
ENSG00000092607.14	TBX15	855.235	-1.72319	0.709994	-2.42705	0.0152221	0.0616412
ENSG00000092621.12	PHGDH	3615.11	0.73494	0.254377	2.88917	0.00386256	0.0220769
ENSG00000092758.16	COL9A3	1094.08	-1.53454	0.490353	-3.12945	0.00175135	0.0121093
ENSG00000092820.17	EZR	5722.15	0.0957939	0.247505	0.387038	0.698728	0.826962
ENSG00000092841.18	MYL6	5424.53	0.0962083	0.107381	0.895952	0.370278	0.567219
ENSG00000092847.11	AGO1	1393.59	0.0971529	0.139442	0.696729	0.485973	0.669383
ENSG00000092850.11	TEKT2	188.916	-1.21925	0.379045	-3.21663	0.00129704	0.00963017
ENSG00000092853.13	CLSPN	174.154	0.408844	0.450676	0.907181	0.364311	0.56097
ENSG00000092871.16	RFFL	784.456	-0.144141	0.0579059	-2.48923	0.0128019	0.0543113
ENSG00000092929.11	UNC13D	200.569	0.1636	0.358214	0.456711	0.647879	0.793006
ENSG00000092931.11	MFSD11	2387.62	0.389988	0.0914227	4.26577	1.99214832298385e-05	0.000349731
ENSG00000092964.17	DPYSL2	30403.5	-0.787097	0.295967	-2.65941	0.00782776	0.0377262
ENSG00000092969.11	TGFB2	838.987	0.585165	0.526244	1.11197	0.266153	0.460099
ENSG00000092978.10	GPATCH2	711.042	0.0761587	0.0623308	1.22185	0.221766	0.407888
ENSG00000093000.18	NUP50	2000.02	0.108327	0.0710985	1.52362	0.127603	0.283267
ENSG00000093009.9	CDC45	92.8643	0.98597	0.6073	1.62353	0.104476	0.247218
ENSG00000093010.13	COMT	952.068	1.22312	0.433232	2.82324	0.00475408	0.0259175
ENSG00000093072.15	ADA2	1526.59	-0.903176	0.164609	-5.48679	4.09292922933332e-08	2.04311759310061e-06
ENSG00000093144.18	ECHDC1	1638.71	0.0702632	0.114028	0.616193	0.537767	0.712521
ENSG00000093167.17	LRRFIP2	1813.38	0.148833	0.12426	1.19775	0.231013	0.419301
ENSG00000093183.13	SEC22C	1947.34	0.0256332	0.0902126	0.284142	0.776302	0.87468
ENSG00000093217.9	XYLB	182.909	0.495561	0.240151	2.06354	0.0390612	0.123143
ENSG00000094631.19	HDAC6	4299.45	-0.318486	0.150768	-2.11243	0.0346497	0.113108
ENSG00000094804.9	CDC6	171.579	0.424255	0.478067	0.887437	0.374844	0.571752
ENSG00000094841.13	UPRT	614.778	0.201139	0.162384	1.23866	0.21547	0.40057
ENSG00000094880.10	CDC23	1313.04	0.0358641	0.091478	0.392052	0.69502	0.824376
ENSG00000094914.12	AAAS	1814.07	-0.131909	0.179951	-0.733027	0.463542	0.650139
ENSG00000094916.15	CBX5	8426.98	-0.307504	0.11322	-2.71598	0.00660796	0.0332826
ENSG00000094975.13	SUCO	2127.32	0.819166	0.152045	5.38765	7.13830996280362e-08	3.23800408397663e-06
ENSG00000095002.14	MSH2	1539.78	-0.224599	0.103464	-2.1708	0.0299463	0.101412
ENSG00000095015.5	MAP3K1	782.006	0.358213	0.178834	2.00305	0.0451716	0.136699
ENSG00000095059.15	DHPS	1990.9	-0.627114	0.162808	-3.85186	0.000117224	0.00144768
ENSG00000095066.11	HOOK2	1531.07	0.646026	0.137883	4.6853	2.7954688690359e-06	6.9691006285825e-05
ENSG00000095139.13	ARCN1	7227.33	0.448178	0.130689	3.42934	0.000605055	0.00533512
ENSG00000095203.14	EPB41L4B	545.804	-0.0399752	0.223243	-0.179066	0.857886	0.92462
ENSG00000095209.11	TMEM38B	488.013	0.788023	0.382638	2.05945	0.0394515	0.124083
ENSG00000095261.13	PSMD5	1076.2	0.579244	0.107119	5.40746	6.39239576335382e-08	2.97545828941295e-06
ENSG00000095303.15	PTGS1	436.411	0.46161	0.661644	0.69767	0.485384	0.66882
ENSG00000095319.14	NUP188	1262.95	0.27733	0.203887	1.36022	0.173761	0.347896
ENSG00000095321.16	CRAT	2881.83	-0.233213	0.145738	-1.60022	0.10955	0.255461
ENSG00000095370.19	SH2D3C	1312.17	-1.39769	0.141948	-9.8465	7.09702278002743e-23	1.68475435216984e-19
ENSG00000095380.10	NANS	1249.63	0.275804	0.11309	2.43879	0.0147364	0.0600845
ENSG00000095383.19	TBC1D2	304.206	1.05961	0.425429	2.49069	0.0127495	0.0541751
ENSG00000095397.13	WHRN	875.671	0.0998552	0.232257	0.429934	0.667243	0.805359
ENSG00000095464.9	PDE6C	22.9546	0.262165	0.601984	0.435502	0.663198	0.802974
ENSG00000095485.17	CWF19L1	688.529	-0.188679	0.0769532	-2.45187	0.0142117	0.0586504
ENSG00000095539.15	SEMA4G	1603.38	-0.513455	0.194511	-2.63972	0.00829743	0.0393419
ENSG00000095564.13	BTAF1	2132.96	-0.247479	0.172002	-1.43881	0.150204	0.315796
ENSG00000095574.11	IKZF5	630.146	0.223361	0.103835	2.15111	0.0314677	0.105229
ENSG00000095585.16	BLNK	38.9853	1.48894	0.454075	3.27906	0.00104152	0.00812823
ENSG00000095587.8	TLL2	121.822	-0.55151	0.444325	-1.24123	0.21452	0.399584
ENSG00000095627.9	TDRD1	77.131	2.31634	0.735618	3.14883	0.00163923	0.011494
ENSG00000095637.21	SORBS1	2620.08	-0.193383	0.170233	-1.13599	0.255961	0.448137
ENSG00000095713.13	CRTAC1	2171.97	-0.0474695	0.468319	-0.101362	0.919263	0.958052
ENSG00000095739.10	BAMBI	803.586	1.44499	0.504745	2.8628	0.0041991	0.0234791
ENSG00000095752.6	IL11	187.915	1.7201	0.486931	3.53253	0.000411607	0.00396483
ENSG00000095787.21	WAC	3718.08	0.135014	0.101565	1.32933	0.183739	0.360891
ENSG00000095794.19	CREM	792.308	0.750881	0.169702	4.42472	9.65689553115448e-06	0.000192462
ENSG00000095906.16	NUBP2	1862.12	0.128556	0.115123	1.11668	0.264132	0.457809
ENSG00000095951.16	HIVEP1	875.263	0.441456	0.198617	2.22265	0.0262394	0.0921744
ENSG00000096060.14	FKBP5	788.125	0.148202	0.218182	0.679257	0.496975	0.678372
ENSG00000096063.15	SRPK1	2055.25	0.182777	0.192186	0.951043	0.341583	0.539109
ENSG00000096070.19	BRPF3	1314.52	0.405839	0.110218	3.68214	0.000231287	0.00250327
ENSG00000096080.11	MRPS18A	882.01	0.0288215	0.141163	0.204171	0.83822	0.912213
ENSG00000096092.5	TMEM14A	1667.61	-0.200327	0.325902	-0.614686	0.538762	0.713397
ENSG00000096093.15	EFHC1	850.487	0.00839945	0.209732	0.0400485	0.968054	0.983616
ENSG00000096384.19	HSP90AB1	57340	-0.321525	0.14294	-2.24937	0.0244888	0.0874483
ENSG00000096401.7	CDC5L	1715.01	0.0559262	0.0992866	0.56328	0.573244	0.739798
ENSG00000096433.10	ITPR3	827.251	0.45515	0.153612	2.96298	0.00304673	0.0184557
ENSG00000096654.15	ZNF184	414.483	-0.425353	0.19693	-2.15992	0.0307788	0.103532
ENSG00000096696.13	DSP	1577.19	1.97841	0.62791	3.15079	0.00162831	0.0114379
ENSG00000096717.11	SIRT1	808.7	-0.139169	0.186378	-0.746704	0.455242	0.643159
ENSG00000096746.17	HNRNPH3	5963.45	-0.274476	0.219806	-1.24872	0.211767	0.395904
ENSG00000096872.15	IFT74	659.392	0.0438956	0.110189	0.398367	0.690359	0.82106
ENSG00000096968.13	JAK2	693.752	0.027953	0.0843255	0.33149	0.740275	0.85211
ENSG00000097007.17	ABL1	5476.24	0.0484823	0.228217	0.21244	0.831764	0.908601
ENSG00000097021.19	ACOT7	6400.7	-0.148095	0.317613	-0.466274	0.641019	0.787498
ENSG00000097033.14	SH3GLB1	6162.14	0.0526767	0.132202	0.398455	0.690295	0.821031
ENSG00000097046.12	CDC7	451.784	-0.331357	0.14283	-2.31993	0.0203444	0.0763362
ENSG00000097096.8	SYDE2	179.523	0.185603	0.217084	0.854983	0.392561	0.587535
ENSG00000099139.13	PCSK5	372.109	1.33214	0.487849	2.73065	0.00632096	0.0322386
ENSG00000099194.5	SCD	26793.1	-0.808343	0.359098	-2.25104	0.0243833	0.0871882
ENSG00000099203.6	TMED1	517.367	0.509774	0.220757	2.30921	0.0209321	0.0778442
ENSG00000099204.18	ABLIM1	13116.4	-0.438218	0.353099	-1.24106	0.214582	0.399629
ENSG00000099219.13	ERMP1	894.42	-0.0151253	0.142024	-0.106498	0.915187	0.955819
ENSG00000099246.16	RAB18	5648.63	0.207162	0.101521	2.04058	0.0412924	0.128191
ENSG00000099250.17	NRP1	8358.33	0.870552	0.184875	4.70887	2.49094987620062e-06	6.298123562725e-05
ENSG00000099256.18	PRTFDC1	311.462	-0.240508	0.180448	-1.33284	0.182583	0.359397
ENSG00000099260.10	PALMD	465.162	1.57621	0.604167	2.60889	0.00908361	0.0420629
ENSG00000099282.9	TSPAN15	907.804	1.80409	0.463816	3.88966	0.000100385	0.00127663
ENSG00000099284.13	H2AFY2	2268.25	-0.294307	0.156731	-1.87779	0.0604101	0.168362
ENSG00000099290.16	WASHC2A	1972.15	0.248216	0.15871	1.56396	0.117826	0.268461
ENSG00000099308.10	MAST3	2077.71	-0.123809	0.102459	-1.20837	0.226905	0.414167
ENSG00000099326.8	MZF1	925.209	-0.0615725	0.129081	-0.477005	0.633359	0.782729
ENSG00000099330.8	OCEL1	309.117	-0.301651	0.21173	-1.4247	0.154244	0.321443
ENSG00000099331.13	MYO9B	2019.54	0.353683	0.256336	1.37976	0.16766	0.340369
ENSG00000099337.4	KCNK6	479.819	2.0799	0.565354	3.67894	0.000234204	0.00252574
ENSG00000099338.22	CATSPERG	529.446	-0.58206	0.270053	-2.15535	0.0311344	0.104432
ENSG00000099341.11	PSMD8	5279.04	0.151944	0.124294	1.22246	0.221533	0.40767
ENSG00000099364.16	FBXL19	3820.03	-0.40584	0.23844	-1.70206	0.0887439	0.220672
ENSG00000099365.10	STX1B	4203.03	-0.656644	0.368455	-1.78216	0.0747238	0.195529
ENSG00000099377.13	HSD3B7	486.155	-0.80223	0.291024	-2.75658	0.005841	0.0303964
ENSG00000099381.17	SETD1A	1155.46	0.0665265	0.132799	0.500955	0.616403	0.770058
ENSG00000099385.11	BCL7C	995.935	0.234865	0.092391	2.54208	0.0110194	0.0487635
ENSG00000099617.3	EFNA2	489.605	-0.345924	0.167477	-2.0655	0.0388757	0.122758
ENSG00000099622.13	CIRBP	16893.4	-0.381862	0.177952	-2.14587	0.0318834	0.106303
ENSG00000099624.7	ATP5F1D	1723.82	0.0125534	0.18142	0.0691953	0.944834	0.971761
ENSG00000099625.12	CBARP	1376.61	-0.273251	0.203018	-1.34594	0.178322	0.354107
ENSG00000099715.14	PCDH11Y	365.368	-0.247159	0.325364	-0.759638	0.447471	0.636626
ENSG00000099725.14	PRKY	249.863	-0.128059	0.237314	-0.539619	0.58946	0.751861
ENSG00000099769.5	IGFALS	39.701	-0.0417203	0.329374	-0.126665	0.899205	0.947877
ENSG00000099783.11	HNRNPM	4797.8	0.76129	0.164553	4.62641	3.72049701596858e-06	8.72540271637416e-05
ENSG00000099785.10	MARCH2	1109.98	-0.293372	0.165135	-1.77656	0.0756407	0.197122
ENSG00000099795.6	NDUFB7	1451.21	0.00147277	0.144611	0.0101843	0.991874	0.995649
ENSG00000099797.14	TECR	2630.22	0.0752719	0.14049	0.535782	0.592109	0.753629
ENSG00000099800.7	TIMM13	1744.62	0.140313	0.124709	1.12513	0.260536	0.453807
ENSG00000099804.8	CDC34	2417.35	0.161175	0.143978	1.11945	0.26295	0.456594
ENSG00000099810.19	MTAP	794.646	0.319205	0.144844	2.20379	0.0275395	0.0954079
ENSG00000099812.8	MISP	80.2777	1.33861	0.391008	3.42349	0.000618219	0.00543998
ENSG00000099814.15	CEP170B	4824.13	0.043224	0.297907	0.145092	0.884638	0.939705
ENSG00000099817.11	POLR2E	5256.06	0.126808	0.132874	0.954344	0.339909	0.537381
ENSG00000099821.13	POLRMT	2324.12	-0.245218	0.204915	-1.19668	0.23143	0.419773
ENSG00000099822.2	HCN2	2000.42	-0.329828	0.305298	-1.08035	0.279988	0.476224
ENSG00000099834.18	CDHR5	102.915	0.191568	0.588341	0.325607	0.744722	0.85474
ENSG00000099840.13	IZUMO4	259.44	-0.644748	0.180193	-3.5781	0.0003461	0.00344998
ENSG00000099849.14	RASSF7	565.631	-0.127752	0.271217	-0.471033	0.637617	0.78528
ENSG00000099860.8	GADD45B	266.506	0.973724	0.41155	2.36599	0.017982	0.0699584
ENSG00000099864.17	PALM	9938.57	-0.432204	0.169825	-2.54499	0.0109281	0.0484953
ENSG00000099866.14	MADCAM1	112.102	-0.799827	0.260788	-3.06696	0.00216246	0.0141982
ENSG00000099869.7	IGF2-AS	274.787	1.2723	0.725733	1.75312	0.079581	0.204111
ENSG00000099875.14	MKNK2	3015.91	0.162245	0.24027	0.675263	0.499509	0.680656
ENSG00000099889.13	ARVCF	3568.22	-0.551001	0.193261	-2.85107	0.00435729	0.0240925
ENSG00000099899.14	TRMT2A	1090.73	-0.0288325	0.194437	-0.148287	0.882116	0.938706
ENSG00000099901.16	RANBP1	2416.62	0.206449	0.111096	1.85829	0.0631279	0.173711
ENSG00000099904.15	ZDHHC8	1813.8	0.147024	0.10825	1.35819	0.174405	0.348826
ENSG00000099910.16	KLHL22	955.496	-0.0544284	0.100605	-0.54101	0.5885	0.751453
ENSG00000099917.17	MED15	2797.6	0.212139	0.110056	1.92756	0.0539098	0.155039
ENSG00000099940.11	SNAP29	1915.11	0.207274	0.0819662	2.52877	0.0114463	0.0501058
ENSG00000099942.12	CRKL	2833.45	0.155825	0.0971716	1.6036	0.108801	0.254354
ENSG00000099949.19	LZTR1	659.305	0.0548157	0.101038	0.542526	0.587456	0.750729
ENSG00000099953.9	MMP11	766.819	0.494897	0.312335	1.58451	0.113078	0.261038
ENSG00000099954.18	CECR2	2088.38	-0.483434	0.241122	-2.00494	0.0449698	0.136285
ENSG00000099956.19	SMARCB1	3255.38	-0.284236	0.147018	-1.93334	0.0531945	0.153498
ENSG00000099957.16	P2RX6	417.438	0.428847	0.427384	1.00342	0.315657	0.513552
ENSG00000099958.14	DERL3	197.466	-1.19017	0.543563	-2.18957	0.0285555	0.0979588
ENSG00000099960.12	SLC7A4	210.292	1.72552	0.469469	3.67548	0.0002374	0.00255262
ENSG00000099968.17	BCL2L13	2536.07	-0.173837	0.167714	-1.03651	0.299966	0.496765
ENSG00000099974.7	DDTL	988.431	-0.294958	0.150298	-1.96249	0.0497056	0.145973
ENSG00000099977.13	DDT	957.98	-0.301666	0.152391	-1.97955	0.0477537	0.141998
ENSG00000099991.17	CABIN1	3653.97	-0.138364	0.127562	-1.08468	0.278063	0.473938
ENSG00000099992.15	TBC1D10A	274.941	0.523305	0.241928	2.16306	0.0305365	0.102937
ENSG00000099994.10	SUSD2	2549.11	-0.304714	0.302446	-1.0075	0.313696	0.511534
ENSG00000099995.18	SF3A1	4370.12	-0.179573	0.11238	-1.59792	0.110062	0.256332
ENSG00000099998.17	GGT5	302.751	0.41171	0.538323	0.764801	0.44439	0.63427
ENSG00000099999.14	RNF215	1024.04	-0.296059	0.086219	-3.4338	0.000595183	0.0052742
ENSG00000100003.17	SEC14L2	156.686	0.463875	0.281955	1.64521	0.0999268	0.23988
ENSG00000100014.19	SPECC1L	1512.12	-0.0313978	0.130327	-0.240916	0.80962	0.895179
ENSG00000100023.18	PPIL2	2103.81	-0.335582	0.125869	-2.66611	0.00767336	0.0372269
ENSG00000100024.14	UPB1	41.4836	0.343272	0.579137	0.59273	0.553362	0.72483
ENSG00000100027.14	YPEL1	1491.13	-0.953538	0.207113	-4.60395	4.14554189542361e-06	9.57070196867011e-05
ENSG00000100028.11	SNRPD3	2521.4	0.07964	0.0800842	0.994452	0.320003	0.517602
ENSG00000100029.17	PES1	2043.78	0.28245	0.103839	2.72007	0.00652676	0.0330238
ENSG00000100030.14	MAPK1	5244.4	0.168802	0.0934491	1.80635	0.0708634	0.188472
ENSG00000100031.18	GGT1	235.153	0.855282	0.43161	1.98161	0.047523	0.141687
ENSG00000100033.16	PRODH	21.7159	0.49365	0.380188	1.29844	0.194138	0.373529
ENSG00000100034.13	PPM1F	2038.37	-0.135059	0.12136	-1.11288	0.265761	0.459695
ENSG00000100036.12	SLC35E4	623.039	-0.338324	0.147611	-2.292	0.0219056	0.0804978
ENSG00000100038.19	TOP3B	558.459	0.1088	0.108728	1.00067	0.316987	0.514896
ENSG00000100056.11	ESS2	1209.18	-0.0550951	0.115572	-0.476716	0.633565	0.782841
ENSG00000100058.12	CRYBB2P1	503.893	0.343713	0.189462	1.81415	0.0696544	0.186254
ENSG00000100060.17	MFNG	39.9452	1.80513	0.80373	2.24594	0.0247076	0.0881414
ENSG00000100065.14	CARD10	453.146	0.718679	0.272459	2.63776	0.00834567	0.0394941
ENSG00000100068.11	LRP5L	93.2566	-0.511146	0.221234	-2.31043	0.0208644	0.0776732
ENSG00000100075.9	SLC25A1	2357.34	0.442757	0.165949	2.66802	0.00762986	0.037065
ENSG00000100077.14	GRK3	2284.44	0.0240475	0.26625	0.090319	0.928034	0.962854
ENSG00000100078.3	PLA2G3	156.479	-1.84965	0.426131	-4.34058	1.42110221992354e-05	0.000264938
ENSG00000100083.18	GGA1	2082.61	0.137363	0.105303	1.30446	0.192077	0.370974
ENSG00000100084.14	HIRA	298.104	0.0443229	0.0921384	0.481047	0.630483	0.780527
ENSG00000100092.21	SH3BP1	61.606	0.17247	0.44758	0.385339	0.699986	0.827535
ENSG00000100095.18	SEZ6L	5024.92	-0.20263	0.196543	-1.03097	0.302556	0.499737
ENSG00000100097.11	LGALS1	8307.59	-0.117598	0.463426	-0.253759	0.799682	0.888697
ENSG00000100099.20	HPS4	1856.97	-0.44318	0.0890027	-4.9794	6.37810764877083e-07	1.99222616836241e-05
ENSG00000100100.12	PIK3IP1	928.521	-0.785445	0.200924	-3.90916	9.26165883726281e-05	0.00119997
ENSG00000100104.13	SRRD	1284.45	-0.105998	0.0766632	-1.38264	0.166775	0.33909
ENSG00000100105.17	PATZ1	2205.25	-0.249343	0.161023	-1.54849	0.121504	0.27363
[truncated: 19,389 more rows]

## Sheet: 1mo_G118E-E2KOvsIso_NGN2iN
Gene_ID	Gene_symbol	baseMean	log2FoldChange	lfcSE	stat	pvalue	padj
ENSG00000000003.14	TSPAN6	702.505	-0.0108879	0.241588	-0.0450678	0.964053	0.978898
ENSG00000000005.5	TNMD	248.015	-2.97312	0.829028	-3.58627	0.000335442	0.00418372
ENSG00000000419.12	DPM1	1135.04	-0.56587	0.130041	-4.35148	1.35220198540961e-05	0.000333334
ENSG00000000457.13	SCYL3	480.321	0.251215	0.190356	1.31972	0.18693	0.354639
ENSG00000000460.16	C1orf112	326.702	-0.144295	0.160019	-0.901739	0.367196	0.545104
ENSG00000000971.15	CFH	1257.56	-1.1219	0.533219	-2.10401	0.0353772	0.119141
ENSG00000001036.13	FUCA2	1278.9	-0.0555934	0.194772	-0.285428	0.775316	0.865672
ENSG00000001084.11	GCLC	848.988	-0.558075	0.143112	-3.89958	9.63613917023344e-05	0.00158978
ENSG00000001167.14	NFYA	1527.65	-0.0899589	0.150273	-0.598638	0.549414	0.70167
ENSG00000001460.17	STPG1	821.268	-0.0525181	0.273357	-0.192123	0.847646	0.912669
ENSG00000001461.16	NIPAL3	3489.13	0.163278	0.24939	0.654709	0.512655	0.673073
ENSG00000001497.16	LAS1L	1501.35	0.0560638	0.136164	0.411739	0.680531	0.799799
ENSG00000001561.6	ENPP4	836.792	0.403099	0.194783	2.06948	0.0385008	0.125743
ENSG00000001617.11	SEMA3F	1188.46	-1.01173	0.250511	-4.03865	5.37592646384774e-05	0.000999761
ENSG00000001626.14	CFTR	52.3295	-0.366336	0.714133	-0.51298	0.607965	0.74659
ENSG00000001629.9	ANKIB1	2455.9	0.285673	0.126502	2.25825	0.0239301	0.092297
ENSG00000001630.15	CYP51A1	367.017	0.344604	0.181082	1.90303	0.0570367	0.163654
ENSG00000001631.15	KRIT1	760.464	-0.519768	0.17048	-3.04885	0.00229717	0.0173608
ENSG00000002016.17	RAD52	376.274	-0.2931	0.164877	-1.77769	0.0754549	0.196388
ENSG00000002079.14	MYH16	58.4322	0.408492	0.527706	0.77409	0.438878	0.61006
ENSG00000002330.13	BAD	1655.81	0.512614	0.227286	2.25537	0.0241104	0.0927808
ENSG00000002549.12	LAP3	1340.51	-0.285278	0.125541	-2.2724	0.0230624	0.0902101
ENSG00000002587.9	HS3ST1	434.344	0.874918	0.433675	2.01745	0.0436484	0.13672
ENSG00000002746.14	HECW1	1827.71	0.133256	0.399591	0.333481	0.738771	0.841074
ENSG00000002822.15	MAD1L1	1245.92	0.136152	0.11455	1.18859	0.234602	0.41054
ENSG00000002834.17	LASP1	7562.62	-0.507172	0.160241	-3.16506	0.00155051	0.0131093
ENSG00000002919.14	SNX11	1076.08	0.201465	0.075892	2.65462	0.00793967	0.042653
ENSG00000002933.7	TMEM176A	989.732	0.582038	0.554926	1.04886	0.294244	0.474562
ENSG00000003056.7	M6PR	2605.39	-0.12026	0.165324	-0.727423	0.466967	0.635542
ENSG00000003096.14	KLHL13	1465.79	0.627612	0.399421	1.57131	0.116112	0.260282
ENSG00000003137.8	CYP26B1	126.494	-0.839574	0.372465	-2.25411	0.0241896	0.0929849
ENSG00000003147.17	ICA1	883.1	0.176754	0.254703	0.693963	0.487705	0.652875
ENSG00000003249.13	DBNDD1	2752.58	0.733925	0.287296	2.5546	0.010631	0.052166
ENSG00000003393.14	ALS2	1875.79	0.374126	0.113949	3.28327	0.0010261	0.00960958
ENSG00000003400.14	CASP10	71.129	0.0937549	0.748456	0.125264	0.900314	0.943042
ENSG00000003402.19	CFLAR	1603.77	0.245973	0.190213	1.29315	0.195961	0.366066
ENSG00000003436.15	TFPI	826.826	-0.938231	0.65107	-1.44106	0.149567	0.307083
ENSG00000003509.15	NDUFAF7	599.861	0.0494965	0.0950448	0.52077	0.602527	0.742473
ENSG00000003756.16	RBM5	3425.58	-0.123052	0.123044	-1.00007	0.317276	0.498026
ENSG00000003987.13	MTMR7	2483.41	0.607656	0.461872	1.31564	0.188296	0.356549
ENSG00000003989.17	SLC7A2	432.391	-1.73905	0.462721	-3.75831	0.000171066	0.00250125
ENSG00000004059.10	ARF5	3422.13	-0.0628813	0.148227	-0.424224	0.671402	0.793012
ENSG00000004139.13	SARM1	4360.73	0.672843	0.221188	3.04195	0.0023505	0.0176819
ENSG00000004142.11	POLDIP2	3205.48	0.0702833	0.0799598	0.878984	0.37941	0.556432
ENSG00000004399.12	PLXND1	3154.94	-1.38633	0.491087	-2.82298	0.00475796	0.0296799
ENSG00000004455.16	AK2	2290.16	-0.264185	0.116148	-2.27456	0.0229322	0.0898159
ENSG00000004468.12	CD38	55.9752	-0.897154	0.780701	-1.14916	0.250489	0.427376
ENSG00000004478.7	FKBP4	7280.15	0.0912984	0.187339	0.487343	0.626016	0.760452
ENSG00000004487.16	KDM1A	4772.01	-0.173778	0.0973268	-1.78551	0.0741785	0.194409
ENSG00000004534.14	RBM6	2678.41	0.101744	0.0962777	1.05678	0.290613	0.470339
ENSG00000004660.14	CAMKK1	1303.47	-0.0183981	0.149953	-0.122692	0.902351	0.943869
ENSG00000004700.15	RECQL	1028.13	-0.305064	0.116709	-2.61387	0.00895219	0.0465022
ENSG00000004766.15	VPS50	1235.12	0.304252	0.243208	1.251	0.210935	0.384037
ENSG00000004776.12	HSPB6	1746.91	-1.10897	0.534759	-2.07377	0.0381008	0.124889
ENSG00000004777.18	ARHGAP33	3451.14	0.046631	0.222554	0.209527	0.834037	0.90462
ENSG00000004779.9	NDUFAB1	1704.53	-0.0286089	0.148223	-0.193012	0.846949	0.912142
ENSG00000004799.7	PDK4	92.279	-1.14453	0.875924	-1.30666	0.191328	0.360438
ENSG00000004838.13	ZMYND10	80.5893	0.137812	0.385808	0.357204	0.720939	0.828372
ENSG00000004864.13	SLC25A13	2023.03	0.510986	0.270368	1.88996	0.0587627	0.166618
ENSG00000004866.20	ST7	788.946	0.311171	0.136974	2.27175	0.0231015	0.0902969
ENSG00000004897.11	CDC27	2668.15	0.187612	0.117423	1.59775	0.110098	0.251492
ENSG00000004961.14	HCCS	767.266	0.202442	0.116359	1.73981	0.0818918	0.207178
ENSG00000004975.11	DVL2	1855.46	-0.647778	0.261819	-2.47414	0.0133556	0.0611144
ENSG00000005007.12	UPF1	3874.32	-0.204942	0.176004	-1.16442	0.244256	0.420788
ENSG00000005020.12	SKAP2	1056.78	0.855365	0.256341	3.33682	0.000847416	0.00834786
ENSG00000005022.5	SLC25A5	4689.83	-0.443909	0.154806	-2.86751	0.0041372	0.0266078
ENSG00000005059.15	MCUB	310.198	0.104582	0.281282	0.371804	0.710038	0.82133
ENSG00000005075.15	POLR2J	809.071	0.215845	0.124837	1.72902	0.083805	0.210078
ENSG00000005100.12	DHX33	979.274	0.0147197	0.12997	0.113255	0.909829	0.948067
ENSG00000005102.12	MEOX1	49.305	-2.01829	0.810031	-2.49163	0.012716	0.059073
ENSG00000005108.15	THSD7A	3832.8	-0.0905528	0.40312	-0.22463	0.822267	0.89645
ENSG00000005156.11	LIG3	1450.5	-0.417982	0.0780247	-5.35705	8.45932431959333e-08	5.27809848780418e-06
ENSG00000005175.9	RPAP3	1037.09	0.313656	0.13094	2.39543	0.016601	0.071566
ENSG00000005187.11	ACSM3	118.62	-0.446181	0.326889	-1.36493	0.172274	0.336685
ENSG00000005189.19	REXO5	250.268	-0.70989	0.312496	-2.27168	0.0231058	0.0902973
ENSG00000005194.14	CIAPIN1	2741.97	0.0795144	0.130644	0.608636	0.542766	0.696426
ENSG00000005206.16	SPPL2B	1509.96	0.196294	0.0997437	1.96799	0.0490697	0.147887
ENSG00000005238.19	FAM214B	1506.17	0.262711	0.210763	1.24648	0.21259	0.386058
ENSG00000005243.9	COPZ2	488.494	-1.39778	0.589721	-2.37024	0.0177765	0.0751624
ENSG00000005249.12	PRKAR2B	3621.48	0.394617	0.47728	0.826805	0.408348	0.582935
ENSG00000005302.17	MSL3	851.061	-0.0553933	0.120257	-0.460623	0.645069	0.774569
ENSG00000005339.14	CREBBP	2877.42	0.058316	0.155954	0.373931	0.708455	0.820032
ENSG00000005379.15	TSPOAP1	2818.34	0.775836	0.234232	3.31226	0.000925446	0.00892245
ENSG00000005436.13	GCFC2	677.392	-0.259943	0.110774	-2.34661	0.018945	0.078533
ENSG00000005448.16	WDR54	1051.19	-0.29852	0.167538	-1.7818	0.0747822	0.195225
ENSG00000005469.11	CROT	462.757	0.33683	0.191915	1.7551	0.0792419	0.202609
ENSG00000005471.16	ABCB4	101.236	2.51015	0.615125	4.08072	4.4897128243555e-05	0.000869653
ENSG00000005483.20	KMT2E	4023.24	-0.109067	0.218356	-0.499494	0.617432	0.754152
ENSG00000005486.16	RHBDD2	6066.43	0.674828	0.183936	3.66882	0.000243668	0.00327419
ENSG00000005513.9	SOX8	797.066	-0.0380559	0.490957	-0.0775136	0.938215	0.964256
ENSG00000005700.14	IBTK	1491.63	-0.374366	0.147193	-2.54337	0.0109788	0.053297
ENSG00000005801.16	ZNF195	951.448	0.295088	0.167825	1.75831	0.0786954	0.201671
ENSG00000005810.17	MYCBP2	6851.43	0.625146	0.260701	2.39794	0.0164875	0.0711916
ENSG00000005812.10	FBXL3	1852.39	-0.140615	0.121933	-1.15321	0.248823	0.425357
ENSG00000005844.17	ITGAL	157.806	1.84025	0.577834	3.18475	0.00144881	0.0124513
ENSG00000005882.11	PDK2	2024.19	-0.0178997	0.168267	-0.106377	0.915283	0.951109
ENSG00000005884.17	ITGA3	3816.74	0.756011	0.325169	2.32498	NA	NA
ENSG00000005889.15	ZFX	650.803	-0.223493	0.19705	-1.13419	0.256713	0.434106
ENSG00000005893.15	LAMP2	4537.57	-0.168339	0.111412	-1.51096	0.130799	0.281674
ENSG00000005961.17	ITGA2B	123.366	-0.0925725	0.323052	-0.286556	0.774452	0.865024
ENSG00000005981.12	ASB4	691.139	-0.967595	0.897849	-1.07768	0.281176	0.460992
ENSG00000006007.11	GDE1	3042.8	0.302708	0.162884	1.85842	0.0631091	0.174398
ENSG00000006015.17	REX1BD	1101.71	0.33395	0.0960381	3.47726	0.00050656	0.00574146
ENSG00000006016.10	CRLF1	782.703	0.0794802	0.362071	0.219515	0.826249	0.899672
ENSG00000006025.11	OSBPL7	823.697	-0.197266	0.155773	-1.26637	0.205382	0.377493
ENSG00000006042.11	TMEM98	1026.33	0.00952605	0.363799	0.0261849	0.97911	0.988035
ENSG00000006047.12	YBX2	198.11	0.126429	0.433669	0.291534	0.770643	0.862256
ENSG00000006062.14	MAP3K14	390.673	-0.5641	0.18468	-3.05447	0.0022546	0.017137
ENSG00000006071.13	ABCC8	959.328	1.47057	0.359806	4.08711	4.36779081478992e-05	0.00085144
ENSG00000006116.3	CACNG3	332.322	0.115228	0.496956	0.231868	0.81664	0.892685
ENSG00000006118.14	TMEM132A	9644.31	0.459586	0.171169	2.68498	0.00725337	0.0400539
ENSG00000006125.17	AP2B1	25027.5	0.0604306	0.17059	0.354246	0.723155	0.829853
ENSG00000006128.11	TAC1	1833.4	0.854324	0.634039	1.34743	0.177841	0.343667
ENSG00000006194.9	ZNF263	1846.82	-0.176319	0.0992413	-1.77667	0.0756233	0.196676
ENSG00000006210.6	CX3CL1	200.105	-0.436618	0.475891	-0.917476	0.358893	0.537626
ENSG00000006282.20	SPATA20	1841.78	-0.333772	0.144061	-2.31687	0.0205108	0.0830423
ENSG00000006283.17	CACNA1G	317.233	-0.503837	0.313237	-1.60849	0.107729	0.247895
ENSG00000006327.13	TNFRSF12A	826.679	-0.724954	0.433965	-1.67054	0.0948133	0.228478
ENSG00000006432.15	MAP3K9	2041.84	0.744631	0.363623	2.04781	0.0405789	0.130344
ENSG00000006451.7	RALA	4260.18	-0.0564453	0.119171	-0.473649	0.63575	0.767737
ENSG00000006453.13	BAIAP2L1	756.705	0.164022	0.366433	0.447618	0.654429	0.78155
ENSG00000006459.10	KDM7A	547.348	0.0110291	0.206887	0.0533098	0.957485	0.975054
ENSG00000006468.13	ETV1	2831.3	0.520682	0.315894	1.64828	0.0992953	0.235637
ENSG00000006530.15	AGK	1441.92	-0.0287118	0.0935791	-0.306819	0.758981	0.854354
ENSG00000006534.15	ALDH3B1	291.299	-1.11084	0.655867	-1.6937	0.0903232	0.221049
ENSG00000006576.16	PHTF2	1135.53	-0.279453	0.188854	-1.47973	0.138946	0.292587
ENSG00000006607.13	FARP2	1699.51	0.230056	0.113909	2.01965	0.0434196	0.136295
ENSG00000006611.15	USH1C	281.833	-0.127483	0.658369	-0.193634	0.846462	0.912013
ENSG00000006625.17	GGCT	123.775	0.15215	0.202442	0.751575	0.452307	0.622129
ENSG00000006634.7	DBF4	321.741	-0.711521	0.184158	-3.86364	0.000111712	0.00179443
ENSG00000006638.11	TBXA2R	57.4494	0.272069	0.671671	0.405063	0.685431	0.803009
ENSG00000006652.13	IFRD1	1830.58	0.352478	0.122758	2.87131	0.00408772	0.0264249
ENSG00000006695.10	COX10	971.592	-0.288682	0.107838	-2.677	0.00742857	0.0406431
ENSG00000006704.10	GTF2IRD1	1480.7	-0.129692	0.151764	-0.854563	0.392793	0.568545
ENSG00000006712.14	PAF1	1609.27	-0.079566	0.122354	-0.650293	0.515503	0.67548
ENSG00000006715.15	VPS41	3228.23	0.218974	0.101128	2.16531	0.0303641	0.107888
ENSG00000006740.16	ARHGAP44	1558.98	0.685195	0.328858	2.08356	0.0372005	0.123051
ENSG00000006744.18	ELAC2	2132.35	-0.100558	0.0858672	-1.17108	0.241565	0.418203
ENSG00000006747.14	SCIN	103.007	-2.00306	0.658858	-3.0402	0.00236419	0.0177356
ENSG00000006756.15	ARSD	973.286	0.768682	0.198021	3.88183	0.000103674	0.00168826
ENSG00000006757.11	PNPLA4	563.37	0.0274077	0.161021	0.170212	0.864844	0.922716
ENSG00000006831.9	ADIPOR2	2626.55	-0.0187754	0.0713845	-0.263018	0.792537	0.877112
ENSG00000006837.11	CDKL3	67.458	-0.186114	0.318377	-0.584572	0.558836	0.70908
ENSG00000007001.12	UPP2	15.1846	0.0519836	0.470308	0.110531	0.911988	0.949312
ENSG00000007047.14	MARK4	4235.11	0.0609218	0.150403	0.405056	0.685436	0.803009
ENSG00000007062.11	PROM1	716.468	-2.11261	0.598747	-3.52838	0.000418112	0.00497105
ENSG00000007080.10	CCDC124	2798.45	0.33016	0.113333	2.91317	0.00357776	0.0240525
ENSG00000007129.17	CEACAM21	99.3423	0.169267	0.270287	0.626249	0.531151	0.687719
ENSG00000007168.12	PAFAH1B1	17460	0.385132	0.25522	1.50902	0.131294	0.282106
ENSG00000007171.17	NOS2	55.1847	1.12077	0.372508	3.00872	0.0026235	0.019108
ENSG00000007174.17	DNAH9	127.507	1.41932	0.515149	2.75517	0.0058661	0.034526
ENSG00000007202.14	KIAA0100	4246.03	0.0475628	0.106349	0.447233	0.654707	0.781654
ENSG00000007237.18	GAS7	2143.09	-1.35877	0.335131	-4.05445	5.0252855448335e-05	0.000950135
ENSG00000007255.10	TRAPPC6A	742.274	-1.0194	0.376987	-2.70408	0.00684947	0.0385102
ENSG00000007264.14	MATK	429.417	0.852939	0.419203	2.03467	0.0418841	0.133143
ENSG00000007314.12	SCN4A	460.711	1.46789	0.760127	1.93111	0.0534689	0.156681
ENSG00000007341.18	ST7L	814.945	0.0137068	0.113234	0.121048	0.903653	0.944699
ENSG00000007372.22	PAX6	347.986	0.719297	0.495718	1.45102	0.146774	0.303713
ENSG00000007376.7	RPUSD1	809.524	0.301679	0.199189	1.51453	0.12989	0.280845
ENSG00000007384.15	RHBDF1	1143.91	-1.46574	0.434158	-3.37605	0.000735345	0.00751706
ENSG00000007392.16	LUC7L	2320.46	-0.0386627	0.107746	-0.358833	0.71972	0.8276
ENSG00000007402.11	CACNA2D2	2300.52	0.257045	0.170054	1.51155	0.130648	0.28158
ENSG00000007516.13	BAIAP3	1967.65	0.9306	0.221392	4.20341	2.62922266262209e-05	0.000564556
ENSG00000007520.3	TSR3	1342.77	0.143477	0.145818	0.983948	0.325141	0.505747
ENSG00000007541.16	PIGQ	1396.49	0.143223	0.097703	1.4659	0.142675	0.298038
ENSG00000007545.15	CRAMP1	663.944	0.197468	0.16597	1.18979	0.234131	0.409916
ENSG00000007866.19	TEAD3	979.005	-2.17139	0.548309	-3.96015	7.4902116287268e-05	0.00130104
ENSG00000007923.15	DNAJC11	2352.57	0.219567	0.139703	1.57167	0.116027	0.260173
ENSG00000007944.14	MYLIP	657.205	-1.55337	0.30209	-5.14208	2.71715678511147e-07	1.36272428905884e-05
ENSG00000007968.6	E2F2	111.387	-1.50734	0.696422	-2.16441	0.030433	0.108007
ENSG00000008018.8	PSMB1	2823.54	-0.199174	0.128147	-1.55426	0.120123	0.266392
ENSG00000008056.13	SYN1	3052.15	0.815142	0.341747	2.38522	0.0170688	0.0730806
ENSG00000008083.13	JARID2	2227.67	0.380175	0.171766	2.21333	0.0268747	0.0997877
ENSG00000008086.11	CDKL5	1205.19	0.123801	0.186444	0.664013	0.506682	0.668391
ENSG00000008118.9	CAMK1G	331.196	0.930662	0.48053	1.93674	0.0527769	0.155393
ENSG00000008128.22	CDK11A	21.8894	-0.601339	0.361433	-1.66376	0.0961602	0.230399
ENSG00000008130.15	NADK	1934.61	0.0414772	0.146131	0.283836	0.776536	0.866626
ENSG00000008196.12	TFAP2B	111.647	4.01582	0.978954	4.10215	4.09328975679045e-05	0.000812761
ENSG00000008226.19	DLEC1	359.965	0.256881	0.164893	1.55786	0.119265	0.264848
ENSG00000008256.15	CYTH3	2596.92	0.465945	0.334606	1.39252	0.163766	0.325656
ENSG00000008277.14	ADAM22	5982.71	0.62911	0.487437	1.29065	0.196826	0.367199
ENSG00000008282.8	SYPL1	737.194	-0.80686	0.336874	-2.39514	0.0166141	0.0715932
ENSG00000008283.15	CYB561	2553.49	1.20231	0.408373	2.94413	0.00323859	0.0222269
ENSG00000008294.20	SPAG9	7939.19	0.175959	0.123455	1.42529	0.154074	0.312937
ENSG00000008300.16	CELSR3	3607.39	0.487873	0.200404	2.43444	0.0149147	0.0663149
ENSG00000008311.14	AASS	308.744	-0.656723	0.387598	-1.69434	0.0902005	0.220869
ENSG00000008323.15	PLEKHG6	48.9355	1.39114	0.742676	1.87314	0.0610491	0.171144
ENSG00000008324.11	SS18L2	626.507	-0.00898267	0.113722	-0.0789881	0.937042	0.963607
ENSG00000008382.15	MPND	711.274	0.411821	0.122159	3.37117	0.000748485	0.00760408
ENSG00000008394.12	MGST1	347	-2.90135	0.627229	-4.62566	3.73404631022962e-06	0.000119312
ENSG00000008405.11	CRY1	612.038	-0.205359	0.174174	-1.17904	0.238381	0.414606
ENSG00000008441.16	NFIX	2107.61	-2.4949	0.57977	-4.30326	1.68306208566735e-05	0.000394716
ENSG00000008513.14	ST3GAL1	1461.95	-0.340904	0.282508	-1.20671	0.227546	0.40282
ENSG00000008516.16	MMP25	288.43	0.680413	0.238298	2.8553	0.00429966	0.0273807
ENSG00000008517.16	IL32	169.727	-0.914999	0.453167	-2.01912	0.0434748	0.136434
ENSG00000008710.19	PKD1	14359.6	0.137002	0.173025	0.791804	0.428475	0.60068
ENSG00000008735.13	MAPK8IP2	10437.9	0.649706	0.404318	1.60692	0.108072	0.248409
ENSG00000008838.19	MED24	3751.25	0.270079	0.121417	2.22439	0.0261225	0.098051
ENSG00000008853.16	RHOBTB2	2721.68	0.401032	0.137862	2.90894	0.00362656	0.0242432
ENSG00000008869.11	HEATR5B	2170	0.113195	0.140652	0.804791	0.420941	0.59429
ENSG00000008952.16	SEC62	5866.86	0.0848342	0.115612	0.733783	0.463081	0.632187
ENSG00000008988.9	RPS20	15535.1	-0.675222	0.321202	-2.10217	0.0355383	0.119496
ENSG00000009307.15	CSDE1	24387.7	-0.276613	0.142401	-1.94249	0.0520775	0.153892
ENSG00000009335.17	UBE3C	3147.05	0.641562	0.200459	3.20047	0.00137204	0.0119892
ENSG00000009413.15	REV3L	2803.25	0.0642128	0.177288	0.362194	0.717207	0.826187
ENSG00000009694.13	TENM1	1576.43	0.981523	0.366673	2.67683	0.00743219	0.0406502
ENSG00000009709.11	PAX7	377.564	2.79805	0.937358	2.98503	0.00283546	0.0201843
ENSG00000009724.16	MASP2	222.791	-0.0401413	0.156298	-0.256825	0.797314	0.88066
ENSG00000009780.15	FAM76A	401.769	-0.244276	0.269693	-0.905756	0.365065	0.543338
ENSG00000009790.14	TRAF3IP3	74.2973	0.00997154	0.241868	0.0412272	0.967115	0.980888
ENSG00000009830.11	POMT2	1321.9	0.20819	0.0728706	2.85698	0.0042769	0.0272764
ENSG00000009844.15	VTA1	2873.28	-0.017438	0.12258	-0.142258	0.886876	0.935196
ENSG00000009950.15	MLXIPL	405.236	1.14365	0.462028	2.47528	0.0133131	0.0609587
ENSG00000009954.10	BAZ1B	3868.74	0.0655902	0.160367	0.409	0.68254	0.801152
ENSG00000010017.12	RANBP9	2519.12	-0.000839042	0.0816597	-0.0102749	0.991802	0.995062
ENSG00000010030.13	ETV7	47.1011	-0.400805	0.688933	-0.581777	0.560717	0.710443
ENSG00000010072.15	SPRTN	692.327	0.405383	0.109445	3.70397	0.000212248	0.00295227
ENSG00000010165.19	EEF1AKNMT	1174.55	-0.165106	0.0987992	-1.67113	0.0946966	0.228248
ENSG00000010219.13	DYRK4	205.468	0.610414	0.286036	2.13405	0.0328388	0.113473
ENSG00000010244.18	ZNF207	2516.11	-0.0639362	0.103875	-0.615513	0.538216	0.692821
ENSG00000010256.10	UQCRC1	4327.62	-0.0434799	0.126616	-0.3434	0.731297	0.835472
ENSG00000010270.13	STARD3NL	2712.11	0.286936	0.140248	2.04592	0.0407641	0.130691
ENSG00000010278.13	CD9	1504.41	3.45847	0.782129	4.42186	9.78531344083195e-06	0.000258199
ENSG00000010282.14	HHATL	117.383	0.798604	0.470258	1.69822	0.0894657	0.21968
ENSG00000010292.12	NCAPD2	1464.27	-0.659343	0.21196	-3.1107	0.00186642	0.0150197
ENSG00000010295.19	IFFO1	1756.15	-0.0453425	0.209545	-0.216385	0.828688	0.901288
ENSG00000010310.8	GIPR	253.81	2.57627	0.602395	4.27672	1.89671187845298e-05	0.000433504
ENSG00000010318.20	PHF7	381.189	-0.747159	0.176398	-4.23565	2.27891425629439e-05	0.000504549
ENSG00000010319.6	SEMA3G	366.253	2.56739	0.848355	3.02632	0.00247548	0.0183196
ENSG00000010322.15	NISCH	11738.6	0.258077	0.117474	2.1969	0.0280278	0.102484
ENSG00000010327.10	STAB1	227.219	-0.0287266	0.221448	-0.129722	0.896787	0.941173
ENSG00000010361.13	FUZ	1071.94	-0.130335	0.101833	-1.27989	0.200584	0.371681
ENSG00000010379.15	SLC6A13	62.0953	0.404409	0.434966	0.929747	0.352502	0.532278
ENSG00000010404.17	IDS	13557	0.814573	0.28678	2.84041	0.00450555	0.0283956
ENSG00000010438.16	PRSS3	80.4566	2.61114	0.543943	4.80039	1.58355909604458e-06	5.91900534334e-05
ENSG00000010539.11	ZNF200	437.641	0.27853	0.183281	1.51969	0.128589	0.279112
ENSG00000010610.9	CD4	86.793	-1.12289	0.601643	-1.86637	0.0619895	0.172538
ENSG00000010626.14	LRRC23	257.799	-0.668897	0.248958	-2.68679	0.00721423	0.0398583
ENSG00000010704.18	HFE	113.78	-1.1101	0.616922	-1.79941	0.0719532	0.190022
ENSG00000010803.16	SCMH1	1494.2	0.0814786	0.109634	0.743189	0.457368	0.626951
ENSG00000010810.17	FYN	5618.1	0.0303227	0.129891	0.233448	0.815414	0.892166
ENSG00000010818.9	HIVEP2	2591.33	0.00970304	0.220863	0.0439323	0.964958	0.979491
ENSG00000010932.16	FMO1	38.4209	-1.41764	0.808792	-1.75279	0.0796377	0.203329
ENSG00000011007.12	ELOA	1718.83	-0.0487711	0.151359	-0.322222	0.747284	0.846674
ENSG00000011009.10	LYPLA2	2979	0.273675	0.154485	1.77153	0.0764725	0.198041
ENSG00000011021.21	CLCN6	3892.59	0.66389	0.260906	2.54456	0.0109415	0.0532253
ENSG00000011028.13	MRC2	9643.97	-2.24183	0.575198	-3.89749	9.71932772727174e-05	0.00160226
ENSG00000011083.8	SLC6A7	237.365	0.318724	0.343221	0.928625	0.353083	0.53293
ENSG00000011105.12	TSPAN9	6374.29	-0.273358	0.195755	-1.39643	0.162584	0.324076
ENSG00000011114.14	BTBD7	1207.99	-0.0902409	0.193141	-0.467227	0.640337	0.77075
ENSG00000011132.11	APBA3	419.956	-0.105911	0.161666	-0.655118	0.512392	0.672834
ENSG00000011143.16	MKS1	678.58	-0.502664	0.130668	-3.84689	0.000119629	0.00190027
ENSG00000011198.8	ABHD5	751.581	0.0681361	0.132454	0.514413	0.606963	0.74596
ENSG00000011201.11	ANOS1	840.591	-1.91831	0.471749	-4.06639	4.77472653473286e-05	0.000911636
ENSG00000011243.17	AKAP8L	3565.61	-0.561724	0.264494	-2.12376	0.0336898	0.115387
ENSG00000011258.15	MBTD1	860.4	-0.136187	0.250085	-0.544564	0.586054	0.7303
ENSG00000011260.13	UTP18	810.684	0.0479057	0.08515	0.562603	0.573705	0.720334
ENSG00000011275.18	RNF216	2290.97	0.0850827	0.119264	0.713395	0.475602	0.642907
ENSG00000011295.15	TTC19	3911.57	0.365789	0.194995	1.87589	0.0606709	0.170467
ENSG00000011304.19	PTBP1	3894.67	-0.62736	0.35957	-1.74475	0.0810279	0.205629
ENSG00000011332.19	DPF1	1856.28	0.205823	0.240133	0.857119	0.391379	0.56734
ENSG00000011347.9	SYT7	6299.78	0.212298	0.199777	1.06268	0.287929	0.467473
ENSG00000011376.10	LARS2	1276.42	0.0720403	0.123262	0.584447	0.558919	0.70908
ENSG00000011405.13	PIK3C2A	1469.71	0.126894	0.1574	0.806187	0.420135	0.593554
ENSG00000011422.11	PLAUR	318.535	-0.614116	0.612669	-1.00236	0.316169	0.497163
ENSG00000011426.10	ANLN	371.719	-0.614284	0.386121	-1.59091	0.111629	0.25353
ENSG00000011451.18	WIZ	3738.64	0.252656	0.123381	2.04777	0.0405828	0.130344
ENSG00000011454.16	RABGAP1	3358	0.147811	0.0697526	2.11908	0.0340839	0.116196
ENSG00000011465.16	DCN	11792	-2.39004	0.686603	-3.48096	0.000499614	0.00568687
ENSG00000011478.11	QPCTL	345.947	-0.109643	0.274818	-0.398965	0.689919	0.806396
ENSG00000011485.14	PPP5C	3603.06	0.162476	0.129486	1.25478	0.209559	0.382506
ENSG00000011523.13	CEP68	2027.51	0.282423	0.133674	2.11278	0.0346192	0.117534
ENSG00000011566.14	MAP4K3	1439.98	0.189164	0.189888	0.996189	0.319158	0.500097
ENSG00000011590.13	ZBTB32	24.4849	-0.381384	0.325818	-1.17054	0.241782	0.418342
ENSG00000011638.10	TMEM159	1972.57	-0.0154273	0.174566	-0.0883753	0.929578	0.959391
ENSG00000011677.12	GABRA3	2227.9	0.69824	0.563503	1.23911	0.215306	0.389436
ENSG00000012048.21	BRCA1	265.078	-1.10634	0.471989	-2.34399	0.0190786	0.0789034
ENSG00000012061.15	ERCC1	1692.76	-0.143889	0.118661	-1.21261	0.22528	0.400425
ENSG00000012171.19	SEMA3B	589.928	-1.43784	0.493767	-2.91198	0.00359151	0.0241222
ENSG00000012174.11	MBTPS2	2138.7	0.133692	0.112976	1.18337	0.236664	0.412722
ENSG00000012211.12	PRICKLE3	121.722	-1.33847	0.510116	-2.62386	0.0086939	0.0454923
ENSG00000012223.12	LTF	19.9758	1.36773	0.514647	2.65761	0.0078696	0.0423618
ENSG00000012232.8	EXTL3	4909.01	0.14162	0.0972947	1.45558	0.14551	0.301886
ENSG00000012660.13	ELOVL5	4284.87	0.171156	0.189154	0.904851	0.365544	0.54371
ENSG00000012779.10	ALOX5	47.0381	-0.322792	0.695358	-0.46421	0.642497	0.772436
ENSG00000012817.15	KDM5D	1500.28	0.543762	0.223389	2.43415	0.0149267	0.0663426
ENSG00000012822.15	CALCOCO1	2810.19	-0.380349	0.212479	-1.79005	0.073446	0.192983
ENSG00000012963.14	UBR7	855.851	-0.173988	0.0774096	-2.24763	0.0245995	0.0940026
ENSG00000012983.11	MAP4K5	2298.83	0.0863255	0.133581	0.646243	0.518122	0.677749
ENSG00000013016.15	EHD3	2731.57	0.804439	0.284142	2.83112	0.0046386	0.0291053
ENSG00000013275.7	PSMC4	3135.26	0.226458	0.11211	2.01996	0.0433875	0.13622
ENSG00000013288.8	MAN2B2	2463.62	-0.095004	0.123504	-0.769241	0.44175	0.612159
ENSG00000013293.5	SLC7A14	1386.47	0.686932	0.389358	1.76427	0.0776867	0.199997
ENSG00000013297.11	CLDN11	43.0251	2.2308	0.671977	3.31976	0.00090094	0.00873744
ENSG00000013306.15	SLC25A39	2894.46	0.135591	0.166339	0.815148	0.414988	0.588648
ENSG00000013364.18	MVP	2396.73	-0.283764	0.31073	-0.913219	0.361127	0.539833
ENSG00000013374.16	NUB1	2290.47	0.120009	0.0880218	1.3634	0.172758	0.337352
ENSG00000013375.15	PGM3	2042.13	-0.390972	0.165951	-2.35595	0.0184752	0.0771846
ENSG00000013392.7	RWDD2A	560.59	0.149885	0.150812	0.993856	0.320293	0.501068
ENSG00000013441.15	CLK1	1594.87	0.0450364	0.23913	0.188334	0.850615	0.914016
ENSG00000013503.9	POLR3B	843.889	0.333767	0.140134	2.38176	0.0172301	0.0736244
ENSG00000013523.9	ANGEL1	775.626	-0.589069	0.130083	-4.52839	5.9433608354557e-06	0.00017295
ENSG00000013561.17	RNF14	2480.36	0.565143	0.169702	3.33021	0.000867798	0.00850482
ENSG00000013563.13	DNASE1L1	1261.61	-0.0491776	0.208437	-0.235935	0.813483	0.890509
ENSG00000013573.16	DDX11	433.937	-0.774883	0.215017	-3.60382	0.000313571	0.00399927
ENSG00000013583.8	HEBP1	637.47	-0.659064	0.288017	-2.28828	0.0221212	0.0874087
ENSG00000013588.7	GPRC5A	352.268	-0.341302	0.833608	-0.409428	0.682226	0.800998
ENSG00000013619.13	MAMLD1	376.41	0.122547	0.299875	0.40866	0.682789	0.801307
ENSG00000013725.14	CD6	46.4855	0.841977	0.386258	2.17983	0.02927	0.105386
ENSG00000013810.18	TACC3	423.645	-0.230921	0.315391	-0.732174	0.464062	0.633162
ENSG00000014123.9	UFL1	1312.24	-0.809709	0.205345	-3.94316	8.04137754069995e-05	0.00137774
ENSG00000014138.8	POLA2	345.477	-0.278679	0.212151	-1.31359	0.188985	0.357489
ENSG00000014164.6	ZC3H3	1125.78	-0.286877	0.17052	-1.68237	0.092497	0.224619
ENSG00000014216.15	CAPN1	6463.94	0.570344	0.163429	3.48985	0.000483283	0.00553044
ENSG00000014257.15	ACPP	44.6661	-3.1174	1.07124	-2.91008	0.00361336	0.0241929
ENSG00000014641.17	MDH1	6155.81	0.270253	0.207372	1.30323	0.192498	0.361939
ENSG00000014824.13	SLC30A9	3764.83	0.229236	0.142185	1.61224	0.106911	0.246847
ENSG00000014914.20	MTMR11	310.254	-1.7276	0.226127	-7.63999	2.17243789862434e-14	7.14063626217063e-12
ENSG00000014919.12	COX15	1571.48	-0.127443	0.0663715	-1.92014	0.05484	0.159431
ENSG00000015133.18	CCDC88C	949.275	0.677302	0.2194	3.08707	0.00202138	0.0159302
ENSG00000015153.14	YAF2	888.517	0.411307	0.181391	2.26752	0.0233584	0.0910092
ENSG00000015171.19	ZMYND11	3665.84	0.271515	0.140993	1.92574	0.0541368	0.158118
ENSG00000015285.10	WAS	34.2121	-0.016762	0.189994	-0.0882238	0.929699	0.959391
ENSG00000015413.9	DPEP1	25.1684	1.54183	0.658472	2.34152	0.0192054	0.0792438
ENSG00000015475.18	BID	824.465	0.0570364	0.22049	0.25868	0.795882	0.879443
ENSG00000015479.18	MATR3	140.755	-0.624304	0.444295	-1.40516	0.159975	0.320805
ENSG00000015532.9	XYLT2	1262.83	-0.615066	0.253257	-2.42862	0.0151563	0.0670977
ENSG00000015568.12	RGPD5	26.1882	0.0189872	0.260624	0.0728528	0.941923	0.966138
ENSG00000015592.16	STMN4	8746.18	-0.0608411	0.257589	-0.236195	0.813282	0.890414
ENSG00000015676.17	NUDCD3	8352.27	0.26184	0.205926	1.27153	0.203541	0.375207
ENSG00000016082.14	ISL1	6339.31	0.857742	0.37927	2.26156	0.0237247	0.0917664
ENSG00000016391.10	CHDH	149.004	-0.277704	0.286017	-0.970937	0.331579	0.512156
ENSG00000016864.18	GLT8D1	1934.04	-0.429992	0.162548	-2.64532	0.00816133	0.0434613
ENSG00000017260.19	ATP2C1	6428.05	0.313055	0.155715	2.01044	0.0443847	0.138112
ENSG00000017427.16	IGF1	367.275	-1.66872	0.723875	-2.30527	0.0211516	0.0848486
ENSG00000017483.14	SLC38A5	83.9176	0.680766	0.648514	1.04973	0.293841	0.474091
ENSG00000017797.12	RALBP1	2810.79	-0.145929	0.12443	-1.17278	0.240884	0.4174
ENSG00000018189.12	RUFY3	11647	0.451993	0.321149	1.40743	0.159301	0.319987
ENSG00000018236.14	CNTN1	17442	1.0624	0.455037	2.33477	0.0195557	0.0802669
ENSG00000018280.16	SLC11A1	99.9255	0.656408	0.659083	0.995942	0.319279	0.500212
ENSG00000018408.14	WWTR1	2148.59	-1.62271	0.453387	-3.57908	0.00034481	0.00426571
ENSG00000018510.14	AGPS	3510.83	0.331556	0.119567	2.77297	0.00555472	0.0332148
ENSG00000018607.6	ZNF806	22.7472	0.318906	0.399513	0.798237	0.424733	0.597519
ENSG00000018610.14	CXorf56	827.006	-0.0687416	0.0633901	-1.08442	0.278178	0.457849
ENSG00000018625.14	ATP1A2	668.972	0.158865	0.828268	0.191804	0.847896	0.912885
ENSG00000018699.11	TTC27	533.179	-0.65119	0.1298	-5.01687	5.25207567698591e-07	2.39766232561547e-05
ENSG00000018869.16	ZNF582	180.527	-0.146633	0.107067	-1.36954	0.170832	0.334877
ENSG00000019144.18	PHLDB1	3719.31	-0.113987	0.184608	-0.617452	0.536936	0.692123
ENSG00000019485.13	PRDM11	994.95	-0.169546	0.236753	-0.716129	0.473912	0.64148
ENSG00000019505.7	SYT13	6708.58	1.05717	0.345087	3.06348	0.00218778	0.0168758
ENSG00000019549.10	SNAI2	1003.4	-1.88516	0.461285	-4.08676	4.37432339222908e-05	0.000851936
ENSG00000019582.14	CD74	131.728	0.796916	0.653747	1.219	0.222845	0.397453
ENSG00000019991.16	HGF	701.643	-2.44019	0.65181	-3.74371	0.000181326	0.00262291
ENSG00000019995.6	ZRANB1	2028.06	-0.173533	0.118183	-1.46834	0.142013	0.296996
ENSG00000020129.15	NCDN	6763.98	0.453589	0.211785	2.14174	0.0322142	0.111912
ENSG00000020181.17	ADGRA2	3939.91	-0.735823	0.352438	-2.08781	0.0368149	0.12223
ENSG00000020256.19	ZFP64	1047.01	-0.384602	0.0976983	-3.93663	8.26348213416e-05	0.00140272
ENSG00000020426.10	MNAT1	324.563	-0.387133	0.19504	-1.98489	0.0471568	0.144073
ENSG00000020577.13	SAMD4A	1597.73	-0.42267	0.280816	-1.50515	0.132286	0.283393
ENSG00000020633.18	RUNX3	72.092	0.402585	0.638469	0.630548	0.528336	0.685695
ENSG00000020922.12	MRE11	495.669	-0.500018	0.176948	-2.82579	0.00471635	0.0295066
ENSG00000021300.13	PLEKHB1	329.278	1.21123	0.247249	4.89881	9.6417406300776e-07	3.97003496012173e-05
ENSG00000021355.12	SERPINB1	246.535	0.913938	0.244496	3.73804	0.000185459	0.00267183
ENSG00000021488.12	SLC7A9	56.6594	0.484278	0.655007	0.739348	0.459696	0.629294
ENSG00000021574.12	SPAST	2053.56	0.289644	0.195899	1.47854	0.139265	0.293055
ENSG00000021645.18	NRXN3	830.955	1.15689	0.618299	1.87109	0.0613328	0.171538
ENSG00000021762.19	OSBPL5	2904.36	0.640676	0.194925	3.28678	0.00101341	0.00952131
ENSG00000021776.10	AQR	1658.47	0.0590067	0.118563	0.497684	0.618707	0.755094
ENSG00000021826.15	CPS1	566.307	-1.65588	0.654853	-2.52864	0.0114507	0.0549884
ENSG00000022267.16	FHL1	5476.66	-0.0987979	0.214536	-0.46052	0.645143	0.774614
ENSG00000022277.12	RTF2	2173.03	-0.661092	0.156309	-4.22938	2.34331888979783e-05	0.000514581
ENSG00000022355.16	GABRA1	82.1526	-2.35867	0.51305	-4.59735	4.27905915710504e-06	0.000132881
ENSG00000022567.9	SLC45A4	974.82	0.498483	0.282016	1.76757	0.0771326	0.199219
ENSG00000022840.15	RNF10	5724.48	0.129206	0.0661691	1.95267	0.0508585	0.151743
ENSG00000022976.15	ZNF839	529.209	0.238191	0.122653	1.942	0.0521369	0.154003
ENSG00000023041.11	ZDHHC6	781.677	0.237876	0.129215	1.84093	0.0656325	0.179108
ENSG00000023171.17	GRAMD1B	2845.99	0.467572	0.264302	1.76908	0.0768803	0.198783
ENSG00000023191.16	RNH1	3904.13	-0.22517	0.21032	-1.07061	0.284346	0.464134
ENSG00000023228.13	NDUFS1	5398.83	0.28259	0.142235	1.98678	0.0469468	0.143678
ENSG00000023287.12	RB1CC1	3732.19	0.192132	0.152915	1.25647	0.208947	0.381685
ENSG00000023318.7	ERP44	1999.04	-0.325641	0.188399	-1.72847	0.0839049	0.210279
ENSG00000023330.14	ALAS1	1990.35	-0.115438	0.0966434	-1.19447	0.232293	0.407634
ENSG00000023445.13	BIRC3	42.5957	0.583295	0.586221	0.995007	0.319733	0.500526
ENSG00000023516.8	AKAP11	5104.9	0.19898	0.1311	1.51777	0.129073	0.279793
ENSG00000023572.9	GLRX2	722.172	0.0737246	0.128437	0.574013	0.565959	0.714767
ENSG00000023608.4	SNAPC1	125.457	-0.562483	0.321114	-1.75166	0.0798327	0.203625
ENSG00000023697.12	DERA	321.113	-0.630946	0.3023	-2.08715	0.0368746	0.122352
ENSG00000023734.10	STRAP	6091.49	0.101626	0.11834	0.858766	0.39047	0.566387
ENSG00000023892.10	DEF6	156.291	-1.67607	0.372917	-4.4945	6.97345598412898e-06	0.000196295
ENSG00000023902.13	PLEKHO1	1045.44	0.293381	0.105315	2.78574	0.00534063	0.0322233
ENSG00000023909.9	GCLM	640.623	0.206793	0.137789	1.5008	0.133408	0.285103
ENSG00000024048.10	UBR2	1619.42	0.145989	0.103074	1.41635	0.156673	0.316501
ENSG00000024422.11	EHD2	4126.86	-1.98888	0.538237	-3.69517	0.000219738	0.00303293
ENSG00000024526.16	DEPDC1	98.6945	-1.80153	0.675361	-2.66751	0.0076415	0.0414472
ENSG00000024862.17	CCDC28A	232.094	-0.245215	0.213402	-1.14908	0.250525	0.427376
ENSG00000025039.14	RRAGD	1674.86	-0.334228	0.281388	-1.18779	0.234918	0.410991
ENSG00000025156.12	HSF2	1030.9	-0.304686	0.134072	-2.27255	0.023053	0.0901901
ENSG00000025293.16	PHF20	3379.53	-0.702274	0.108234	-6.48849	8.67017205389005e-11	1.33264910741986e-08
ENSG00000025423.11	HSD17B6	142.005	-1.04912	0.430281	-2.43821	0.01476	0.0657523
ENSG00000025434.18	NR1H3	806.484	-0.0423829	0.115134	-0.368119	0.712784	0.82325
ENSG00000025708.13	TYMP	175.83	-0.308	0.517645	-0.595002	0.551842	0.703324
ENSG00000025770.18	NCAPH2	1883.83	0.00331843	0.0979093	0.0338929	0.972963	0.984156
ENSG00000025772.7	TOMM34	1404.79	-0.407499	0.22331	-1.82481	0.0680302	0.183356
ENSG00000025796.13	SEC63	5786.12	-0.29931	0.140607	-2.1287	0.0332794	0.114569
ENSG00000025800.13	KPNA6	3511.79	0.0754084	0.082574	0.913223	0.361125	0.539833
ENSG00000026025.15	VIM	33583.5	-0.082582	0.330537	-0.249842	0.80271	0.883468
ENSG00000026036.22	RTEL1-TNFRSF6B	89.2743	0.577606	0.229831	2.51318	0.011965	0.0566435
ENSG00000026103.21	FAS	442.076	-1.30646	0.424088	-3.08062	0.00206567	0.0162016
ENSG00000026297.15	RNASET2	246.046	-0.117586	0.240916	-0.488078	0.625495	0.760039
ENSG00000026508.18	CD44	1483.69	-1.74053	0.47078	-3.69712	0.000218062	0.00301352
ENSG00000026559.13	KCNG1	259.538	-0.919908	0.432039	-2.12923	0.0332355	0.114455
ENSG00000026652.13	AGPAT4	3148.65	0.431444	0.152702	2.82539	0.00472227	0.0295177
ENSG00000026950.16	BTN3A1	1682.6	-0.713845	0.167086	-4.27233	1.93442118772207e-05	0.000441077
ENSG00000027001.9	MIPEP	311.641	-0.0931239	0.118892	-0.783268	0.43347	0.605449
ENSG00000027075.14	PRKCH	115.282	-0.897422	0.465752	-1.92683	0.0540013	0.15783
ENSG00000027644.4	INSRR	138.317	-0.0297437	0.564817	-0.0526607	0.958002	0.975089
ENSG00000027697.14	IFNGR1	1295.56	-0.172455	0.145299	-1.18689	0.235271	0.411372
ENSG00000027847.13	B4GALT7	829.724	0.0629144	0.148674	0.42317	0.672171	0.793532
ENSG00000027869.11	SH2D2A	103.148	0.738184	0.450302	1.63931	0.101149	0.238632
ENSG00000028116.16	VRK2	392.114	-0.687934	0.367808	-1.87036	0.0614336	0.171729
ENSG00000028137.18	TNFRSF1B	204.051	1.05556	0.71717	1.47184	0.141065	0.295708
ENSG00000028203.17	VEZT	3914.55	0.434318	0.171122	2.53806	0.011147	0.0538566
ENSG00000028277.21	POU2F2	604.429	0.0385173	0.410683	0.0937883	0.925277	0.957099
ENSG00000028310.17	BRD9	1546.28	-0.446401	0.142114	-3.14113	0.00168295	0.0139042
ENSG00000028528.14	SNX1	2529.06	-0.103891	0.142234	-0.730419	0.465134	0.634233
ENSG00000028839.9	TBPL1	1317.76	0.0788236	0.126822	0.621531	0.53425	0.690245
ENSG00000029153.14	ARNTL2	523.733	0.301508	0.358888	0.840115	0.400844	0.576859
ENSG00000029363.16	BCLAF1	5024.77	0.229521	0.0992428	2.31272	0.020738	0.0837207
ENSG00000029364.11	SLC39A9	6333.47	0.00153675	0.101494	0.0151414	0.987919	0.992494
ENSG00000029534.20	ANK1	2161.34	0.436428	0.238371	1.83088	0.067119	0.181703
ENSG00000029639.10	TFB1M	438.825	0.393275	0.141508	2.77918	0.00544971	0.0327611
ENSG00000029725.16	RABEP1	5038.91	0.315548	0.195096	1.6174	0.105793	0.245239
ENSG00000029993.14	HMGB3	3577.25	0.173489	0.18448	0.94042	0.347002	0.527112
ENSG00000030066.13	NUP160	1210.38	0.0921419	0.209932	0.438914	0.660724	0.785202
ENSG00000030110.12	BAK1	595.81	-0.0290728	0.152306	-0.190884	0.848616	0.913247
ENSG00000030419.16	IKZF2	527.666	0.346604	0.397071	0.872902	0.382716	0.559782
ENSG00000030582.17	GRN	5055.12	-0.42134	0.319051	-1.3206	0.186635	0.354314
ENSG00000031003.10	FAM13B	2103.7	0.807138	0.3973	2.03156	0.0421983	0.133744
ENSG00000031081.10	ARHGAP31	443.074	-1.42865	0.554082	-2.5784	0.00992587	0.0497225
ENSG00000031691.6	CENPQ	97.737	-1.00954	0.262601	-3.84437	0.000120863	0.00191252
ENSG00000031698.12	SARS	12005.8	0.0925623	0.118774	0.779313	0.435796	0.607348
ENSG00000031823.14	RANBP3	2163.6	0.082642	0.0670699	1.23218	0.217883	0.392071
ENSG00000032219.18	ARID4A	1304.38	0.0741972	0.201581	0.368077	0.712816	0.82325
ENSG00000032389.12	EIPR1	980.125	0.147453	0.133533	1.10424	0.269487	0.448586
ENSG00000032444.16	PNPLA6	2709.24	0.482621	0.189415	2.54795	0.0108357	0.0528661
ENSG00000032742.17	IFT88	389.237	-0.0794685	0.193947	-0.409742	0.681995	0.800998
ENSG00000033011.11	ALG1	708.723	0.284446	0.133702	2.12746	0.0333816	0.114736
ENSG00000033030.13	ZCCHC8	547.154	-0.0834031	0.257855	-0.323449	0.746355	0.84607
ENSG00000033050.8	ABCF2	339.98	0.157217	0.1086	1.44767	0.14771	0.305058
ENSG00000033100.16	CHPF2	2126.11	0.185613	0.2271	0.817319	0.413746	0.587673
ENSG00000033122.18	LRRC7	358.772	-0.155708	0.367299	-0.423926	0.67162	0.793158
ENSG00000033170.16	FUT8	1468.47	0.214164	0.121807	1.75822	0.0787103	0.201684
ENSG00000033178.12	UBA6	2024.43	0.178634	0.101487	1.76017	0.0783785	0.201196
ENSG00000033327.12	GAB2	4631.75	0.0184583	0.16968	0.108783	0.913375	0.949968
ENSG00000033627.16	ATP6V0A1	14457	0.424782	0.250914	1.69293	0.0904679	0.221251
ENSG00000033800.13	PIAS1	2127.5	-0.157972	0.0701759	-2.25109	0.0243801	0.0935827
ENSG00000033867.16	SLC4A7	1013.68	-0.446173	0.258678	-1.72482	0.0845594	0.2113
ENSG00000034053.14	APBA2	4068.01	0.327847	0.235875	1.38992	0.164553	0.326657
ENSG00000034152.18	MAP2K3	566.798	-0.49938	0.13597	-3.67273	0.000239976	0.0032368
ENSG00000034510.5	TMSB10	31135.9	0.0402033	0.184924	0.217404	0.827893	0.900746
ENSG00000034533.11	ASTE1	667.922	0.110687	0.134097	0.825422	0.409132	0.583596
ENSG00000034677.12	RNF19A	2190.44	-0.125644	0.0999183	-1.25746	0.208586	0.38125
ENSG00000034693.14	PEX3	360.435	-0.266673	0.109535	-2.4346	0.0149083	0.0663127
ENSG00000034713.7	GABARAPL2	4267.43	0.167255	0.153787	1.08757	0.276785	0.45643
ENSG00000035115.21	SH3YL1	939.683	-0.285486	0.130261	-2.19164	0.0284054	0.103387
ENSG00000035141.7	FAM136A	1323.83	0.0362082	0.0997372	0.363036	0.716578	0.825899
ENSG00000035403.17	VCL	5711.66	-0.337174	0.194879	-1.73017	0.0835992	0.209753
ENSG00000035499.12	DEPDC1B	61.5418	-0.657856	0.439092	-1.49822	0.134077	0.285969
ENSG00000035664.11	DAPK2	137.568	-0.660066	0.523598	-1.26064	0.20744	0.379909
ENSG00000035681.7	NSMAF	724.245	0.273807	0.205324	1.33354	0.182356	0.349169
ENSG00000035687.9	ADSS	1268.07	-0.0896907	0.147131	-0.609596	0.542129	0.695902
ENSG00000035862.12	TIMP2	14299.7	-0.182289	0.173627	-1.04989	0.29377	0.474012
ENSG00000035928.15	RFC1	1975.84	-0.540917	0.10199	-5.30365	1.13507465296317e-07	6.63019857583213e-06
ENSG00000036054.12	TBC1D23	1268.11	-0.255632	0.119677	-2.13602	0.0326778	0.113081
ENSG00000036257.12	CUL3	2718.29	0.114451	0.0720228	1.58909	0.112039	0.254219
ENSG00000036448.9	MYOM2	998.945	-1.11961	0.53064	-2.10993	0.0348645	0.118104
ENSG00000036530.8	CYP46A1	861.728	0.632516	0.37202	1.70022	0.0890892	0.219133
ENSG00000036549.12	AC118549.1	1462.29	-0.0506076	0.0810581	-0.624337	0.532406	0.688717
ENSG00000036672.15	USP2	208.272	-0.84012	0.348084	-2.41356	0.0157976	0.0690642
ENSG00000037042.8	TUBG2	1253.94	-0.269765	0.180954	-1.4908	0.136015	0.288519
ENSG00000037241.7	RPL26L1	789.938	-0.113661	0.126741	-0.896797	0.369827	0.547586
ENSG00000037280.15	FLT4	93.2771	-1.20535	0.405396	-2.97326	0.00294652	0.0207378
ENSG00000037474.14	NSUN2	1814.15	0.0342847	0.0690424	0.496574	0.619489	0.755703
ENSG00000037637.10	FBXO42	2277.11	0.230539	0.143126	1.61074	0.107236	0.247232
ENSG00000037749.11	MFAP3	998.718	0.0398644	0.15951	0.249918	0.802651	0.883468
ENSG00000037757.13	MRI1	761.266	0.140807	0.121492	1.15898	0.246464	0.423016
ENSG00000037897.16	METTL1	305.145	-0.548937	0.179248	-3.06243	0.00219544	0.0168908
ENSG00000038002.8	AGA	166.791	-0.0237472	0.299278	-0.0793483	0.936756	0.963607
ENSG00000038210.12	PI4K2B	131.785	-0.257746	0.277816	-0.927758	0.353533	0.533195
ENSG00000038219.12	BOD1L1	5022.44	0.0762065	0.132367	0.575721	0.564804	0.713984
ENSG00000038274.16	MAT2B	955.757	-0.236619	0.172303	-1.37327	0.169669	0.333454
ENSG00000038295.7	TLL1	490.659	-2.63695	0.558798	-4.71898	2.37035679035437e-06	8.32938697794756e-05
ENSG00000038358.14	EDC4	2546.12	-0.0494591	0.140775	-0.351334	0.725338	0.8316
ENSG00000038382.19	TRIO	6608.95	0.618545	0.162442	3.80778	0.000140217	0.00215366
ENSG00000038427.15	VCAN	18667.8	-2.02369	0.45562	-4.44163	8.92817983683369e-06	0.000238438
ENSG00000038532.15	CLEC16A	1715.01	0.0736373	0.0689206	1.06844	0.285324	0.464913
ENSG00000038945.14	MSR1	90.2794	0.158542	0.769206	0.206111	0.836704	0.90627
ENSG00000039068.18	CDH1	697.488	-1.33533	0.762251	-1.75182	0.0798043	0.203625
ENSG00000039123.15	MTREX	3048.95	-0.0687363	0.0715962	-0.960056	0.337027	0.517225
ENSG00000039139.9	DNAH5	120.378	1.44036	0.613628	2.34728	0.0189109	0.0784376
ENSG00000039319.16	ZFYVE16	1497.5	-0.361625	0.113701	-3.18051	0.00147017	0.0125943
ENSG00000039523.19	RIPOR1	4816.04	0.234374	0.145426	1.61164	0.107041	0.246941
ENSG00000039560.13	RAI14	4973.76	0.328097	0.288219	1.13836	0.254971	0.432166
ENSG00000039600.10	SOX30	23.7286	0.50039	0.305945	1.63556	0.101932	0.239838
ENSG00000039650.11	PNKP	1403.6	-0.107838	0.0906917	-1.18906	0.234415	0.410312
ENSG00000040199.18	PHLPP2	996.877	0.10754	0.157534	0.682646	0.494831	0.658901
ENSG00000040275.16	SPDL1	702.444	-0.133862	0.179748	-0.744722	0.45644	0.626081
ENSG00000040341.17	STAU2	3275.79	0.549744	0.28277	1.94414	0.0518788	0.153581
ENSG00000040487.12	SLC66A1	661.149	0.501447	0.146991	3.41142	0.000646253	0.00686109
ENSG00000040531.14	CTNS	525.776	0.221625	0.163213	1.35789	0.174498	0.33945
ENSG00000040608.13	RTN4R	929.005	-0.240671	0.235046	-1.02393	0.305866	0.486729
ENSG00000040633.12	PHF23	1749.67	0.121036	0.125594	0.963711	0.335191	0.515386
ENSG00000040731.10	CDH10	938.828	0.392457	0.252042	1.55711	0.119444	0.265191
ENSG00000040933.15	INPP4A	3912.74	0.142388	0.173718	0.819648	0.412417	0.586402
ENSG00000041353.9	RAB27B	1195.56	0.77371	0.273024	2.83385	0.00459909	0.0288914
ENSG00000041357.15	PSMA4	3564.58	0.11783	0.101543	1.16039	0.245889	0.4223
ENSG00000041515.15	MYO16	538.567	0.49782	0.230309	2.16153	0.0306541	0.108539
ENSG00000041802.10	LSG1	1346.81	-0.0702464	0.111698	-0.628897	0.529417	0.686305
ENSG00000041880.14	PARP3	366.254	-0.131926	0.157591	-0.837144	0.402512	0.578334
ENSG00000041982.15	TNC	3571.47	-0.847171	0.596082	-1.42123	0.155249	0.314428
ENSG00000041988.15	THAP3	1404.31	0.0868464	0.0754363	1.15125	0.249628	0.426357
ENSG00000042062.11	RIPOR3	117.774	-1.07954	0.528923	-2.04101	0.0412497	0.131675
ENSG00000042088.13	TDP1	533.422	0.00497546	0.0993962	0.0500569	0.960077	0.976606
ENSG00000042286.14	AIFM2	233.421	-0.465925	0.246812	-1.88778	0.0590561	0.167272
ENSG00000042317.16	SPATA7	640.228	-0.198681	0.0896223	-2.21687	0.0266318	0.0992488
ENSG00000042429.11	MED17	209.464	0.155519	0.28127	0.552917	0.58032	0.725612
ENSG00000042445.13	RETSAT	1086.53	0.157116	0.106474	1.47562	0.140045	0.294205
ENSG00000042493.15	CAPG	301.932	-1.77215	0.628634	-2.81905	0.00481663	0.0299672
ENSG00000042753.11	AP2S1	3157.85	0.310565	0.0919549	3.37736	0.000731854	0.00749931
ENSG00000042781.12	USH2A	81.7564	0.558393	0.472937	1.18069	0.237725	0.413731
ENSG00000042832.11	TG	814.717	2.52507	0.425369	5.93619	2.91722509022597e-09	2.80750063300351e-07
ENSG00000042980.12	ADAM28	47.1684	0.539941	0.586354	0.920845	0.357131	0.536312
ENSG00000043093.13	DCUN1D1	1129.92	0.222729	0.123791	1.79923	0.0719826	0.190055
ENSG00000043143.20	JADE2	608.581	-0.48594	0.231387	-2.10012	0.0357186	0.119857
ENSG00000043355.11	ZIC2	188.181	-0.338565	0.749641	-0.451637	0.651531	0.779175
ENSG00000043462.11	LCP2	76.0978	-0.304542	0.855289	-0.356069	0.721789	0.828775
ENSG00000043514.15	TRIT1	519.176	0.0264624	0.0838109	0.31574	0.7522	0.849949
ENSG00000043591.5	ADRB1	65.053	-0.693208	0.856414	-0.809431	0.418267	0.591707
ENSG00000044090.8	CUL7	3097.85	-0.380386	0.264435	-1.43848	0.150297	0.308136
ENSG00000044115.20	CTNNA1	9332.69	-0.507407	0.312995	-1.62114	0.104989	0.244238
ENSG00000044446.11	PHKA2	699.581	-0.669535	0.124368	-5.38348	7.30590185256262e-08	4.6455533654762e-06
ENSG00000044459.14	CNTLN	482.03	-0.639251	0.220348	-2.90109	0.00371861	0.0246604
ENSG00000044524.10	EPHA3	3132.64	-0.120473	0.305987	-0.393719	0.693788	0.809546
ENSG00000044574.7	HSPA5	16783.2	-0.209659	0.18632	-1.12527	0.260476	0.438264
ENSG00000046604.12	DSG2	1676.8	0.0428955	0.514777	0.0833283	0.933591	0.961692
ENSG00000046647.13	GEMIN8	359.129	-0.820159	0.110615	-7.41452	1.22064791774907e-13	3.57248530996013e-11
ENSG00000046651.14	OFD1	713.269	-0.112578	0.121587	-0.925904	0.354496	0.534
ENSG00000046653.14	GPM6B	2503.71	0.0466994	0.388229	0.120288	0.904255	0.944904
ENSG00000046889.18	PREX2	194.383	-0.635174	0.610149	-1.04101	0.297869	0.478063
ENSG00000047056.14	WDR37	2593.11	0.214257	0.158475	1.352	0.176376	0.341532
ENSG00000047188.15	YTHDC2	1228.09	0.00632657	0.135098	0.0468296	0.962649	0.978235
ENSG00000047230.14	CTPS2	1050.88	0.0700944	0.0997741	0.70253	0.482349	0.648341
ENSG00000047249.17	ATP6V1H	3892.76	0.178374	0.171469	1.04027	0.298215	0.478334
ENSG00000047315.15	POLR2B	5173.43	0.0203028	0.0803726	0.252609	0.80057	0.881985
ENSG00000047346.12	FAM214A	893.595	0.24033	0.100348	2.39497	0.0166219	0.0716128
ENSG00000047365.11	ARAP2	130.808	-1.06772	0.538064	-1.98438	0.0472138	0.144083
ENSG00000047410.13	TPR	4231.76	-0.214689	0.128884	-1.66576	0.0957622	0.229857
ENSG00000047457.13	CP	357.738	-0.401993	0.339738	-1.18324	0.236712	0.412745
ENSG00000047578.12	KIAA0556	776.102	-0.263794	0.16151	-1.63329	0.102407	0.24059
ENSG00000047579.19	DTNBP1	740.603	0.18794	0.136643	1.37541	0.169003	0.332481
ENSG00000047597.6	XK	555.638	0.731277	0.389308	1.8784	0.0603262	0.169722
ENSG00000047617.14	ANO2	239.36	1.7423	0.512185	3.4017	0.000669685	0.00705514
ENSG00000047621.11	C12orf4	939.667	0.156342	0.231805	0.674454	0.500023	0.662922
ENSG00000047634.14	SCML1	448.253	-0.851472	0.270417	-3.14874	0.00163974	0.0136422
ENSG00000047644.18	WWC3	915.528	0.140934	0.25183	0.559641	0.575725	0.721937
ENSG00000047648.21	ARHGAP6	382.106	-2.6349	0.245405	-10.7369	6.82669442548233e-27	2.08360466286329e-23
ENSG00000047662.4	FAM184B	1011.17	-0.0408469	0.289033	-0.141322	0.887615	0.935703
ENSG00000047849.21	MAP4	22774.1	0.00728835	0.0921897	0.0790582	0.936986	0.963607
ENSG00000047932.13	GOPC	2375.52	-0.0923691	0.10703	-0.863022	0.388125	0.564601
ENSG00000048028.11	USP28	574.778	-0.253837	0.269474	-0.941973	0.346206	0.526455
ENSG00000048052.21	HDAC9	852.707	-0.299589	0.264754	-1.13158	0.257813	0.435284
ENSG00000048140.17	TSPAN17	4831.64	0.444104	0.190685	2.32899	0.0198595	0.0811432
ENSG00000048162.20	NOP16	1444.94	-0.247304	0.159509	-1.5504	0.121044	0.267898
ENSG00000048342.15	CC2D2A	628.724	-0.299013	0.189915	-1.57446	0.115381	0.259174
ENSG00000048392.11	RRM2B	2244.01	-0.0294575	0.189937	-0.155091	0.87675	0.929293
ENSG00000048405.9	ZNF800	493.613	0.0471612	0.107113	0.440294	0.659724	0.784558
ENSG00000048471.13	SNX29	1536.65	0.431735	0.149406	2.88967	0.00385652	0.0252744
ENSG00000048540.14	LMO3	601.164	-1.75776	0.517054	-3.39956	0.000674946	0.00709307
ENSG00000048544.5	MRPS10	1348.5	0.0755323	0.0831557	0.908324	0.363707	0.541921
ENSG00000048545.13	GUCA1A	84.452	2.29368	0.471768	4.86189	1.16272837410131e-06	4.61741481648225e-05
ENSG00000048649.13	RSF1	3807.28	0.213911	0.132686	1.61216	0.106927	0.246847
ENSG00000048707.14	VPS13D	2466.11	0.300976	0.180945	1.66336	0.0962405	0.230539
ENSG00000048740.18	CELF2	2566.33	-0.223765	0.208508	-1.07318	0.283192	0.462958
ENSG00000048828.16	FAM120A	2417.11	0.0752335	0.14009	0.537035	0.591243	0.734371
ENSG00000048991.16	R3HDM1	2548.86	0.349	0.167268	2.08647	0.0369361	0.122465
ENSG00000049089.14	COL9A2	472.795	-0.805603	0.497136	-1.62049	0.105128	0.24444
ENSG00000049130.15	KITLG	4622.87	1.63567	0.445523	3.67135	0.000241276	0.00325228
ENSG00000049167.14	ERCC8	393.916	0.022788	0.133703	0.170437	0.864666	0.922619
ENSG00000049192.14	ADAMTS6	180.354	-1.00169	0.59882	-1.67277	0.0943718	0.227774
ENSG00000049239.12	H6PD	2151.27	-0.71295	0.322736	-2.20908	0.0271689	0.100426
ENSG00000049245.12	VAMP3	1040.44	-0.388707	0.248682	-1.56307	0.118037	0.263098
ENSG00000049246.14	PER3	611.786	-0.495112	0.16788	-2.94921	0.00318585	0.0220343
ENSG00000049247.13	UTS2	355.244	0.415915	0.398311	1.0442	0.296394	0.476726
ENSG00000049249.8	TNFRSF9	302.812	2.94674	0.546201	5.39498	6.8529703759097e-08	4.41001128001718e-06
ENSG00000049283.17	EPN3	48.7585	-0.141573	0.515754	-0.274497	0.783703	0.870966
ENSG00000049323.15	LTBP1	3251.26	-0.905402	0.544663	-1.66232	0.0964493	0.230832
ENSG00000049449.9	RCN1	1739.11	-0.22905	0.27598	-0.829952	0.406566	0.581606
ENSG00000049540.16	ELN	2128.08	-0.723635	0.548131	-1.32019	0.186773	0.354521
ENSG00000049541.10	RFC2	759.403	-0.372458	0.162131	-2.29726	0.0216039	0.0859556
ENSG00000049618.22	ARID1B	4527.93	0.234763	0.11664	2.01271	0.0441452	0.137648
ENSG00000049656.13	CLPTM1L	2186.67	0.25988	0.14269	1.8213	0.0685616	0.184347
ENSG00000049759.17	NEDD4L	5671.79	0.306252	0.148126	2.06751	0.0386858	0.126206
ENSG00000049768.14	FOXP3	50.9033	0.109787	0.222337	0.493786	0.621457	0.75686
ENSG00000049769.12	PPP1R3F	1162.58	0.33735	0.240232	1.40427	0.160239	0.321094
ENSG00000049860.13	HEXB	3113.94	-0.129929	0.168833	-0.769575	0.441552	0.612159
ENSG00000049883.14	PTCD2	752.782	-0.159704	0.122063	-1.30837	0.190746	0.359723
ENSG00000050030.14	NEXMIF	536.952	1.07236	0.396562	2.70414	0.00684807	0.0385102
ENSG00000050130.17	JKAMP	1436.58	0.422797	0.0869903	4.86028	1.17220117636741e-06	4.62921961794632e-05
ENSG00000050165.17	DKK3	12758.7	0.618518	0.410896	1.50529	0.13225	0.283393
ENSG00000050327.14	ARHGEF5	59.4254	-0.740747	0.569237	-1.3013	0.193156	0.362731
ENSG00000050344.8	NFE2L3	312.411	1.04065	0.268928	3.86962	0.000109004	0.00175897
ENSG00000050393.11	MCUR1	1979.96	0.514094	0.200924	2.55865	0.010508	0.0516931
ENSG00000050405.13	LIMA1	1955.47	-0.687002	0.356564	-1.92673	0.0540134	0.157844
ENSG00000050426.15	LETMD1	2537.54	-0.469229	0.109867	-4.27087	1.94711092687179e-05	0.000443025
ENSG00000050438.16	SLC4A8	3256.82	0.672843	0.310804	2.16485	0.0303994	0.107977
ENSG00000050555.17	LAMC3	768.224	-0.799911	0.750633	-1.06565	0.286583	0.466253
ENSG00000050628.20	PTGER3	280.061	1.70437	0.413555	4.12125	3.76819278008652e-05	0.000757474
ENSG00000050730.15	TNIP3	33.6867	-1.46458	0.707584	-2.06983	0.0384687	0.125689
ENSG00000050748.17	MAPK9	3550.84	0.572053	0.236811	2.41565	0.015707	0.0688014
ENSG00000050767.16	COL23A1	594.547	-2.84644	0.72787	-3.91065	9.20482589247624e-05	0.00153163
ENSG00000050820.16	BCAR1	3458.24	-0.139699	0.199909	-0.698813	0.484669	0.650396
ENSG00000051009.10	FAM160A2	1210.67	-0.340934	0.119822	-2.84534	0.00443636	0.0280174
ENSG00000051108.14	HERPUD1	3112.54	-0.112957	0.199166	-0.567148	0.570613	0.717802
ENSG00000051128.18	HOMER3	347.746	-0.0997233	0.306923	-0.324913	0.745247	0.845503
ENSG00000051180.16	RAD51	43.4399	-0.307387	0.311519	-0.986734	0.323773	0.504442
ENSG00000051341.13	POLQ	147.744	-1.10808	0.647453	-1.71144	0.0869991	0.215731
ENSG00000051382.8	PIK3CB	1065.09	0.496777	0.219299	2.2653	0.0234946	0.091291
ENSG00000051523.10	CYBA	940.259	-1.13499	0.376171	-3.01721	0.00255109	0.0187492
ENSG00000051596.9	THOC3	826.783	-0.354096	0.121605	-2.91186	0.00359283	0.0241235
ENSG00000051620.10	HEBP2	1050.15	0.559961	0.181803	3.08004	0.00206975	0.0162276
ENSG00000051825.14	MPHOSPH9	538.717	-0.277386	0.245715	-1.12889	0.258943	0.436407
ENSG00000052126.14	PLEKHA5	3322.91	-0.359571	0.218058	-1.64897	0.0991532	0.235457
ENSG00000052344.15	PRSS8	265.879	0.700886	1.02692	0.682513	0.494914	0.658971
ENSG00000052723.11	SIKE1	2920.45	0.124643	0.180002	0.692454	0.488652	0.653647
ENSG00000052749.13	RRP12	2358.3	-0.070301	0.119641	-0.587598	0.556802	0.707174
ENSG00000052795.12	FNIP2	2143.17	0.263983	0.0880367	2.99856	0.00271258	0.0195791
ENSG00000052802.12	MSMO1	6727.02	0.191337	0.335076	0.571024	0.567983	0.716191
ENSG00000052841.14	TTC17	3592.79	-0.215216	0.136463	-1.57711	0.114771	0.258301
ENSG00000052850.5	ALX4	249.203	-0.61767	0.845656	-0.730404	0.465144	0.634233
ENSG00000053108.16	FSTL4	755.557	1.69185	0.263765	6.41425	1.41515274645228e-10	1.98304654303194e-08
ENSG00000053254.15	FOXN3	3529.8	-0.392576	0.106245	-3.69499	0.000219893	0.00303293
ENSG00000053328.8	METTL24	11.9349	0.416835	0.431333	0.966386	0.333851	0.513774
ENSG00000053371.12	AKR7A2	883.576	-0.375193	0.195767	-1.91653	0.0552979	0.160369
ENSG00000053372.4	MRTO4	1179.88	-0.0692719	0.0631305	-1.09728	0.272519	0.451731
ENSG00000053438.8	NNAT	9803.2	-0.202502	0.679343	-0.298085	0.765638	0.85859
ENSG00000053501.12	USE1	490.391	-0.365297	0.145683	-2.50747	0.0121599	0.0573249
ENSG00000053524.12	MCF2L2	1680.96	0.729721	0.302498	2.41232	0.0158515	0.0691183
ENSG00000053702.14	NRIP2	222.53	-0.247942	0.247588	-1.00143	0.31662	0.497637
ENSG00000053747.15	LAMA3	205.693	-2.36244	0.600862	-3.93176	8.43273157389455e-05	0.00142649
ENSG00000053770.11	AP5M1	2381.01	0.426878	0.161534	2.64265	0.00822607	0.0436863
ENSG00000053900.10	ANAPC4	776.098	0.26917	0.159655	1.68595	0.0918063	0.223466
ENSG00000053918.16	KCNQ1	244.139	-1.66389	0.665748	-2.49928	0.0124446	0.0582303
ENSG00000054116.11	TRAPPC3	1464.8	0.118619	0.0732511	1.61935	0.105372	0.24465
ENSG00000054118.13	THRAP3	4824.8	-0.177955	0.110157	-1.61546	0.106211	0.245616
ENSG00000054148.17	PHPT1	2479.45	-0.345698	0.16937	-2.04108	0.0412425	0.131671
ENSG00000054179.11	ENTPD2	120.268	-0.134724	0.467389	-0.288247	0.773157	0.864029
ENSG00000054267.21	ARID4B	1758.06	0.0573977	0.215434	0.266428	0.789909	0.875514
ENSG00000054277.13	OPN3	245.309	-1.38969	0.296707	-4.6837	2.81742409306203e-06	9.5546453568683e-05
ENSG00000054282.15	SDCCAG8	1011.59	-0.0725201	0.0731797	-0.990987	0.321692	0.502535
ENSG00000054356.13	PTPRN	11409.5	0.853023	0.309705	2.75431	0.00588162	0.0345977
ENSG00000054392.12	HHAT	492.341	0.201955	0.20804	0.97075	0.331673	0.512156
ENSG00000054523.17	KIF1B	21416.5	0.387623	0.203534	1.90446	0.0568505	0.163276
ENSG00000054598.7	FOXC1	225.201	-2.19456	0.60336	-3.63724	0.000275579	0.00360399
ENSG00000054611.13	TBC1D22A	1098.23	0.101585	0.106262	0.955984	0.33908	0.519628
ENSG00000054654.16	SYNE2	1015.45	-0.447568	0.336397	-1.33048	0.183361	0.350309
ENSG00000054690.13	PLEKHH1	711.167	0.731186	0.227579	3.21289	0.00131409	0.0115858
ENSG00000054793.13	ATP9A	19863.3	0.409256	0.30811	1.32828	0.184085	0.351127
ENSG00000054938.15	CHRDL2	1287.48	-1.18566	0.963234	-1.23092	0.218353	0.392686
ENSG00000054965.10	FAM168A	6669.64	0.48448	0.235067	2.06103	0.0392999	0.127489
ENSG00000054967.12	RELT	471.305	-0.0975779	0.219238	-0.445077	0.656264	0.782383
ENSG00000054983.16	GALC	2035.16	-0.0531207	0.0991418	-0.535805	0.592093	0.735085
ENSG00000055044.10	NOP58	1545.48	-0.123446	0.122888	-1.00454	0.315119	0.496092
ENSG00000055070.16	SZRD1	2899.28	-0.372531	0.195924	-1.90141	0.0572489	0.163914
ENSG00000055118.14	KCNH2	4164.78	0.407071	0.242199	1.68073	0.0928159	0.225094
ENSG00000055130.15	CUL1	2337.1	0.240316	0.119555	2.01009	0.0444213	0.138146
ENSG00000055147.18	FAM114A2	692.283	0.0747902	0.151531	0.493564	0.621614	0.756955
ENSG00000055163.19	CYFIP2	10611.7	0.683517	0.312652	2.18619	0.0288014	0.104295
ENSG00000055208.18	TAB2	2043.99	-0.101851	0.110681	-0.920216	0.35746	0.536503
ENSG00000055211.12	GINM1	1249.59	-0.518331	0.177367	-2.92236	0.00347389	0.0234947
ENSG00000055332.16	EIF2AK2	2654.43	0.644725	0.221383	2.91226	0.00358823	0.0241077
ENSG00000055483.19	USP36	1557.93	-0.440769	0.172658	-2.55284	0.0106848	0.0523579
ENSG00000055609.17	KMT2C	2321.51	0.0818098	0.161646	0.506106	0.612782	0.750478
ENSG00000055732.12	MCOLN3	118.496	-1.50916	0.792098	-1.90527	0.0567448	0.163082
ENSG00000055813.5	CCDC85A	1038.29	0.367137	0.492769	0.745048	0.456242	0.625891
ENSG00000055917.15	PUM2	3869.37	-0.0057388	0.115947	-0.0494951	0.960525	0.97694
ENSG00000055950.16	MRPL43	1914.19	-0.120773	0.125411	-0.963017	0.335539	0.51574
ENSG00000055955.15	ITIH4	19.4353	0.709984	0.498118	1.42533	0.154061	0.312937
ENSG00000056050.6	HPF1	891.306	0.0721665	0.120165	0.600562	0.548132	0.700786
ENSG00000056097.15	ZFR	5222.94	0.188312	0.101917	1.84771	0.0646446	0.177455
ENSG00000056277.15	ZNF280C	259.457	-0.169235	0.218885	-0.773172	0.43942	0.610616
ENSG00000056291.17	NPFFR2	27.5657	0.706384	0.70054	1.00834	0.313291	0.494439
ENSG00000056487.15	PHF21B	805.801	0.166383	0.40629	0.409518	0.682159	0.800998
ENSG00000056558.10	TRAF1	304.937	-0.0856059	0.290103	-0.295088	0.767927	0.860253
ENSG00000056586.15	RC3H2	3378.16	0.401221	0.139647	2.87312	0.00406441	0.026314
ENSG00000056736.9	IL17RB	307.477	0.321689	0.232051	1.38629	0.165659	0.328321
ENSG00000056972.18	TRAF3IP2	257.112	-0.673668	0.283989	-2.37216	0.0176843	0.0749015
ENSG00000056998.19	GYG2	1380.99	0.711389	0.233022	3.05288	0.00226655	0.0171745
ENSG00000057019.15	DCBLD2	2638.21	-0.145102	0.500774	-0.289756	0.772003	0.863145
ENSG00000057252.12	SOAT1	798.846	-0.110413	0.222051	-0.497241	0.619019	0.755259
ENSG00000057294.14	PKP2	485.213	0.0859416	0.558747	0.153811	0.877759	0.92991
ENSG00000057468.6	MSH4	47.0883	0.469952	0.381205	1.23281	0.217648	0.391946
ENSG00000057593.13	F7	186.602	1.04177	0.259475	4.0149	5.94698770738258e-05	0.00108875
ENSG00000057608.16	GDI2	9491.86	-0.155533	0.0858556	-1.81157	0.0700531	0.186636
ENSG00000057657.15	PRDM1	171.619	-2.4256	0.692639	-3.50198	0.000461822	0.00535659
ENSG00000057663.15	ATG5	838.9	-0.237124	0.0868734	-2.72953	0.00634242	0.0365558
ENSG00000057704.12	TMCC3	868.026	0.145017	0.213888	0.678006	0.497768	0.661328
ENSG00000057757.9	PITHD1	3400.86	0.218987	0.221786	0.987379	0.323457	0.504133
ENSG00000057935.13	MTA3	2528.91	0.367933	0.110597	3.32679	0.000878512	0.00858243
ENSG00000058056.8	USP13	1007.78	0.0238027	0.128797	0.184809	0.853379	0.91572
ENSG00000058063.15	ATP11B	1555.79	0.0854029	0.198264	0.430754	0.666648	0.789531
ENSG00000058085.14	LAMC2	369.887	1.85063	0.620419	2.98287	0.00285563	0.0202721
ENSG00000058091.16	CDK14	1922.1	-0.158232	0.203501	-0.777548	0.436835	0.608092
ENSG00000058262.9	SEC61A1	10796.2	-0.144022	0.161051	-0.894261	0.371182	0.54868
ENSG00000058272.17	PPP1R12A	2841.99	0.184292	0.114585	1.60833	0.107762	0.247936
ENSG00000058335.15	RASGRF1	587.631	1.17786	0.47483	2.48059	0.0131165	0.0603563
ENSG00000058404.19	CAMK2B	4119.74	0.941149	0.268189	3.50927	0.000449337	0.00525744
ENSG00000058453.16	CROCC	1075.46	0.0104166	0.173766	0.0599462	0.952198	0.97236
ENSG00000058600.15	POLR3E	1405.7	-0.227929	0.129816	-1.75579	0.0791245	0.202414
ENSG00000058668.14	ATP2B4	5476.77	0.411851	0.198628	2.07347	0.0381281	0.124959
ENSG00000058729.10	RIOK2	860.125	-0.20513	0.10508	-1.95213	0.0509231	0.151809
ENSG00000058799.14	YIPF1	1116.42	0.168742	0.157083	1.07422	0.282724	0.462477
ENSG00000058804.11	NDC1	698.008	-0.404234	0.12771	-3.16526	0.00154943	0.0131093
ENSG00000058866.14	DGKG	187.434	0.935199	0.404601	2.31141	0.0208101	0.0838724
ENSG00000059122.16	FLYWCH1	2622.69	0.212331	0.124839	1.70084	0.0889737	0.219016
ENSG00000059145.18	UNKL	1372.42	0.491185	0.181467	2.70675	0.00679456	0.0383327
ENSG00000059377.16	TBXAS1	66.6563	1.8266	0.574899	3.17725	0.00148679	0.0127163
ENSG00000059378.12	PARP12	137.615	-1.03692	0.476715	-2.17514	0.02962	0.106197
ENSG00000059573.8	ALDH18A1	2775.01	-0.572173	0.190344	-3.00599	0.00264715	0.0192434
ENSG00000059588.9	TARBP1	828.948	-0.586839	0.218746	-2.68274	0.00730215	0.0402167
ENSG00000059691.11	GATB	848.897	-0.047248	0.159559	-0.296117	0.767141	0.859644
ENSG00000059728.10	MXD1	945.157	0.122616	0.169192	0.724718	0.468625	0.63715
ENSG00000059758.7	CDK17	1815.53	0.155588	0.137606	1.13068	0.258191	0.435539
ENSG00000059769.19	DNAJC25	326.572	-0.340412	0.213351	-1.59555	0.11059	0.252172
ENSG00000059804.15	SLC2A3	7609.39	0.507425	0.383102	1.32452	0.185331	0.352559
ENSG00000059915.16	PSD	6187.41	0.327777	0.268936	1.21879	0.222922	0.397557
ENSG00000060069.16	CTDP1	878.176	0.162285	0.109422	1.48312	0.138043	0.29143
ENSG00000060138.12	YBX3	2787.97	-2.07123	0.365585	-5.66553	1.46573178227551e-08	1.17285990742757e-06
ENSG00000060140.8	STYK1	292.036	1.69434	0.579707	2.92274	0.00346961	0.0234731
ENSG00000060237.16	WNK1	5648.81	0.16072	0.105417	1.52461	0.127356	0.277306
ENSG00000060339.13	CCAR1	2842.37	0.166535	0.151167	1.10166	0.270611	0.449755
ENSG00000060491.16	OGFR	2304.57	-0.364953	0.144606	-2.52377	0.0116105	0.0555063
ENSG00000060642.10	PIGV	271.495	-0.248561	0.136612	-1.81947	0.0688402	0.184793
ENSG00000060656.19	PTPRU	2080.44	-0.253425	0.311254	-0.814208	0.415526	0.589128
ENSG00000060688.12	SNRNP40	987.113	-0.29331	0.13988	-2.09688	0.0360046	0.120438
ENSG00000060709.15	RIMBP2	2673.91	1.08035	0.511374	2.11265	0.0346309	0.117555
ENSG00000060718.21	COL11A1	4860.76	-1.96228	0.558439	-3.51387	0.000441629	0.00519571
ENSG00000060749.14	QSER1	1459.57	-0.342013	0.144171	-2.37228	0.0176789	0.0749015
ENSG00000060762.18	MPC1	1010.23	0.12506	0.135976	0.91972	0.357719	0.536779
ENSG00000060971.17	ACAA1	1295.16	0.143371	0.170565	0.840566	0.400591	0.576721
ENSG00000060982.14	BCAT1	8792.46	0.177861	0.193529	0.919039	0.358075	0.536975
ENSG00000061273.17	HDAC7	1879.25	-0.0528768	0.20933	-0.2526	0.800577	0.881985
ENSG00000061337.15	LZTS1	2928.09	0.582284	0.20972	2.77649	0.00549498	0.0329406
ENSG00000061455.10	PRDM6	114.538	-1.26523	0.715176	-1.76912	0.0768737	0.198783
ENSG00000061656.9	SPAG4	236.057	-0.0387322	0.226992	-0.170632	0.864513	0.922501
ENSG00000061676.14	NCKAP1	6750.66	0.0904872	0.100417	0.901117	0.367526	0.545443
ENSG00000061794.12	MRPS35	1748.24	0.0205106	0.0838931	0.244484	0.806856	0.88643
ENSG00000061918.12	GUCY1B1	435.321	-0.301282	0.296321	-1.01674	0.309277	0.489912
ENSG00000061936.9	SFSWAP	1887.02	-0.0501736	0.105612	-0.475076	0.634733	0.767116
ENSG00000061938.17	TNK2	3233.77	0.255751	0.168933	1.51392	0.130047	0.280936
ENSG00000061987.15	MON2	1604.13	-0.0955199	0.135627	-0.704285	0.481255	0.647564
ENSG00000062038.13	CDH3	503.317	-1.80617	0.386772	-4.66986	3.01404873332004e-06	0.000100797
ENSG00000062194.15	GPBP1	2408.15	-0.453597	0.130457	-3.477	0.000507061	0.0057441
ENSG00000062282.14	DGAT2	381.883	0.85548	0.302894	2.82435	0.00473768	0.0296053
ENSG00000062370.16	ZNF112	233.821	0.17942	0.128806	1.39295	0.163634	0.325486
ENSG00000062485.18	CS	5999.76	-0.20421	0.122634	-1.66519	0.0958749	0.229973
ENSG00000062524.15	LTK	285.775	0.402227	0.779915	0.515731	0.606042	0.745411
ENSG00000062598.17	ELMO2	3217.32	-0.0782095	0.114378	-0.683782	0.494113	0.658373
ENSG00000062650.18	WAPL	1492.94	-0.15389	0.189989	-0.809993	0.417944	0.591426
ENSG00000062716.12	VMP1	2473.3	-0.176391	0.149207	-1.1822	0.237128	0.413207
ENSG00000062725.9	APPBP2	2423.76	0.1493	0.134028	1.11394	0.265303	0.443729
ENSG00000062822.13	POLD1	710.683	-0.849763	0.278109	-3.05551	0.00224682	0.0171135
ENSG00000063015.19	SEZ6	1158.33	1.20447	0.293756	4.10025	4.12700179043155e-05	0.000817177
ENSG00000063046.17	EIF4B	21328.2	-0.602421	0.201413	-2.99098	0.00278087	0.0199173
ENSG00000063127.15	SLC6A16	43.9386	-0.686479	0.482349	-1.4232	0.154678	0.313657
ENSG00000063169.10	BICRA	652.904	0.111738	0.172265	0.648639	0.516572	0.676301
ENSG00000063176.15	SPHK2	1295.14	0.711691	0.270759	2.6285	0.00857613	0.0451097
ENSG00000063177.12	RPL18	18692.7	-0.816565	0.360395	-2.26575	0.0234664	0.0912725
ENSG00000063180.8	CA11	1087.88	0.142037	0.230749	0.615547	0.538193	0.692821
ENSG00000063241.7	ISOC2	927.114	-0.414606	0.19654	-2.10952	0.0348995	0.118169
ENSG00000063244.12	U2AF2	4540.94	-0.0427049	0.134025	-0.318634	0.750004	0.848679
ENSG00000063245.14	EPN1	6197.04	0.1707	0.0874473	1.95203	0.0509347	0.151809
ENSG00000063322.13	MED29	2360.62	-0.0519522	0.0830612	-0.625469	0.531663	0.688131
ENSG00000063438.16	AHRR	700.922	0.491133	0.195589	2.51104	0.0120374	0.0568982
ENSG00000063587.13	ZNF275	987.846	-0.322142	0.129191	-2.49353	0.0126481	0.0588345
ENSG00000063601.16	MTMR1	1178.38	0.364061	0.134834	2.70008	0.00693233	0.0388127
ENSG00000063660.8	GPC1	7369.92	0.478128	0.218978	2.18345	0.0290026	0.104775
ENSG00000063761.15	ADCK1	280.082	-0.275644	0.164326	-1.67742	0.0934601	0.226187
ENSG00000063854.12	HAGH	2050.94	0.662554	0.158758	4.17336	3.00146604013409e-05	0.000627459
ENSG00000063978.15	RNF4	2075.78	-0.284088	0.0694444	-4.09087	4.29764119668095e-05	0.000838531
ENSG00000064012.21	CASP8	196.889	-0.446923	0.460375	-0.970781	0.331658	0.512156
ENSG00000064042.17	LIMCH1	5508.13	0.860898	0.218693	3.93655	8.26599642831722e-05	0.00140272
ENSG00000064102.14	INTS13	610.169	-0.283722	0.127675	-2.22222	0.0262682	0.0984006
ENSG00000064115.10	TM7SF3	1640.14	0.0919352	0.219632	0.418588	0.675517	0.796187
ENSG00000064199.6	SPA17	260.423	0.146311	0.158564	0.922728	0.356149	0.535326
ENSG00000064201.15	TSPAN32	72.8052	-0.686743	0.278862	-2.46266	0.0137911	0.062624
ENSG00000064205.10	CCN5	103.326	0.0824558	0.652974	0.126277	0.899512	0.942862
ENSG00000064225.12	ST3GAL6	348.095	-0.336586	0.37841	-0.889474	0.373748	0.551155
ENSG00000064270.12	ATP2C2	206.944	0.564311	0.428379	1.31732	0.187732	0.355822
ENSG00000064300.8	NGFR	25950.6	-0.0186416	0.39145	-0.0476219	0.962018	0.97793
ENSG00000064309.14	CDON	1247.06	-1.25731	0.242221	-5.19077	2.09422928314113e-07	1.10204947375148e-05
ENSG00000064313.11	TAF2	1211.68	0.0409963	0.160794	0.254961	0.798753	0.88143
ENSG00000064393.15	HIPK2	3848.14	1.04831	0.314024	3.33832	0.000842869	0.00831774
ENSG00000064419.13	TNPO3	3418.55	-0.0582309	0.106659	-0.545954	0.585098	0.72958
ENSG00000064490.13	RFXANK	1182.23	-0.452031	0.215343	-2.09912	0.0358061	0.120018
ENSG00000064545.14	TMEM161A	730.633	-0.443483	0.206467	-2.14796	0.0317167	0.11076
ENSG00000064547.13	LPAR2	1535.24	-0.00845936	0.156916	-0.0539099	0.957007	0.974857
ENSG00000064601.17	CTSA	2747.34	-0.642991	0.271934	-2.36451	0.0180539	0.0760603
ENSG00000064607.16	SUGP2	7456.99	0.200084	0.149095	1.342	0.179597	0.345684
ENSG00000064651.13	SLC12A2	1572.18	-0.606738	0.238605	-2.54285	0.0109952	0.0533529
ENSG00000064652.10	SNX24	678.296	0.0586315	0.162953	0.359807	0.718992	0.827043
ENSG00000064655.18	EYA2	144.817	-0.570443	0.665668	-0.856948	0.391474	0.567386
ENSG00000064666.14	CNN2	1899.27	-1.45225	0.559869	-2.59391	0.00948919	0.0483627
ENSG00000064687.12	ABCA7	2185.4	0.955047	0.183056	5.21725	1.81603352182442e-07	9.8476030948677e-06
ENSG00000064692.18	SNCAIP	423.986	-0.407922	0.489883	-0.832694	0.405017	0.580557
ENSG00000064703.11	DDX20	793.483	0.0910481	0.0816273	1.11541	0.264674	0.442989
ENSG00000064726.9	BTBD1	3394.75	0.110494	0.152856	0.722862	0.469765	0.638009
ENSG00000064763.10	FAR2	2998.92	1.19773	0.349388	3.42807	0.0006079	0.00656944
ENSG00000064787.13	BCAS1	337.819	-0.173913	0.563334	-0.308721	0.757534	0.853129
ENSG00000064932.15	SBNO2	3222.87	0.20725	0.241407	0.858512	0.39061	0.566518
ENSG00000064933.17	PMS1	1006.65	-0.0668133	0.0740473	-0.902306	0.366894	0.544997
ENSG00000064961.18	HMG20B	1119.79	-0.957635	0.355528	-2.69356	0.00706942	0.0393033
ENSG00000064989.12	CALCRL	109.592	0.923557	0.383987	2.40518	0.0161645	0.0701086
ENSG00000064995.16	TAF11	1239.49	-0.0624052	0.124234	-0.502321	0.615441	0.75257
ENSG00000064999.13	ANKS1A	4905.02	0.643176	0.163921	3.92369	8.72037890629804e-05	0.00147165
ENSG00000065000.16	AP3D1	9149.42	0.252291	0.125749	2.0063	0.044824	0.139135
ENSG00000065029.14	ZNF76	1054.7	-0.218151	0.114236	-1.90964	0.056179	0.162023
ENSG00000065054.13	SLC9A3R2	1081.61	0.194355	0.247118	0.786486	0.431583	0.603651
ENSG00000065057.7	NTHL1	457.225	-0.0933517	0.168124	-0.555256	0.57872	0.724502
ENSG00000065060.16	UHRF1BP1	2885.69	0.165291	0.106564	1.55109	0.12088	0.267682
ENSG00000065135.10	GNAI3	3475.06	-0.212736	0.109361	-1.94527	0.051743	0.153313
ENSG00000065150.18	IPO5	6075.74	-0.587506	0.172909	-3.39777	0.000679376	0.00711862
ENSG00000065154.11	OAT	4536.62	0.478285	0.175401	2.7268	0.00639511	0.0367713
ENSG00000065183.15	WDR3	1585.16	0.0485433	0.0839658	0.578132	0.563175	0.712556
ENSG00000065243.19	PKN2	835.069	-0.460872	0.282703	-1.63023	0.103052	0.241414
ENSG00000065268.10	WDR18	1307.18	-0.310448	0.160569	-1.93342	0.0531842	0.15615
ENSG00000065308.4	TRAM2	1555.81	-0.640968	0.37046	-1.73019	0.0835958	0.209753
ENSG00000065320.8	NTN1	541.541	-1.52532	0.522169	-2.92112	0.00348771	0.023562
ENSG00000065328.16	MCM10	106.86	-0.639314	0.64577	-0.990003	0.322173	0.50279
ENSG00000065357.19	DGKA	790.552	-0.189453	0.19434	-0.974849	0.329635	0.510042
ENSG00000065361.15	ERBB3	1104.18	-0.494075	0.74365	-0.664391	0.50644	0.668154
ENSG00000065413.19	ANKRD44	982.105	-0.132759	0.229617	-0.578173	0.563147	0.712556
ENSG00000065427.14	KARS	5472.52	-0.0751759	0.108116	-0.695324	0.486852	0.652261
ENSG00000065457.10	ADAT1	1033.01	0.0282053	0.130828	0.21559	0.829307	0.901652
ENSG00000065485.19	PDIA5	752.381	-0.656008	0.341667	-1.92002	0.0548549	0.159431
ENSG00000065491.8	TBC1D22B	875.583	0.100826	0.141342	0.713352	0.475628	0.642907
ENSG00000065518.7	NDUFB4	1566.77	-0.301793	0.150827	-2.00092	0.0454011	0.140254
ENSG00000065526.10	SPEN	2968.74	-0.0318981	0.161404	-0.197629	0.843335	0.910194
ENSG00000065534.18	MYLK	710.571	0.726051	0.413566	1.75559	0.0791588	0.202469
ENSG00000065548.17	ZC3H15	2942.79	0.0616359	0.127592	0.483071	0.629045	0.762961
ENSG00000065559.14	MAP2K4	3405.3	0.823009	0.246138	3.34369	0.000826707	0.00820371
ENSG00000065600.12	PACC1	767.327	0.651943	0.122569	5.31898	1.04347958060882e-07	6.22735788818643e-06
ENSG00000065609.14	SNAP91	7819.07	0.77026	0.499407	1.54235	0.122989	0.270446
ENSG00000065613.13	SLK	2907.12	0.219529	0.114027	1.92525	0.0541985	0.158233
ENSG00000065615.13	CYB5R4	695.365	0.348951	0.191999	1.81746	0.0691472	0.185222
ENSG00000065618.18	COL17A1	872.512	1.73949	0.554653	3.13617	0.00171168	0.01406
ENSG00000065621.14	GSTO2	595.531	1.9844	0.25784	7.69624	1.40126398828823e-14	4.82871050157711e-12
ENSG00000065665.20	SEC61A2	1875.31	0.289192	0.228557	1.26529	0.205766	0.377939
ENSG00000065675.14	PRKCQ	359.128	2.6812	0.404292	6.63185	3.31502930529443e-11	5.66604808860925e-09
ENSG00000065717.14	TLE2	512.614	-1.62621	0.47667	-3.41161	0.000645797	0.00686099
ENSG00000065802.11	ASB1	3214.48	0.573674	0.113286	5.06393	4.10702882713288e-07	1.9412980285773e-05
ENSG00000065809.13	FAM107B	1382.76	0.409502	0.282466	1.44974	0.147131	0.304191
ENSG00000065833.8	ME1	1315.62	0.905532	0.369869	2.44825	0.0143553	0.0644736
ENSG00000065882.15	TBC1D1	1561.18	-0.177989	0.312796	-0.569025	0.569339	0.717255
ENSG00000065883.15	CDK13	1650.97	0.018207	0.148469	0.122632	0.902399	0.943869
ENSG00000065911.11	MTHFD2	6318.01	-0.281787	0.153812	-1.83202	0.0669491	0.181427
ENSG00000065923.9	SLC9A7	3043.28	1.06114	0.411915	2.57611	0.00999197	0.0499248
ENSG00000065970.8	FOXJ2	1241.41	-0.320821	0.114639	-2.79853	0.00513356	0.0313995
ENSG00000065978.18	YBX1	29475.5	0.107721	0.217996	0.494142	0.621206	0.756823
ENSG00000065989.15	PDE4A	921.756	0.152803	0.222106	0.687973	0.49147	0.656102
ENSG00000066027.11	PPP2R5A	285.716	-2.36855	0.455949	-5.19478	2.04961521846378e-07	1.08162945734765e-05
ENSG00000066032.18	CTNNA2	4556.42	0.400584	0.402598	0.994998	0.319737	0.500526
ENSG00000066044.14	ELAVL1	2327.38	0.0477976	0.0864076	0.553165	0.58015	0.725528
ENSG00000066056.13	TIE1	62.3147	1.2826	0.744559	1.72264	0.0849545	0.212029
ENSG00000066084.12	DIP2B	2777.92	0.208138	0.115334	1.80465	0.0711292	0.188545
ENSG00000066117.14	SMARCD1	3098.94	-0.164878	0.0844224	-1.95302	0.0508176	0.151679
ENSG00000066135.12	KDM4A	1207.44	-0.00833311	0.111889	-0.0744763	0.940631	0.965532
ENSG00000066136.20	NFYC	1443.68	-0.039969	0.151056	-0.264596	0.79132	0.876249
ENSG00000066185.12	ZMYND12	64.5362	0.108583	0.22815	0.475927	0.634126	0.766513
ENSG00000066230.11	SLC9A3	1546.09	0.0530218	0.213284	0.248597	0.803672	0.884073
ENSG00000066248.14	NGEF	286.957	0.60347	0.322905	1.86888	0.06164	0.171879
ENSG00000066279.17	ASPM	213.585	-1.29126	0.600146	-2.15158	0.0314307	0.110096
ENSG00000066322.14	ELOVL1	987.944	-0.127898	0.221264	-0.578034	0.563241	0.712556
ENSG00000066379.14	ZNRD1	328.365	-0.441655	0.221006	-1.99838	0.0456755	0.140857
ENSG00000066382.16	MPPED2	2893.19	1.01182	0.314373	3.21853	0.00128852	0.0113878
ENSG00000066405.12	CLDN18	29.5637	-0.859175	0.604155	-1.42211	0.154994	0.314061
ENSG00000066422.4	ZBTB11	1086.8	-0.261145	0.0966273	-2.7026	0.0068799	0.0386203
ENSG00000066427.22	ATXN3	889.315	-0.202755	0.12397	-1.63552	0.101941	0.239838
ENSG00000066455.12	GOLGA5	1475.27	-0.479251	0.16253	-2.9487	0.00319114	0.0220345
ENSG00000066468.22	FGFR2	505.332	-1.30683	0.804162	-1.62508	0.104145	0.242963
ENSG00000066557.5	LRRC40	2189.9	0.201931	0.206592	0.977435	0.328354	0.509055
ENSG00000066583.11	ISOC1	733.505	-0.172718	0.177457	-0.973294	0.330407	0.510868
ENSG00000066629.16	EML1	2991.8	0.566726	0.184485	3.07193	0.00212676	0.0165833
ENSG00000066651.18	TRMT11	430.7	-0.464867	0.179704	-2.58685	0.00968587	0.0489678
ENSG00000066654.13	THUMPD1	1649.54	-0.218657	0.0996435	-2.19439	0.0282072	0.102928
ENSG00000066697.14	MSANTD3	734.24	0.5497	0.215273	2.55351	0.0106644	0.0522942
ENSG00000066735.14	KIF26A	1684.35	0.263626	0.215766	1.22181	0.221779	0.396246
ENSG00000066739.11	ATG2B	1700.51	0.363193	0.101182	3.5895	0.000331316	0.0041525
ENSG00000066777.8	ARFGEF1	3279.71	0.275299	0.170379	1.6158	0.106137	0.24556
ENSG00000066827.15	ZFAT	239.816	-0.211436	0.193132	-1.09478	0.273615	0.452916
ENSG00000066855.15	MTFR1	556.375	-0.201873	0.140196	-1.43993	0.149887	0.307621
ENSG00000066923.17	STAG3	1456.44	0.356438	0.171372	2.0799	0.0375344	0.123723
ENSG00000066926.10	FECH	1295.59	0.163699	0.109308	1.49759	0.134239	0.286171
ENSG00000066933.15	MYO9A	3732.3	0.488702	0.294815	1.65766	0.0973865	0.232476
ENSG00000067048.16	DDX3Y	2401.9	-0.0469642	0.280412	-0.167483	0.86699	0.923755
ENSG00000067057.16	PFKP	7646.46	0.800858	0.2775	2.88597	0.00390204	0.0255179
ENSG00000067064.11	IDI1	4744.98	0.142396	0.297209	0.479112	0.631859	0.764733
ENSG00000067066.16	SP100	300.653	-1.15803	0.51293	-2.25767	0.023966	0.0923747
ENSG00000067082.14	KLF6	2644.38	0.0282181	0.191087	0.147672	0.882602	0.932673
ENSG00000067113.16	PLPP1	1169.64	0.348544	0.115724	3.01185	0.0025966	0.0189987
ENSG00000067141.16	NEO1	3970.46	0.0808017	0.15149	0.533378	0.593772	0.736357
ENSG00000067167.7	TRAM1	3192.45	-0.60327	0.276836	-2.17916	0.0293198	0.10552
ENSG00000067177.14	PHKA1	546.505	0.652839	0.218027	2.9943	0.00275073	0.019781
ENSG00000067182.7	TNFRSF1A	2016.89	0.144762	0.262976	0.550475	0.581994	0.727036
ENSG00000067191.15	CACNB1	4219.85	0.532978	0.285235	1.86856	0.0616845	0.171981
ENSG00000067208.14	EVI5	940.139	0.17117	0.203767	0.840026	0.400894	0.576891
ENSG00000067221.13	STOML1	1951.31	0.18792	0.214036	0.877984	0.379952	0.556998
ENSG00000067225.17	PKM	27378.9	-0.57485	0.183385	-3.13467	0.00172049	0.0141053
ENSG00000067248.9	DHX29	1704.92	0.0661009	0.104767	0.630929	0.528087	0.685575
ENSG00000067334.13	DNTTIP2	1719.41	-0.178296	0.0670808	-2.65793	0.00786229	0.0423331
ENSG00000067365.14	METTL22	705.228	-0.222125	0.10431	-2.12947	0.0332152	0.114422
ENSG00000067369.13	TP53BP1	7979.46	0.34086	0.101493	3.35845	0.00078382	0.00786063
ENSG00000067445.20	TRO	6079.51	-0.0916323	0.1263	-0.725512	0.468138	0.63665
ENSG00000067533.5	RRP15	751.257	-0.110137	0.112946	-0.975122	0.3295	0.509943
ENSG00000067560.10	RHOA	10252.2	-0.0267718	0.140883	-0.190029	0.849287	0.913458
ENSG00000067596.10	DHX8	2135.42	0.121226	0.0783714	1.54681	0.121908	0.268997
ENSG00000067601.7	PMS2P4	609.808	0.109339	0.107268	1.0193	0.308059	0.488726
ENSG00000067606.16	PRKCZ	3936.38	0.569709	0.294659	1.93345	0.0531807	0.15615
ENSG00000067646.11	ZFY	390.271	0.444287	0.234881	1.89154	0.0585525	0.166264
ENSG00000067704.9	IARS2	2895.82	0.0518307	0.0996947	0.519894	0.603137	0.742842
ENSG00000067715.13	SYT1	18428.4	0.682829	0.313632	2.17717	0.0294681	0.105828
ENSG00000067798.15	NAV3	1710.39	-0.0846744	0.237105	-0.357118	0.721004	0.828372
ENSG00000067829.18	IDH3G	1881.67	-0.21104	0.11274	-1.87191	0.0612192	0.171322
ENSG00000067836.12	ROGDI	4085.39	0.242672	0.151738	1.59928	0.109759	0.251133
ENSG00000067840.12	PDZD4	6717.18	0.172278	0.301149	0.57207	0.567274	0.715609
ENSG00000067842.17	ATP2B3	2021.55	0.436802	0.455504	0.958943	0.337587	0.517883
ENSG00000067900.7	ROCK1	1097.83	-0.346399	0.329387	-1.05165	0.292961	0.473064
ENSG00000067955.13	CBFB	7664.83	0.287382	0.393833	0.729706	0.46557	0.634494
ENSG00000067992.12	PDK3	193.668	0.00633435	0.314543	0.0201383	0.983933	0.990483
ENSG00000068001.13	HYAL2	537.865	-0.275543	0.256596	-1.07384	0.282893	0.462611
ENSG00000068024.16	HDAC4	2404.91	0.0990965	0.176586	0.561181	0.574674	0.721236
ENSG00000068028.17	RASSF1	1023.86	-0.159111	0.206144	-0.771843	0.440207	0.611232
ENSG00000068078.18	FGFR3	413.635	-1.8779	0.701554	-2.67677	0.00743366	0.0406502
ENSG00000068079.7	IFI35	195.929	-1.9751	0.511083	-3.86454	0.000111301	0.00179197
ENSG00000068097.14	HEATR6	730.47	-0.271779	0.137322	-1.97913	0.0478009	0.145335
ENSG00000068120.14	COASY	1805.73	-0.458701	0.188757	-2.43011	0.0150941	0.0669475
ENSG00000068137.14	PLEKHH3	983.83	0.125695	0.133787	0.939513	0.347467	0.527585
ENSG00000068305.17	MEF2A	2559.94	-0.461496	0.155526	-2.96732	0.00300405	0.0210569
ENSG00000068308.13	OTUD5	2827.85	0.0183455	0.12256	0.149687	0.881012	0.931803
ENSG00000068323.16	TFE3	2464.7	-0.0361822	0.150382	-0.240602	0.809864	0.888322
ENSG00000068354.15	TBC1D25	1339.13	0.164104	0.159423	1.02936	0.303309	0.484066
ENSG00000068366.19	ACSL4	7439.65	0.502303	0.290703	1.72789	0.0840077	0.210389
ENSG00000068383.18	INPP5A	1489.49	0.144121	0.17942	0.803258	0.421826	0.595029
ENSG00000068394.10	GPKOW	804.233	-0.173431	0.0998674	-1.73661	0.0824558	0.207965
ENSG00000068400.13	GRIPAP1	3564.9	0.248346	0.0892243	2.78339	0.00537939	0.0324113
ENSG00000068438.14	FTSJ1	1030.93	0.133687	0.0804161	1.66244	0.0964254	0.230832
ENSG00000068489.12	PRR11	258.188	-1.06054	0.47149	-2.24934	0.0244909	0.0937895
ENSG00000068615.18	REEP1	12703.7	0.707584	0.446608	1.58435	0.113114	0.255868
ENSG00000068650.18	ATP11A	3916.43	-0.196404	0.232842	-0.843508	0.398944	0.57497
ENSG00000068654.15	POLR1A	2389.38	0.239761	0.137502	1.7437	0.081212	0.205925
ENSG00000068697.6	LAPTM4A	8023.4	-0.373803	0.23141	-1.61533	0.10624	0.245651
ENSG00000068724.15	TTC7A	586.372	0.408967	0.174916	2.33807	0.0193835	0.0797321
ENSG00000068745.14	IP6K2	3547.88	-0.229977	0.134953	-1.70413	0.0883574	0.217885
ENSG00000068784.12	SRBD1	601.45	-0.0766079	0.126631	-0.604971	0.545198	0.698121
ENSG00000068796.16	KIF2A	4514.66	0.281537	0.225529	1.24834	0.211907	0.385409
ENSG00000068831.18	RASGRP2	536.034	1.58014	0.356635	4.4307	9.39263842339015e-06	0.000249284
ENSG00000068878.14	PSME4	2071.21	0.26815	0.105048	2.55264	0.0106909	0.0523757
ENSG00000068885.14	IFT80	717.567	-0.247615	0.148787	-1.66423	0.0960667	0.230284
ENSG00000068903.19	SIRT2	2915.72	0.0827529	0.14515	0.570121	0.568595	0.716656
ENSG00000068912.13	ERLEC1	2352.54	-0.282497	0.133549	-2.11531	0.0344032	0.116984
ENSG00000068971.13	PPP2R5B	6578.58	0.263215	0.234041	1.12466	0.260735	0.438562
ENSG00000068976.13	PYGM	638.161	0.373704	0.529196	0.706174	0.48008	0.646716
ENSG00000069011.15	PITX1	510.411	-0.929038	0.783117	-1.18633	0.23549	0.411588
ENSG00000069020.18	MAST4	938.317	0.496539	0.248916	1.99481	0.0460641	0.141871
ENSG00000069122.18	ADGRF5	42.0621	1.75444	0.603194	2.90858	0.0036307	0.0242634
ENSG00000069188.16	SDK2	2575.17	0.0373999	0.3009	0.124293	0.901083	0.943292
ENSG00000069248.11	NUP133	2098.3	0.0621102	0.0942252	0.659168	0.509788	0.670872
ENSG00000069275.12	NUCKS1	13525.5	-0.486302	0.135281	-3.59476	0.000324696	0.00409802
ENSG00000069329.16	VPS35	6794.94	0.265254	0.141108	1.87979	0.0601361	0.169388
ENSG00000069345.11	DNAJA2	3887.63	-0.045108	0.0997612	-0.45216	0.651154	0.778962
ENSG00000069399.14	BCL3	372.111	-0.644036	0.328963	-1.95778	0.050256	0.150423
ENSG00000069424.14	KCNAB2	4764.67	0.620911	0.488439	1.27121	0.203652	0.375366
ENSG00000069431.11	ABCC9	508.261	-1.8864	0.711192	-2.65244	0.00799119	0.0428544
ENSG00000069482.6	GAL	398.863	3.20995	0.493184	6.50863	7.5840609415692e-11	1.18272600012136e-08
ENSG00000069493.14	CLEC2D	77.1222	-0.174351	0.338692	-0.514779	0.606708	0.745818
ENSG00000069509.5	FUNDC1	444.05	0.144141	0.132007	1.09192	0.274867	0.45432
ENSG00000069535.13	MAOB	490.564	1.72363	0.585408	2.94433	0.00323658	0.0222249
ENSG00000069667.15	RORA	601.297	-0.546574	0.277882	-1.96692	0.0491919	0.148109
ENSG00000069696.6	DRD4	85.5177	-0.0199663	0.317563	-0.0628735	0.949867	0.971094
ENSG00000069702.10	TGFBR3	1885.22	-2.7111	0.637673	-4.25155	2.12299622725201e-05	0.000475449
ENSG00000069764.9	PLA2G10	29.6269	-0.318585	0.493603	-0.645427	0.51865	0.678108
ENSG00000069812.11	HES2	75.6392	-0.109148	0.656634	-0.166223	0.867981	0.924031
ENSG00000069849.10	ATP1B3	2069.51	0.34899	0.0840885	4.15027	3.32084999991661e-05	0.000681556
ENSG00000069869.15	NEDD4	692.409	0.0689582	0.259327	0.265913	0.790307	0.875727
ENSG00000069943.9	PIGB	399.196	0.0326548	0.133679	0.244278	0.807015	0.886518
ENSG00000069956.11	MAPK6	5226.33	0.189051	0.115944	1.63054	0.102988	0.241344
ENSG00000069966.18	GNB5	4110.37	0.585128	0.269969	2.16739	0.0302053	0.10752
ENSG00000069974.15	RAB27A	348.452	-1.08474	0.339285	-3.19715	0.00138794	0.0120886
ENSG00000069998.12	HDHD5	1288.22	-0.0103902	0.145469	-0.0714256	0.943059	0.966956
ENSG00000070010.18	UFD1	1708.35	0.240154	0.101483	2.36645	0.0179595	0.0757711
ENSG00000070018.8	LRP6	1650.31	-0.428337	0.176062	-2.43288	0.0149791	0.0664943
ENSG00000070031.3	SCT	140.308	-0.404053	0.634887	-0.636418	0.524504	0.683003
ENSG00000070047.11	PHRF1	1767.9	0.0730747	0.130166	0.561397	0.574527	0.721112
ENSG00000070061.14	ELP1	3291.72	0.501431	0.162736	3.08125	0.00206135	0.0161796
ENSG00000070081.16	NUCB2	1700.92	0.182764	0.211256	0.86513	0.386967	0.563377
ENSG00000070087.13	PFN2	8743.67	0.150082	0.181133	0.828574	0.407346	0.582059
ENSG00000070159.13	PTPN3	2077.8	-1.19315	0.304976	-3.91227	9.14310402351474e-05	0.0015285
ENSG00000070182.20	SPTB	2762.64	2.06006	0.444849	4.63092	3.64040286290192e-06	0.000116958
ENSG00000070193.4	FGF10	327.333	-0.937027	0.717994	-1.30506	0.191872	0.361112
ENSG00000070214.15	SLC44A1	952.506	-0.570291	0.271927	-2.09722	0.0359741	0.120355
ENSG00000070269.13	TMEM260	853.502	-0.0684699	0.095066	-0.720236	0.47138	0.639333
ENSG00000070366.13	SMG6	2340.03	0.0644478	0.119445	0.539561	0.5895	0.733101
ENSG00000070367.15	EXOC5	3396.79	0.19057	0.0918244	2.07537	0.0379523	0.124591
ENSG00000070371.15	CLTCL1	876.187	-0.0304907	0.150248	-0.202937	0.839185	0.907485
ENSG00000070388.11	FGF22	80.7708	0.265863	0.338827	0.784658	0.432654	0.604712
ENSG00000070404.9	FSTL3	1833.59	-0.139627	0.330354	-0.42266	0.672543	0.793645
ENSG00000070413.19	DGCR2	5717.51	0.245173	0.106952	2.29238	0.021884	0.0867881
ENSG00000070423.17	RNF126	1410.24	0.133455	0.14013	0.952363	0.340913	0.521562
ENSG00000070444.14	MNT	1953.59	-0.0301729	0.110254	-0.273668	0.78434	0.871375
ENSG00000070476.14	ZXDC	870.35	0.0656275	0.12885	0.509333	0.610519	0.748766
ENSG00000070495.14	JMJD6	1355.14	0.278993	0.112089	2.48903	0.0128094	0.0593393
ENSG00000070501.11	POLB	789.911	0.0073782	0.0757233	0.0974364	0.92238	0.955381
ENSG00000070540.12	WIPI1	1825.88	0.0282658	0.320639	0.0881545	0.929754	0.959391
ENSG00000070601.9	FRMPD1	1409.88	0.11933	0.323637	0.368715	0.71234	0.823102
ENSG00000070610.14	GBA2	3345.86	0.186823	0.118702	1.57388	0.115514	0.259361
ENSG00000070614.14	NDST1	5232.59	0.178599	0.171014	1.04435	0.296322	0.476654
ENSG00000070669.16	ASNS	171.511	0.251709	0.274644	0.916492	0.359409	0.537955
ENSG00000070718.11	AP3M2	1668.51	-0.0838576	0.147455	-0.568701	0.569559	0.717351
ENSG00000070729.13	CNGB1	1004.14	1.63503	0.329448	4.96295	6.94320255129636e-07	3.001956963764e-05
ENSG00000070748.18	CHAT	303.065	1.62493	0.415468	3.91108	9.18836241960711e-05	0.00153122
ENSG00000070756.15	PABPC1	27460.8	-0.624917	0.158111	-3.9524	7.73705408916896e-05	0.00132986
ENSG00000070759.16	TESK2	90.6584	-1.31301	0.341824	-3.8412	0.000122436	0.00193194
ENSG00000070761.7	CFAP20	1862.62	0.174523	0.137498	1.26927	0.204345	0.376137
ENSG00000070770.8	CSNK2A2	2776.08	-0.0796769	0.127617	-0.624345	0.532401	0.688717
ENSG00000070778.12	PTPN21	975.376	0.431777	0.320986	1.34516	0.178575	0.344555
ENSG00000070785.16	EIF2B3	1359.52	-0.0751589	0.0906424	-0.82918	0.407002	0.581919
ENSG00000070808.15	CAMK2A	1819.75	0.521595	0.326378	1.59813	0.110014	0.251412
ENSG00000070814.18	TCOF1	2025.83	-0.235613	0.129826	-1.81484	0.0695488	0.185971
ENSG00000070831.15	CDC42	10759.9	-0.113564	0.114676	-0.990303	0.322026	0.50271
ENSG00000070882.12	OSBPL3	567.492	-0.620163	0.388347	-1.59693	0.110282	0.251735
ENSG00000070886.11	EPHA8	2620.14	1.30462	0.548342	2.37922	0.0173495	0.073942
ENSG00000070915.9	SLC12A3	55.0604	3.25933	0.900309	3.62024	0.000294333	0.00379966
ENSG00000070950.9	RAD18	302.644	-0.664711	0.126096	-5.27146	1.35343342075527e-07	7.73157888621293e-06
ENSG00000070961.15	ATP2B1	5829.41	0.857604	0.140504	6.10378	1.03590681429184e-09	1.17101317922461e-07
ENSG00000071051.13	NCK2	2244.16	-0.0367394	0.149536	-0.24569	0.805922	0.885774
ENSG00000071054.16	MAP4K4	11596.2	0.162186	0.146958	1.10362	0.269757	0.44879
ENSG00000071073.12	MGAT4A	2763.06	0.225017	0.300668	0.748389	0.454226	0.623906
ENSG00000071082.10	RPL31	17396.9	-0.748795	0.38523	-1.94376	0.0519239	0.153671
ENSG00000071127.16	WDR1	8267.8	0.715142	0.175053	4.08529	4.40220833619842e-05	0.000856586
ENSG00000071189.21	SNX13	1534.21	-0.0575942	0.110594	-0.52077	0.602527	0.742473
ENSG00000071205.11	ARHGAP10	387.342	-1.79856	0.376005	-4.78334	1.72404878998857e-06	6.35074179277687e-05
ENSG00000071242.11	RPS6KA2	6716.5	0.722813	0.204891	3.5278	0.000419027	0.00497638
ENSG00000071243.15	ING3	349.891	-0.0952987	0.189498	-0.5029	0.615034	0.752304
ENSG00000071246.10	VASH1	3906.96	0.4242	0.207147	2.04782	0.0405776	0.130344
ENSG00000071282.11	LMCD1	1022.34	-0.398857	0.413186	-0.965319	0.334385	0.514374
ENSG00000071462.11	BUD23	3009.16	0.360454	0.0904541	3.98494	6.74984636969632e-05	0.00119478
ENSG00000071537.13	SEL1L	6626.91	-0.206087	0.136236	-1.51273	0.130349	0.281298
ENSG00000071539.13	TRIP13	250.774	-0.7426	0.216151	-3.43556	0.000591331	0.00642287
ENSG00000071553.16	ATP6AP1	10714.7	0.453565	0.127484	3.55782	0.000373949	0.00454979
ENSG00000071564.14	TCF3	2616.34	-0.0150819	0.366702	-0.0411284	0.967194	0.980921
ENSG00000071575.11	TRIB2	6079.35	0.681562	0.314794	2.16511	0.0303796	0.107925
ENSG00000071626.16	DAZAP1	2761.17	-0.111898	0.128412	-0.871393	0.38354	0.560374
ENSG00000071655.17	MBD3	1568.11	0.346171	0.11613	2.9809	0.00287407	0.0203596
ENSG00000071677.1	PRLH	97.6669	2.78243	0.85863	3.24055	0.001193	0.0107456
ENSG00000071794.15	HLTF	1997.61	-0.48249	0.0966523	-4.99202	5.97505543318336e-07	2.64848670809051e-05
ENSG00000071859.14	FAM50A	2806.88	0.131842	0.145051	0.908933	0.363385	0.541593
ENSG00000071889.16	FAM3A	1522.95	-0.027044	0.116247	-0.232644	0.816038	0.892209
ENSG00000071894.16	CPSF1	2760.5	-0.164114	0.168605	-0.973362	0.330373	0.510868
ENSG00000071909.18	MYO3B	60.8259	0.659925	0.714374	0.923782	0.3556	0.535055
ENSG00000071967.11	CYBRD1	2208.46	-2.70488	0.51664	-5.23553	1.64512579944588e-07	9.10572868009356e-06
ENSG00000071994.10	PDCD2	1159.07	0.3538	0.110605	3.19877	0.00138016	0.0120355
ENSG00000072041.16	SLC6A15	3934.97	0.498282	0.258942	1.9243	0.0543171	0.158385
ENSG00000072042.12	RDH11	2302.49	0.339743	0.185364	1.83285	0.0668252	0.181275
ENSG00000072062.13	PRKACA	8563.76	0.198624	0.189224	1.04968	0.293867	0.474097
ENSG00000072071.16	ADGRL1	11075.7	0.352238	0.294463	1.19621	0.231616	0.407014
ENSG00000072110.13	ACTN1	4897.25	-0.110078	0.363411	-0.302901	0.761965	0.856089
ENSG00000072121.15	ZFYVE26	1087.31	-0.0096448	0.148029	-0.0651547	0.948051	0.97011
ENSG00000072133.10	RPS6KA6	802.356	0.261747	0.399292	0.655527	0.512129	0.672669
ENSG00000072134.15	EPN2	2491.95	-0.0151973	0.0793044	-0.191633	0.84803	0.912958
ENSG00000072135.12	PTPN18	1521.62	0.393849	0.107397	3.66722	0.000245206	0.00328866
ENSG00000072163.19	LIMS2	298.47	0.195099	0.288971	0.675152	0.499579	0.66254
ENSG00000072182.12	ASIC4	449.337	0.548898	0.350885	1.56433	0.117741	0.262663
ENSG00000072195.14	SPEG	4258.18	-0.0577931	0.229031	-0.252337	0.800781	0.882163
ENSG00000072201.13	LNX1	790.991	-0.0373124	0.104233	-0.357969	0.720366	0.827987
ENSG00000072210.18	ALDH3A2	2817.16	0.383011	0.185392	2.06595	0.0388331	0.126532
ENSG00000072274.12	TFRC	2529.97	0.584014	0.305963	1.90877	0.0562917	0.162151
ENSG00000072310.16	SREBF1	2037.71	0.238686	0.196706	1.21341	0.224971	0.400076
ENSG00000072315.3	TRPC5	328.629	0.69011	0.830852	0.830604	0.406197	0.581234
ENSG00000072364.12	AFF4	5285.85	0.248215	0.10403	2.386	0.0170329	0.0729568
ENSG00000072401.14	UBE2D1	994.053	0.179901	0.118267	1.52114	0.128225	0.278477
ENSG00000072415.8	MPP5	766.977	-0.0283535	0.15698	-0.180618	0.856667	0.91766
ENSG00000072422.16	RHOBTB1	879.664	-1.1745	0.19133	-6.13858	8.32627749033523e-10	9.66798470548979e-08
ENSG00000072501.17	SMC1A	3689.44	-0.170324	0.119446	-1.42594	0.153884	0.31279
ENSG00000072506.12	HSD17B10	1415.79	0.393003	0.152056	2.58458	0.00974967	0.0492037
ENSG00000072518.20	MARK2	2491.7	-0.232578	0.11536	-2.0161	0.0437897	0.136979
ENSG00000072571.19	HMMR	146.575	-1.42338	0.408216	-3.48683	0.000488777	0.00558435
ENSG00000072609.17	CHFR	1641.03	0.245856	0.057901	4.24613	2.17490881329547e-05	0.000486565
ENSG00000072657.8	TRHDE	210.133	-3.34883	0.376058	-8.90511	5.33337500681706e-19	4.74781487586027e-16
ENSG00000072682.18	P4HA2	4276.62	-0.348763	0.404363	-0.862501	0.388412	0.564732
ENSG00000072736.18	NFATC3	441.023	-0.551361	0.311454	-1.77028	0.0766807	0.198484
ENSG00000072756.16	TRNT1	1155.24	0.121225	0.138433	0.875696	0.381195	0.558398
ENSG00000072778.19	ACADVL	6900.19	-0.189809	0.175007	-1.08458	0.278108	0.4578
ENSG00000072786.12	STK10	966.254	-0.249491	0.280805	-0.888483	0.374281	0.551598
ENSG00000072803.17	FBXW11	4290.98	0.278465	0.123365	2.25724	0.023993	0.0924621
ENSG00000072818.11	ACAP1	297.806	-0.235849	0.236275	-0.998198	0.318183	0.498922
ENSG00000072832.14	CRMP1	26263.2	0.240566	0.25028	0.96119	0.336457	0.516798
ENSG00000072840.12	EVC	858.49	-1.38783	0.259452	-5.34908	8.84027928764532e-08	5.40209927578338e-06
ENSG00000072849.10	DERL2	1425.21	0.0619497	0.104066	0.595291	0.551649	0.703263
ENSG00000072858.10	SIDT1	423.581	1.61308	0.639428	2.52268	0.0116463	0.0556401
ENSG00000072864.14	NDE1	363.339	-1.94562	0.517264	-3.76137	0.000168984	0.00248305
ENSG00000072952.18	MRVI1	216.552	-0.871297	0.43445	-2.00552	0.0449079	0.139334
ENSG00000072954.6	TMEM38A	1089.43	0.94688	0.264344	3.582	0.000340976	0.00423297
ENSG00000072958.8	AP1M1	4491.5	-0.0279227	0.0761519	-0.366672	0.713864	0.823821
ENSG00000073008.14	PVR	1755.83	0.18928	0.120541	1.57026	0.116356	0.260526
ENSG00000073050.11	XRCC1	947.356	-0.510208	0.165228	-3.08791	0.00201571	0.0158972
ENSG00000073060.15	SCARB1	845.939	-0.116819	0.158864	-0.735342	0.462131	0.631294
ENSG00000073067.13	CYP2W1	168.038	-0.60202	0.684003	-0.880142	0.378782	0.555839
ENSG00000073111.13	MCM2	843.487	-0.978123	0.225737	-4.33301	1.4708269076561e-05	0.000357907
ENSG00000073146.15	MOV10L1	85.1478	0.955756	0.564007	1.69458	0.0901545	0.220838
ENSG00000073150.13	PANX2	784.011	0.639847	0.333476	1.91872	0.0550194	0.159735
ENSG00000073169.13	SELENOO	690.663	-0.134137	0.154732	-0.866905	0.385994	0.562574
ENSG00000073282.12	TP63	93.2481	0.436464	0.763176	0.571904	0.567387	0.715682
ENSG00000073331.17	ALPK1	301.066	-0.88157	0.353905	-2.49098	0.0127392	0.0591682
ENSG00000073350.13	LLGL2	233.54	0.099092	0.811428	0.12212	0.902804	0.944214
ENSG00000073417.14	PDE8A	394.834	-0.608276	0.247609	-2.4566	0.0140259	0.063421
ENSG00000073464.11	CLCN4	6089.43	0.497998	0.262654	1.89602	0.0579572	0.165158
ENSG00000073536.17	NLE1	1357.98	0.0647843	0.147209	0.440083	0.659877	0.784567
ENSG00000073578.16	SDHA	4941.82	-0.169034	0.183898	-0.919175	0.358004	0.536975
ENSG00000073584.19	SMARCE1	363.919	-0.0955685	0.171894	-0.555973	0.578229	0.724169
ENSG00000073598.5	FNDC8	259.992	0.0996105	0.210969	0.472158	0.636814	0.768482
ENSG00000073605.18	GSDMB	387.878	-0.695185	0.283677	-2.45062	0.0142611	0.0641448
ENSG00000073614.12	KDM5A	1621.59	-0.173283	0.23775	-0.728845	0.466097	0.634922
ENSG00000073670.13	ADAM11	9477.34	-0.31434	0.458164	-0.686087	0.492658	0.657116
ENSG00000073711.10	PPP2R3A	1028.55	-0.0689832	0.158626	-0.434879	0.66365	0.787366
ENSG00000073712.14	FERMT2	3034.23	-0.409145	0.179042	-2.28519	0.0223018	0.0879381
ENSG00000073756.11	PTGS2	57.7388	-1.19512	0.597053	-2.0017	0.0453175	0.140092
ENSG00000073792.15	IGF2BP2	3334.98	-0.687569	0.347439	-1.97897	0.0478199	0.145353
ENSG00000073803.13	MAP3K13	1410.46	0.0284616	0.142679	0.19948	0.841887	0.909165
ENSG00000073849.14	ST6GAL1	3082.57	0.0230808	0.370972	0.0622172	0.95039	0.971349
ENSG00000073905.8	VDAC1P1	10.4666	0.767063	0.282674	2.7136	0.00665571	0.0377822
ENSG00000073910.21	FRY	5264.73	0.780673	0.281596	2.77232	0.00556586	0.0332721
ENSG00000073921.17	PICALM	5270.04	-0.0676929	0.0816788	-0.828769	0.407235	0.582014
ENSG00000073969.18	NSF	5483.92	0.519021	0.27427	1.89237	0.0584412	0.166032
ENSG00000074047.21	GLI2	376.509	-2.10375	0.501172	-4.19766	2.69687075748675e-05	0.000575611
ENSG00000074054.18	CLASP1	6278.32	0.212727	0.172787	1.23115	0.218265	0.392562
ENSG00000074071.14	MRPS34	1462.2	0.19813	0.157834	1.25531	0.209368	0.382287
ENSG00000074181.8	NOTCH3	2655.69	-1.28823	0.503979	-2.55611	0.0105849	0.0519845
ENSG00000074201.8	CLNS1A	1556.82	-0.29991	0.133747	-2.24237	0.0249375	0.0949883
ENSG00000074211.13	PPP2R2C	6474.31	1.19933	0.429357	2.79331	0.00521718	0.0317474
ENSG00000074219.13	TEAD2	805.852	-2.05533	0.539441	-3.81011	0.000138903	0.00213808
ENSG00000074266.19	EED	457.29	-0.137616	0.139912	-0.983593	0.325316	0.505837
ENSG00000074276.10	CDHR2	588.144	0.791724	0.29563	2.67809	0.00740422	0.0405455
ENSG00000074317.10	SNCB	1867.45	0.338782	0.39645	0.854539	0.392807	0.568545
ENSG00000074319.12	TSG101	2325.82	0.0282574	0.101685	0.277892	0.781095	0.869127
ENSG00000074356.16	NCBP3	2645.9	0.23329	0.112295	2.07747	0.0377582	0.124147
ENSG00000074370.17	ATP2A3	589.014	1.2897	0.585706	2.20196	0.0276683	0.101674
ENSG00000074410.13	CA12	377.47	-1.86245	0.553602	-3.36424	0.000767536	0.00775624
ENSG00000074416.13	MGLL	1173.32	1.05491	0.201879	5.22547	1.73709199142099e-07	9.51614625556652e-06
ENSG00000074527.11	NTN4	992.98	-1.94524	0.645226	-3.01482	0.00257135	0.0188657
ENSG00000074582.13	BCS1L	1256.94	-0.00978475	0.116334	-0.084109	0.93297	0.961365
ENSG00000074590.13	NUAK1	2063.14	0.607834	0.196339	3.09583	0.00196261	0.015611
ENSG00000074603.18	DPP8	2596.25	0.150266	0.133664	1.12421	0.260925	0.438777
ENSG00000074621.13	SLC24A1	303.855	-0.854116	0.240758	-3.54761	0.000388747	0.00468564
ENSG00000074657.13	ZNF532	4647.91	-0.16444	0.133003	-1.23636	0.216326	0.390553
ENSG00000074660.15	SCARF1	201.427	-1.32976	0.456909	-2.91033	0.00361048	0.0241812
ENSG00000074695.5	LMAN1	4086.04	-0.531265	0.231883	-2.29109	0.021958	0.0869732
ENSG00000074696.12	HACD3	8646.15	0.378931	0.174057	2.17705	0.0294768	0.105828
ENSG00000074706.13	IPCEF1	139.174	1.38026	0.678272	2.03497	0.0418539	0.133075
ENSG00000074755.14	ZZEF1	2365.34	0.285393	0.0592197	4.81923	1.44114593234179e-06	5.48842831452448e-05
ENSG00000074800.14	ENO1	23022.7	-0.699452	0.196095	-3.56691	0.000361222	0.00442264
ENSG00000074803.18	SLC12A1	46.7069	2.69346	0.701932	3.83721	0.000124441	0.00195635
ENSG00000074842.7	MYDGF	3065.34	-0.292123	0.203165	-1.43786	0.150473	0.308408
ENSG00000074855.10	ANO8	2690.26	0.542966	0.223659	2.42765	0.0151969	0.0671939
ENSG00000074935.13	TUBE1	625.818	-0.0850372	0.117505	-0.72369	0.469256	0.637547
ENSG00000074964.16	ARHGEF10L	2682.91	0.512423	0.121018	4.23425	2.29311092416384e-05	0.000506642
ENSG00000075035.9	WSCD2	447.963	0.395315	0.22155	1.78431	0.0743733	0.194731
ENSG00000075043.18	KCNQ2	13268.3	0.142171	0.350855	0.405212	0.685322	0.803009
ENSG00000075073.14	TACR2	65.9738	1.90482	0.43225	4.40675	1.04932230753475e-05	0.000271414
ENSG00000075089.9	ACTR6	918.258	-0.0189496	0.177354	-0.106846	0.914911	0.950942
ENSG00000075131.9	TIPIN	208.427	-0.58116	0.253199	-2.29527	0.0217176	0.0863087
ENSG00000075142.13	SRI	2877.95	0.159954	0.17009	0.940408	0.347008	0.527112
ENSG00000075151.20	EIF4G3	7652.15	0.470069	0.244251	1.92453	0.0542885	0.158367
ENSG00000075188.8	NUP37	233.924	-0.871362	0.273048	-3.19124	0.00141663	0.0122479
ENSG00000075213.10	SEMA3A	1289.43	-0.268213	0.283915	-0.944696	0.344814	0.525423
ENSG00000075218.18	GTSE1	182.759	-1.36125	0.595114	-2.28738	0.0221737	0.0875514
ENSG00000075223.13	SEMA3C	13916.7	1.94783	0.435167	4.47606	7.6032731052306e-06	0.00021124
ENSG00000075234.16	TTC38	584.083	0.851092	0.255942	3.32533	0.000883128	0.00861078
ENSG00000075239.13	ACAT1	1971.21	0.109794	0.16778	0.654394	0.512858	0.673089
ENSG00000075240.16	GRAMD4	1860.46	0.286872	0.15213	1.8857	0.0593356	0.167819
ENSG00000075275.16	CELSR1	534.386	-0.525582	0.593051	-0.886234	0.375492	0.552734
ENSG00000075292.18	ZNF638	3336.6	0.192553	0.100061	1.92436	0.0543097	0.158385
ENSG00000075303.12	SLC25A40	742.13	-0.176283	0.15395	-1.14506	0.252182	0.429142
ENSG00000075336.11	TIMM21	993.153	0.0352332	0.0664618	0.530127	0.596024	0.738163
ENSG00000075340.22	ADD2	12718.9	0.562561	0.383233	1.46793	0.142122	0.297137
ENSG00000075391.16	RASAL2	3401.79	0.54133	0.245305	2.20677	0.0273302	0.100813
ENSG00000075399.13	VPS9D1	1504.25	0.325461	0.160881	2.02299	0.0430741	0.135554
ENSG00000075407.18	ZNF37A	782.687	-0.306815	0.275675	-1.11296	0.265725	0.444054
ENSG00000075413.17	MARK3	2671.76	-0.0270258	0.0687647	-0.393018	0.694306	0.810018
ENSG00000075415.12	SLC25A3	10458.2	0.0219532	0.107587	0.20405	0.838314	0.906832
ENSG00000075420.12	FNDC3B	3175.54	-1.06296	0.367431	-2.89294	0.00381651	0.0250649
ENSG00000075426.11	FOSL2	2762.47	-1.48711	0.441019	-3.37198	0.000746293	0.00759264
ENSG00000075429.8	CACNG5	520.425	0.342006	0.392421	0.871526	0.383467	0.560374
ENSG00000075461.5	CACNG4	5011.54	0.629724	0.336811	1.86967	0.0615303	0.171798
ENSG00000075539.14	FRYL	1184.14	0.0973719	0.180957	0.538095	0.590512	0.733846
ENSG00000075568.16	TMEM131	1846.73	-0.159339	0.133221	-1.19605	0.231676	0.407034
ENSG00000075618.17	FSCN1	19144.1	-0.0637378	0.160503	-0.397113	0.691284	0.807462
ENSG00000075624.14	ACTB	81375.4	0.26635	0.128367	2.07491	0.0379945	0.124653
ENSG00000075643.5	MOCOS	207.668	-0.714037	0.57652	-1.23853	0.21552	0.389691
ENSG00000075651.15	PLD1	639.138	-2.19299	0.525549	-4.17276	3.00925783715299e-05	0.000628473
ENSG00000075673.11	ATP12A	23.8017	-0.176863	0.556445	-0.317844	0.750603	0.848949
ENSG00000075702.17	WDR62	166.708	0.317975	0.400505	0.793935	0.427233	0.599254
ENSG00000075711.20	DLG1	2360.25	0.385251	0.23025	1.67318	0.0942916	0.227642
ENSG00000075785.12	RAB7A	12490.8	0.352589	0.125848	2.8017	0.00508343	0.0312001
ENSG00000075790.10	BCAP29	1822.86	0.316414	0.150415	2.10361	0.0354125	0.119185
ENSG00000075826.16	SEC31B	375.754	-0.03336	0.167927	-0.198658	0.84253	0.909676
ENSG00000075856.11	SART3	2008.53	-0.231092	0.125574	-1.84029	0.065726	0.179242
ENSG00000075884.13	ARHGAP15	63.2513	2.03637	0.993801	2.04907	0.0404552	0.130143
ENSG00000075886.10	TUBA3D	34.7383	0.865068	0.402304	2.15028	0.0315327	0.110297
ENSG00000075891.21	PAX2	90.6049	-0.0994145	0.488083	-0.203683	0.838601	0.907083
ENSG00000075914.12	EXOSC7	581.174	-0.131214	0.165465	-0.793004	0.427776	0.599975
ENSG00000075945.12	KIFAP3	5873.84	0.287388	0.281838	1.01969	0.307874	0.488578
ENSG00000075975.15	MKRN2	2152.65	-0.0599114	0.144875	-0.41354	0.679211	0.798819
ENSG00000076003.4	MCM6	1390.57	-1.41715	0.214875	-6.59525	4.24542751615342e-11	7.08621553770452e-09
ENSG00000076043.9	REXO2	522.658	-0.249118	0.147178	-1.69262	0.0905271	0.221345
ENSG00000076053.10	RBM7	721.709	-0.173651	0.108087	-1.60659	0.108145	0.24847
ENSG00000076067.12	RBMS2	861.683	-0.855218	0.243698	-3.50933	0.000449241	0.00525744
ENSG00000076108.11	BAZ2A	3830.79	-0.273291	0.240388	-1.13687	0.255592	0.432765
ENSG00000076201.14	PTPN23	3251.63	-0.0320827	0.121982	-0.263012	0.792542	0.877112
ENSG00000076242.14	MLH1	1324.31	-0.136856	0.0894174	-1.53053	0.125885	0.274873
ENSG00000076248.10	UNG	1251.02	-0.138749	0.123478	-1.12367	0.261154	0.439058
ENSG00000076258.9	FMO4	38.347	-1.80684	0.585495	-3.08601	0.00202863	0.0159638
ENSG00000076321.10	KLHL20	1259.97	-0.180971	0.0705124	-2.56651	0.0102728	0.0508639
ENSG00000076344.15	RGS11	2808.01	0.765722	0.211158	3.6263	0.000287509	0.00372732
ENSG00000076351.12	SLC46A1	3400.47	0.634118	0.181689	3.49012	0.000482801	0.00552789
ENSG00000076356.6	PLXNA2	2151.97	1.32307	0.252338	5.24326	1.57762985311036e-07	8.77762026346426e-06
ENSG00000076382.16	SPAG5	263.949	-0.494987	0.285385	-1.73445	0.0828376	0.208657
ENSG00000076513.16	ANKRD13A	2210.07	0.0264406	0.221828	0.119194	0.905121	0.945434
ENSG00000076554.15	TPD52	3467.87	0.131256	0.490334	0.267686	0.788941	0.874713
ENSG00000076555.15	ACACB	380.283	-0.543512	0.333235	-1.63102	0.102887	0.241285
ENSG00000076604.14	TRAF4	2534.92	-0.210867	0.191143	-1.10319	0.269943	0.449037
ENSG00000076641.4	PAG1	3003.53	-0.0128715	0.280544	-0.0458805	0.963405	0.978706
ENSG00000076650.6	GPATCH1	535.558	-0.21837	0.201133	-1.0857	0.277612	0.4573
ENSG00000076662.9	ICAM3	281.6	-0.228971	0.171904	-1.33197	0.182871	0.349842
ENSG00000076685.18	NT5C2	3245.17	0.304523	0.136897	2.22446	0.0261174	0.0980506
ENSG00000076706.16	MCAM	7183.06	0.330504	0.375546	0.880063	0.378825	0.555839
ENSG00000076716.8	GPC4	1679.28	-2.7184	0.51686	-5.25945	1.44488222482894e-07	8.1883047038383e-06
ENSG00000076770.14	MBNL3	248.539	-1.20175	0.79752	-1.50686	0.131847	0.282817
ENSG00000076826.9	CAMSAP3	2679.38	0.586318	0.317293	1.84787	0.0646206	0.177412
ENSG00000076864.19	RAP1GAP	5513.29	0.96229	0.447429	2.15071	0.0314993	0.110209
ENSG00000076924.11	XAB2	1995.67	-0.590991	0.208369	-2.83628	0.00456429	0.0287065
ENSG00000076928.17	ARHGEF1	1822.69	0.18406	0.201475	0.913561	0.360948	0.539691
ENSG00000076944.15	STXBP2	162.133	0.896293	0.526877	1.70114	0.0889163	0.218935
ENSG00000076984.17	MAP2K7	1874.33	-0.143989	0.0967593	-1.48811	0.136722	0.289529
ENSG00000077009.13	NMRK2	270.596	0.624338	0.629582	0.99167	0.321359	0.502218
ENSG00000077044.10	DGKD	4771.78	0.23216	0.138636	1.6746	0.0940128	0.227215
ENSG00000077063.10	CTTNBP2	350.537	-0.0945583	0.312672	-0.30242	0.762332	0.856206
ENSG00000077080.9	ACTL6B	1513.06	0.655035	0.322801	2.02922	0.0424356	0.134003
ENSG00000077092.18	RARB	66.0798	0.0132872	0.258799	0.0513419	0.959053	0.975897
ENSG00000077097.15	TOP2B	5766.95	-0.244768	0.140963	-1.7364	0.0824932	0.20801
ENSG00000077147.14	TM9SF3	6851.41	0.123437	0.12968	0.951861	0.341167	0.521801
ENSG00000077150.18	NFKB2	756.279	-1.84819	0.457126	-4.04308	5.27545408874678e-05	0.000985228
ENSG00000077152.10	UBE2T	380.439	0.114822	0.160616	0.714885	0.47468	0.642235
ENSG00000077157.21	PPP1R12B	3136.61	0.500847	0.299726	1.67101	0.0947191	0.228277
ENSG00000077232.17	DNAJC10	3877.79	-0.144862	0.12856	-1.1268	0.259826	0.437549
ENSG00000077235.17	GTF3C1	4121.86	0.0783569	0.074844	1.04694	0.295129	0.47538
ENSG00000077238.13	IL4R	638.281	-0.826767	0.518215	-1.59541	0.11062	0.252175
ENSG00000077254.14	USP33	3006.52	0.254048	0.176049	1.44305	0.149007	0.306404
ENSG00000077264.14	PAK3	4973.58	0.897456	0.471033	1.90529	0.0567419	0.163082
ENSG00000077274.8	CAPN6	1589.9	-1.86435	0.691894	-2.69456	0.00704814	0.0392377
ENSG00000077279.18	DCX	25761.2	0.168468	0.261452	0.644358	0.519344	0.678732
ENSG00000077312.8	SNRPA	920.418	-0.968431	0.227245	-4.26162	2.0295458464933e-05	0.000456434
ENSG00000077348.8	EXOSC5	510.746	-0.588475	0.19006	-3.09626	0.00195978	0.0156001
ENSG00000077380.15	DYNC1I2	8648.36	-0.115997	0.108414	-1.06995	0.284642	0.464333
ENSG00000077420.15	APBB1IP	69.2731	-1.52014	0.675606	-2.25004	0.0244465	0.0936693
ENSG00000077454.15	LRCH4	503.542	0.161111	0.198328	0.812349	0.416591	0.590363
ENSG00000077458.12	FAM76B	571.755	0.0567718	0.147047	0.386079	0.699438	0.8138
ENSG00000077463.14	SIRT6	995.349	-0.0728421	0.137253	-0.530712	0.595618	0.73796
ENSG00000077514.8	POLD3	538.903	-0.821645	0.191159	-4.29823	1.72171289078116e-05	0.000402455
ENSG00000077522.12	ACTN2	3654.23	-0.822283	0.678089	-1.21265	0.225265	0.400425
ENSG00000077549.17	CAPZB	8458.5	0.243211	0.102006	2.38429	0.017112	0.0732075
ENSG00000077585.13	GPR137B	307.722	-0.491174	0.314603	-1.56125	0.118464	0.263617
ENSG00000077616.10	NAALAD2	305.564	-0.115181	0.333556	-0.345313	0.729859	0.834588
ENSG00000077684.15	JADE1	1349.9	-0.496585	0.226412	-2.19328	0.0282869	0.103084
ENSG00000077713.18	SLC25A43	264.135	-0.179386	0.337523	-0.531477	0.595088	0.737432
ENSG00000077721.15	UBE2A	2471.44	0.0709498	0.136	0.521689	0.601887	0.742221
ENSG00000077782.19	FGFR1	3711.85	-0.236498	0.374589	-0.631353	0.527809	0.685427
ENSG00000077942.18	FBLN1	2790.64	-0.639739	0.517091	-1.23719	0.216017	0.390326
ENSG00000077943.7	ITGA8	166.44	-1.56716	0.603244	-2.59789	0.00937977	0.047911
ENSG00000078018.19	MAP2	29435.2	0.895945	0.309315	2.89655	0.00377294	0.0248716
ENSG00000078043.15	PIAS2	1165.15	0.123507	0.192176	0.642676	0.520434	0.679609
ENSG00000078053.16	AMPH	2455.09	0.598696	0.350042	1.71036	0.0872002	0.216098
ENSG00000078061.12	ARAF	835.382	-0.0582592	0.251444	-0.231699	0.816772	0.892783
ENSG00000078070.12	MCCC1	640.201	0.09007	0.167248	0.538543	0.590202	0.733632
ENSG00000078081.7	LAMP3	215.062	-0.0869166	0.618243	-0.140586	0.888197	0.936061
ENSG00000078098.13	FAP	441.285	-0.305331	0.594553	-0.513548	0.607568	0.746407
ENSG00000078114.18	NEBL	3188.25	0.941897	0.358506	2.62728	0.00860697	0.045198
ENSG00000078124.11	ACER3	965.829	0.344369	0.160827	2.14124	0.0322544	0.112015
ENSG00000078140.13	UBE2K	5075.93	0.328705	0.181419	1.81185	0.0700088	0.186571
ENSG00000078142.12	PIK3C3	1519.87	-0.0946668	0.0906786	-1.04398	0.296494	0.476787
ENSG00000078177.13	N4BP2	1054.06	-0.21621	0.149391	-1.44728	0.147819	0.305254
ENSG00000078237.6	TIGAR	622.981	0.55341	0.212603	2.60302	0.00924064	0.0474687
ENSG00000078246.16	TULP3	626.501	-1.04426	0.320777	-3.25542	0.00113224	0.0103333
ENSG00000078269.14	SYNJ2	458.207	-0.613779	0.376546	-1.63002	0.103097	0.241414
ENSG00000078295.16	ADCY2	918.85	-0.569033	0.357615	-1.59119	0.111567	0.253474
ENSG00000078304.19	PPP2R5C	4916.31	0.0735245	0.0857927	0.857002	0.391444	0.567381
ENSG00000078319.9	PMS2P1	717.945	0.441221	0.136219	3.23905	0.0011993	0.010794
ENSG00000078328.20	RBFOX1	3766.37	-0.204679	0.599949	-0.341161	0.732982	0.836681
ENSG00000078369.17	GNB1	29908.1	0.335623	0.172257	1.94839	0.0513684	0.152662
ENSG00000078401.6	EDN1	72.8561	0.382214	0.725048	0.527156	0.598085	0.739558
ENSG00000078403.16	MLLT10	1005.56	0.0546135	0.183795	0.297143	0.766357	0.859216
ENSG00000078487.17	ZCWPW1	215.917	-0.583908	0.2095	-2.78715	0.00531734	0.0321463
ENSG00000078549.14	ADCYAP1R1	1470.63	0.11083	0.399871	0.277164	0.781654	0.869613
ENSG00000078579.8	FGF20	19.9437	1.07257	0.653868	1.64034	0.100934	0.238283
ENSG00000078596.10	ITM2A	469.694	-1.93177	0.630238	-3.06514	0.00217568	0.0168357
ENSG00000078618.21	NRDC	5310.19	0.0877138	0.0970842	0.903481	0.366271	0.544374
ENSG00000078668.13	VDAC3	5505.79	0.408672	0.199353	2.04999	0.0403657	0.129999
ENSG00000078674.17	PCM1	5244.99	0.0844394	0.102955	0.820156	0.412127	0.586174
ENSG00000078687.17	TNRC6C	2047.72	-0.017607	0.141096	-0.124788	0.900692	0.943274
ENSG00000078699.21	CBFA2T2	2513.39	-0.524016	0.155642	-3.3668	0.000760469	0.00769291
ENSG00000078725.12	BRINP1	2046.12	-0.574671	0.616592	-0.932013	0.35133	0.531147
ENSG00000078747.14	ITCH	1970.73	-0.521292	0.113951	-4.57472	4.76857375695103e-06	0.000144828
ENSG00000078795.16	PKD2L2	391.974	0.714157	0.411286	1.7364	0.0824932	0.20801
ENSG00000078804.12	TP53INP2	2899.7	0.4656	0.225347	2.06615	0.0388146	0.126491
ENSG00000078808.16	SDF4	4209.68	-0.179399	0.233767	-0.767424	0.44283	0.613041
ENSG00000078814.15	MYH7B	468.714	-0.564438	0.519519	-1.08646	0.277274	0.456849
ENSG00000078900.14	TP73	103.735	0.132685	0.345212	0.38436	0.700712	0.814954
ENSG00000078902.15	TOLLIP	3852.68	0.426795	0.161219	2.6473	0.00811366	0.04328
ENSG00000078967.12	UBE2D4	686.56	0.305026	0.115714	2.63603	0.00838813	0.0443333
ENSG00000079101.16	CLUL1	202.133	0.228014	0.322304	0.707451	0.479286	0.646171
ENSG00000079102.16	RUNX1T1	5738.69	-0.557043	0.201418	-2.7656	0.00568175	0.0337384
ENSG00000079112.9	CDH17	286.734	-1.93531	1.09586	-1.76602	0.0773928	0.199529
ENSG00000079134.11	THOC1	630.548	-0.0554761	0.133537	-0.415437	0.677822	0.797639
ENSG00000079150.17	FKBP7	747.275	-0.648895	0.341893	-1.89794	0.0577034	0.164729
ENSG00000079156.16	OSBPL6	1578.6	0.144271	0.159036	0.907165	0.36432	0.542569
ENSG00000079215.13	SLC1A3	329.896	-0.549342	0.812332	-0.676253	0.49888	0.662015
ENSG00000079246.15	XRCC5	9035.96	-0.208425	0.103959	-2.00489	0.0449749	0.139461
ENSG00000079257.7	LXN	291.217	-0.406704	0.154875	-2.62601	0.00863912	0.0453166
ENSG00000079277.19	MKNK1	742.704	-0.100872	0.14072	-0.716825	0.473482	0.641102
ENSG00000079308.17	TNS1	4019.51	0.238987	0.20617	1.15917	0.246386	0.422983
ENSG00000079313.14	REXO1	2327.69	-0.033527	0.07632	-0.439296	0.660447	0.785048
ENSG00000079332.14	SAR1A	4789.11	-0.358769	0.0998378	-3.59352	0.000326244	0.00411222
ENSG00000079335.19	CDC14A	90.2158	-0.65951	0.414506	-1.59107	0.111593	0.253474
ENSG00000079337.15	RAPGEF3	310.949	-0.558995	0.314089	-1.77973	0.0751196	0.195812
ENSG00000079385.21	CEACAM1	148.392	1.34065	0.720316	1.86119	0.062717	0.173681
ENSG00000079387.13	SENP1	685.277	-0.385423	0.206127	-1.86984	0.0615067	0.171785
ENSG00000079393.20	DUSP13	192.767	1.60594	0.799307	2.00917	0.0445195	0.138411
ENSG00000079432.7	CIC	5458.03	-0.20477	0.163447	-1.25282	0.210271	0.383315
ENSG00000079435.9	LIPE	332.336	0.221577	0.120006	1.84638	0.0648368	0.177823
ENSG00000079459.12	FDFT1	8796.06	-0.299017	0.314423	-0.951002	0.341603	0.52202
ENSG00000079462.7	PAFAH1B3	4080.79	0.0911969	0.270831	0.33673	0.736321	0.839446
ENSG00000079482.12	OPHN1	1044.1	-0.111704	0.157913	-0.707376	0.479333	0.646171
ENSG00000079616.12	KIF22	802.873	-0.383623	0.192609	-1.99171	0.0464026	0.142523
ENSG00000079689.13	SCGN	1021.21	1.59296	0.704936	2.25973	0.0238383	0.0920321
ENSG00000079691.17	CARMIL1	576.391	0.175556	0.272984	0.643099	0.52016	0.679389
ENSG00000079739.15	PGM1	1281.6	-0.184617	0.128551	-1.43614	0.150964	0.308885
ENSG00000079785.14	DDX1	5339.89	0.203343	0.108869	1.86778	0.0617928	0.172144
ENSG00000079805.16	DNM2	4064.39	0.0554303	0.187456	0.295698	0.767461	0.859822
ENSG00000079819.18	EPB41L2	1789.6	-1.44007	0.372741	-3.86347	0.000111789	0.00179443
ENSG00000079841.18	RIMS1	2540.58	1.37716	0.476923	2.8876	0.00388199	0.0254102
ENSG00000079931.14	MOXD1	554.823	-0.121407	0.449556	-0.270059	0.787115	0.873368
ENSG00000079950.13	STX7	4932.22	0.480146	0.199837	2.40269	0.0162751	0.0705451
ENSG00000079974.17	RABL2B	925.313	-0.253362	0.0771108	-3.28568	0.00101735	0.00955417
ENSG00000079999.13	KEAP1	2138.31	0.108062	0.114537	0.943471	0.34544	0.525967
ENSG00000080031.9	PTPRH	727.108	0.315586	0.233659	1.35062	0.176816	0.342149
ENSG00000080166.15	DCT	69.5754	0.651596	0.641239	1.01615	0.309557	0.490185
ENSG00000080189.14	SLC35C2	1927.81	-0.837064	0.151225	-5.53524	3.10804959243066e-08	2.27409176514661e-06
ENSG00000080200.9	CRYBG3	971.348	-0.436977	0.202455	-2.15839	0.0308975	0.109052
ENSG00000080224.17	EPHA6	429.755	0.00750728	0.764072	0.00982535	0.992161	0.995188
ENSG00000080298.15	RFX3	585.539	0.259617	0.198655	1.30687	0.191256	0.360366
ENSG00000080345.17	RIF1	1776.65	-0.168657	0.0890435	-1.8941	0.0582122	0.165628
ENSG00000080371.5	RAB21	2856.25	0.263115	0.115805	2.27205	0.0230837	0.0902604
ENSG00000080493.15	SLC4A4	399.228	-1.47251	0.526761	-2.7954	0.0051836	0.0316332
ENSG00000080503.23	SMARCA2	4650.14	-0.481012	0.175075	-2.74746	0.00600595	0.0351265
ENSG00000080546.13	SESN1	1001.43	-0.258677	0.233497	-1.10784	0.267932	0.446484
ENSG00000080561.13	MID2	519.157	0.292764	0.206403	1.41841	0.156072	0.315606
ENSG00000080573.6	COL5A3	2013.58	-0.515784	0.485428	-1.06253	0.287993	0.467473
ENSG00000080603.16	SRCAP	136.503	0.066026	0.234684	0.28134	0.77845	0.867835
ENSG00000080608.9	PUM3	632.633	-0.550104	0.197009	-2.79228	0.00523377	0.031794
ENSG00000080618.14	CPB2	16.2042	0.586946	0.479813	1.22328	0.221224	0.395751
ENSG00000080644.15	CHRNA3	2073.01	0.963722	0.269142	3.58071	0.000342659	0.00424646
ENSG00000080709.14	KCNN2	132.824	-0.247617	0.401599	-0.616577	0.537514	0.692404
ENSG00000080802.18	CNOT4	1248.63	0.0207316	0.0524147	0.39553	0.692452	0.808296
ENSG00000080815.18	PSEN1	2813.18	0.202117	0.104534	1.93352	0.0531725	0.15615
ENSG00000080819.6	CPOX	818.782	-0.101606	0.102959	-0.986853	0.323715	0.504388
ENSG00000080822.16	CLDND1	1870.03	0.128991	0.132901	0.970584	0.331755	0.512171
ENSG00000080823.22	MOK	397.174	0.272079	0.198898	1.36794	0.171332	0.335592
ENSG00000080824.18	HSP90AA1	56495.2	0.244992	0.260882	0.939091	0.347684	0.527838
ENSG00000080839.11	RBL1	352.492	-0.72021	0.388224	-1.85514	0.0635763	0.175198
ENSG00000080845.17	DLGAP4	6200.38	-0.254574	0.135845	-1.87399	0.0609312	0.170996
ENSG00000080854.14	IGSF9B	2145.37	0.546496	0.269737	2.02604	0.042761	0.134748
ENSG00000080947.14	CROCCP3	308.208	0.567435	0.164389	3.45177	0.000556914	0.00614072
ENSG00000080986.12	NDC80	126.788	-2.14655	0.503582	-4.26257	2.02091256049245e-05	0.000455451
ENSG00000081014.10	AP4E1	485.925	0.258126	0.158905	1.62441	0.104289	0.243192
ENSG00000081019.13	RSBN1	1376.97	-0.0127304	0.100075	-0.127209	0.898775	0.942401
ENSG00000081026.18	MAGI3	1673.82	0.21413	0.191634	1.11739	0.263828	0.442178
ENSG00000081051.7	AFP	1351.27	-0.78685	1.07146	-0.73437	0.462723	0.631819
ENSG00000081052.12	COL4A4	133.878	0.0762304	0.658156	0.115824	0.907792	0.946881
ENSG00000081059.19	TCF7	127.33	0.0878962	0.242907	0.361851	0.717464	0.826385
ENSG00000081087.14	OSTM1	2548.07	0.61626	0.135967	4.53244	5.83068807049212e-06	0.000170619
ENSG00000081138.13	CDH7	1161.44	0.317726	0.270119	1.17625	0.239497	0.415835
ENSG00000081148.11	IMPG2	76.8859	1.22418	0.475975	2.57194	0.010113	0.0503451
ENSG00000081154.11	PCNP	5553.31	-0.0723595	0.102643	-0.704965	0.480832	0.647239
ENSG00000081177.18	EXD2	990.146	0.0898637	0.0708939	1.26758	0.204948	0.376923
ENSG00000081181.7	ARG2	3496.65	0.183727	0.164862	1.11443	0.265097	0.443419
ENSG00000081189.15	MEF2C	5015.98	-1.0382	0.472908	-2.19536	0.028138	0.102728
ENSG00000081248.10	CACNA1S	524.218	-0.143468	0.924594	-0.155169	0.876688	0.929286
ENSG00000081277.12	PKP1	319.504	1.74785	0.880758	1.98448	0.0472018	0.144073
ENSG00000081307.12	UBA5	1542.82	0.0525164	0.099182	0.529495	0.596462	0.738449
ENSG00000081320.10	STK17B	444.682	-1.73064	0.388174	-4.45841	8.25713361740755e-06	0.000224174
ENSG00000081377.16	CDC14B	1104.27	-0.222611	0.153271	-1.4524	0.146391	0.303095
ENSG00000081386.12	ZNF510	759.694	0.0898918	0.172068	0.52242	0.601378	0.741741
ENSG00000081479.12	LRP2	242.615	0.209552	0.910901	0.230049	0.818054	0.893778
ENSG00000081665.13	ZNF506	1003.71	-0.291107	0.132626	-2.19495	0.0281672	0.1028
ENSG00000081692.12	JMJD4	809.945	-0.115254	0.151658	-0.759962	0.447277	0.617477
ENSG00000081721.11	DUSP12	738.035	0.0702057	0.0655937	1.07031	0.284479	0.464251
ENSG00000081760.16	AACS	1979.14	0.430099	0.127406	3.37582	0.000735954	0.00751968
ENSG00000081791.8	DELE1	1364.6	0.0594313	0.136648	0.434922	0.663619	0.787366
ENSG00000081803.15	CADPS2	260.659	1.49187	0.46084	3.23729	0.00120671	0.0108325
ENSG00000081818.3	PCDHB4	54.8909	0.141825	0.22218	0.638335	0.523256	0.682001
ENSG00000081842.17	PCDHA6	669.79	3.28278	0.82911	3.9594	7.51380186153165e-05	0.00130302
ENSG00000081853.14	PCDHGA2	54.6792	1.6216	0.394695	4.10848	3.98267000770838e-05	0.000794489
ENSG00000081870.11	HSPB11	568.088	-0.361461	0.130164	-2.77696	0.00548696	0.0329137
ENSG00000081913.13	PHLPP1	451.318	-0.637877	0.219895	-2.90083	0.00372171	0.0246604
ENSG00000081923.12	ATP8B1	188.542	0.0039923	0.58866	0.00678202	0.994589	0.996435
ENSG00000081985.10	IL12RB2	80.002	0.762525	0.710318	1.0735	0.283047	0.462792
ENSG00000082014.16	SMARCD3	3086.8	0.113536	0.140201	0.809808	0.41805	0.591461
ENSG00000082068.8	WDR70	863.508	-0.183423	0.0916408	-2.00155	0.0453336	0.140092
ENSG00000082126.17	MPP4	84.2623	1.22421	0.672805	1.81957	0.0688251	0.184776
ENSG00000082146.12	STRADB	1295.96	0.374883	0.15841	2.36654	0.0179554	0.0757688
ENSG00000082153.17	BZW1	5111.57	0.094739	0.102615	0.923249	0.355877	0.535122
ENSG00000082175.14	PGR	36.6848	1.29984	0.847007	1.53463	0.124874	0.27327
ENSG00000082196.20	C1QTNF3	117.873	-0.721769	0.542936	-1.32938	0.183722	0.350768
ENSG00000082212.12	ME2	1983.61	0.283534	0.161454	1.75613	0.0790662	0.202329
ENSG00000082213.17	C5orf22	1081.04	-0.122903	0.093948	-1.3082	0.190806	0.35979
ENSG00000082258.12	CCNT2	2043.81	0.0123581	0.088731	0.139276	0.889232	0.93639
ENSG00000082269.16	FAM135A	885.595	0.475584	0.177995	2.6719	0.00754222	0.0410773
ENSG00000082293.12	COL19A1	1108.13	-1.33249	0.723216	-1.84245	0.0654098	0.178775
ENSG00000082397.17	EPB41L3	12240.3	0.736049	0.229869	3.20204	0.0013646	0.0119389
ENSG00000082438.15	COBLL1	425.449	-2.28564	0.45501	-5.02327	5.08002224603371e-07	2.32907028511825e-05
ENSG00000082458.11	DLG3	1983.95	0.133465	0.174833	0.763387	0.445233	0.615251
ENSG00000082482.13	KCNK2	89.9825	-1.67579	0.494448	-3.38922	0.000700929	0.00727377
ENSG00000082497.11	SERTAD4	490.885	-0.990849	0.22543	-4.39538	1.10577708593039e-05	0.000283953
ENSG00000082512.14	TRAF5	760.857	0.101826	0.141453	0.719859	0.471612	0.639542
ENSG00000082515.17	MRPL22	757.02	-0.126801	0.0943886	-1.3434	0.179143	0.345308
ENSG00000082516.8	GEMIN5	912.251	-0.229103	0.106357	-2.15409	0.0312334	0.109718
ENSG00000082556.10	OPRK1	78.2896	0.330598	0.532145	0.621256	0.534431	0.690376
ENSG00000082641.15	NFE2L1	19949	-0.016714	0.169855	-0.0984019	0.921613	0.954865
ENSG00000082684.14	SEMA5B	592.517	-0.159184	0.366616	-0.434197	0.664145	0.787866
ENSG00000082701.14	GSK3B	7233.62	0.185304	0.20709	0.8948	0.370894	0.548514
ENSG00000082781.11	ITGB5	1925.47	-1.11411	0.533444	-2.08853	0.0367499	0.122071
ENSG00000082805.19	ERC1	6624.33	0.583726	0.201234	2.90074	0.00372282	0.0246604
ENSG00000082898.16	XPO1	6432.27	-0.465765	0.105663	-4.40801	1.04322650618152e-05	0.000270492
ENSG00000082996.19	RNF13	1436.54	0.215766	0.0907884	2.37658	0.0174741	0.0743001
ENSG00000083067.22	TRPM3	224.434	1.16102	0.641162	1.81081	0.070171	0.186863
ENSG00000083093.9	PALB2	351.313	-0.333443	0.210456	-1.58438	0.113107	0.255868
ENSG00000083097.14	DOP1A	2134.13	-0.0864395	0.0935334	-0.924157	0.355404	0.534884
ENSG00000083099.10	LYRM2	2344.14	0.199924	0.128825	1.5519	0.120686	0.267309
ENSG00000083123.14	BCKDHB	923.73	0.137741	0.21588	0.638044	0.523445	0.682087
ENSG00000083168.9	KAT6A	2766.12	-0.193569	0.158303	-1.22277	0.221415	0.395955
ENSG00000083223.17	TUT7	945.395	-0.224996	0.125169	-1.79753	0.0722515	0.190598
ENSG00000083290.19	ULK2	3155.81	0.21844	0.162136	1.34727	0.177895	0.343737
ENSG00000083312.17	TNPO1	6818.75	0.441388	0.176133	2.50599	0.012211	0.0574897
ENSG00000083444.16	PLOD1	5268.08	-0.674097	0.353054	-1.90933	0.0562196	0.162074
ENSG00000083454.21	P2RX5	140.862	2.1934	0.427631	5.1292	2.90977975636133e-07	1.45591204905527e-05
ENSG00000083457.11	ITGAE	444.422	0.256081	0.206662	1.23913	0.215298	0.389436
ENSG00000083520.14	DIS3	2172.15	-0.11462	0.0782213	-1.46533	0.142832	0.298182
ENSG00000083535.15	PIBF1	724.994	-0.356455	0.0820193	-4.34599	1.38650986972755e-05	0.000340101
ENSG00000083544.13	TDRD3	605.755	-0.640786	0.149592	-4.28357	1.83917799974e-05	0.000423314
ENSG00000083635.7	NUFIP1	347.069	0.0792472	0.0987374	0.802605	0.422203	0.595227
ENSG00000083642.18	PDS5B	1547.1	0.183842	0.203458	0.903586	0.366215	0.544374
ENSG00000083720.12	OXCT1	3686.23	0.624307	0.386962	1.61335	0.106668	0.246454
ENSG00000083750.12	RRAGB	1975.15	0.348318	0.185091	1.88188	0.0598529	0.168835
ENSG00000083799.17	CYLD	2357.32	0.517189	0.158578	3.26143	0.00110854	0.0101704
ENSG00000083807.9	SLC27A5	517.509	-0.199001	0.115478	-1.72328	0.0848381	0.211822
ENSG00000083812.11	ZNF324	740.665	0.109163	0.106018	1.02966	0.303168	0.483914
ENSG00000083814.13	ZNF671	620.588	0.125273	0.101602	1.23297	0.217587	0.391915
ENSG00000083817.8	ZNF416	293.001	0.163029	0.160992	1.01265	0.311227	0.492144
ENSG00000083828.15	ZNF586	234.85	0.0496522	0.178017	0.278918	0.780308	0.868884
ENSG00000083838.15	ZNF446	470.435	-0.113806	0.157092	-0.724458	0.468785	0.637286
ENSG00000083844.10	ZNF264	1209.21	-0.061953	0.0888187	-0.697522	0.485476	0.651031
ENSG00000083845.8	RPS5	14921.6	-0.853991	0.381535	-2.23831	0.0252011	0.0956004
ENSG00000083857.13	FAT1	4293.44	-0.834571	0.42605	-1.95886	0.0501293	0.15017
ENSG00000083896.12	YTHDC1	3240.72	-0.230146	0.13481	-1.70718	0.0877879	0.217107
ENSG00000083937.8	CHMP2B	1137.19	0.0121998	0.149025	0.0818645	0.934754	0.962345
ENSG00000084070.11	SMAP2	3521.75	0.217716	0.195819	1.11183	0.266213	0.444589
ENSG00000084072.16	PPIE	998.009	-0.373512	0.179432	-2.08164	0.0373757	0.123403
ENSG00000084073.8	ZMPSTE24	1442.95	0.643588	0.187472	3.43299	0.000596958	0.00647411
ENSG00000084090.13	STARD7	4177.35	0.196487	0.104993	1.87142	0.0612865	0.171475
ENSG00000084092.6	NOA1	1039.62	-0.408616	0.102705	-3.97853	6.93441073670965e-05	0.00122138
ENSG00000084093.16	REST	850.627	-1.26721	0.310665	-4.07902	4.52250468989566e-05	0.000874419
ENSG00000084112.14	SSH1	1943.81	0.38596	0.17371	2.22186	0.0262929	0.0984486
ENSG00000084207.16	GSTP1	5462.56	-0.0332602	0.199333	-0.166857	0.867482	0.923924
ENSG00000084234.16	APLP2	32261	0.666479	0.21482	3.1025	0.00191892	0.0153376
ENSG00000084444.13	FAM234B	2402.83	0.364888	0.300201	1.21548	0.224184	0.39924
ENSG00000084453.16	SLCO1A2	186.461	-0.29934	0.274015	-1.09242	0.274649	0.454083
ENSG00000084463.7	WBP11	3556.69	-0.0718713	0.106223	-0.676606	0.498656	0.661931
ENSG00000084623.11	EIF3I	3958.24	-0.449376	0.134584	-3.33899	0.000840831	0.00831087
ENSG00000084628.9	NKAIN1	2671.24	-0.229653	0.266872	-0.860535	0.389494	0.565509
ENSG00000084636.17	COL16A1	4253.43	-0.648188	0.55456	-1.16883	0.242471	0.418999
ENSG00000084652.15	TXLNA	3508.82	-0.0224671	0.133906	-0.167782	0.866755	0.923556
ENSG00000084674.14	APOB	297.693	-0.257404	1.03794	-0.247996	0.804137	0.884402
ENSG00000084676.15	NCOA1	2515.69	-0.0930973	0.21261	-0.437877	0.661475	0.785779
ENSG00000084693.15	AGBL5	2560.91	-0.205704	0.108648	-1.89331	0.0583163	0.165836
ENSG00000084710.13	EFR3B	4427.59	0.287444	0.371001	0.77478	0.438469	0.609651
ENSG00000084731.14	KIF3C	17807.4	0.578036	0.394366	1.46573	0.142721	0.298038
ENSG00000084733.10	RAB10	9408.65	0.157557	0.125561	1.25483	0.20954	0.382504
ENSG00000084734.8	GCKR	47.7347	0.549184	0.397469	1.3817	0.167063	0.330002
ENSG00000084754.11	HADHA	5405.83	-0.227639	0.117803	-1.93237	0.0533141	0.156398
ENSG00000084764.10	MAPRE3	4926.33	0.577434	0.261952	2.20435	0.0275	0.1013
ENSG00000084774.13	CAD	2586.9	-0.65632	0.146282	-4.48668	7.23422384295454e-06	0.000202568
ENSG00000085063.15	CD59	2674.66	0.239865	0.159008	1.50851	0.131425	0.282201
ENSG00000085117.11	CD82	638.446	-0.50507	0.519599	-0.972038	0.331031	0.51155
ENSG00000085185.15	BCORL1	1048.1	-0.282104	0.123171	-2.29033	0.022002	0.0870987
ENSG00000085224.21	ATRX	4351.32	0.369938	0.163947	2.25645	0.0240427	0.0925577
ENSG00000085231.13	AK6	214.764	0.136065	0.151835	0.896136	0.37018	0.547919
ENSG00000085274.15	MYNN	733.385	-0.265079	0.07311	-3.62576	0.000288114	0.00373064
ENSG00000085276.17	MECOM	115.33	-2.29181	0.714519	-3.20749	0.00133898	0.0117725
ENSG00000085365.17	SCAMP1	2969.85	0.429827	0.193812	2.21775	0.0265718	0.0991107
ENSG00000085377.13	PREP	2057.72	-0.0675206	0.158581	-0.42578	0.670268	0.792051
ENSG00000085382.11	HACE1	845.224	-0.0662837	0.211445	-0.313479	0.753917	0.850984
ENSG00000085415.15	SEH1L	1190.41	0.221015	0.168046	1.3152	0.188442	0.356762
ENSG00000085433.15	WDR47	5179.81	0.418081	0.315105	1.3268	0.184575	0.351654
ENSG00000085449.14	WDFY1	1989.49	-0.0858216	0.116475	-0.736825	0.461229	0.63043
ENSG00000085465.12	OVGP1	80.684	0.141208	0.268883	0.525165	0.599468	0.740572
ENSG00000085491.15	SLC25A24	1006.98	0.0103253	0.176795	0.0584029	0.953428	0.973222
ENSG00000085511.19	MAP3K4	1109.4	0.0737168	0.118772	0.62066	0.534823	0.690715
ENSG00000085514.15	PILRA	52.1839	0.35586	0.295518	1.20419	0.228516	0.403958
ENSG00000085552.16	IGSF9	303.054	0.378825	0.498336	0.76018	0.447147	0.617407
ENSG00000085563.14	ABCB1	564.758	2.28372	0.508574	4.49043	7.10799910181624e-06	0.000199294
ENSG00000085644.13	ZNF213	1205.21	0.116004	0.0815533	1.42243	0.154901	0.313935
ENSG00000085662.13	AKR1B1	3884.62	0.280983	0.144816	1.94028	0.0523462	0.154438
ENSG00000085719.12	CPNE3	4588.83	0.252633	0.142724	1.77008	0.0767139	0.198532
ENSG00000085721.12	RRN3	1962.46	-0.065683	0.136795	-0.480157	0.631116	0.764257
ENSG00000085733.15	CTTN	7140.9	0.0772851	0.153947	0.502024	0.615651	0.752733
ENSG00000085741.12	WNT11	295.316	-2.72379	0.408857	-6.66195	2.70211626965479e-11	4.73202574599793e-09
ENSG00000085760.14	MTIF2	1192.3	-0.177618	0.0787877	-2.25439	0.0241716	0.0929494
ENSG00000085788.13	DDHD2	4575.62	0.0111911	0.152089	0.0735821	0.941343	0.965845
ENSG00000085831.15	TTC39A	681.94	1.66541	0.416452	3.99905	6.3596528225767e-05	0.00114953
ENSG00000085832.16	EPS15	7435.49	0.447602	0.285745	1.56644	0.117246	0.261942
ENSG00000085840.12	ORC1	61.1999	-0.476383	0.530155	-0.898574	0.36888	0.546629
ENSG00000085871.8	MGST2	389.577	-0.0695998	0.16383	-0.424829	0.670961	0.792694
ENSG00000085872.14	CHERP	2128.56	-0.301917	0.140804	-2.14424	0.0320137	0.111451
ENSG00000085978.21	ATG16L1	1710.93	0.0440822	0.167082	0.263836	0.791906	0.876591
ENSG00000085982.13	USP40	909.897	-0.0674475	0.216366	-0.311728	0.755247	0.851654
ENSG00000085998.13	POMGNT1	3188.41	-0.130248	0.115657	-1.12616	0.260096	0.437762
ENSG00000085999.11	RAD54L	201.663	-0.199592	0.288018	-0.692985	0.488319	0.653447
ENSG00000086015.20	MAST2	4379.88	-0.31546	0.112923	-2.79358	0.0052128	0.0317388
ENSG00000086061.15	DNAJA1	10060.3	0.408757	0.176566	2.31504	0.0206106	0.0833355
ENSG00000086062.12	B4GALT1	2608.76	-0.964364	0.386175	-2.49722	0.012517	0.0584155
ENSG00000086065.13	CHMP5	2359.31	-0.00491582	0.101999	-0.0481949	0.961561	0.977715
ENSG00000086102.18	NFX1	1987.91	-0.145511	0.0931871	-1.56149	0.118408	0.263584
ENSG00000086159.12	AQP6	16.8927	1.26863	0.410892	3.0875	0.00201846	0.0159131
ENSG00000086189.9	DIMT1	1764.91	0.0214883	0.175242	0.12262	0.902408	0.943869
ENSG00000086200.16	IPO11	663.98	-0.0433059	0.140842	-0.307479	0.758479	0.853878
ENSG00000086205.17	FOLH1	216.212	-0.00969781	0.893407	-0.0108549	0.991339	0.994785
ENSG00000086232.12	EIF2AK1	3974.78	-0.0835757	0.0579953	-1.44108	0.149563	0.307083
ENSG00000086289.11	EPDR1	1880.21	0.271787	0.201739	1.34722	0.17791	0.343737
ENSG00000086300.15	SNX10	3018.57	0.956997	0.433993	2.2051	0.0274474	0.101176
ENSG00000086475.14	SEPHS1	1684.85	0.015861	0.0960493	0.165134	0.868839	0.924762
ENSG00000086504.15	MRPL28	1567.66	-0.163987	0.112703	-1.45504	0.145657	0.302162
ENSG00000086506.2	HBQ1	141.446	0.985185	0.337978	2.91494	0.00355755	0.0239392
ENSG00000086544.2	ITPKC	931.019	-0.182868	0.13456	-1.359	0.174146	0.339104
ENSG00000086570.12	FAT2	96.8024	0.639819	0.193244	3.31094	0.000929819	0.00894447
ENSG00000086589.11	RBM22	1619.07	-0.0979949	0.122348	-0.800954	0.423158	0.595928
ENSG00000086598.10	TMED2	6659.63	0.0372093	0.167265	0.222457	0.823958	0.897973
ENSG00000086619.13	ERO1B	328.633	0.830137	0.181351	4.57751	4.70538378288798e-06	0.000143615
ENSG00000086666.18	ZFAND6	2355.38	-0.0729317	0.142888	-0.510412	0.609763	0.748325
ENSG00000086696.10	HSD17B2	221.057	0.815009	0.647758	1.2582	0.208319	0.38087
ENSG00000086712.12	TXLNG	630.337	-0.204092	0.139474	-1.46329	0.143387	0.298772
ENSG00000086717.18	PPEF1	126.046	0.564352	0.331455	1.70265	0.0886332	0.218489
ENSG00000086730.16	LAT2	67.1408	0.320909	0.38761	0.827916	0.407718	0.582405
ENSG00000086758.15	HUWE1	10344.4	0.355008	0.139748	2.54034	0.0110744	0.0535908
ENSG00000086827.8	ZW10	582.381	-0.311337	0.163931	-1.8992	0.0575383	0.16439
ENSG00000086848.14	ALG9	655.158	-0.230027	0.18454	-1.24649	0.212586	0.386058
ENSG00000086967.9	MYBPC2	2984.91	-0.55239	0.768663	-0.718637	0.472365	0.640076
ENSG00000086991.12	NOX4	61.7149	0.608141	0.638514	0.952432	0.340878	0.521562
ENSG00000087008.15	ACOX3	513.791	0.0443544	0.0956568	0.463682	0.642875	0.772803
ENSG00000087053.18	MTMR2	3179.98	-0.0559894	0.146351	-0.38257	0.702039	0.815875
ENSG00000087074.7	PPP1R15A	3618.24	0.103955	0.197792	0.52558	0.59918	0.740312
ENSG00000087076.8	HSD17B14	305.075	-1.36694	0.467088	-2.92651	0.00342785	0.0232605
ENSG00000087077.13	TRIP6	878.046	-1.67377	0.410734	-4.07508	4.59987079105406e-05	0.000885372
ENSG00000087085.14	ACHE	9149.81	0.996674	0.365329	2.72816	0.00636891	0.0366671
ENSG00000087086.14	FTL	29678.4	-0.691553	0.340765	-2.02942	0.042416	0.134003
ENSG00000087087.19	SRRT	2655.18	0.330262	0.144637	2.28339	0.0224072	0.088246
ENSG00000087088.19	BAX	1557.98	-0.514125	0.185236	-2.77551	0.00551151	0.0330119
ENSG00000087095.12	NLK	4181.63	0.521668	0.354746	1.47054	0.141416	0.296036
ENSG00000087111.20	PIGS	2932.15	0.326775	0.129372	2.52586	0.0115417	0.0552269
ENSG00000087116.14	ADAMTS2	887.028	-1.688	0.560231	-3.01304	0.00258647	0.0189571
ENSG00000087152.15	ATXN7L3	5335.56	0.207206	0.167782	1.23497	0.216841	0.391128
ENSG00000087157.18	PGS1	1846.04	0.400013	0.0814237	4.91274	8.98143126387758e-07	3.73323499908063e-05
ENSG00000087191.12	PSMC5	3385.01	0.365147	0.11105	3.28814	0.00100852	0.0094921
ENSG00000087206.16	UIMC1	499.078	0.0217942	0.219373	0.0993477	0.920862	0.954621
ENSG00000087245.12	MMP2	13051.6	-1.50128	0.416814	-3.6018	0.000316024	0.00401657
ENSG00000087250.8	MT3	271.655	0.951759	0.565218	1.68388	0.0922046	0.224062
ENSG00000087253.12	LPCAT2	651.344	-0.525288	0.214607	-2.44767	0.0143782	0.064563
ENSG00000087258.14	GNAO1	18598.2	0.314991	0.35273	0.893007	0.371854	0.549151
ENSG00000087263.16	OGFOD1	1892.73	0.053164	0.0762308	0.697408	0.485547	0.651084
ENSG00000087266.15	SH3BP2	2779.71	0.286003	0.149647	1.91119	0.0559807	0.161726
ENSG00000087269.15	NOP14	1094.41	-0.006059	0.120709	-0.050195	0.959967	0.976559
ENSG00000087274.16	ADD1	10473	0.129844	0.0956433	1.35758	0.174596	0.339576
ENSG00000087299.11	L2HGDH	639.045	-0.200948	0.120003	-1.67453	0.0940272	0.227225
ENSG00000087301.8	TXNDC16	1213.81	0.229619	0.179788	1.27716	0.201545	0.373041
ENSG00000087302.8	RTRAF	2874.05	-0.2905	0.16324	-1.77958	0.0751445	0.195812
ENSG00000087303.17	NID2	2536.81	-0.628854	0.464869	-1.35276	0.176134	0.341293
ENSG00000087338.4	GMCL1	524.248	-0.0160236	0.143967	-0.111301	0.911378	0.949046
ENSG00000087365.15	SF3B2	7060.8	-0.331591	0.115542	-2.86988	0.00410629	0.0265002
ENSG00000087448.9	KLHL42	3950.25	0.400116	0.138294	2.89323	0.00381297	0.0250505
ENSG00000087460.24	GNAS	72340.6	-0.129334	0.205237	-0.630169	0.528584	0.685808
ENSG00000087470.17	DNM1L	5293.39	0.244079	0.18445	1.32328	0.185743	0.353091
ENSG00000087494.15	PTHLH	342.609	0.850621	0.504941	1.68459	0.0920668	0.223778
ENSG00000087495.16	PHACTR3	2080.05	-0.339236	0.281349	-1.20575	0.227915	0.403129
ENSG00000087502.17	ERGIC2	1474.73	-0.292934	0.133734	-2.19043	0.0284932	0.103551
ENSG00000087510.6	TFAP2C	93.3933	-2.53172	0.86687	-2.92054	0.00349431	0.0235879
ENSG00000087586.17	AURKA	296.496	-1.1037	0.243874	-4.52568	6.02011335737182e-06	0.000174281
ENSG00000087589.16	CASS4	168.067	-0.647575	0.747256	-0.866604	0.386159	0.562675
ENSG00000087842.10	PIR	160.79	0.189047	0.172569	1.09549	0.273302	0.452566
ENSG00000087884.14	AAMDC	259.794	-0.224021	0.270146	-0.82926	0.406958	0.581893
ENSG00000087903.12	RFX2	207.232	-0.498929	0.473355	-1.05403	0.291871	0.47166
ENSG00000087995.15	METTL2A	1070.58	0.00143081	0.080405	0.017795	0.985802	0.991371
ENSG00000088035.15	ALG6	314.537	0.0128873	0.168022	0.0767002	0.938862	0.964411
ENSG00000088038.18	CNOT3	1409.06	-0.0451056	0.157754	-0.285923	0.774937	0.865429
ENSG00000088179.8	PTPN4	816.383	0.142186	0.169688	0.837928	0.402071	0.577931
ENSG00000088205.12	DDX18	2006.45	-0.328059	0.131495	-2.49485	0.0126011	0.058673
ENSG00000088247.17	KHSRP	7900.32	-0.330838	0.124693	-2.65321	0.00797293	0.0427887
ENSG00000088256.8	GNA11	3402.1	0.443452	0.109864	4.03639	5.42806651925805e-05	0.00100582
ENSG00000088280.18	ASAP3	1906.4	-0.731933	0.240237	-3.04671	0.00231359	0.0174479
ENSG00000088298.12	EDEM2	617.374	-0.645306	0.196444	-3.28493	0.00102006	0.00957121
ENSG00000088305.18	DNMT3B	310.259	-0.203259	0.461464	-0.440465	NA	NA
ENSG00000088325.15	TPX2	1025.24	-2.62548	0.282941	-9.27925	1.70675105934725e-20	1.8232368191477e-17
ENSG00000088340.15	FER1L4	377.223	-0.827861	0.277598	-2.98223	0.00286158	0.0202845
ENSG00000088356.5	PDRG1	2193.68	-0.329808	0.19521	-1.6895	0.0911233	0.222225
ENSG00000088367.21	EPB41L1	19015.2	0.491072	0.39129	1.25501	0.209475	0.382418
ENSG00000088387.18	DOCK9	1092.03	0.675031	0.170148	3.96732	7.26868542952275e-05	0.00127081
ENSG00000088448.14	ANKRD10	1822.14	0.0531956	0.147535	0.360563	0.718426	0.826914
ENSG00000088451.10	TGDS	256.317	-0.721087	0.261608	-2.75636	0.00584486	0.0344389
ENSG00000088538.12	DOCK3	3386.89	0.523514	0.452169	1.15778	0.246952	0.423412
ENSG00000088543.14	C3orf18	1419.01	0.209051	0.171203	1.22107	0.22206	0.396648
ENSG00000088682.13	COQ9	1264.35	0.135185	0.114077	1.18503	0.236006	0.412272
ENSG00000088726.15	TMEM40	58.8953	-0.794082	0.736874	-1.07764	0.281196	0.460992
ENSG00000088727.12	KIF9	773.625	0.0772572	0.083526	0.924948	0.354993	0.534491
ENSG00000088756.12	ARHGAP28	1510.1	-0.151566	0.302651	-0.500793	0.616517	0.753368
ENSG00000088766.11	CRLS1	621.98	0.176947	0.253144	0.699	0.484552	0.65032
ENSG00000088808.16	PPP1R13B	1335.73	0.381505	0.251898	1.51453	0.129892	0.280845
ENSG00000088812.17	ATRN	4530.66	0.384286	0.111518	3.44596	0.00056904	0.00625388
ENSG00000088826.17	SMOX	540.35	0.0541794	0.236318	0.229265	0.818663	0.8943
ENSG00000088827.12	SIGLEC1	38.2865	-1.38668	0.746067	-1.85865	0.0630762	0.174349
ENSG00000088832.16	FKBP1A	5048.16	0.338486	0.156068	2.16883	0.0300957	0.107255
ENSG00000088833.17	NSFL1C	3529.66	0.0270357	0.196273	0.137745	0.890442	0.936972
ENSG00000088836.13	SLC4A11	94.9096	-0.616841	0.583123	-1.05782	0.290136	0.469817
ENSG00000088854.12	C20orf194	2851.51	0.621652	0.173932	3.57412	0.000351411	0.00433349
ENSG00000088876.11	ZNF343	314.232	-0.227846	0.237825	-0.95804	0.338042	0.518432
ENSG00000088881.20	EBF4	778.738	0.331522	0.290832	1.13991	0.254325	0.431564
ENSG00000088882.7	CPXM1	1497.37	-1.39795	0.541156	-2.58326	0.00978708	0.0492956
ENSG00000088888.17	MAVS	3393.44	0.568899	0.129457	4.3945	1.11025829301562e-05	0.00028459
ENSG00000088899.15	LZTS3	3929.85	0.580167	0.264866	2.19041	0.0284942	0.103551
ENSG00000088930.7	XRN2	1846.42	0.19442	0.217289	0.89475	0.370921	0.548514
ENSG00000088970.15	KIZ	996.361	0.260851	0.135914	1.91924	0.0549537	0.159631
ENSG00000088986.10	DYNLL1	4258.57	0.200231	0.117943	1.6977	0.089565	0.219873
ENSG00000088992.17	TESC	110.361	0.885336	0.49647	1.78326	0.0745438	0.194865
ENSG00000089006.16	SNX5	1000.71	-0.398208	0.223534	-1.78142	0.0748434	0.195361
ENSG00000089009.15	RPL6	26941.3	-0.641118	0.267133	-2.4	0.0163951	0.0709415
ENSG00000089022.13	MAPKAPK5	1580.92	0.0804467	0.0665185	1.20939	0.226514	0.401715
ENSG00000089041.16	P2RX7	100.638	-0.573917	0.612323	-0.937279	0.348615	0.528384
ENSG00000089048.14	ESF1	875.119	-0.177629	0.261862	-0.678331	0.497562	0.661136
ENSG00000089050.15	RBBP9	852.864	0.246198	0.167114	1.47323	0.140688	0.295142
ENSG00000089053.12	ANAPC5	2908.77	-0.253384	0.0639873	-3.9599	7.49799382913623e-05	0.00130134
ENSG00000089057.14	SLC23A2	2543.93	0.687311	0.157046	4.37649	1.20605615506958e-05	0.000303861
ENSG00000089060.11	SLC8B1	445.093	0.151468	0.425035	0.356366	0.721567	0.828698
ENSG00000089063.14	TMEM230	2389.86	0.371697	0.120926	3.07376	0.0021138	0.0164883
ENSG00000089091.16	DZANK1	372.98	0.520427	0.220297	2.36239	0.0181578	0.0763512
ENSG00000089094.18	KDM2B	1787.2	0.00599343	0.106284	0.0563909	0.95503	0.973809
ENSG00000089101.17	CFAP61	251.69	-0.579592	0.460442	-1.25877	0.208112	0.38058
ENSG00000089116.3	LHX5	37.9744	-0.800662	0.699903	-1.14396	0.25264	0.429784
ENSG00000089123.15	TASP1	256.49	0.19807	0.277803	0.712986	0.475854	0.64301
ENSG00000089127.12	OAS1	165.441	-1.13222	0.666526	-1.69868	0.0893788	0.219544
ENSG00000089154.10	GCN1	3941.07	-0.0973214	0.155922	-0.624166	0.532518	0.688789
ENSG00000089157.15	RPLP0	40260	-0.897164	0.344143	-2.60695	0.00913534	0.04711
ENSG00000089159.16	PXN	2633.92	4.28185380886309e-07	0.238499	1.79533679772982e-06	0.999999	0.999999
ENSG00000089163.4	SIRT4	112.385	-0.220642	0.271839	-0.811665	0.416984	0.590628
ENSG00000089169.14	RPH3A	1332.03	0.531691	0.675875	0.786671	0.431475	0.603539
ENSG00000089177.18	KIF16B	866.942	1.08858	0.248166	4.38652	1.15179838197013e-05	0.000292954
ENSG00000089195.14	TRMT6	664.582	0.0245317	0.210675	0.116444	0.907301	0.946601
ENSG00000089199.9	CHGB	8361	0.776003	0.181859	4.26706	1.98065086786676e-05	0.000449698
ENSG00000089220.4	PEBP1	12770.1	0.225617	0.208754	1.08078	0.279794	0.459761
ENSG00000089234.15	BRAP	935.43	-0.120506	0.0847314	-1.42221	0.154965	0.314032
ENSG00000089248.6	ERP29	4386.1	0.00550585	0.103669	0.05311	0.957644	0.975089
ENSG00000089250.18	NOS1	340.765	-0.681974	0.507904	-1.34272	0.179362	0.345512
ENSG00000089280.18	FUS	11729.5	0.0492333	0.134006	0.367396	0.713323	0.823525
ENSG00000089289.15	IGBP1	1836.62	-0.294419	0.187407	-1.57101	0.11618	0.260295
ENSG00000089327.14	FXYD5	395.121	0.088627	0.533349	0.166171	0.868022	0.924031
ENSG00000089335.20	ZNF302	1784.34	0.0474237	0.163092	0.290779	0.77122	0.862677
ENSG00000089351.14	GRAMD1A	4307.91	0.246324	0.142013	1.73452	0.0828258	0.208652
ENSG00000089356.18	FXYD3	124.87	0.683785	0.842026	0.812071	0.416751	0.590443
ENSG00000089472.16	HEPH	337.566	0.242213	0.610765	0.396572	0.691683	0.807717
ENSG00000089486.16	CDIP1	4142.42	0.063368	0.144177	0.439517	0.660287	0.784902
ENSG00000089505.17	CMTM1	123.143	0.285697	0.149725	1.90815	0.0563721	0.162317
ENSG00000089558.8	KCNH4	136.148	1.99704	0.432844	4.61375	3.95473180559025e-06	0.000125175
ENSG00000089597.16	GANAB	12469	-0.372207	0.174788	-2.12947	0.0332152	0.114422
ENSG00000089639.10	GMIP	1544.55	0.531037	0.147521	3.59973	0.000318545	0.00403661
ENSG00000089682.16	RBM41	512.623	-0.0656654	0.160302	-0.409636	0.682073	0.800998
ENSG00000089685.14	BIRC5	237.576	-1.21669	0.658061	-1.8489	0.0644716	0.177139
ENSG00000089692.8	LAG3	39.7685	0.310057	0.321032	0.965814	0.334137	0.514104
ENSG00000089693.10	MLF2	8980.38	0.196107	0.155362	1.26226	0.206856	0.379197
ENSG00000089723.9	OTUB2	469.05	0.196494	0.331805	0.592196	0.553719	0.704221
ENSG00000089737.16	DDX24	7911.9	-0.121363	0.124875	-0.971875	0.331113	0.51155
ENSG00000089775.11	ZBTB25	937.56	-0.270062	0.088298	-3.05853	0.00222429	0.0169903
ENSG00000089818.17	NECAP1	3030.15	0.498989	0.180043	2.7715	0.00557984	0.0333278
ENSG00000089820.15	ARHGAP4	223.096	-0.0215163	0.371215	-0.0579617	0.953779	0.97337
ENSG00000089847.12	ANKRD24	1035.64	0.703983	0.165511	4.25338	2.10568338240551e-05	0.000472066
ENSG00000089876.11	DHX32	860.566	0.114333	0.108664	1.05217	0.29272	0.472735
ENSG00000089902.9	RCOR1	971.744	-0.836266	0.173033	-4.83298	1.3450456871193e-06	5.19654631198986e-05
ENSG00000089916.17	GPATCH2L	2936.58	0.0876085	0.0800032	1.09506	0.273489	0.452762
ENSG00000090006.17	LTBP4	3936.91	-1.11228	0.366931	-3.03131	0.00243493	0.0181073
ENSG00000090013.10	BLVRB	1166.08	-1.35345	0.300324	-4.50663	6.58640420867566e-06	0.000187126
ENSG00000090020.10	SLC9A1	1263.55	0.23088	0.141578	1.63077	0.10294	0.241285
ENSG00000090054.14	SPTLC1	1773.56	-0.217792	0.140744	-1.54743	0.121759	0.268745
ENSG00000090060.17	PAPOLA	4317.18	-0.320791	0.0889137	-3.60789	0.000308699	0.0039517
ENSG00000090061.17	CCNK	1560.37	-0.421278	0.200475	-2.10141	0.0356054	0.119609
ENSG00000090097.21	PCBP4	8277.13	0.179533	0.17388	1.03251	0.301834	0.482425
ENSG00000090238.11	YPEL3	1181.25	-0.386673	0.187277	-2.06471	0.0389502	0.126759
ENSG00000090263.15	MRPS33	1276.04	0.231894	0.087067	2.6634	0.00773564	0.0418198
ENSG00000090266.12	NDUFB2	2344.84	0.340254	0.0996628	3.41405	0.000640038	0.00682334
ENSG00000090273.13	NUDC	3627.96	0.00287207	0.115715	0.0248203	0.980198	0.988605
ENSG00000090316.15	MAEA	3026.95	0.466823	0.184275	2.53329	0.0112996	0.0543486
ENSG00000090339.8	ICAM1	385.927	-0.401045	0.45389	-0.883571	0.376928	0.553937
ENSG00000090372.14	STRN4	4103.81	0.121446	0.0868763	1.39792	0.162137	0.323653
ENSG00000090376.10	IRAK3	242.49	2.50458	0.61971	4.04155	5.30997955133663e-05	0.000989945
ENSG00000090432.6	MUL1	1554.29	0.0929405	0.110214	0.843275	0.399074	0.57497
ENSG00000090447.11	TFAP4	474.679	-1.02533	0.266391	-3.84895	0.000118625	0.00188735
ENSG00000090470.14	PDCD7	752.425	-0.226344	0.103157	-2.19416	0.0282239	0.102972
ENSG00000090487.10	SPG21	1769.66	-0.201425	0.142899	-1.40956	0.15867	0.319148
ENSG00000090520.11	DNAJB11	1250.38	0.139564	0.116656	1.19637	0.231553	0.40697
ENSG00000090530.9	P3H2	690.517	-1.13169	0.40037	-2.82662	0.00470427	0.0294482
ENSG00000090534.18	THPO	100.28	-0.642821	0.504652	-1.27379	0.202737	0.374145
ENSG00000090539.15	CHRD	521.311	-0.65321	0.478482	-1.36517	0.172199	0.336568
ENSG00000090565.15	RAB11FIP3	3035.55	0.0963655	0.127948	0.753164	0.451351	0.621375
ENSG00000090581.9	GNPTG	1942.98	0.117632	0.125053	0.94066	0.346879	0.527066
ENSG00000090612.20	ZNF268	617.078	-0.173224	0.228601	-0.757757	0.448597	0.618859
ENSG00000090615.14	GOLGA3	4736.29	0.139	0.106419	1.30615	0.191501	0.360699
ENSG00000090621.13	PABPC4	5981.05	-0.533211	0.203098	-2.62539	0.00865501	0.0453666
ENSG00000090661.11	CERS4	1382.22	0.345472	0.120279	2.87225	0.00407558	0.0263703
ENSG00000090674.15	MCOLN1	798.333	0.17069	0.140601	1.214	0.224748	0.399867
ENSG00000090686.15	USP48	2557.71	-0.101999	0.0680236	-1.49947	0.133752	0.285647
ENSG00000090776.5	EFNB1	1404.93	-0.878572	0.331465	-2.65058	0.00803544	0.0430161
ENSG00000090857.13	PDPR	1396.61	-0.478547	0.146736	-3.26128	0.00110911	0.0101704
ENSG00000090861.15	AARS	9183.9	-0.313735	0.203075	-1.54492	0.122366	0.269586
ENSG00000090863.11	GLG1	10166.1	-0.114949	0.118393	-0.970914	0.331591	0.512156
ENSG00000090889.11	KIF4A	153.169	-1.33737	0.373684	-3.57888	0.000345064	0.00426637
ENSG00000090905.18	TNRC6A	2780.26	-0.0446329	0.0889203	-0.501942	0.615708	0.752733
ENSG00000090924.14	PLEKHG2	1927.03	-0.141661	0.235033	-0.602726	0.546691	0.699488
ENSG00000090932.10	DLL3	930.907	0.852609	0.322413	2.64446	0.00818204	0.0435499
ENSG00000090971.4	NAT14	1683.68	0.120657	0.118556	1.01772	0.308812	0.489522
ENSG00000090975.12	PITPNM2	2511.77	0.716395	0.307474	2.32994	0.0198094	0.0810317
ENSG00000090989.17	EXOC1	2674.38	0.338439	0.134491	2.51644	0.0118546	0.056308
ENSG00000091009.7	RBM27	447.294	-0.325482	0.15463	-2.10491	0.035299	0.118999
ENSG00000091010.5	POU4F3	51.3065	-1.33176	0.53352	-2.49619	0.0125537	0.0585467
ENSG00000091039.16	OSBPL8	6737.53	0.273504	0.304988	0.89677	0.369842	0.547586
ENSG00000091073.19	DTX2	241.891	-0.471349	0.234933	-2.00631	0.0448235	0.139135
ENSG00000091106.18	NLRC4	86.3626	0.191396	0.232715	0.822449	0.410821	0.584989
ENSG00000091127.13	PUS7	549.074	-0.0228455	0.265832	-0.0859396	0.931514	0.960419
ENSG00000091129.19	NRCAM	8709.6	0.56045	0.271138	2.06703	0.0387315	0.126336
ENSG00000091136.13	LAMB1	10633.3	-1.28012	0.312637	-4.0946	4.22890618642402e-05	0.000830428
ENSG00000091137.12	SLC26A4	68.8235	0.322608	0.568086	0.567886	0.570112	0.717558
ENSG00000091140.13	DLD	4357.75	-0.103234	0.121036	-0.852921	0.393703	0.569395
ENSG00000091157.13	WDR7	1985.41	0.429037	0.211592	2.02766	0.0425947	0.134303
ENSG00000091164.12	TXNL1	3015.6	0.0268753	0.129929	0.206845	0.836131	0.905971
ENSG00000091262.15	ABCC6	117.994	-0.199187	0.390687	-0.509839	0.610164	0.748502
ENSG00000091317.7	CMTM6	1074.87	-0.320347	0.298742	-1.07232	0.283577	0.463339
ENSG00000091409.14	ITGA6	1244.13	0.293153	0.314775	0.93131	0.351693	0.53147
ENSG00000091428.17	RAPGEF4	2920.08	1.50799	0.411246	3.66688	0.000245532	0.00328889
ENSG00000091436.16	MAP3K20	1456.51	-2.14503	0.465166	-4.61131	4.00129933426708e-06	0.000126421
ENSG00000091482.6	SMPX	454.934	0.544502	0.696388	0.781894	0.434277	0.606149
ENSG00000091483.6	FH	1574.31	-0.249052	0.152532	-1.63278	0.102515	0.240739
ENSG00000091490.10	SEL1L3	5324.04	0.997104	0.209395	4.76184	1.91838301663986e-06	6.95861683370299e-05
ENSG00000091513.15	TF	218.577	-1.00773	0.650797	-1.54845	0.121514	0.268392
ENSG00000091527.15	CDV3	6104.63	0.080501	0.0890938	0.903552	0.366233	0.544374
ENSG00000091536.17	MYO15A	189.819	0.462491	0.347485	1.33097	0.1832	0.350096
ENSG00000091542.8	ALKBH5	3020.48	-0.273265	0.19577	-1.39585	0.162761	0.324349
ENSG00000091592.15	NLRP1	4118.74	0.664058	0.161162	4.12045	3.78139481789718e-05	0.0007593
ENSG00000091622.15	PITPNM3	1326.32	-0.150897	0.277059	-0.54464	0.586001	0.7303
ENSG00000091640.7	SPAG7	1882.58	0.11029	0.118954	0.927169	0.353839	0.533505
ENSG00000091651.8	ORC6	324.71	-0.6311	0.281776	-2.23972	0.0251091	0.0954548
ENSG00000091656.15	ZFHX4	1772.11	1.62608	0.636725	2.55382	0.0106548	0.0522589
ENSG00000091664.7	SLC17A6	11765.6	0.348277	0.377133	0.923485	0.355754	0.535072
ENSG00000091732.15	ZC3HC1	607.09	-0.235184	0.101327	-2.32105	0.0202844	0.0824066
ENSG00000091831.23	ESR1	68.2328	0.583031	0.583772	0.99873	0.317926	0.49864
ENSG00000091844.7	RGS17	1553.72	0.750189	0.462121	1.62336	0.104513	0.243502
ENSG00000091879.13	ANGPT2	136.776	0.475619	0.486992	0.976646	0.328744	0.5093
ENSG00000091947.9	TMEM101	808.674	-0.618233	0.223444	-2.76684	0.00566033	0.0336486
ENSG00000091972.18	CD200	3176.73	0.709186	0.338386	2.09579	0.0361007	0.120639
ENSG00000091986.15	CCDC80	5741.35	-2.22567	0.442891	-5.02532	5.02592136205291e-07	2.30922171828517e-05
ENSG00000092010.14	PSME1	1393.37	-1.06165	0.263935	-4.02238	5.76119343407394e-05	0.00105928
ENSG00000092020.10	PPP2R3C	1166.62	-0.0508324	0.14001	-0.363062	0.716559	0.825899
ENSG00000092036.18	HAUS4	72.3275	-1.62837	0.453395	-3.5915	0.000328779	0.00412955
ENSG00000092051.16	JPH4	9012.54	0.687315	0.421634	1.63012	0.103076	0.241414
ENSG00000092054.12	MYH7	640.031	-0.48548	0.75508	-0.642952	0.520255	0.679453
ENSG00000092068.19	SLC7A8	1770.07	0.182335	0.314313	0.580107	0.561843	0.711357
ENSG00000092094.10	OSGEP	769.994	0.0941866	0.132639	0.710097	0.477644	0.644683
ENSG00000092096.16	SLC22A17	8785.68	0.574365	0.272409	2.10847	0.0349907	0.1184
ENSG00000092098.16	RNF31	974.42	-0.341988	0.156149	-2.19013	0.0285147	0.103608
ENSG00000092108.20	SCFD1	1478.76	-0.139904	0.0858601	-1.62945	0.103219	0.241594
ENSG00000092140.14	G2E3	842.343	-0.459566	0.0965063	-4.76203	1.91658381891509e-06	6.95861683370299e-05
ENSG00000092148.12	HECTD1	5263.33	0.077571	0.0968285	0.801117	0.423064	0.59591
ENSG00000092199.17	HNRNPC	13433.5	-0.623583	0.206637	-3.01777	0.00254642	0.0187342
ENSG00000092200.12	RPGRIP1	90.1476	0.445322	0.510653	0.872065	0.383173	0.560143
ENSG00000092201.9	SUPT16H	5793.73	-0.363126	0.118421	-3.06639	0.00216659	0.0167776
ENSG00000092203.13	TOX4	4450.44	-0.0649702	0.0689597	-0.942147	0.346118	0.526401
ENSG00000092208.16	GEMIN2	524.308	-0.273391	0.135024	-2.02475	0.0428929	0.135104
ENSG00000092295.11	TGM1	126.755	0.0709731	0.18151	0.391015	0.695786	0.810992
ENSG00000092330.16	TINF2	1108.31	-0.183441	0.118552	-1.54735	0.121778	0.268751
ENSG00000092421.16	SEMA6A	2571.44	0.160005	0.424928	0.376547	0.70651	0.818794
ENSG00000092439.14	TRPM7	1210.15	-0.222059	0.250518	-0.886397	0.375404	0.552643
ENSG00000092445.11	TYRO3	1314.68	-0.447807	0.197729	-2.26475	0.0235279	0.0913733
ENSG00000092470.11	WDR76	134.928	-1.34519	0.556301	-2.41809	0.0156021	0.0685459
ENSG00000092531.9	SNAP23	908.75	-0.496926	0.282654	-1.75807	0.078735	0.201724
ENSG00000092607.14	TBX15	855.235	-2.31861	0.714694	-3.24419	0.00117784	0.0106539
ENSG00000092621.12	PHGDH	3615.11	-0.337229	0.254487	-1.32513	0.185127	0.352327
ENSG00000092758.16	COL9A3	1094.08	-3.99041	0.493164	-8.09143	5.89674325080881e-16	2.57110039905164e-13
ENSG00000092820.17	EZR	5722.15	-0.195655	0.24752	-0.790461	0.429258	0.601239
ENSG00000092841.18	MYL6	5424.53	0.153708	0.107367	1.43161	0.152255	0.31062
ENSG00000092847.11	AGO1	1393.59	0.097951	0.139422	0.702549	0.482337	0.648341
ENSG00000092850.11	TEKT2	188.916	0.619065	0.373655	1.65678	0.0975631	0.232872
ENSG00000092853.13	CLSPN	174.154	-0.883316	0.45241	-1.95247	0.0508828	0.151764
ENSG00000092871.16	RFFL	784.456	-0.185327	0.0578398	-3.20415	0.00135461	0.0118757
ENSG00000092929.11	UNC13D	200.569	0.1127	0.358192	0.314636	0.753038	0.850442
ENSG00000092931.11	MFSD11	2387.62	0.193644	0.0914693	2.11704	0.0342568	0.116655
ENSG00000092964.17	DPYSL2	30403.5	0.157498	0.295957	0.532166	0.594611	0.737169
ENSG00000092969.11	TGFB2	838.987	-0.797882	0.526733	-1.51477	0.129829	0.280778
ENSG00000092978.10	GPATCH2	711.042	0.0278776	0.0622841	0.447588	0.654451	0.78155
ENSG00000093000.18	NUP50	2000.02	-0.144077	0.0711958	-2.02367	0.0430039	0.135393
ENSG00000093009.9	CDC45	92.8643	-0.73197	0.61782	-1.18476	0.236111	0.412322
ENSG00000093010.13	COMT	952.068	1.04405	0.433256	2.40978	0.0159622	0.06946
ENSG00000093072.15	ADA2	1526.59	0.443035	0.163827	2.70429	0.00684511	0.0385102
ENSG00000093144.18	ECHDC1	1638.71	-0.134593	0.114093	-1.17968	0.238128	0.414232
ENSG00000093167.17	LRRFIP2	1813.38	0.280434	0.124182	2.25824	0.0239307	0.092297
ENSG00000093183.13	SEC22C	1947.34	0.245547	0.0900675	2.72626	0.00640563	0.0368091
ENSG00000093217.9	XYLB	182.909	0.374503	0.240283	1.55859	0.119093	0.264547
ENSG00000094631.19	HDAC6	4299.45	-0.103847	0.150734	-0.68894	0.490861	0.655543
ENSG00000094804.9	CDC6	171.579	-0.838297	0.480762	-1.74369	0.081214	0.205925
ENSG00000094841.13	UPRT	614.778	0.462291	0.162149	2.85103	0.00435776	0.0276353
ENSG00000094880.10	CDC23	1313.04	-0.32432	0.091702	-3.53668	0.000405193	0.00484983
ENSG00000094914.12	AAAS	1814.07	-0.341989	0.179991	-1.90003	0.0574289	0.164231
ENSG00000094916.15	CBX5	8426.98	0.0780317	0.113189	0.689394	0.490575	0.655481
ENSG00000094975.13	SUCO	2127.32	0.0727662	0.152201	0.478094	0.632583	0.76521
ENSG00000095002.14	MSH2	1539.78	-0.243846	0.10344	-2.35736	0.0184055	0.0770394
ENSG00000095015.5	MAP3K1	782.006	-1.15064	0.179606	-6.40647	1.4892877168544e-10	2.06172603018477e-08
ENSG00000095059.15	DHPS	1990.9	-0.247931	0.16268	-1.52405	0.127497	0.277507
ENSG00000095066.11	HOOK2	1531.07	0.171985	0.138051	1.24581	0.212834	0.386317
ENSG00000095139.13	ARCN1	7227.33	-0.214841	0.130739	-1.64328	0.100325	0.237291
ENSG00000095203.14	EPB41L4B	545.804	0.801768	0.222663	3.60081	0.000317223	0.00402702
ENSG00000095209.11	TMEM38B	488.013	-0.574369	0.384956	-1.49204	0.135689	0.288074
ENSG00000095261.13	PSMD5	1076.2	0.0839745	0.107425	0.7817	0.434391	0.606236
ENSG00000095303.15	PTGS1	436.411	2.69461	0.657498	4.09828	4.16231049876542e-05	0.000821883
ENSG00000095319.14	NUP188	1262.95	-0.0237328	0.203961	-0.116359	0.907368	0.946624
ENSG00000095321.16	CRAT	2881.83	0.402753	0.145585	2.76645	0.00566711	0.0336655
ENSG00000095370.19	SH2D3C	1312.17	-0.0377763	0.141012	-0.267894	0.788781	0.874625
ENSG00000095380.10	NANS	1249.63	0.0184886	0.113201	0.163325	0.870262	0.925631
ENSG00000095383.19	TBC1D2	304.206	0.189795	0.425915	0.445617	0.655874	0.782093
ENSG00000095397.13	WHRN	875.671	0.64818	0.231997	2.79392	0.0052074	0.0317163
ENSG00000095464.9	PDE6C	22.9546	0.0907025	0.602922	0.150438	0.880419	0.93155
ENSG00000095485.17	CWF19L1	688.529	-0.314774	0.0770549	-4.08505	4.40665878578024e-05	0.000856611
ENSG00000095539.15	SEMA4G	1603.38	0.0397068	0.194363	0.204292	0.838125	0.906798
ENSG00000095564.13	BTAF1	2132.96	-0.705608	0.172104	-4.0999	4.13322657035757e-05	0.000817652
ENSG00000095574.11	IKZF5	630.146	0.260824	0.103719	2.51472	0.0119127	0.0565082
ENSG00000095585.16	BLNK	38.9853	0.461845	0.459746	1.00456	0.315107	0.496092
ENSG00000095587.8	TLL2	121.822	-0.189262	0.442556	-0.427657	0.668901	0.791359
ENSG00000095627.9	TDRD1	77.131	3.14879	0.727273	4.32958	1.49392684296842e-05	0.000361469
ENSG00000095637.21	SORBS1	2620.08	0.0234569	0.170173	0.137841	0.890366	0.936965
ENSG00000095713.13	CRTAC1	2171.97	0.324832	0.468269	0.693687	0.487878	0.653021
ENSG00000095739.10	BAMBI	803.586	-1.44918	0.506124	-2.8633	0.00419258	0.0268589
ENSG00000095752.6	IL11	187.915	0.568397	0.487601	1.1657	0.243735	0.420353
ENSG00000095787.21	WAC	3718.08	-0.067034	0.101595	-0.659813	0.509374	0.670617
ENSG00000095794.19	CREM	792.308	0.106108	0.170221	0.623354	0.533052	0.689094
ENSG00000095906.16	NUBP2	1862.12	-0.0836666	0.115181	-0.726389	0.4676	0.636113
ENSG00000095951.16	HIVEP1	875.263	-0.0140694	0.198781	-0.0707787	0.943574	0.967205
ENSG00000096060.14	FKBP5	788.125	-0.0953343	0.21827	-0.436772	0.662276	0.786316
ENSG00000096063.15	SRPK1	2055.25	0.328636	0.19215	1.71031	0.087208	0.216098
ENSG00000096070.19	BRPF3	1314.52	0.337683	0.110227	3.06354	0.00218739	0.0168758
ENSG00000096080.11	MRPS18A	882.01	-0.379723	0.141456	-2.6844	0.00726611	0.0400744
ENSG00000096092.5	TMEM14A	1667.61	0.566312	0.325778	1.73834	0.0821516	0.207491
ENSG00000096093.15	EFHC1	850.487	-0.117146	0.209766	-0.558458	0.576532	0.722737
ENSG00000096384.19	HSP90AB1	57340	-0.185029	0.142937	-1.29447	0.195502	0.365624
ENSG00000096401.7	CDC5L	1715.01	-0.126064	0.099344	-1.26896	0.204454	0.376242
ENSG00000096433.10	ITPR3	827.251	-0.40216	0.15415	-2.60889	0.00908356	0.0469222
ENSG00000096654.15	ZNF184	414.483	-0.394319	0.196824	-2.0034	0.045134	0.139772
ENSG00000096696.13	DSP	1577.19	-0.406904	0.628241	-0.647688	0.517187	0.676774
ENSG00000096717.11	SIRT1	808.7	-0.215362	0.18639	-1.15544	0.247909	0.424304
ENSG00000096746.17	HNRNPH3	5963.45	-0.515165	0.219818	-2.3436	0.0190985	0.078955
ENSG00000096872.15	IFT74	659.392	-0.167128	0.110375	-1.51418	0.129979	0.280865
ENSG00000096968.13	JAK2	693.752	-0.116839	0.0844315	-1.38384	0.166409	0.329196
ENSG00000097007.17	ABL1	5476.24	-0.0980877	0.228223	-0.429789	0.667349	0.79
ENSG00000097021.19	ACOT7	6400.7	0.649683	0.317578	2.04574	0.0407818	0.130728
ENSG00000097033.14	SH3GLB1	6162.14	0.0986526	0.132194	0.746273	0.455502	0.625277
ENSG00000097046.12	CDC7	451.784	-0.63009	0.143106	-4.40297	1.06778936784006e-05	0.000275523
ENSG00000097096.8	SYDE2	179.523	-0.339103	0.218399	-1.55268	0.1205	0.26698
ENSG00000099139.13	PCSK5	372.109	-1.12552	0.489757	-2.29811	0.0215557	0.0858914
ENSG00000099194.5	SCD	26793.1	-0.168388	0.359092	-0.468928	0.639121	0.769777
ENSG00000099203.6	TMED1	517.367	0.011953	0.221135	0.0540529	0.956893	0.974825
ENSG00000099204.18	ABLIM1	13116.4	0.344173	0.35308	0.974773	0.329673	0.510063
ENSG00000099219.13	ERMP1	894.42	-0.357909	0.142256	-2.51595	0.0118712	0.0563617
ENSG00000099246.16	RAB18	5648.63	0.379364	0.101486	3.73809	0.000185425	0.00267183
ENSG00000099250.17	NRP1	8358.33	0.752819	0.184876	4.07201	4.66093305764888e-05	0.000894454
ENSG00000099256.18	PRTFDC1	311.462	0.454852	0.179004	2.54102	0.011053	0.0535846
ENSG00000099260.10	PALMD	465.162	-0.139031	0.618029	-0.224959	0.822011	0.896354
ENSG00000099282.9	TSPAN15	907.804	0.405577	0.464053	0.873988	0.382125	0.559201
ENSG00000099284.13	H2AFY2	2268.25	-0.101218	0.156684	-0.645999	0.51828	0.677829
ENSG00000099290.16	WASHC2A	1972.15	0.0832433	0.158737	0.52441	0.599993	0.740967
ENSG00000099308.10	MAST3	2077.71	0.469957	0.102162	4.60011	4.22275972018754e-06	0.000131707
ENSG00000099326.8	MZF1	925.209	-0.0897422	0.12906	-0.695354	0.486834	0.652261
ENSG00000099330.8	OCEL1	309.117	-0.327574	0.211659	-1.54765	0.121707	0.268706
ENSG00000099331.13	MYO9B	2019.54	-0.107999	0.256404	-0.421206	0.673605	0.794675
ENSG00000099337.4	KCNK6	479.819	-1.34359	0.569229	-2.36038	0.0182564	0.0766603
ENSG00000099338.22	CATSPERG	529.446	-0.194112	0.269683	-0.719778	0.471662	0.639542
ENSG00000099341.11	PSMD8	5279.04	0.12702	0.124288	1.02198	0.306793	0.487405
ENSG00000099364.16	FBXL19	3820.03	0.138845	0.238397	0.582412	0.560289	0.710252
ENSG00000099365.10	STX1B	4203.03	0.556478	0.368378	1.51062	0.130886	0.281723
ENSG00000099377.13	HSD3B7	486.155	-0.383684	0.290652	-1.32008	0.186808	0.354548
ENSG00000099381.17	SETD1A	1155.46	-0.0155849	0.132812	-0.117346	0.906586	0.946445
ENSG00000099385.11	BCL7C	995.935	-0.00496341	0.0925374	-0.0536368	0.957224	0.97493
ENSG00000099617.3	EFNA2	489.605	0.00402744	0.16717	0.0240919	0.980779	0.988833
ENSG00000099622.13	CIRBP	16893.4	-0.365297	0.17795	-2.05281	0.0400912	0.12929
ENSG00000099624.7	ATP5F1D	1723.82	0.0737934	0.181387	0.406829	0.684133	0.802237
ENSG00000099625.12	CBARP	1376.61	0.426363	0.2028	2.10238	0.0355201	0.119453
ENSG00000099715.14	PCDH11Y	365.368	-0.638345	0.3256	-1.96052	0.0499347	0.149797
ENSG00000099725.14	PRKY	249.863	-0.337241	0.237576	-1.41951	0.155751	0.315086
ENSG00000099769.5	IGFALS	39.701	0.165955	0.327272	0.507086	0.612094	0.750066
ENSG00000099783.11	HNRNPM	4797.8	0.430023	0.164579	2.61286	0.00897873	0.046605
ENSG00000099785.10	MARCH2	1109.98	0.388304	0.164669	2.35809	0.0183695	0.0769954
ENSG00000099795.6	NDUFB7	1451.21	-0.0268994	0.144599	-0.186027	0.852424	0.915218
ENSG00000099797.14	TECR	2630.22	-0.153601	0.140529	-1.09302	0.274385	0.453804
ENSG00000099800.7	TIMM13	1744.62	0.142939	0.124687	1.14639	0.251634	0.428551
ENSG00000099804.8	CDC34	2417.35	0.0643234	0.143987	0.446731	0.655069	0.781841
ENSG00000099810.19	MTAP	794.646	-0.198374	0.145236	-1.36587	0.171979	0.336389
ENSG00000099812.8	MISP	80.2777	0.733308	0.392896	1.86642	0.0619831	0.172538
ENSG00000099814.15	CEP170B	4824.13	0.63061	0.29787	2.11706	0.0342544	0.116655
ENSG00000099817.11	POLR2E	5256.06	0.210135	0.132858	1.58165	0.113729	0.256689
ENSG00000099821.13	POLRMT	2324.12	-0.272346	0.204908	-1.32911	0.18381	0.3508
ENSG00000099822.2	HCN2	2000.42	0.33652	0.305189	1.10266	0.270175	0.449261
ENSG00000099834.18	CDHR5	102.915	-0.512393	0.590326	-0.867982	0.385404	0.561875
ENSG00000099840.13	IZUMO4	259.44	-0.00479152	0.178834	-0.0267931	0.978625	0.987639
ENSG00000099849.14	RASSF7	565.631	0.134732	0.271027	0.497116	0.619107	0.755323
ENSG00000099860.8	GADD45B	266.506	-1.18075	0.414253	-2.85032	0.00436755	0.0276728
ENSG00000099864.17	PALM	9938.57	0.186325	0.169791	1.09738	0.272475	0.451729
ENSG00000099866.14	MADCAM1	112.102	0.156158	0.25596	0.610088	0.541803	0.695651
ENSG00000099869.7	IGF2-AS	274.787	-2.31324	0.785091	-2.94646	0.00321437	0.0221247
ENSG00000099875.14	MKNK2	3015.91	-0.338704	0.24033	-1.40933	0.158739	0.319219
ENSG00000099889.13	ARVCF	3568.22	0.363114	0.193131	1.88014	0.0600885	0.169321
ENSG00000099899.14	TRMT2A	1090.73	-0.227489	0.194507	-1.16957	0.242174	0.418775
ENSG00000099901.16	RANBP1	2416.62	-0.311344	0.111234	-2.79899	0.00512626	0.0313908
ENSG00000099904.15	ZDHHC8	1813.8	0.0504923	0.108267	0.46637	0.640951	0.771358
ENSG00000099910.16	KLHL22	955.496	0.112917	0.100416	1.12449	0.260804	0.438608
ENSG00000099917.17	MED15	2797.6	-0.0762225	0.110114	-0.692215	0.488802	0.653766
ENSG00000099940.11	SNAP29	1915.11	0.327098	0.0818689	3.99538	6.45895536295507e-05	0.00115574
ENSG00000099942.12	CRKL	2833.45	-0.117461	0.0972388	-1.20796	0.227061	0.402389
ENSG00000099949.19	LZTR1	659.305	0.328186	0.100686	3.25951	0.00111605	0.0102205
ENSG00000099953.9	MMP11	766.819	-0.33434	0.312683	-1.06926	0.284952	0.464724
ENSG00000099954.18	CECR2	2088.38	0.0371871	0.241008	0.154298	0.877375	0.929679
ENSG00000099956.19	SMARCB1	3255.38	-0.312021	0.147012	-2.12241	0.033803	0.115682
ENSG00000099957.16	P2RX6	417.438	-0.464886	0.428396	-1.08518	0.277843	0.457502
ENSG00000099958.14	DERL3	197.466	-1.51515	0.544059	-2.7849	0.00535437	0.0322788
ENSG00000099960.12	SLC7A4	210.292	0.694883	0.470439	1.47709	0.13965	0.293647
ENSG00000099968.17	BCL2L13	2536.07	-0.314927	0.167738	-1.87749	0.0604507	0.169981
ENSG00000099974.7	DDTL	988.431	-0.274843	0.150242	-1.82934	0.0673489	0.18214
ENSG00000099977.13	DDT	957.98	-0.29233	0.15234	-1.91893	0.0549935	0.159681
ENSG00000099991.17	CABIN1	3653.97	0.208211	0.127492	1.63312	0.102443	0.240602
ENSG00000099992.15	TBC1D10A	274.941	0.00221702	0.24247	0.00914349	0.992705	0.9955
ENSG00000099994.10	SUSD2	2549.11	1.13798	0.302232	3.76525	0.00016638	0.00245831
ENSG00000099995.18	SF3A1	4370.12	-0.24944	0.112381	-2.21959	0.0264466	0.0988262
ENSG00000099998.17	GGT5	302.751	-0.738807	0.539741	-1.36882	0.171056	0.335194
ENSG00000099999.14	RNF215	1024.04	-0.0729713	0.0859176	-0.849317	0.395705	0.571541
ENSG00000100003.17	SEC14L2	156.686	0.536695	0.281554	1.90619	0.0566261	0.162807
ENSG00000100014.19	SPECC1L	1512.12	0.235792	0.1302	1.811	0.0701406	0.186806
ENSG00000100023.18	PPIL2	2103.81	-0.090588	0.125781	-0.720207	0.471398	0.639333
ENSG00000100024.14	UPB1	41.4836	1.09448	0.567827	1.92749	0.0539183	0.157609
ENSG00000100027.14	YPEL1	1491.13	-0.235458	0.206887	-1.1381	0.255079	0.432281
ENSG00000100028.11	SNRPD3	2521.4	0.0512154	0.0800725	0.639613	0.522424	0.681357
ENSG00000100029.17	PES1	2043.78	-0.03889	0.103945	-0.374141	0.7083	0.81998
ENSG00000100030.14	MAPK1	5244.4	0.419508	0.0933967	4.49168	7.06651021359074e-06	0.000198653
ENSG00000100031.18	GGT1	235.153	-0.539583	0.432929	-1.24636	0.212634	0.38609
ENSG00000100033.16	PRODH	21.7159	0.659608	0.377236	1.74853	0.0803723	0.204545
ENSG00000100034.13	PPM1F	2038.37	-0.212167	0.121371	-1.74808	0.0804505	0.204719
ENSG00000100036.12	SLC35E4	623.039	0.371355	0.146872	2.52843	0.0114575	0.055009
ENSG00000100038.19	TOP3B	558.459	0.0306114	0.108748	0.28149	0.778335	0.867818
ENSG00000100056.11	ESS2	1209.18	0.344206	0.115315	2.98492	0.00283654	0.0201843
ENSG00000100058.12	CRYBB2P1	503.893	0.522379	0.189249	2.76027	0.00577531	0.0341169
ENSG00000100060.17	MFNG	39.9452	1.63579	0.804135	2.03422	0.0419294	0.133228
ENSG00000100065.14	CARD10	453.146	0.900469	0.272266	3.30731	0.000941953	0.00902459
ENSG00000100068.11	LRP5L	93.2566	-0.491606	0.220793	-2.22654	0.0259779	0.0977489
ENSG00000100075.9	SLC25A1	2357.34	0.484706	0.165932	2.92112	0.00348778	0.023562
ENSG00000100077.14	GRK3	2284.44	0.725252	0.266158	2.72489	0.00643225	0.0369414
ENSG00000100078.3	PLA2G3	156.479	2.49956	0.371934	6.72043	1.81185957689827e-11	3.36611998786361e-09
ENSG00000100083.18	GGA1	2082.61	0.31068	0.105213	2.95287	0.00314831	0.0218414
ENSG00000100084.14	HIRA	298.104	0.193174	0.091486	2.11152	0.0347279	0.117747
ENSG00000100092.21	SH3BP1	61.606	-0.801353	0.452624	-1.77046	0.0766505	0.198429
ENSG00000100095.18	SEZ6L	5024.92	0.20738	0.196516	1.05528	0.291295	0.471158
ENSG00000100097.11	LGALS1	8307.59	-1.64927	0.463584	-3.55764	0.000374195	0.00455018
ENSG00000100099.20	HPS4	1856.97	-0.331966	0.0888976	-3.73426	0.00018827	0.00269417
ENSG00000100100.12	PIK3IP1	928.521	-0.663192	0.200818	-3.30246	0.000958422	0.00913322
ENSG00000100104.13	SRRD	1284.45	-0.0584255	0.0765696	-0.763038	0.445441	0.615419
ENSG00000100105.17	PATZ1	2205.25	0.136466	0.160937	0.847946	0.396468	0.572411
[truncated: 19,389 more rows]

## Sheet: 1mo_G118EvsG118E-E2KO_NGN2-iN
Gene_ID	Gene_symbol	baseMean	log2FoldChange	lfcSE	stat	pvalue	padj
ENSG00000000003.14	TSPAN6	702.505	1.06201	0.240989	4.40689	1.04863148062192e-05	0.000106584
ENSG00000000005.5	TNMD	248.015	1.94782	0.833065	2.33814	0.0193801	0.0528941
ENSG00000000419.12	DPM1	1135.04	0.546988	0.130093	4.2046	2.61541698549748e-05	0.000233508
ENSG00000000457.13	SCYL3	480.321	-0.0202948	0.190221	-0.106691	0.915034	0.945955
ENSG00000000460.16	C1orf112	326.702	0.377991	0.159787	2.36559	0.0180014	0.0499222
ENSG00000000971.15	CFH	1257.56	3.64369	0.529558	6.88063	5.95904617032316e-12	4.05461851684568e-10
ENSG00000001036.13	FUCA2	1278.9	1.28615	0.194344	6.6179	3.64339407397136e-11	2.02142406260063e-09
ENSG00000001084.11	GCLC	848.988	0.451159	0.143236	3.14976	0.00163405	0.00709872
ENSG00000001167.14	NFYA	1527.65	0.243373	0.150249	1.61979	0.105277	0.198415
ENSG00000001460.17	STPG1	821.268	-0.278121	0.273587	-1.01657	0.309356	0.447004
ENSG00000001461.16	NIPAL3	3489.13	-0.290765	0.249424	-1.16575	0.243717	0.374471
ENSG00000001497.16	LAS1L	1501.35	-0.144364	0.136226	-1.05974	0.289264	0.425376
ENSG00000001561.6	ENPP4	836.792	-0.446512	0.194895	-2.29104	0.0219612	0.0585843
ENSG00000001617.11	SEMA3F	1188.46	-0.476306	0.250959	-1.89794	0.0577034	0.124983
ENSG00000001626.14	CFTR	52.3295	3.05566	0.706415	4.32559	1.52122137869921e-05	0.000146864
ENSG00000001629.9	ANKIB1	2455.9	-0.00682085	0.126455	-0.0539388	0.956984	0.972691
ENSG00000001630.15	CYP51A1	367.017	-0.416946	0.181317	-2.29954	0.0214741	0.0575424
ENSG00000001631.15	KRIT1	760.464	0.556328	0.170506	3.2628	0.00110318	0.00513608
ENSG00000002016.17	RAD52	376.274	0.0435703	0.165296	0.263589	0.792096	0.864837
ENSG00000002079.14	MYH16	58.4322	-0.380237	0.528784	-0.719078	0.472093	0.605672
ENSG00000002330.13	BAD	1655.81	-0.172315	0.227225	-0.758343	0.448246	0.583487
ENSG00000002549.12	LAP3	1340.51	0.570356	0.125405	4.54811	5.4129872835852e-06	6.1124985895242e-05
ENSG00000002587.9	HS3ST1	434.344	0.66405	0.432412	1.53569	0.124615	0.225455
ENSG00000002746.14	HECW1	1827.71	-1.02925	0.399708	-2.57501	0.0100236	0.0311983
ENSG00000002822.15	MAD1L1	1245.92	-0.19213	0.114639	-1.67595	0.0937474	0.181308
ENSG00000002834.17	LASP1	7562.62	0.802007	0.160231	5.00533	5.57660824708821e-07	8.82524635806051e-06
ENSG00000002919.14	SNX11	1076.08	-0.284636	0.0761105	-3.73978	0.000184184	0.00119585
ENSG00000002933.7	TMEM176A	989.732	2.06292	0.55354	3.72678	0.000193944	0.00124545
ENSG00000003056.7	M6PR	2605.39	0.535363	0.16526	3.23953	0.00119728	0.00549512
ENSG00000003096.14	KLHL13	1465.79	-1.08565	0.3995	-2.71752	0.00657725	0.022192
ENSG00000003137.8	CYP26B1	126.494	1.04641	0.37195	2.81331	0.00490345	0.0175717
ENSG00000003147.17	ICA1	883.1	-0.527678	0.254922	-2.06996	0.0384559	0.0913713
ENSG00000003249.13	DBNDD1	2752.58	-1.07435	0.287356	-3.73873	0.000184953	0.00119961
ENSG00000003393.14	ALS2	1875.79	-0.441963	0.11402	-3.87618	0.00010611	0.00076126
ENSG00000003400.14	CASP10	71.129	2.69687	0.730675	3.69093	0.000223435	0.00139827
ENSG00000003402.19	CFLAR	1603.77	0.203977	0.190126	1.07285	0.283339	0.419315
ENSG00000003436.15	TFPI	826.826	2.57057	0.650338	3.95267	7.72840571368458e-05	0.000582014
ENSG00000003509.15	NDUFAF7	599.861	0.183133	0.094829	1.9312	0.0534587	0.117928
ENSG00000003756.16	RBM5	3425.58	-0.0445322	0.123084	-0.361803	0.7175	0.810333
ENSG00000003987.13	MTMR7	2483.41	-1.00037	0.461931	-2.16563	0.0303392	0.0755506
ENSG00000003989.17	SLC7A2	432.391	3.43554	0.460928	7.45352	9.08812155602206e-14	9.38008294900537e-12
ENSG00000004059.10	ARF5	3422.13	-0.221297	0.148289	-1.49234	0.13561	0.240971
ENSG00000004139.13	SARM1	4360.73	-0.602021	0.221191	-2.72172	0.00649428	0.0219855
ENSG00000004142.11	POLDIP2	3205.48	0.151818	0.0799119	1.89982	0.0574573	0.124576
ENSG00000004399.12	PLXND1	3154.94	2.46309	0.490985	5.01663	5.25845173486032e-07	8.38409114293215e-06
ENSG00000004455.16	AK2	2290.16	0.402004	0.116129	3.46169	0.000536787	0.00286243
ENSG00000004468.12	CD38	55.9752	2.59429	0.765773	3.38781	0.000704536	0.00356777
ENSG00000004478.7	FKBP4	7280.15	-0.119884	0.187347	-0.639905	0.522234	0.650471
ENSG00000004487.16	KDM1A	4772.01	-0.0845088	0.0973755	-0.867865	0.385468	0.523805
ENSG00000004534.14	RBM6	2678.41	-0.0273418	0.0962828	-0.283974	0.77643	0.85327
ENSG00000004660.14	CAMKK1	1303.47	0.0325682	0.14999	0.217135	0.828103	0.890633
ENSG00000004700.15	RECQL	1028.13	0.60625	0.116538	5.20215	1.9699882697295e-07	3.62823456362174e-06
ENSG00000004766.15	VPS50	1235.12	-0.212353	0.243209	-0.873127	0.382594	0.521142
ENSG00000004776.12	HSPB6	1746.91	4.07358	0.53266	7.64762	2.04738663434217e-14	2.54316368853026e-12
ENSG00000004777.18	ARHGAP33	3451.14	-0.585984	0.222606	-2.63238	0.00847896	0.0272862
ENSG00000004779.9	NDUFAB1	1704.53	-0.111184	0.148309	-0.749679	0.453448	0.58844
ENSG00000004799.7	PDK4	92.279	3.77444	0.852547	4.42725	9.54422900167197e-06	9.86991542210657e-05
ENSG00000004838.13	ZMYND10	80.5893	-0.802387	0.390346	-2.05558	0.0398233	0.0937947
ENSG00000004864.13	SLC25A13	2023.03	0.050462	0.2703	0.186689	0.851905	0.906579
ENSG00000004866.20	ST7	788.946	-0.0559721	0.136864	-0.408962	0.682567	0.78294
ENSG00000004897.11	CDC27	2668.15	0.244488	0.11733	2.08377	0.0371812	0.0891057
ENSG00000004961.14	HCCS	767.266	0.322212	0.115894	2.78023	0.00543206	0.0190976
ENSG00000004975.11	DVL2	1855.46	0.383684	0.26187	1.46517	0.142875	0.250658
ENSG00000005007.12	UPF1	3874.32	0.160012	0.176018	0.909065	0.363316	0.501571
ENSG00000005020.12	SKAP2	1056.78	-0.63225	0.256288	-2.46695	0.0136269	0.0399917
ENSG00000005022.5	SLC25A5	4689.83	0.144709	0.154853	0.934492	0.35005	0.488205
ENSG00000005059.15	MCUB	310.198	0.377916	0.28063	1.34667	0.178086	0.295703
ENSG00000005075.15	POLR2J	809.071	0.401912	0.124363	3.23177	0.00123025	0.00561749
ENSG00000005100.12	DHX33	979.274	0.055354	0.129981	0.425863	0.670207	0.773372
ENSG00000005102.12	MEOX1	49.305	1.83368	0.811771	2.25886	0.0238919	0.0626934
ENSG00000005108.15	THSD7A	3832.8	0.140424	0.403123	0.34834	0.727585	0.817935
ENSG00000005156.11	LIG3	1450.5	0.257266	0.0781932	3.29013	0.00100141	0.0047303
ENSG00000005175.9	RPAP3	1037.09	-0.0904323	0.130859	-0.691066	0.489524	0.621949
ENSG00000005187.11	ACSM3	118.62	1.22512	0.325263	3.76656	0.000165511	0.00109716
ENSG00000005189.19	REXO5	250.268	0.372718	0.313112	1.19037	0.233902	0.363441
ENSG00000005194.14	CIAPIN1	2741.97	-0.290568	0.130721	-2.22282	0.0262282	0.0676117
ENSG00000005206.16	SPPL2B	1509.96	0.065029	0.0996557	0.652536	0.514055	0.643397
ENSG00000005238.19	FAM214B	1506.17	0.0939701	0.210698	0.445995	0.655601	0.761369
ENSG00000005243.9	COPZ2	488.494	2.83362	0.58815	4.81786	1.45108673251832e-06	1.99244653214999e-05
ENSG00000005249.12	PRKAR2B	3621.48	-0.274676	0.477279	-0.575504	0.56495	0.686233
ENSG00000005302.17	MSL3	851.061	0.0857363	0.120297	0.712703	0.476029	0.609114
ENSG00000005339.14	CREBBP	2877.42	0.104373	0.155941	0.669312	0.503296	0.633905
ENSG00000005379.15	TSPOAP1	2818.34	-1.33947	0.234346	-5.71579	1.09193808319818e-08	3.05789518432404e-07
ENSG00000005436.13	GCFC2	677.392	0.369853	0.110741	3.3398	0.000838377	0.00411579
ENSG00000005448.16	WDR54	1051.19	-0.347907	0.168002	-2.07085	0.0383729	0.0912247
ENSG00000005469.11	CROT	462.757	0.906825	0.190706	4.75509	1.983597339807e-06	2.61118651663442e-05
ENSG00000005471.16	ABCB4	101.236	-1.45087	0.611925	-2.37099	0.0177406	0.0493846
ENSG00000005483.20	KMT2E	4023.24	-0.152746	0.218386	-0.69943	0.484283	0.617125
ENSG00000005486.16	RHBDD2	6066.43	-0.495606	0.183929	-2.69455	0.0070483	0.0235255
ENSG00000005513.9	SOX8	797.066	0.170279	0.490916	0.346859	0.728697	0.818723
ENSG00000005700.14	IBTK	1491.63	0.769624	0.147072	5.23297	1.66810086345114e-07	3.17355075223807e-06
ENSG00000005801.16	ZNF195	951.448	-0.265457	0.167862	-1.5814	0.113786	0.210044
ENSG00000005810.17	MYCBP2	6851.43	-0.950275	0.260726	-3.64473	0.000267673	0.00162329
ENSG00000005812.10	FBXL3	1852.39	0.270518	0.121918	2.21886	0.0264963	0.0681301
ENSG00000005844.17	ITGAL	157.806	-0.924768	0.569308	-1.62437	0.104296	0.196988
ENSG00000005882.11	PDK2	2024.19	-0.148142	0.168326	-0.880086	0.378813	0.517675
ENSG00000005884.17	ITGA3	3816.74	-0.296685	0.325142	-0.912479	NA	NA
ENSG00000005889.15	ZFX	650.803	0.584558	0.196874	2.9692	0.00298575	0.0116897
ENSG00000005893.15	LAMP2	4537.57	0.621991	0.11134	5.5864	2.31824067556155e-08	5.93164215968534e-07
ENSG00000005961.17	ITGA2B	123.366	-0.937027	0.327836	-2.85822	0.00426027	0.0156366
ENSG00000005981.12	ASB4	691.139	3.06776	0.879103	3.48965	0.000483653	0.00263334
ENSG00000006007.11	GDE1	3042.8	0.0865104	0.162825	0.531308	0.595205	0.712892
ENSG00000006015.17	REX1BD	1101.71	-0.182474	0.0959967	-1.90084	0.0573231	0.124386
ENSG00000006016.10	CRLF1	782.703	0.0711328	0.36205	0.196472	0.844241	0.901364
ENSG00000006025.11	OSBPL7	823.697	0.0619035	0.155908	0.397051	0.69133	0.789685
ENSG00000006042.11	TMEM98	1026.33	0.680219	0.363604	1.87077	0.0613771	0.131119
ENSG00000006047.12	YBX2	198.11	-1.86949	0.436546	-4.28245	1.84845897304003e-05	0.000174436
ENSG00000006062.14	MAP3K14	390.673	0.150969	0.185337	0.814565	0.415321	0.551893
ENSG00000006071.13	ABCC8	959.328	-2.25256	0.360293	-6.25202	4.05184609731338e-10	1.74884225998183e-08
ENSG00000006116.3	CACNG3	332.322	-1.84098	0.499934	-3.68244	0.00023101	0.001436
ENSG00000006118.14	TMEM132A	9644.31	-0.25344	0.171165	-1.48067	0.138693	0.245103
ENSG00000006125.17	AP2B1	25027.5	-0.428039	0.170599	-2.50903	0.0121062	0.036322
ENSG00000006128.11	TAC1	1833.4	-0.38707	0.633981	-0.610539	0.541505	0.666547
ENSG00000006194.9	ZNF263	1846.82	0.0701323	0.0993228	0.706105	0.480123	0.613084
ENSG00000006210.6	CX3CL1	200.105	0.834849	0.47419	1.76058	0.0783096	0.158241
ENSG00000006282.20	SPATA20	1841.78	0.205369	0.144148	1.42472	0.15424	0.265474
ENSG00000006283.17	CACNA1G	317.233	0.113789	0.313615	0.362832	0.716731	0.809696
ENSG00000006327.13	TNFRSF12A	826.679	2.13181	0.433481	4.91789	8.74817404134458e-07	1.29885155242062e-05
ENSG00000006432.15	MAP3K9	2041.84	-0.897231	0.36366	-2.46723	0.0136165	0.0399719
ENSG00000006451.7	RALA	4260.18	-0.35031	0.119258	-2.93742	0.00330959	0.0127038
ENSG00000006453.13	BAIAP2L1	756.705	1.55507	0.365599	4.25349	2.10460616277951e-05	0.000194894
ENSG00000006459.10	KDM7A	547.348	-0.017785	0.20696	-0.0859346	0.931518	0.956684
ENSG00000006468.13	ETV1	2831.3	-1.49831	0.316101	-4.73996	2.13760603184714e-06	2.78136131975726e-05
ENSG00000006530.15	AGK	1441.92	-0.188491	0.0938	-2.0095	0.0444839	0.102225
ENSG00000006534.15	ALDH3B1	291.299	2.3954	0.653613	3.66487	0.000247465	0.00152322
ENSG00000006576.16	PHTF2	1135.53	0.448402	0.188818	2.37478	0.0175593	0.0489951
ENSG00000006607.13	FARP2	1699.51	0.0702226	0.113812	0.617002	0.537233	0.663199
ENSG00000006611.15	USH1C	281.833	-1.68534	0.661975	-2.54593	0.0108986	0.0333784
ENSG00000006625.17	GGCT	123.775	0.651254	0.199678	3.26152	0.00110817	0.00515483
ENSG00000006634.7	DBF4	321.741	0.560223	0.184479	3.03679	0.00239111	0.00976417
ENSG00000006638.11	TBXA2R	57.4494	1.67695	0.650884	2.57643	0.00998275	0.0311133
ENSG00000006652.13	IFRD1	1830.58	0.00694182	0.122662	0.0565929	0.95487	0.971345
ENSG00000006695.10	COX10	971.592	0.0246425	0.108162	0.22783	0.819779	0.885066
ENSG00000006704.10	GTF2IRD1	1480.7	-0.0353894	0.151863	-0.233035	0.815735	0.882305
ENSG00000006712.14	PAF1	1609.27	0.108613	0.122372	0.887569	0.374773	0.513369
ENSG00000006715.15	VPS41	3228.23	-0.248976	0.101159	-2.46123	0.0138462	0.0405406
ENSG00000006740.16	ARHGAP44	1558.98	-0.728055	0.328898	-2.21362	0.0268549	0.0688863
ENSG00000006744.18	ELAC2	2132.35	0.110162	0.0859022	1.28241	0.199699	0.322378
ENSG00000006747.14	SCIN	103.007	2.46419	0.657377	3.74852	0.00017788	0.00116256
ENSG00000006756.15	ARSD	973.286	-0.298463	0.197823	-1.50873	0.131367	0.234846
ENSG00000006757.11	PNPLA4	563.37	-0.300832	0.161436	-1.86348	0.0623953	0.132856
ENSG00000006831.9	ADIPOR2	2626.55	0.0842882	0.0713945	1.1806	0.237762	0.367635
ENSG00000006837.11	CDKL3	67.458	-0.071994	0.320497	-0.224633	0.822265	0.886362
ENSG00000007001.12	UPP2	15.1846	-0.612073	0.48197	-1.26994	0.204107	0.327555
ENSG00000007047.14	MARK4	4235.11	-0.19667	0.150437	-1.30732	0.191103	0.311518
ENSG00000007062.11	PROM1	716.468	2.99835	0.598189	5.01239	5.37591018358793e-07	8.54585722264554e-06
ENSG00000007080.10	CCDC124	2798.45	-0.183768	0.113319	-1.6217	0.104869	0.197768
ENSG00000007129.17	CEACAM21	99.3423	-2.36942	0.29518	-8.02704	9.98533309575167e-16	1.54591769268648e-13
ENSG00000007168.12	PAFAH1B1	17460	-0.47608	0.255224	-1.86534	0.0621331	0.132434
ENSG00000007171.17	NOS2	55.1847	-1.48203	0.376821	-3.93299	8.38963858837809e-05	0.000622593
ENSG00000007174.17	DNAH9	127.507	-0.689943	0.513687	-1.34312	0.179233	0.2971
ENSG00000007202.14	KIAA0100	4246.03	0.0843287	0.10634	0.793012	0.427771	0.563773
ENSG00000007237.18	GAS7	2143.09	2.29785	0.335043	6.85838	6.96472676037191e-12	4.66462028950928e-10
ENSG00000007255.10	TRAPPC6A	742.274	0.417769	0.377233	1.10746	0.268096	0.402809
ENSG00000007264.14	MATK	429.417	-1.4545	0.419731	-3.46531	0.000529612	0.00283162
ENSG00000007314.12	SCN4A	460.711	-1.29717	0.759571	-1.70777	0.0876796	0.17197
ENSG00000007341.18	ST7L	814.945	0.023694	0.113286	0.209151	0.83433	0.894943
ENSG00000007372.22	PAX6	347.986	-0.525941	0.495574	-1.06128	0.288565	0.424658
ENSG00000007376.7	RPUSD1	809.524	-0.000357854	0.19908	-0.00179754	0.998566	0.998987
ENSG00000007384.15	RHBDF1	1143.91	1.70946	0.434114	3.93781	8.22284059906689e-05	0.000612769
ENSG00000007392.16	LUC7L	2320.46	-0.0697996	0.107799	-0.647497	0.51731	0.646298
ENSG00000007402.11	CACNA2D2	2300.52	-0.781246	0.170212	-4.58985	4.43559239905964e-06	5.17849353037755e-05
ENSG00000007516.13	BAIAP3	1967.65	-1.43324	0.221582	-6.4682	9.91772030293431e-11	5.03306637226108e-09
ENSG00000007520.3	TSR3	1342.77	-0.0171532	0.1458	-0.117648	0.906346	0.940531
ENSG00000007541.16	PIGQ	1396.49	-0.0913228	0.09773	-0.93444	0.350077	0.488211
ENSG00000007545.15	CRAMP1	663.944	-0.358151	0.166161	-2.15544	0.031127	0.0771496
ENSG00000007866.19	TEAD3	979.005	2.45952	0.548219	4.48638	7.24421442202943e-06	7.86446347188306e-05
ENSG00000007923.15	DNAJC11	2352.57	-0.0351223	0.139679	-0.251449	0.801467	0.871727
ENSG00000007944.14	MYLIP	657.205	1.73163	0.302011	5.73366	9.82865716007251e-09	2.79612863149067e-07
ENSG00000007968.6	E2F2	111.387	3.14424	0.68555	4.58644	4.50867165943951e-06	5.24946975498229e-05
ENSG00000008018.8	PSMB1	2823.54	0.284534	0.128148	2.22036	0.0263943	0.0679252
ENSG00000008056.13	SYN1	3052.15	-1.54329	0.34185	-4.51451	6.34642954448722e-06	7.01819188498807e-05
ENSG00000008083.13	JARID2	2227.67	-0.432387	0.171804	-2.51675	0.0118442	0.0356712
ENSG00000008086.11	CDKL5	1205.19	-0.108804	0.18648	-0.583464	0.559581	0.681996
ENSG00000008118.9	CAMK1G	331.196	-1.81713	0.481551	-3.7735	0.000160973	0.00107307
ENSG00000008128.22	CDK11A	21.8894	-0.114694	0.371284	-0.308912	0.757389	0.839731
ENSG00000008130.15	NADK	1934.61	0.0648429	0.146126	0.443748	0.657225	0.76269
ENSG00000008196.12	TFAP2B	111.647	-1.37346	0.939478	-1.46194	0.143758	0.251815
ENSG00000008226.19	DLEC1	359.965	-0.0654918	0.164738	-0.397551	0.690961	0.789432
ENSG00000008256.15	CYTH3	2596.92	-0.417304	0.33461	-1.24714	0.212348	0.337485
ENSG00000008277.14	ADAM22	5982.71	-0.957874	0.487461	-1.96503	0.049411	0.110878
ENSG00000008282.8	SYPL1	737.194	1.57889	0.33653	4.69167	2.70980041359936e-06	3.40157966137194e-05
ENSG00000008283.15	CYB561	2553.49	-1.02798	0.408366	-2.5173	0.0118257	0.0356305
ENSG00000008294.20	SPAG9	7939.19	-0.396725	0.12348	-3.21286	0.00131422	0.00592493
ENSG00000008300.16	CELSR3	3607.39	-0.896404	0.200466	-4.4716	7.76380687607983e-06	8.318642623242e-05
ENSG00000008311.14	AASS	308.744	1.37298	0.386927	3.54843	0.000387529	0.00220377
ENSG00000008323.15	PLEKHG6	48.9355	2.14271	0.710466	3.01592	0.00256205	0.0102895
ENSG00000008324.11	SS18L2	626.507	-0.13942	0.114028	-1.22268	0.221449	0.348712
ENSG00000008382.15	MPND	711.274	-0.307743	0.122149	-2.51941	0.0117552	0.0354933
ENSG00000008394.12	MGST1	347	2.00649	0.628533	3.19233	0.00141128	0.00629761
ENSG00000008405.11	CRY1	612.038	0.399735	0.174102	2.29599	0.0216765	0.0579332
ENSG00000008441.16	NFIX	2107.61	1.72374	0.580505	2.96939	0.00298395	0.0116859
ENSG00000008513.14	ST3GAL1	1461.95	1.2697	0.282345	4.49698	6.89256165614554e-06	7.54790260294974e-05
ENSG00000008516.16	MMP25	288.43	-0.497261	0.238198	-2.0876	0.0368342	0.0884525
ENSG00000008517.16	IL32	169.727	1.76535	0.451359	3.91119	9.18427907800016e-05	0.000672685
ENSG00000008710.19	PKD1	14359.6	-0.176956	0.173031	-1.02268	0.306459	0.444199
ENSG00000008735.13	MAPK8IP2	10437.9	-1.14627	0.404333	-2.83496	0.00458316	0.0166247
ENSG00000008838.19	MED24	3751.25	-0.280865	0.121434	-2.3129	0.0207282	0.0559588
ENSG00000008853.16	RHOBTB2	2721.68	0.0313737	0.137789	0.227695	0.819884	0.885135
ENSG00000008869.11	HEATR5B	2170	-0.395423	0.140752	-2.80935	0.00496413	0.0177474
ENSG00000008952.16	SEC62	5866.86	0.218072	0.115585	1.88668	0.0592031	0.127456
ENSG00000008988.9	RPS20	15535.1	0.683959	0.321203	2.12936	0.0332243	0.0813531
ENSG00000009307.15	CSDE1	24387.7	0.0442626	0.142409	0.310814	0.755942	0.838899
ENSG00000009335.17	UBE3C	3147.05	-0.16917	0.200396	-0.844177	0.39857	0.536069
ENSG00000009413.15	REV3L	2803.25	-0.236814	0.177335	-1.33541	0.181743	0.300189
ENSG00000009694.13	TENM1	1576.43	-2.35387	0.367114	-6.41183	1.43785508729816e-10	7.02969655380438e-09
ENSG00000009709.11	PAX7	377.564	-2.6966	0.936249	-2.88022	0.00397397	0.0147479
ENSG00000009724.16	MASP2	222.791	-0.363625	0.157494	-2.30882	0.0209537	0.0564605
ENSG00000009780.15	FAM76A	401.769	0.169955	0.269868	0.629772	0.528844	0.655874
ENSG00000009790.14	TRAF3IP3	74.2973	-0.0735594	0.242831	-0.302925	0.761947	0.843166
ENSG00000009830.11	POMT2	1321.9	0.101073	0.0726904	1.39046	0.16439	0.279011
ENSG00000009844.15	VTA1	2873.28	-0.0131817	0.122612	-0.107507	0.914387	0.945589
ENSG00000009950.15	MLXIPL	405.236	-2.16205	0.464399	-4.65558	3.23069401787788e-06	3.94196331764482e-05
ENSG00000009954.10	BAZ1B	3868.74	0.056517	0.160363	0.352431	0.724515	0.815587
ENSG00000010017.12	RANBP9	2519.12	-0.0909601	0.0817338	-1.11288	0.265759	0.40025
ENSG00000010030.13	ETV7	47.1011	1.67147	0.674389	2.4785	0.0131937	0.0389502
ENSG00000010072.15	SPRTN	692.327	-0.135014	0.109255	-1.23577	0.216545	0.342652
ENSG00000010165.19	EEF1AKNMT	1174.55	0.214802	0.0988241	2.17358	0.0297365	0.0744704
ENSG00000010219.13	DYRK4	205.468	0.315962	0.284479	1.11067	0.266712	0.40143
ENSG00000010244.18	ZNF207	2516.11	0.192551	0.103863	1.8539	0.0637538	0.135102
ENSG00000010256.10	UQCRC1	4327.62	-0.0750448	0.126648	-0.592546	0.553485	0.676693
ENSG00000010270.13	STARD3NL	2712.11	-0.398695	0.140299	-2.84176	0.00448654	0.016338
ENSG00000010278.13	CD9	1504.41	0.195657	0.778795	0.25123	0.801636	0.871823
ENSG00000010282.14	HHATL	117.383	-1.79606	0.481548	-3.72976	0.000191659	0.00123325
ENSG00000010292.12	NCAPD2	1464.27	0.846141	0.211929	3.99256	6.53627083038714e-05	0.000505237
ENSG00000010295.19	IFFO1	1756.15	-0.18239	0.209647	-0.869985	0.384309	0.522878
ENSG00000010310.8	GIPR	253.81	0.506696	0.5988	0.846185	0.397449	0.535147
ENSG00000010318.20	PHF7	381.189	-0.141368	0.17801	-0.79416	0.427102	0.56317
ENSG00000010319.6	SEMA3G	366.253	-1.47506	0.841244	-1.75342	0.0795296	0.159998
ENSG00000010322.15	NISCH	11738.6	-0.410057	0.117488	-3.49019	0.000482676	0.0026287
ENSG00000010327.10	STAB1	227.219	0.428634	0.221019	1.93935	0.0524586	0.116215
ENSG00000010361.13	FUZ	1071.94	0.0744645	0.101946	0.730429	0.465128	0.599263
ENSG00000010379.15	SLC6A13	62.0953	1.20978	0.422419	2.86394	0.00418408	0.0154126
ENSG00000010404.17	IDS	13557	-0.534489	0.286775	-1.86379	0.0623511	0.132788
ENSG00000010438.16	PRSS3	80.4566	-1.87881	0.534613	-3.51433	0.000440863	0.00244605
ENSG00000010539.11	ZNF200	437.641	-0.00991083	0.183113	-0.054124	0.956836	0.972638
ENSG00000010610.9	CD4	86.793	1.66673	0.600472	2.7757	0.00550824	0.019305
ENSG00000010626.14	LRRC23	257.799	0.327208	0.249755	1.31012	0.190157	0.310437
ENSG00000010704.18	HFE	113.78	1.70379	0.612923	2.77977	0.00543975	0.0191155
ENSG00000010803.16	SCMH1	1494.2	-0.0229892	0.109647	-0.209665	0.833929	0.894737
ENSG00000010810.17	FYN	5618.1	-0.0559759	0.129904	-0.430904	0.666538	0.770428
ENSG00000010818.9	HIVEP2	2591.33	-0.0698161	0.22089	-0.316067	0.751952	0.836046
ENSG00000010932.16	FMO1	38.4209	2.09512	0.803517	2.60743	0.00912235	0.0289985
ENSG00000011007.12	ELOA	1718.83	0.367186	0.151293	2.42698	0.015225	0.0436678
ENSG00000011009.10	LYPLA2	2979	-0.0163257	0.154462	-0.105694	0.915825	0.946298
ENSG00000011021.21	CLCN6	3892.59	-0.823318	0.260936	-3.15525	0.00160361	0.00699494
ENSG00000011028.13	MRC2	9643.97	3.10456	0.575141	5.39792	6.74188924512099e-08	1.45789943038472e-06
ENSG00000011083.8	SLC6A7	237.365	-1.27296	0.345668	-3.6826	0.00023087	0.00143555
ENSG00000011105.12	TSPAN9	6374.29	1.02553	0.195676	5.24098	1.59722771235726e-07	3.060517495472e-06
ENSG00000011114.14	BTBD7	1207.99	0.349001	0.193089	1.80746	0.0706899	0.145964
ENSG00000011132.11	APBA3	419.956	0.375386	0.161447	2.32514	0.0200645	0.0544145
ENSG00000011143.16	MKS1	678.58	0.042364	0.131157	0.323002	0.746694	0.832203
ENSG00000011198.8	ABHD5	751.581	0.575911	0.131941	4.36491	1.27172752964147e-05	0.000126257
ENSG00000011201.11	ANOS1	840.591	1.02759	0.472058	2.17683	0.0294936	0.0740371
ENSG00000011243.17	AKAP8L	3565.61	-0.071606	0.264553	-0.270667	0.786647	0.860955
ENSG00000011258.15	MBTD1	860.4	0.0382303	0.250138	0.152837	0.878527	0.92384
ENSG00000011260.13	UTP18	810.684	0.198929	0.0849369	2.34208	0.0191765	0.0525074
ENSG00000011275.18	RNF216	2290.97	0.200006	0.119206	1.67782	0.0933831	0.180718
ENSG00000011295.15	TTC19	3911.57	-0.424364	0.195019	-2.17602	0.0295539	0.0741363
ENSG00000011304.19	PTBP1	3894.67	1.06272	0.359545	2.95573	0.0031193	0.012106
ENSG00000011332.19	DPF1	1856.28	-0.829536	0.240313	-3.45189	0.000556667	0.0029475
ENSG00000011347.9	SYT7	6299.78	-1.09441	0.199864	-5.47577	4.35607866421246e-08	1.01050619610097e-06
ENSG00000011376.10	LARS2	1276.42	-0.121003	0.123337	-0.981079	0.326554	0.4641
ENSG00000011405.13	PIK3C2A	1469.71	0.343442	0.157265	2.18385	0.0289733	0.072997
ENSG00000011422.11	PLAUR	318.535	2.91476	0.610616	4.77348	1.81065385627147e-06	2.41025667534205e-05
ENSG00000011426.10	ANLN	371.719	1.0833	0.385818	2.80781	0.00498797	0.0178185
ENSG00000011451.18	WIZ	3738.64	-0.174857	0.123384	-1.41718	0.156431	0.268316
ENSG00000011454.16	RABGAP1	3358	-0.0403836	0.0697489	-0.578985	0.562599	0.684332
ENSG00000011465.16	DCN	11792	3.80886	0.686222	5.55049	2.84877378880274e-08	7.02818152399198e-07
ENSG00000011478.11	QPCTL	345.947	0.808917	0.274161	2.95051	0.00317246	0.0122589
ENSG00000011485.14	PPP5C	3603.06	-0.160392	0.129501	-1.23854	0.215516	0.341352
ENSG00000011523.13	CEP68	2027.51	-0.454567	0.133769	-3.39815	0.000678433	0.00346498
ENSG00000011566.14	MAP4K3	1439.98	0.325301	0.18977	1.71419	0.0864944	0.17024
ENSG00000011590.13	ZBTB32	24.4849	-0.0765944	0.332314	-0.230488	0.817712	0.883773
ENSG00000011638.10	TMEM159	1972.57	-0.412069	0.174744	-2.35813	0.0183672	0.050693
ENSG00000011677.12	GABRA3	2227.9	-0.717622	0.56351	-1.27349	0.202846	0.326218
ENSG00000012048.21	BRCA1	265.078	1.39929	0.471659	2.96674	0.00300975	0.0117707
ENSG00000012061.15	ERCC1	1692.76	0.268104	0.118642	2.25978	0.023835	0.0625904
ENSG00000012171.19	SEMA3B	589.928	0.654141	0.494088	1.32394	0.185524	0.3048
ENSG00000012174.11	MBTPS2	2138.7	-0.0939318	0.112997	-0.831277	0.405817	0.543115
ENSG00000012211.12	PRICKLE3	121.722	1.9614	0.508785	3.85507	0.000115698	0.000818779
ENSG00000012223.12	LTF	19.9758	-0.415236	0.497306	-0.834971	0.403734	0.541208
ENSG00000012232.8	EXTL3	4909.01	-0.190274	0.0973244	-1.95505	0.0505777	0.112926
ENSG00000012660.13	ELOVL5	4284.87	0.244441	0.189122	1.29251	0.196182	0.317773
ENSG00000012779.10	ALOX5	47.0381	1.89135	0.6891	2.74467	0.00605725	0.0207859
ENSG00000012817.15	KDM5D	1500.28	-0.379447	0.223367	-1.69876	0.0893643	0.174713
ENSG00000012822.15	CALCOCO1	2810.19	-0.104847	0.212555	-0.49327	0.621822	0.734558
ENSG00000012963.14	UBR7	855.851	0.0675045	0.0776421	0.869432	0.384611	0.523189
ENSG00000012983.11	MAP4K5	2298.83	0.219329	0.133535	1.64249	0.100489	0.191332
ENSG00000013016.15	EHD3	2731.57	-0.783175	0.28416	-2.7561	0.00584943	0.020232
ENSG00000013275.7	PSMC4	3135.26	-0.0517472	0.11209	-0.461659	0.644326	0.752571
ENSG00000013288.8	MAN2B2	2463.62	0.465596	0.12342	3.77244	0.000161659	0.00107697
ENSG00000013293.5	SLC7A14	1386.47	-1.59374	0.389698	-4.08967	4.3198777662924e-05	0.000357769
ENSG00000013297.11	CLDN11	43.0251	0.346937	0.65658	0.528401	0.597221	0.714625
ENSG00000013306.15	SLC25A39	2894.46	0.187759	0.16629	1.12911	0.258854	0.392311
ENSG00000013364.18	MVP	2396.73	0.944585	0.31062	3.04097	0.0023582	0.00966485
ENSG00000013374.16	NUB1	2290.47	-0.0934847	0.0880516	-1.0617	0.288371	0.424489
ENSG00000013375.15	PGM3	2042.13	0.999632	0.165832	6.02797	1.66036211902086e-09	5.99996012555938e-08
ENSG00000013392.7	RWDD2A	560.59	-0.213361	0.15095	-1.41346	0.157521	0.269774
ENSG00000013441.15	CLK1	1594.87	0.0951518	0.239121	0.397924	0.690687	0.789203
ENSG00000013503.9	POLR3B	843.889	0.110452	0.139896	0.789527	0.429804	0.565824
ENSG00000013523.9	ANGEL1	775.626	0.339326	0.130366	2.60287	0.00924475	0.0292806
ENSG00000013561.17	RNF14	2480.36	-0.286663	0.169654	-1.68969	0.0910878	0.177369
ENSG00000013563.13	DNASE1L1	1261.61	0.442231	0.20832	2.12284	0.033767	0.0823947
ENSG00000013573.16	DDX11	433.937	0.489697	0.215302	2.27446	0.0229381	0.0606676
ENSG00000013583.8	HEBP1	637.47	0.731405	0.288007	2.53954	0.0110999	0.0339077
ENSG00000013588.7	GPRC5A	352.268	4.58475	0.828708	5.5324	3.15876359372703e-08	7.6689754749975e-07
ENSG00000013619.13	MAMLD1	376.41	-1.46448	0.301527	-4.8569	1.19240595482609e-06	1.68713597515626e-05
ENSG00000013725.14	CD6	46.4855	-1.52272	0.396312	-3.84221	0.000121931	0.000851603
ENSG00000013810.18	TACC3	423.645	0.840948	0.315022	2.66949	0.00759667	0.0249712
ENSG00000014123.9	UFL1	1312.24	1.12153	0.205266	5.46377	4.66120670699366e-08	1.0708245300529e-06
ENSG00000014138.8	POLA2	345.477	0.428433	0.212036	2.02056	0.0433249	0.100253
ENSG00000014164.6	ZC3H3	1125.78	0.0237972	0.170661	0.139442	0.889101	0.930216
ENSG00000014216.15	CAPN1	6463.94	-0.36976	0.163421	-2.26262	0.0236593	0.0622211
ENSG00000014257.15	ACPP	44.6661	5.93005	1.03506	5.72921	1.00899607018137e-08	2.85525841581789e-07
ENSG00000014641.17	MDH1	6155.81	-0.233482	0.207377	-1.12588	0.260217	0.393763
ENSG00000014824.13	SLC30A9	3764.83	-0.101514	0.14218	-0.71398	0.47524	0.608505
ENSG00000014914.20	MTMR11	310.254	1.1413	0.227183	5.0237	5.06853682205821e-07	8.13021163002191e-06
ENSG00000014919.12	COX15	1571.48	0.0382399	0.0665216	0.574849	0.565393	0.686616
ENSG00000015133.18	CCDC88C	949.275	-1.42698	0.219763	-6.49327	8.39919487289317e-11	4.35555336066414e-09
ENSG00000015153.14	YAF2	888.517	-0.243076	0.181352	-1.34035	0.180131	0.298217
ENSG00000015171.19	ZMYND11	3665.84	-0.0793539	0.140976	-0.56289	0.573509	0.693476
ENSG00000015285.10	WAS	34.2121	-0.340888	0.19582	-1.74082	0.0817147	0.163273
ENSG00000015413.9	DPEP1	25.1684	-0.109596	0.646783	-0.169449	0.865444	0.915538
ENSG00000015475.18	BID	824.465	-0.232349	0.220634	-1.0531	0.292297	0.428747
ENSG00000015479.18	MATR3	140.755	0.979657	0.443756	2.20765	0.0272688	0.069625
ENSG00000015532.9	XYLT2	1262.83	0.976089	0.253171	3.85545	0.000115517	0.000817767
ENSG00000015568.12	RGPD5	26.1882	-0.162121	0.264057	-0.613965	0.539238	0.665111
ENSG00000015592.16	STMN4	8746.18	-1.50603	0.257675	-5.84471	5.074524338208e-09	1.55995989188222e-07
ENSG00000015676.17	NUDCD3	8352.27	-0.634709	0.205955	-3.08178	0.00205764	0.00859796
ENSG00000016082.14	ISL1	6339.31	-1.60695	0.379316	-4.23644	2.27091006352858e-05	0.00020729
ENSG00000016391.10	CHDH	149.004	-0.330238	0.287893	-1.14709	0.251346	0.383352
ENSG00000016864.18	GLT8D1	1934.04	0.806409	0.162476	4.96324	6.93256139431564e-07	1.05871461179095e-05
ENSG00000017260.19	ATP2C1	6428.05	-0.354055	0.155727	-2.27356	0.0229927	0.0607968
ENSG00000017427.16	IGF1	367.275	4.81326	0.715053	6.73133	1.68118722233855e-11	1.02041377855861e-09
ENSG00000017483.14	SLC38A5	83.9176	0.48348	0.646515	0.747825	0.454566	0.589549
ENSG00000017797.12	RALBP1	2810.79	0.551027	0.124358	4.43097	9.38116030064296e-06	9.73426371166764e-05
ENSG00000018189.12	RUFY3	11647	-0.808599	0.32116	-2.51774	0.011811	0.0356012
ENSG00000018236.14	CNTN1	17442	-0.961179	0.455037	-2.11231	0.0346599	0.0841678
ENSG00000018280.16	SLC11A1	99.9255	0.629508	0.645751	0.974846	0.329637	0.46696
ENSG00000018408.14	WWTR1	2148.59	2.22634	0.453007	4.91459	8.89694830004155e-07	1.31910687321574e-05
ENSG00000018510.14	AGPS	3510.83	-0.111655	0.119544	-0.934007	0.3503	0.488331
ENSG00000018607.6	ZNF806	22.7472	-0.696116	0.404933	-1.71909	0.0855983	0.168896
ENSG00000018610.14	CXorf56	827.006	-0.155501	0.0639305	-2.43235	0.0150013	0.043179
ENSG00000018625.14	ATP1A2	668.972	1.24137	0.824314	1.50594	0.132082	0.235885
ENSG00000018699.11	TTC27	533.179	0.375616	0.130257	2.88365	0.00393101	0.0146114
ENSG00000018869.16	ZNF582	180.527	-0.109385	0.108604	-1.00719	0.313841	0.451591
ENSG00000019144.18	PHLDB1	3719.31	-0.0551199	0.184634	-0.298537	0.765294	0.845424
ENSG00000019485.13	PRDM11	994.95	0.557666	0.236646	2.35654	0.0184463	0.050885
ENSG00000019505.7	SYT13	6708.58	-1.25613	0.345103	-3.63986	0.000272788	0.00164916
ENSG00000019549.10	SNAI2	1003.4	2.04268	0.461171	4.42934	9.45226008497301e-06	9.7890226231434e-05
ENSG00000019582.14	CD74	131.728	-0.424596	0.652982	-0.650241	0.515536	0.644722
ENSG00000019991.16	HGF	701.643	1.93404	0.652736	2.96297	0.00304682	0.0118765
ENSG00000019995.6	ZRANB1	2028.06	-0.0788089	0.118297	-0.666195	0.505286	0.635602
ENSG00000020129.15	NCDN	6763.98	-0.724544	0.211812	-3.4207	0.000624598	0.00323897
ENSG00000020181.17	ADGRA2	3939.91	1.85708	0.352348	5.27059	1.35984803946205e-07	2.68018019954859e-06
ENSG00000020256.19	ZFP64	1047.01	-0.181286	0.0981675	-1.8467	0.0647902	0.136567
ENSG00000020426.10	MNAT1	324.563	0.134935	0.195526	0.690113	0.490123	0.62245
ENSG00000020577.13	SAMD4A	1597.73	0.527295	0.280807	1.87779	0.0604104	0.129585
ENSG00000020633.18	RUNX3	72.092	0.523557	0.630272	0.830685	0.406152	0.543324
ENSG00000020922.12	MRE11	495.669	0.382536	0.177131	2.15963	0.0308015	0.0765026
ENSG00000021300.13	PLEKHB1	329.278	-2.29199	0.251305	-9.12034	7.48907354554456e-20	2.53974692540571e-17
ENSG00000021355.12	SERPINB1	246.535	0.839799	0.239706	3.50346	0.000459252	0.00252624
ENSG00000021488.12	SLC7A9	56.6594	0.396477	0.649309	0.610614	0.541455	0.666547
ENSG00000021574.12	SPAST	2053.56	-0.340955	0.195929	-1.7402	0.0818233	0.163394
ENSG00000021645.18	NRXN3	830.955	-0.311386	0.618144	-0.503743	0.614442	0.728782
ENSG00000021762.19	OSBPL5	2904.36	-0.660682	0.194944	-3.38909	0.000701245	0.00355447
ENSG00000021776.10	AQR	1658.47	0.137097	0.118522	1.15672	0.247387	0.3785
ENSG00000021826.15	CPS1	566.307	1.66495	0.654841	2.54253	0.0110052	0.0336615
ENSG00000022267.16	FHL1	5476.66	-0.204956	0.214565	-0.955215	0.339469	0.477312
ENSG00000022277.12	RTF2	2173.03	-0.00741278	0.156523	-0.047359	0.962227	0.976209
ENSG00000022355.16	GABRA1	82.1526	0.750592	0.518315	1.44814	0.147578	0.256676
ENSG00000022567.9	SLC45A4	974.82	-0.306393	0.281984	-1.08656	0.27723	0.412583
ENSG00000022840.15	RNF10	5724.48	-0.0615247	0.0661746	-0.929733	0.352509	0.490355
ENSG00000022976.15	ZNF839	529.209	-0.0916167	0.122586	-0.747364	0.454844	0.589776
ENSG00000023041.11	ZDHHC6	781.677	0.221954	0.128909	1.72179	0.0851084	0.168147
ENSG00000023171.17	GRAMD1B	2845.99	-0.772727	0.264388	-2.9227	0.00347013	0.0132132
ENSG00000023191.16	RNH1	3904.13	0.275583	0.210323	1.31028	0.190101	0.310393
ENSG00000023228.13	NDUFS1	5398.83	-0.218198	0.142239	-1.53402	0.125025	0.225986
ENSG00000023287.12	RB1CC1	3732.19	-0.219305	0.152935	-1.43398	0.151579	0.262035
ENSG00000023318.7	ERP44	1999.04	0.671777	0.188347	3.5667	0.000361508	0.00208747
ENSG00000023330.14	ALAS1	1990.35	-0.0325237	0.0967444	-0.336182	0.736734	0.824791
ENSG00000023445.13	BIRC3	42.5957	1.98364	0.557048	3.56099	0.000369465	0.0021248
ENSG00000023516.8	AKAP11	5104.9	-0.127562	0.131105	-0.972978	0.330564	0.467964
ENSG00000023572.9	GLRX2	722.172	0.303132	0.128136	2.3657	0.017996	0.04992
ENSG00000023608.4	SNAPC1	125.457	0.942223	0.320201	2.9426	0.00325469	0.0125291
ENSG00000023697.12	DERA	321.113	1.02794	0.301975	3.40406	0.000663923	0.0034057
ENSG00000023734.10	STRAP	6091.49	0.0298656	0.118336	0.25238	0.800748	0.8713
ENSG00000023892.10	DEF6	156.291	0.959794	0.374321	2.56409	0.0103445	0.0319749
ENSG00000023902.13	PLEKHO1	1045.44	-0.439224	0.105481	-4.16401	3.12713100851573e-05	0.000271379
ENSG00000023909.9	GCLM	640.623	0.262507	0.13723	1.91289	0.055762	0.12189
ENSG00000024048.10	UBR2	1619.42	0.028448	0.103033	0.276105	0.782468	0.857876
ENSG00000024422.11	EHD2	4126.86	2.30728	0.538202	4.28702	1.81087025426368e-05	0.000171191
ENSG00000024526.16	DEPDC1	98.6945	2.68064	0.670765	3.99639	6.43170442543094e-05	0.000498236
ENSG00000024862.17	CCDC28A	232.094	0.303894	0.213476	1.42355	0.154576	0.265882
ENSG00000025039.14	RRAGD	1674.86	0.0459976	0.281492	0.163406	0.870199	0.918975
ENSG00000025156.12	HSF2	1030.9	-0.247163	0.134476	-1.83798	0.0660657	0.138613
ENSG00000025293.16	PHF20	3379.53	-0.168814	0.108462	-1.55643	0.119605	0.218258
ENSG00000025423.11	HSD17B6	142.005	1.11062	0.430329	2.58085	0.00985565	0.030825
ENSG00000025434.18	NR1H3	806.484	0.33932	0.114936	2.95225	0.00315465	0.0122078
ENSG00000025708.13	TYMP	175.83	1.75367	0.515738	3.40031	0.000673087	0.00344278
ENSG00000025770.18	NCAPH2	1883.83	-0.212412	0.0980386	-2.16662	0.0302642	0.0754221
ENSG00000025772.7	TOMM34	1404.79	0.0647894	0.223457	0.289941	0.771861	0.849894
ENSG00000025796.13	SEC63	5786.12	0.538198	0.140593	3.82806	0.000129158	0.000893029
ENSG00000025800.13	KPNA6	3511.79	0.0518909	0.0825651	0.628484	0.529687	0.656456
ENSG00000026025.15	VIM	33583.5	0.582321	0.330533	1.76176	0.0781097	0.157912
ENSG00000026036.22	RTEL1-TNFRSF6B	89.2743	-0.474716	0.229747	-2.06626	0.0388038	0.0918811
ENSG00000026103.21	FAS	442.076	1.89246	0.423405	4.46962	7.83598021087758e-06	8.37916502529527e-05
ENSG00000026297.15	RNASET2	246.046	0.480443	0.240492	1.99775	0.0457436	0.104507
ENSG00000026508.18	CD44	1483.69	1.87806	0.470708	3.98986	6.61131508777267e-05	0.000509746
ENSG00000026559.13	KCNG1	259.538	2.48183	0.430511	5.76485	8.17293734182255e-09	2.35329927638866e-07
ENSG00000026652.13	AGPAT4	3148.65	0.470309	0.152574	3.08249	0.00205277	0.00858097
ENSG00000026950.16	BTN3A1	1682.6	0.174902	0.167335	1.04522	0.29592	0.432888
ENSG00000027001.9	MIPEP	311.641	0.503311	0.11801	4.26497	1.99931602021623e-05	0.000186449
ENSG00000027075.14	PRKCH	115.282	2.7247	0.461783	5.90038	3.62656177842166e-09	1.17396200599968e-07
ENSG00000027644.4	INSRR	138.317	0.891846	0.562546	1.58537	0.112881	0.208896
ENSG00000027697.14	IFNGR1	1295.56	0.678449	0.145096	4.67588	2.92701738778363e-06	3.62315912456531e-05
ENSG00000027847.13	B4GALT7	829.724	0.589639	0.148276	3.97662	6.99008714112359e-05	0.000532608
ENSG00000027869.11	SH2D2A	103.148	0.806586	0.441289	1.82779	0.0675806	0.141126
ENSG00000028116.16	VRK2	392.114	1.14221	0.367568	3.10749	0.00188686	0.00799586
ENSG00000028137.18	TNFRSF1B	204.051	1.2434	0.713808	1.74192	0.0815226	0.162976
ENSG00000028203.17	VEZT	3914.55	-0.334498	0.171123	-1.95472	0.0506158	0.112988
ENSG00000028277.21	POU2F2	604.429	0.547153	0.410502	1.33289	0.182569	0.301134
ENSG00000028310.17	BRD9	1546.28	0.0358492	0.142279	0.251964	0.801069	0.871467
ENSG00000028528.14	SNX1	2529.06	0.286029	0.142211	2.0113	0.0442936	0.101877
ENSG00000028839.9	TBPL1	1317.76	-0.318207	0.127013	-2.50531	0.0122345	0.0366296
ENSG00000029153.14	ARNTL2	523.733	-0.332238	0.358966	-0.925542	0.354684	0.492546
ENSG00000029363.16	BCLAF1	5024.77	0.0639231	0.0992116	0.644311	0.519374	0.647891
ENSG00000029364.11	SLC39A9	6333.47	0.192514	0.101481	1.89705	0.0578218	0.125163
ENSG00000029534.20	ANK1	2161.34	-0.859001	0.238481	-3.60197	0.000315809	0.00186389
ENSG00000029639.10	TFB1M	438.825	-0.540252	0.141949	-3.80596	0.000141254	0.000961109
ENSG00000029725.16	RABEP1	5038.91	-0.241645	0.195098	-1.23858	0.2155	0.341352
ENSG00000029993.14	HMGB3	3577.25	-0.425404	0.184518	-2.30548	0.0211397	0.0568971
ENSG00000030066.13	NUP160	1210.38	0.227687	0.20986	1.08495	0.277945	0.41339
ENSG00000030110.12	BAK1	595.81	0.430891	0.152004	2.83474	0.00458636	0.0166334
ENSG00000030419.16	IKZF2	527.666	-0.166863	0.397031	-0.420277	0.674283	0.776482
ENSG00000030582.17	GRN	5055.12	1.4116	0.318992	4.42518	9.63603142329234e-06	9.93120170567491e-05
ENSG00000031003.10	FAM13B	2103.7	-0.338351	0.397267	-0.851698	0.394382	0.532178
ENSG00000031081.10	ARHGAP31	443.074	1.60318	0.553834	2.8947	0.00379526	0.0142281
ENSG00000031691.6	CENPQ	97.737	1.03918	0.262777	3.95462	7.66567673155523e-05	0.000578105
ENSG00000031698.12	SARS	12005.8	-0.210698	0.11879	-1.7737	0.0761134	0.154637
ENSG00000031823.14	RANBP3	2163.6	-0.0170377	0.0670851	-0.253971	0.799518	0.870316
ENSG00000032219.18	ARID4A	1304.38	-0.0672363	0.201608	-0.333501	0.738756	0.826294
ENSG00000032389.12	EIPR1	980.125	-0.338273	0.133728	-2.52956	0.0114207	0.0346793
ENSG00000032444.16	PNPLA6	2709.24	-0.126115	0.189369	-0.665976	0.505427	0.635651
ENSG00000032742.17	IFT88	389.237	0.303478	0.193791	1.56601	0.117346	0.214869
ENSG00000033011.11	ALG1	708.723	0.353629	0.133204	2.65478	0.007936	0.0258859
ENSG00000033030.13	ZCCHC8	547.154	0.275103	0.257798	1.06713	0.285914	0.421762
ENSG00000033050.8	ABCF2	339.98	-0.028436	0.108508	-0.262064	0.793272	0.865382
ENSG00000033100.16	CHPF2	2126.11	0.924246	0.226899	4.07338	4.63358219681452e-05	0.00037939
ENSG00000033122.18	LRRC7	358.772	-1.10383	0.368274	-2.99732	0.00272366	0.0108162
ENSG00000033170.16	FUT8	1468.47	0.0138927	0.121748	0.11411	0.90915	0.942409
ENSG00000033178.12	UBA6	2024.43	0.00287933	0.10145	0.0283817	0.977358	0.985277
ENSG00000033327.12	GAB2	4631.75	-0.32998	0.169726	-1.94419	0.051872	0.115154
ENSG00000033627.16	ATP6V0A1	14457	-0.662848	0.250926	-2.64161	0.0082513	0.0266943
ENSG00000033800.13	PIAS1	2127.5	-0.024206	0.0703091	-0.34428	0.730636	0.820113
ENSG00000033867.16	SLC4A7	1013.68	0.165227	0.258803	0.638428	0.523195	0.651099
ENSG00000034053.14	APBA2	4068.01	-0.576067	0.235903	-2.44196	0.0146077	0.0422775
ENSG00000034152.18	MAP2K3	566.798	0.720837	0.135786	5.30863	1.10451912156785e-07	2.23130231386958e-06
ENSG00000034510.5	TMSB10	31135.9	-0.120377	0.184926	-0.650944	0.515083	0.644306
ENSG00000034533.11	ASTE1	667.922	-0.299656	0.134401	-2.22957	0.0257763	0.0666963
ENSG00000034677.12	RNF19A	2190.44	0.0822997	0.0999713	0.823234	0.410375	0.547094
ENSG00000034693.14	PEX3	360.435	0.320936	0.109609	2.928	0.00341152	0.0130132
ENSG00000034713.7	GABARAPL2	4267.43	-0.490325	0.15385	-3.18703	0.00143743	0.00638538
ENSG00000035115.21	SH3YL1	939.683	0.347984	0.130275	2.67115	0.00755911	0.0248759
ENSG00000035141.7	FAM136A	1323.83	0.0168169	0.0997657	0.168564	0.86614	0.915957
ENSG00000035403.17	VCL	5711.66	0.575696	0.194867	2.95431	0.00313373	0.0121444
ENSG00000035499.12	DEPDC1B	61.5418	0.815897	0.438798	1.85939	0.0629718	0.133763
ENSG00000035664.11	DAPK2	137.568	0.453144	0.524542	0.863885	0.387651	0.525816
ENSG00000035681.7	NSMAF	724.245	0.0484326	0.205172	0.236058	0.813387	0.88039
ENSG00000035687.9	ADSS	1268.07	0.245942	0.147107	1.67186	0.0945519	0.182534
ENSG00000035862.12	TIMP2	14299.7	-0.157112	0.173647	-0.904779	0.365582	0.504012
ENSG00000035928.15	RFC1	1975.84	0.578203	0.102009	5.66815	1.44344176786871e-08	3.89875263849748e-07
ENSG00000036054.12	TBC1D23	1268.11	0.514693	0.119587	4.30391	1.67811716547747e-05	0.000159986
ENSG00000036257.12	CUL3	2718.29	-0.00500275	0.0720146	-0.0694686	0.944617	0.965027
ENSG00000036448.9	MYOM2	998.945	-0.0909031	0.531487	-0.171036	0.864196	0.914807
ENSG00000036530.8	CYP46A1	861.728	-1.21283	0.372331	-3.25739	0.00112443	0.00521118
ENSG00000036549.12	AC118549.1	1462.29	0.0469129	0.0811213	0.578306	0.563058	0.684636
ENSG00000036672.15	USP2	208.272	0.303129	0.349619	0.867028	0.385926	0.524207
ENSG00000037042.8	TUBG2	1253.94	-0.333307	0.181257	-1.83887	0.0659349	0.138434
ENSG00000037241.7	RPL26L1	789.938	0.107225	0.126825	0.845458	0.397855	0.535478
ENSG00000037280.15	FLT4	93.2771	0.574773	0.407531	1.41038	0.158428	0.270983
ENSG00000037474.14	NSUN2	1814.15	0.17153	0.0689628	2.48729	0.0128721	0.0381695
ENSG00000037637.10	FBXO42	2277.11	-0.324108	0.143185	-2.26356	0.0236012	0.0621063
ENSG00000037749.11	MFAP3	998.718	0.319856	0.159398	2.00665	0.0447873	0.102803
ENSG00000037757.13	MRI1	761.266	0.0384186	0.121407	0.316444	0.751665	0.835857
ENSG00000037897.16	METTL1	305.145	0.542812	0.179382	3.02601	0.00247802	0.0100442
ENSG00000038002.8	AGA	166.791	1.60369	0.29574	5.42264	5.87265386082278e-08	1.29885351694077e-06
ENSG00000038210.12	PI4K2B	131.785	1.04609	0.276358	3.78526	0.000153547	0.00103266
ENSG00000038219.12	BOD1L1	5022.44	-0.196898	0.132395	-1.4872	0.136961	0.242781
ENSG00000038274.16	MAT2B	955.757	0.483712	0.172205	2.80894	0.00497054	0.0177644
ENSG00000038295.7	TLL1	490.659	1.06358	0.559262	1.90175	0.0572032	0.124189
ENSG00000038358.14	EDC4	2546.12	-0.0396351	0.140811	-0.281478	0.778344	0.854582
ENSG00000038382.19	TRIO	6608.95	-0.714953	0.162457	-4.40086	1.07820733990638e-05	0.000109278
ENSG00000038427.15	VCAN	18667.8	3.43627	0.455548	7.54316	4.58725871801794e-14	5.18554404817213e-12
ENSG00000038532.15	CLEC16A	1715.01	-0.0680356	0.068984	-0.986252	0.32401	0.461467
ENSG00000038945.14	MSR1	90.2794	3.04595	0.729096	4.1777	2.94469900424794e-05	0.000257758
ENSG00000039068.18	CDH1	697.488	4.4711	0.759274	5.88864	3.89381051621437e-09	1.24911804322703e-07
ENSG00000039123.15	MTREX	3048.95	0.114009	0.0716126	1.59203	0.111379	0.206773
ENSG00000039139.9	DNAH5	120.378	0.106262	0.60476	0.17571	0.860522	0.912297
ENSG00000039319.16	ZFYVE16	1497.5	0.767785	0.11355	6.76165	1.36424854700625e-11	8.47301459499667e-10
ENSG00000039523.19	RIPOR1	4816.04	-0.452187	0.145469	-3.10848	0.0018805	0.00797478
ENSG00000039560.13	RAI14	4973.76	-0.329594	0.288225	-1.14353	0.252819	0.384885
ENSG00000039600.10	SOX30	23.7286	-0.0123911	0.30044	-0.0412432	0.967102	0.978923
ENSG00000039650.11	PNKP	1403.6	0.233599	0.0906654	2.5765	0.00998061	0.0311111
ENSG00000040199.18	PHLPP2	996.877	-0.188046	0.15765	-1.19281	0.232945	0.362271
ENSG00000040275.16	SPDL1	702.444	1.03969	0.179236	5.8007	6.60374086558963e-09	1.94605411852858e-07
ENSG00000040341.17	STAU2	3275.79	-0.471502	0.282772	-1.66743	0.0954296	0.183796
ENSG00000040487.12	SLC66A1	661.149	-0.0318767	0.14667	-0.217336	0.827946	0.890554
ENSG00000040531.14	CTNS	525.776	0.30806	0.162793	1.89235	0.0584448	0.126167
ENSG00000040608.13	RTN4R	929.005	-0.428085	0.235433	-1.81829	0.0690201	0.143361
ENSG00000040633.12	PHF23	1749.67	0.209263	0.125513	1.66726	0.0954633	0.183826
ENSG00000040731.10	CDH10	938.828	-0.871032	0.252316	-3.45214	0.000556151	0.00294551
ENSG00000040933.15	INPP4A	3912.74	-0.706792	0.173812	-4.06642	4.77410900044578e-05	0.000388715
ENSG00000041353.9	RAB27B	1195.56	-0.308494	0.272879	-1.13052	0.258259	0.391604
ENSG00000041357.15	PSMA4	3564.58	-0.001426	0.101538	-0.014044	0.988795	0.992232
ENSG00000041515.15	MYO16	538.567	-0.986844	0.230746	-4.27676	1.89630203907799e-05	0.000178313
ENSG00000041802.10	LSG1	1346.81	0.0463235	0.111769	0.414458	0.678539	0.780037
ENSG00000041880.14	PARP3	366.254	-0.511825	0.15896	-3.21983	0.00128268	0.00580727
ENSG00000041982.15	TNC	3571.47	0.271334	0.596167	0.45513	0.649016	0.756699
ENSG00000041988.15	THAP3	1404.31	-0.10303	0.0755203	-1.36427	0.172481	0.289115
ENSG00000042062.11	RIPOR3	117.774	1.10764	0.528905	2.09421	0.0362415	0.0873434
ENSG00000042088.13	TDP1	533.422	-0.0113304	0.0995555	-0.11381	0.909389	0.942611
ENSG00000042286.14	AIFM2	233.421	0.844859	0.246124	3.43266	0.000597699	0.003125
ENSG00000042317.16	SPATA7	640.228	0.0168032	0.0900716	0.186554	0.85201	0.906579
ENSG00000042429.11	MED17	209.464	-0.143062	0.281431	-0.508339	0.611216	0.726084
ENSG00000042445.13	RETSAT	1086.53	0.311308	0.106193	2.93154	0.00337286	0.0129049
ENSG00000042493.15	CAPG	301.932	2.12726	0.628392	3.38525	0.000711128	0.00359518
ENSG00000042753.11	AP2S1	3157.85	0.348336	0.0917864	3.79507	0.000147599	0.000997299
ENSG00000042781.12	USH2A	81.7564	-0.142489	0.470654	-0.302746	0.762083	0.84318
ENSG00000042832.11	TG	814.717	-3.34976	0.42633	-7.85721	3.92795140789272e-15	5.4850118842894e-13
ENSG00000042980.12	ADAM28	47.1684	1.82679	0.572741	3.18956	0.00142489	0.00634621
ENSG00000043093.13	DCUN1D1	1129.92	0.197113	0.123585	1.59496	0.110721	0.205972
ENSG00000043143.20	JADE2	608.581	0.695027	0.23132	3.00461	0.00265919	0.0106143
ENSG00000043355.11	ZIC2	188.181	2.57436	0.743924	3.46052	0.000539138	0.00287249
ENSG00000043462.11	LCP2	76.0978	0.779511	0.851838	0.915092	0.360143	0.498443
ENSG00000043514.15	TRIT1	519.176	0.0276642	0.0838906	0.329765	0.741578	0.828651
ENSG00000043591.5	ADRB1	65.053	3.23427	0.839798	3.85125	0.000117518	0.000828218
ENSG00000044090.8	CUL7	3097.85	0.273346	0.264452	1.03363	0.301308	0.438549
ENSG00000044115.20	CTNNA1	9332.69	0.0710142	0.31301	0.226875	0.820521	0.885275
ENSG00000044446.11	PHKA2	699.581	0.450336	0.124657	3.61261	0.000303135	0.00179967
ENSG00000044459.14	CNTLN	482.03	0.601084	0.22045	2.72662	0.0063986	0.0217339
ENSG00000044524.10	EPHA3	3132.64	-1.27209	0.306191	-4.15457	3.25901912729858e-05	0.000281102
ENSG00000044574.7	HSPA5	16783.2	0.882434	0.186303	4.73654	2.17396494709169e-06	2.81837142564406e-05
ENSG00000046604.12	DSG2	1676.8	1.89508	0.514552	3.68297	0.000230531	0.00143469
ENSG00000046647.13	GEMIN8	359.129	0.323157	0.11171	2.89283	0.00381792	0.0142847
ENSG00000046651.14	OFD1	713.269	0.0631734	0.121703	0.519079	0.603705	0.719764
ENSG00000046653.14	GPM6B	2503.71	-0.676822	0.388301	-1.74303	0.0813277	0.162678
ENSG00000046889.18	PREX2	194.383	2.04689	0.60895	3.36134	0.000775647	0.00386017
ENSG00000047056.14	WDR37	2593.11	-0.5396	0.158571	-3.40289	0.000666761	0.00341531
ENSG00000047188.15	YTHDC2	1228.09	0.00488148	0.135138	0.0361222	0.971185	0.981094
ENSG00000047230.14	CTPS2	1050.88	-0.381354	0.100084	-3.81034	0.000138778	0.000948801
ENSG00000047249.17	ATP6V1H	3892.76	-0.479492	0.171534	-2.79531	0.00518497	0.0184015
ENSG00000047315.15	POLR2B	5173.43	0.134248	0.0803614	1.67055	0.0948107	0.182868
ENSG00000047346.12	FAM214A	893.595	0.106682	0.100127	1.06547	0.286665	0.422648
ENSG00000047365.11	ARAP2	130.808	2.24912	0.535675	4.19867	2.68486769591377e-05	0.00023881
ENSG00000047410.13	TPR	4231.76	0.235299	0.12889	1.82558	0.0679139	0.141601
ENSG00000047457.13	CP	357.738	0.15432	0.340065	0.453797	0.649975	0.75728
ENSG00000047578.12	KIAA0556	776.102	0.368713	0.161499	2.28306	0.0224268	0.0596179
ENSG00000047579.19	DTNBP1	740.603	-0.3117	0.136837	-2.2779	0.0227325	0.060243
ENSG00000047597.6	XK	555.638	-0.804937	0.389443	-2.06689	0.0387443	0.0918011
ENSG00000047617.14	ANO2	239.36	-1.93314	0.512709	-3.77044	0.000162962	0.0010843
ENSG00000047621.11	C12orf4	939.667	0.206375	0.231705	0.890681	0.3731	0.51144
ENSG00000047634.14	SCML1	448.253	0.367332	0.27083	1.35632	0.174997	0.292085
ENSG00000047644.18	WWC3	915.528	0.577207	0.251597	2.29417	0.0217805	0.0581529
ENSG00000047648.21	ARHGAP6	382.106	1.28501	0.247865	5.1843	2.16823262954725e-07	3.94585094806447e-06
ENSG00000047662.4	FAM184B	1011.17	-0.461296	0.289225	-1.59494	0.110725	0.205972
ENSG00000047849.21	MAP4	22774.1	-0.0889069	0.0921975	-0.96431	0.334891	0.472335
ENSG00000047932.13	GOPC	2375.52	0.143976	0.107041	1.34505	0.178609	0.296295
ENSG00000048028.11	USP28	574.778	0.619804	0.269212	2.30229	0.0213188	0.0572637
ENSG00000048052.21	HDAC9	852.707	-1.2293	0.265464	-4.63074	3.64358527759596e-06	4.3856450397655e-05
ENSG00000048140.17	TSPAN17	4831.64	-0.447427	0.190696	-2.34628	0.0189616	0.052055
ENSG00000048162.20	NOP16	1444.94	0.0805604	0.159597	0.504775	0.613717	0.728205
ENSG00000048342.15	CC2D2A	628.724	0.0833983	0.190129	0.43864	0.660922	0.766225
ENSG00000048392.11	RRM2B	2244.01	0.608926	0.18982	3.20791	0.00133701	0.0060049
ENSG00000048405.9	ZNF800	493.613	0.26842	0.10677	2.514	0.011937	0.0359002
ENSG00000048471.13	SNX29	1536.65	-0.301778	0.149396	-2.01998	0.043385	0.100349
ENSG00000048540.14	LMO3	601.164	-2.25606	0.518518	-4.35098	1.35528756555309e-05	0.00013313
ENSG00000048544.5	MRPS10	1348.5	0.246646	0.0829536	2.9733	0.00294618	0.0115595
ENSG00000048545.13	GUCA1A	84.452	-2.73018	0.480618	-5.68057	1.34249246572833e-08	3.67251620106093e-07
ENSG00000048649.13	RSF1	3807.28	0.00909927	0.132667	0.0685872	0.945318	0.965657
ENSG00000048707.14	VPS13D	2466.11	-0.192447	0.180944	-1.06357	0.287523	0.423475
ENSG00000048740.18	CELF2	2566.33	0.208774	0.208521	1.00121	0.316724	0.454386
ENSG00000048828.16	FAM120A	2417.11	0.440116	0.139954	3.14472	0.00166247	0.00720313
ENSG00000048991.16	R3HDM1	2548.86	-0.537315	0.167321	-3.21128	0.00132147	0.00595133
ENSG00000049089.14	COL9A2	472.795	-0.814288	0.499621	-1.62981	0.103141	0.195217
ENSG00000049130.15	KITLG	4622.87	-0.854767	0.44547	-1.9188	0.05501	0.120629
ENSG00000049167.14	ERCC8	393.916	0.0664099	0.133712	0.496662	0.619427	0.73265
ENSG00000049192.14	ADAMTS6	180.354	2.90794	0.595553	4.88276	1.04611904468899e-06	1.51220117657512e-05
ENSG00000049239.12	H6PD	2151.27	0.634946	0.322754	1.96728	0.0491513	0.110422
ENSG00000049245.12	VAMP3	1040.44	1.02134	0.248479	4.11036	3.95035982971674e-05	0.000331628
ENSG00000049246.14	PER3	611.786	-0.143723	0.168898	-0.850941	0.394802	0.532577
ENSG00000049247.13	UTS2	355.244	-0.0210636	0.397688	-0.0529651	0.95776	0.973202
ENSG00000049249.8	TNFRSF9	302.812	-1.20509	0.538564	-2.2376	0.025247	0.0655252
ENSG00000049283.17	EPN3	48.7585	1.94914	0.503379	3.87211	0.000107896	0.00077174
ENSG00000049323.15	LTBP1	3251.26	-0.87348	0.54495	-1.60286	0.108965	0.203464
ENSG00000049449.9	RCN1	1739.11	1.02313	0.275822	3.70937	0.000207777	0.00131726
ENSG00000049540.16	ELN	2128.08	0.466314	0.548286	0.850494	0.395051	0.53271
ENSG00000049541.10	RFC2	759.403	0.101555	0.16239	0.625382	0.531721	0.658181
ENSG00000049618.22	ARID1B	4527.93	-0.200229	0.11665	-1.71649	0.0860715	0.169626
ENSG00000049656.13	CLPTM1L	2186.67	0.297242	0.14256	2.08502	0.0370672	0.0889221
ENSG00000049759.17	NEDD4L	5671.79	-0.820081	0.148195	-5.53379	3.133799613493e-08	7.64046026960059e-07
ENSG00000049768.14	FOXP3	50.9033	-0.248977	0.224326	-1.10989	0.267046	0.401678
ENSG00000049769.12	PPP1R3F	1162.58	-0.98429	0.240684	-4.08955	4.32203573052448e-05	0.000357769
ENSG00000049860.13	HEXB	3113.94	0.832212	0.16875	4.93163	8.15450491449893e-07	1.22003499648648e-05
ENSG00000049883.14	PTCD2	752.782	0.135062	0.122194	1.1053	0.269028	0.403806
ENSG00000050030.14	NEXMIF	536.952	-1.38842	0.396751	-3.49947	0.000466177	0.00255841
ENSG00000050130.17	JKAMP	1436.58	0.050489	0.0867104	0.582271	0.560384	0.682704
ENSG00000050165.17	DKK3	12758.7	-1.20742	0.410915	-2.93838	0.00329935	0.012669
ENSG00000050327.14	ARHGEF5	59.4254	2.01441	0.563191	3.57679	0.000347841	0.00202047
ENSG00000050344.8	NFE2L3	312.411	-0.810859	0.268827	-3.01629	0.00255892	0.0102882
ENSG00000050393.11	MCUR1	1979.96	-0.462781	0.20094	-2.30308	0.0212742	0.0571656
ENSG00000050405.13	LIMA1	1955.47	0.601054	0.356581	1.6856	0.0918725	0.178425
ENSG00000050426.15	LETMD1	2537.54	-0.254928	0.11015	-2.31437	0.0206476	0.0557906
ENSG00000050438.16	SLC4A8	3256.82	-1.06759	0.310854	-3.43438	0.000593909	0.00311002
ENSG00000050555.17	LAMC3	768.224	5.39492	0.741497	7.27571	3.44603161535201e-13	3.14634467786306e-11
ENSG00000050628.20	PTGER3	280.061	-2.04878	0.414023	-4.94846	7.48012098897528e-07	1.13262072947879e-05
ENSG00000050730.15	TNIP3	33.6867	0.0925851	0.712865	0.129877	0.896663	0.93445
ENSG00000050748.17	MAPK9	3550.84	-0.591147	0.236827	-2.49612	0.0125562	0.0374346
ENSG00000050767.16	COL23A1	594.547	2.01435	0.730257	2.75842	0.00580821	0.0201255
ENSG00000050820.16	BCAR1	3458.24	0.367415	0.199893	1.83806	0.0660539	0.138602
ENSG00000051009.10	FAM160A2	1210.67	0.496542	0.119784	4.14533	3.39331662436624e-05	0.00029069
ENSG00000051108.14	HERPUD1	3112.54	0.799049	0.199083	4.01364	5.97904355743599e-05	0.000469622
ENSG00000051128.18	HOMER3	347.746	-0.0296255	0.307059	-0.0964816	0.923138	0.951691
ENSG00000051180.16	RAD51	43.4399	-0.270396	0.316858	-0.853367	0.393456	0.531365
ENSG00000051341.13	POLQ	147.744	3.00284	0.640197	4.6905	2.72536295873051e-06	3.41509557849134e-05
ENSG00000051382.8	PIK3CB	1065.09	-0.22915	0.21923	-1.04525	0.295908	0.432888
ENSG00000051523.10	CYBA	940.259	2.03572	0.375916	5.41536	6.11638969732145e-08	1.34441014283202e-06
ENSG00000051596.9	THOC3	826.783	-0.000311285	0.12197	-0.00255213	0.997964	0.998597
ENSG00000051620.10	HEBP2	1050.15	-0.131906	0.181612	-0.726303	0.467653	0.601703
ENSG00000051825.14	MPHOSPH9	538.717	0.537553	0.245594	2.18878	0.0286127	0.0723359
ENSG00000052126.14	PLEKHA5	3322.91	-0.0500295	0.218106	-0.229382	0.818572	0.884345
ENSG00000052344.15	PRSS8	265.879	4.69258	1.02045	4.59855	4.25441303273001e-06	4.9997543698722e-05
ENSG00000052723.11	SIKE1	2920.45	0.0677848	0.179985	0.376614	0.706461	0.801331
ENSG00000052749.13	RRP12	2358.3	-0.0523481	0.119729	-0.437223	0.66195	0.766991
ENSG00000052795.12	FNIP2	2143.17	-0.231611	0.0880675	-2.62992	0.00854037	0.0274507
ENSG00000052802.12	MSMO1	6727.02	-0.688093	0.335099	-2.0534	0.0400335	0.0942289
ENSG00000052841.14	TTC17	3592.79	0.255458	0.136471	1.87189	0.0612215	0.130944
ENSG00000052850.5	ALX4	249.203	1.25278	0.840592	1.49035	0.136131	0.241746
ENSG00000053108.16	FSTL4	755.557	-2.59292	0.265155	-9.77887	1.38748203128212e-22	7.05798895198632e-20
ENSG00000053254.15	FOXN3	3529.8	0.194623	0.106305	1.8308	0.0671308	0.140379
ENSG00000053328.8	METTL24	11.9349	-1.16168	0.460214	-2.52421	0.0115959	0.0351016
ENSG00000053371.12	AKR7A2	883.576	0.357827	0.19581	1.82742	0.0676362	0.141214
ENSG00000053372.4	MRTO4	1179.88	0.121386	0.0631662	1.9217	0.0546439	0.120036
ENSG00000053438.8	NNAT	9803.2	0.429234	0.67934	0.63184	0.527491	0.654691
ENSG00000053501.12	USE1	490.391	0.27999	0.145882	1.91929	0.054948	0.12053
ENSG00000053524.12	MCF2L2	1680.96	-1.13538	0.302626	-3.75176	0.000175596	0.00115115
ENSG00000053702.14	NRIP2	222.53	-0.335565	0.248833	-1.34855	0.17748	0.294972
ENSG00000053747.15	LAMA3	205.693	3.60049	0.599903	6.00179	1.95159419875779e-09	6.91472803589721e-08
ENSG00000053770.11	AP5M1	2381.01	-0.363898	0.161544	-2.25263	0.0242824	0.0634813
ENSG00000053900.10	ANAPC4	776.098	-0.0701193	0.159582	-0.439393	0.660377	0.76575
ENSG00000053918.16	KCNQ1	244.139	-0.0917027	0.672474	-0.136366	0.891532	0.931351
ENSG00000054116.11	TRAPPC3	1464.8	0.136327	0.0731218	1.86438	0.0622685	0.132665
ENSG00000054118.13	THRAP3	4824.8	0.249126	0.110159	2.26151	0.0237277	0.0623546
ENSG00000054148.17	PHPT1	2479.45	0.430341	0.169367	2.54089	0.0110572	0.0337868
ENSG00000054179.11	ENTPD2	120.268	-0.0356395	0.468157	-0.0761274	0.939318	0.961735
ENSG00000054267.21	ARID4B	1758.06	0.255458	0.215387	1.18604	0.235605	0.365264
ENSG00000054277.13	OPN3	245.309	1.25095	0.297074	4.2109	2.54360555419679e-05	0.000228241
ENSG00000054282.15	SDCCAG8	1011.59	0.138886	0.0732166	1.89692	0.0578391	0.125188
ENSG00000054356.13	PTPRN	11409.5	-0.705626	0.309704	-2.27839	0.0227033	0.0601854
ENSG00000054392.12	HHAT	492.341	0.0987551	0.207765	0.475321	0.634558	0.744786
ENSG00000054523.17	KIF1B	21416.5	-0.880825	0.203548	-4.32736	1.50906207642255e-05	0.000146063
ENSG00000054598.7	FOXC1	225.201	2.37229	0.602832	3.93525	8.31098132162095e-05	0.000617685
ENSG00000054611.13	TBC1D22A	1098.23	0.248634	0.106053	2.34443	0.0190561	0.0522547
ENSG00000054654.16	SYNE2	1015.45	0.545366	0.336389	1.62124	0.104967	0.197919
ENSG00000054690.13	PLEKHH1	711.167	-0.603443	0.227576	-2.65161	0.008011	0.0260788
ENSG00000054793.13	ATP9A	19863.3	-0.882351	0.308118	-2.86368	0.00418753	0.0154226
ENSG00000054938.15	CHRDL2	1287.48	6.27504	0.954943	6.57111	4.99404754037488e-11	2.70121077721796e-09
ENSG00000054965.10	FAM168A	6669.64	-0.604997	0.235078	-2.5736	0.0100645	0.031286
ENSG00000054967.12	RELT	471.305	0.415716	0.219063	1.8977	0.0577352	0.125039
ENSG00000054983.16	GALC	2035.16	0.294795	0.0990812	2.97528	0.00292719	0.011492
ENSG00000055044.10	NOP58	1545.48	0.462398	0.122779	3.76611	0.00016581	0.00109846
ENSG00000055070.16	SZRD1	2899.28	0.552268	0.195905	2.81906	0.00481652	0.0173231
ENSG00000055118.14	KCNH2	4164.78	-0.328996	0.242203	-1.35835	0.174354	0.291339
ENSG00000055130.15	CUL1	2337.1	-0.0581388	0.119526	-0.486412	0.626675	0.738413
ENSG00000055147.18	FAM114A2	692.283	0.428682	0.151212	2.83497	0.00458301	0.0166247
ENSG00000055163.19	CYFIP2	10611.7	-0.863739	0.312662	-2.76253	0.00573545	0.0199378
ENSG00000055208.18	TAB2	2043.99	0.238735	0.11066	2.15736	0.0309774	0.0768677
ENSG00000055211.12	GINM1	1249.59	1.03842	0.177168	5.86118	4.59577899907288e-09	1.43740420632244e-07
ENSG00000055332.16	EIF2AK2	2654.43	0.0521777	0.22126	0.23582	0.813572	0.880546
ENSG00000055483.19	USP36	1557.93	0.616037	0.172626	3.56862	0.000358873	0.00207561
ENSG00000055609.17	KMT2C	2321.51	0.0378244	0.161642	0.234002	0.814983	0.881716
ENSG00000055732.12	MCOLN3	118.496	4.02704	0.769638	5.23238	1.67336795314926e-07	3.18073899635532e-06
ENSG00000055813.5	CCDC85A	1038.29	-1.17922	0.493038	-2.39173	0.016769	0.0472526
ENSG00000055917.15	PUM2	3869.37	0.103449	0.115945	0.892228	0.37227	0.510662
ENSG00000055950.16	MRPL43	1914.19	-0.118112	0.12552	-0.940984	0.346713	0.484959
ENSG00000055955.15	ITIH4	19.4353	-0.542859	0.497077	-1.0921	0.274788	0.409975
ENSG00000056050.6	HPF1	891.306	0.0580506	0.12013	0.483232	0.628931	0.740011
ENSG00000056097.15	ZFR	5222.94	-0.0816512	0.101915	-0.801169	0.423034	0.559428
ENSG00000056277.15	ZNF280C	259.457	-0.0121952	0.219273	-0.0556165	0.955647	0.971748
ENSG00000056291.17	NPFFR2	27.5657	2.07294	0.67145	3.08725	0.00202016	0.00846122
ENSG00000056487.15	PHF21B	805.801	-0.363555	0.406347	-0.89469	0.370953	0.509445
ENSG00000056558.10	TRAF1	304.937	0.574213	0.289721	1.98195	0.0474845	0.107594
ENSG00000056586.15	RC3H2	3378.16	-0.101583	0.139609	-0.727625	0.466843	0.600962
ENSG00000056736.9	IL17RB	307.477	-0.404193	0.232263	-1.74024	0.0818169	0.163394
ENSG00000056972.18	TRAF3IP2	257.112	0.959147	0.283518	3.38301	0.000716947	0.00361861
ENSG00000056998.19	GYG2	1380.99	-0.485116	0.232985	-2.08218	0.0373265	0.0893335
ENSG00000057019.15	DCBLD2	2638.21	-0.00794765	0.500786	-0.0158703	0.987338	0.991468
ENSG00000057252.12	SOAT1	798.846	0.735746	0.22177	3.31761	0.000907927	0.00438667
ENSG00000057294.14	PKP2	485.213	2.73887	0.557815	4.90999	9.10805669563204e-07	1.3448074036087e-05
ENSG00000057468.6	MSH4	47.0883	-0.469874	0.382	-1.23004	0.218683	0.34509
ENSG00000057593.13	F7	186.602	-0.529053	0.258351	-2.04781	0.0405789	0.0952849
ENSG00000057608.16	GDI2	9491.86	0.225713	0.0858571	2.62894	0.00856526	0.0274976
ENSG00000057657.15	PRDM1	171.619	2.48492	0.692396	3.58886	0.000332124	0.00194513
ENSG00000057663.15	ATG5	838.9	0.257262	0.0869499	2.95874	0.00308897	0.0120167
ENSG00000057704.12	TMCC3	868.026	1.0988	0.213294	5.15159	2.58284091054091e-07	4.57945195466444e-06
ENSG00000057757.9	PITHD1	3400.86	-0.527111	0.22184	-2.37608	0.0174975	0.0488544
ENSG00000057935.13	MTA3	2528.91	-0.376695	0.110632	-3.40493	0.000661806	0.0033981
ENSG00000058056.8	USP13	1007.78	0.127739	0.128743	0.992203	0.321099	0.45836
ENSG00000058063.15	ATP11B	1555.79	-0.0181638	0.198271	-0.0916109	0.927007	0.954023
ENSG00000058085.14	LAMC2	369.887	2.50692	0.615991	4.06974	4.70665500041262e-05	0.000384248
ENSG00000058091.16	CDK14	1922.1	-0.18874	0.203593	-0.927047	0.353902	0.491748
ENSG00000058262.9	SEC61A1	10796.2	0.846319	0.161022	5.25592	1.47283546493052e-07	2.87980243403627e-06
ENSG00000058272.17	PPP1R12A	2841.99	0.0488236	0.114547	0.426231	0.66994	0.773229
ENSG00000058335.15	RASGRF1	587.631	-1.20715	0.474947	-2.54166	0.0110328	0.0337364
ENSG00000058404.19	CAMK2B	4119.74	-1.31529	0.268246	-4.9033	9.42378340565276e-07	1.38092683444288e-05
ENSG00000058453.16	CROCC	1075.46	-0.193168	0.173879	-1.11093	0.266597	0.401314
ENSG00000058600.15	POLR3E	1405.7	0.203737	0.12987	1.56878	0.116699	0.21396
ENSG00000058668.14	ATP2B4	5476.77	-0.112311	0.198605	-0.5655	0.571734	0.691921
ENSG00000058729.10	RIOK2	860.125	0.580235	0.104856	5.53365	3.13629003343773e-08	7.64046026960059e-07
ENSG00000058799.14	YIPF1	1116.42	-0.107306	0.157104	-0.683026	0.49459	0.626522
ENSG00000058804.11	NDC1	698.008	0.439981	0.12776	3.44381	0.000573581	0.00302417
ENSG00000058866.14	DGKG	187.434	-0.791838	0.404333	-1.95838	0.0501852	0.112226
ENSG00000059122.16	FLYWCH1	2622.69	-0.339959	0.124912	-2.72159	0.00649692	0.0219909
ENSG00000059145.18	UNKL	1372.42	-0.515415	0.181517	-2.83949	0.00451864	0.0164381
ENSG00000059377.16	TBXAS1	66.6563	-1.17683	0.571913	-2.05772	0.0396174	0.0934555
ENSG00000059378.12	PARP12	137.615	1.39928	0.475719	2.9414	0.00326733	0.0125619
ENSG00000059573.8	ALDH18A1	2775.01	1.0163	0.190295	5.34062	9.26274819362728e-08	1.9232129752852e-06
ENSG00000059588.9	TARBP1	828.948	0.130293	0.218974	0.595017	0.551832	0.675175
ENSG00000059691.11	GATB	848.897	-0.00661107	0.159665	-0.0414059	0.966972	0.978885
ENSG00000059728.10	MXD1	945.157	-0.130816	0.169251	-0.772915	0.439573	0.575106
ENSG00000059758.7	CDK17	1815.53	-0.0911529	0.137617	-0.662367	0.507736	0.638108
ENSG00000059769.19	DNAJC25	326.572	0.61892	0.213129	2.90396	0.00368472	0.013884
ENSG00000059804.15	SLC2A3	7609.39	1.35594	0.383047	3.53987	0.000400318	0.00226085
ENSG00000059915.16	PSD	6187.41	-0.848112	0.268978	-3.15309	0.0016155	0.007033
ENSG00000060069.16	CTDP1	878.176	0.0658067	0.109304	0.602053	0.547139	0.67131
ENSG00000060138.12	YBX3	2787.97	1.97967	0.365614	5.41464	6.14111064656205e-08	1.34845661833297e-06
ENSG00000060140.8	STYK1	292.036	-0.401139	0.578634	-0.693253	0.488151	0.620684
ENSG00000060237.16	WNK1	5648.81	0.174156	0.10538	1.65265	0.0984022	0.188198
ENSG00000060339.13	CCAR1	2842.37	0.171351	0.151123	1.13385	0.256859	0.389869
ENSG00000060491.16	OGFR	2304.57	-0.0387153	0.144717	-0.267523	0.789066	0.862675
ENSG00000060642.10	PIGV	271.495	0.395161	0.136458	2.89584	0.00378151	0.014184
ENSG00000060656.19	PTPRU	2080.44	0.267932	0.311262	0.86079	0.389354	0.527559
ENSG00000060688.12	SNRNP40	987.113	0.313281	0.139916	2.23907	0.0251514	0.0653484
ENSG00000060709.15	RIMBP2	2673.91	-1.56671	0.511432	-3.06338	0.00218851	0.00906757
ENSG00000060718.21	COL11A1	4860.76	2.62861	0.558386	4.70752	2.50752426317694e-06	3.1737710831028e-05
ENSG00000060749.14	QSER1	1459.57	0.211802	0.144244	1.46837	0.142005	0.249624
ENSG00000060762.18	MPC1	1010.23	0.320061	0.135651	2.35944	0.0183027	0.0505347
ENSG00000060971.17	ACAA1	1295.16	0.0534214	0.170525	0.313277	0.75407	0.837528
ENSG00000060982.14	BCAT1	8792.46	0.463446	0.1935	2.39507	0.0166174	0.0469285
ENSG00000061273.17	HDAC7	1879.25	0.0829724	0.209337	0.396358	0.691841	0.7901
ENSG00000061337.15	LZTS1	2928.09	-0.102619	0.209681	-0.489407	0.624554	0.736605
ENSG00000061455.10	PRDM6	114.538	3.57544	0.710006	5.03579	4.75880764219584e-07	7.72583018810898e-06
ENSG00000061656.9	SPAG4	236.057	-0.51762	0.228729	-2.26302	0.0236343	0.062178
ENSG00000061676.14	NCKAP1	6750.66	0.328472	0.100375	3.27247	0.00106614	0.00498971
ENSG00000061794.12	MRPS35	1748.24	0.0649574	0.0838984	0.774239	0.438789	0.574503
ENSG00000061918.12	GUCY1B1	435.321	-0.214316	0.296751	-0.722208	0.470167	0.603818
ENSG00000061936.9	SFSWAP	1887.02	-0.125635	0.105709	-1.1885	0.234636	0.364237
ENSG00000061938.17	TNK2	3233.77	-0.367239	0.168969	-2.17342	0.029749	0.0744859
ENSG00000061987.15	MON2	1604.13	0.513308	0.135508	3.78802	0.000151855	0.0010225
ENSG00000062038.13	CDH3	503.317	1.98562	0.386748	5.13413	2.83448696773301e-07	4.95977183174575e-06
ENSG00000062194.15	GPBP1	2408.15	0.258276	0.130523	1.97877	0.0478417	0.108197
ENSG00000062282.14	DGAT2	381.883	-0.186603	0.302357	-0.617162	0.537128	0.663156
ENSG00000062370.16	ZNF112	233.821	-0.176902	0.129024	-1.37108	0.170349	0.28644
ENSG00000062485.18	CS	5999.76	-0.269642	0.122695	-2.19767	0.0279729	0.0711054
ENSG00000062524.15	LTK	285.775	-0.855454	0.781317	-1.09489	0.273566	0.408833
ENSG00000062598.17	ELMO2	3217.32	-0.347338	0.1145	-3.03352	0.00241717	0.009848
ENSG00000062650.18	WAPL	1492.94	0.39463	0.189946	2.07759	0.0377467	0.0901358
ENSG00000062716.12	VMP1	2473.3	0.767209	0.149093	5.14583	2.66340091292034e-07	4.69114266319398e-06
ENSG00000062725.9	APPBP2	2423.76	0.199771	0.133965	1.49122	0.135903	0.24142
ENSG00000062822.13	POLD1	710.683	0.764421	0.278176	2.74798	0.0059964	0.0206368
ENSG00000063015.19	SEZ6	1158.33	-1.596	0.293996	-5.42864	5.67842211851278e-08	1.26638297037605e-06
ENSG00000063046.17	EIF4B	21328.2	0.291853	0.20142	1.44898	0.147344	0.256331
ENSG00000063127.15	SLC6A16	43.9386	0.425105	0.484767	0.876925	0.380527	0.519188
ENSG00000063169.10	BICRA	652.904	-0.0932091	0.172309	-0.540942	0.588548	0.707138
ENSG00000063176.15	SPHK2	1295.14	-0.201135	0.270653	-0.743149	0.457391	0.592064
ENSG00000063177.12	RPL18	18692.7	0.559131	0.360399	1.55142	0.120801	0.219838
ENSG00000063180.8	CA11	1087.88	-0.951878	0.231123	-4.11849	3.81366260750856e-05	0.000321308
ENSG00000063241.7	ISOC2	927.114	0.409609	0.196581	2.08366	0.0371908	0.0891086
ENSG00000063244.12	U2AF2	4540.94	0.131846	0.134022	0.983763	0.325232	0.462837
ENSG00000063245.14	EPN1	6197.04	-0.138161	0.0874582	-1.57973	0.114168	0.210584
ENSG00000063322.13	MED29	2360.62	-0.0410356	0.0831398	-0.493574	0.621607	0.734355
ENSG00000063438.16	AHRR	700.922	0.152758	0.195083	0.78304	0.433604	0.569773
ENSG00000063587.13	ZNF275	987.846	0.49542	0.129142	3.83625	0.000124928	0.000868279
ENSG00000063601.16	MTMR1	1178.38	-0.338595	0.134877	-2.5104	0.0120595	0.0362225
ENSG00000063660.8	GPC1	7369.92	-0.451183	0.218981	-2.06038	0.0393626	0.0929673
ENSG00000063761.15	ADCK1	280.082	-0.0391635	0.165039	-0.237298	0.812425	0.87975
ENSG00000063854.12	HAGH	2050.94	-0.747796	0.158823	-4.70836	2.49721206705342e-06	3.170109079774e-05
ENSG00000063978.15	RNF4	2075.78	0.469219	0.0693857	6.76248	1.3565133767552e-11	8.47102166675505e-10
ENSG00000064012.21	CASP8	196.889	1.88672	0.457305	4.12574	3.69552021636715e-05	0.000312773
ENSG00000064042.17	LIMCH1	5508.13	-0.86224	0.218709	-3.9424	8.06686110959341e-05	0.00060325
ENSG00000064102.14	INTS13	610.169	0.446993	0.12759	3.50336	0.000459422	0.00252653
ENSG00000064115.10	TM7SF3	1640.14	0.744078	0.219468	3.39037	0.00069799	0.00354386
ENSG00000064199.6	SPA17	260.423	-0.165726	0.158811	-1.04354	0.296696	0.433756
ENSG00000064201.15	TSPAN32	72.8052	-0.311814	0.28603	-1.09014	0.27565	0.410859
ENSG00000064205.10	CCN5	103.326	0.434792	0.648586	0.670369	0.502623	0.633281
ENSG00000064225.12	ST3GAL6	348.095	0.384169	0.378422	1.01518	0.310018	0.447566
ENSG00000064270.12	ATP2C2	206.944	0.772117	0.426637	1.80978	0.0703307	0.145405
ENSG00000064300.8	NGFR	25950.6	-0.568443	0.391459	-1.45211	0.146471	0.255227
ENSG00000064309.14	CDON	1247.06	0.6872	0.242382	2.83519	0.00457981	0.016621
ENSG00000064313.11	TAF2	1211.68	0.215097	0.160726	1.33829	0.180803	0.299144
ENSG00000064393.15	HIPK2	3848.14	-0.710432	0.314009	-2.26246	0.023669	0.0622211
ENSG00000064419.13	TNPO3	3418.55	-0.155063	0.106729	-1.45287	0.146259	0.254984
ENSG00000064490.13	RFXANK	1182.23	0.475642	0.215358	2.20861	0.0272018	0.0695177
ENSG00000064545.14	TMEM161A	730.633	0.523208	0.206457	2.53422	0.0112698	0.0343138
ENSG00000064547.13	LPAR2	1535.24	-0.825481	0.157167	-5.25227	1.50237868679878e-07	2.91273327073104e-06
ENSG00000064601.17	CTSA	2747.34	1.47787	0.271826	5.43681	5.42415225323943e-08	1.21347657476922e-06
ENSG00000064607.16	SUGP2	7456.99	-0.268395	0.149107	-1.80002	0.0718578	0.14789
ENSG00000064651.13	SLC12A2	1572.18	0.466145	0.238656	1.95321	0.0507944	0.113292
ENSG00000064652.10	SNX24	678.296	0.643991	0.162507	3.96286	7.40575189591872e-05	0.000560879
ENSG00000064655.18	EYA2	144.817	-0.135699	0.666809	-0.203506	0.83874	0.897892
ENSG00000064666.14	CNN2	1899.27	2.10505	0.559761	3.76062	0.000169494	0.00111672
ENSG00000064687.12	ABCA7	2185.4	-0.72173	0.183028	-3.94327	8.03772964781642e-05	0.000601282
ENSG00000064692.18	SNCAIP	423.986	0.39139	0.489904	0.798913	0.424341	0.560705
ENSG00000064703.11	DDX20	793.483	0.077546	0.0815338	0.95109	0.341559	0.479524
ENSG00000064726.9	BTBD1	3394.75	0.0311799	0.152846	0.203996	0.838357	0.897594
ENSG00000064763.10	FAR2	2998.92	-1.69722	0.349482	-4.8564	1.19537392330525e-06	1.690095528879e-05
ENSG00000064787.13	BCAS1	337.819	0.113923	0.564395	0.201851	0.840034	0.898849
ENSG00000064932.15	SBNO2	3222.87	-0.442559	0.241457	-1.83287	0.0668221	0.139925
ENSG00000064933.17	PMS1	1006.65	0.0959558	0.0741194	1.29461	0.195454	0.316835
ENSG00000064961.18	HMG20B	1119.79	1.29583	0.355441	3.64569	0.000266671	0.00161813
ENSG00000064989.12	CALCRL	109.592	-0.00668683	0.381504	-0.0175276	0.986016	0.990559
ENSG00000064995.16	TAF11	1239.49	0.117344	0.124248	0.944428	0.344951	0.483175
ENSG00000064999.13	ANKS1A	4905.02	-0.193738	0.163872	-1.18225	0.237106	0.366925
ENSG00000065000.16	AP3D1	9149.42	-0.0390957	0.12574	-0.310924	0.755859	0.838861
ENSG00000065029.14	ZNF76	1054.7	-0.140496	0.114529	-1.22673	0.219923	0.346661
ENSG00000065054.13	SLC9A3R2	1081.61	-0.255744	0.247164	-1.03471	0.300803	0.437961
ENSG00000065057.7	NTHL1	457.225	-0.335603	0.168739	-1.98889	0.0467137	0.106156
ENSG00000065060.16	UHRF1BP1	2885.69	-0.245265	0.10662	-2.30037	0.0214272	0.0574539
ENSG00000065135.10	GNAI3	3475.06	0.201112	0.109381	1.83864	0.0659685	0.138477
ENSG00000065150.18	IPO5	6075.74	0.375116	0.172931	2.16917	0.0300699	0.0750683
ENSG00000065154.11	OAT	4536.62	0.0489147	0.175346	0.278961	0.780275	0.856136
ENSG00000065183.15	WDR3	1585.16	0.0940079	0.0839333	1.12003	0.262701	0.396895
ENSG00000065243.19	PKN2	835.069	1.02712	0.282535	3.63535	0.000277599	0.00167303
ENSG00000065268.10	WDR18	1307.18	0.177918	0.160651	1.10748	0.268088	0.402809
ENSG00000065308.4	TRAM2	1555.81	1.31416	0.370247	3.54942	0.000386076	0.00219843
ENSG00000065320.8	NTN1	541.541	1.37255	0.522255	2.62813	0.00858557	0.0275587
ENSG00000065328.16	MCM10	106.86	2.39656	0.636896	3.76287	0.000167972	0.00111106
ENSG00000065357.19	DGKA	790.552	0.446437	0.19425	2.29826	0.021547	0.0576736
ENSG00000065361.15	ERBB3	1104.18	2.74603	0.738603	3.71788	0.000200904	0.00128053
ENSG00000065413.19	ANKRD44	982.105	-0.214801	0.229806	-0.934704	0.349941	0.488125
ENSG00000065427.14	KARS	5472.52	-0.0490535	0.108147	-0.453581	0.65013	0.75728
ENSG00000065457.10	ADAT1	1033.01	-0.156643	0.130982	-1.19591	0.231732	0.360952
ENSG00000065485.19	PDIA5	752.381	1.339	0.341381	3.9223	8.77072760394834e-05	0.0006475
ENSG00000065491.8	TBC1D22B	875.583	-0.337952	0.141584	-2.38694	0.0169893	0.0477222
ENSG00000065518.7	NDUFB4	1566.77	0.218977	0.150887	1.45127	0.146706	0.255575
ENSG00000065526.10	SPEN	2968.74	0.0609119	0.161411	0.37737	0.705898	0.8011
ENSG00000065534.18	MYLK	710.571	-0.334614	0.413453	-0.809316	0.418333	0.554688
ENSG00000065548.17	ZC3H15	2942.79	0.0649367	0.127584	0.508974	0.610771	0.725757
ENSG00000065559.14	MAP2K4	3405.3	-0.628631	0.246126	-2.5541	0.0106463	0.0327278
ENSG00000065600.12	PACC1	767.327	-0.853503	0.122912	-6.944	3.8116162049931e-12	2.70548771493946e-10
ENSG00000065609.14	SNAP91	7819.07	-1.1463	0.499421	-2.29526	0.0217183	0.0580015
ENSG00000065613.13	SLK	2907.12	0.225514	0.113934	1.97934	0.047778	0.108088
ENSG00000065615.13	CYB5R4	695.365	-0.211343	0.191976	-1.10088	0.270949	0.405863
ENSG00000065618.18	COL17A1	872.512	3.444	0.552833	6.22973	4.67233336957749e-10	1.99250304273499e-08
ENSG00000065621.14	GSTO2	595.531	-1.52229	0.257276	-5.91695	3.27958386784e-09	1.07631811576654e-07
ENSG00000065665.20	SEC61A2	1875.31	-0.347934	0.228593	-1.52207	0.127991	0.230315
ENSG00000065675.14	PRKCQ	359.128	-1.89582	0.402678	-4.70803	2.50119969912594e-06	3.17065434313506e-05
ENSG00000065717.14	TLE2	512.614	2.46509	0.476087	5.17781	2.24509340216101e-07	4.06495089298051e-06
ENSG00000065802.11	ASB1	3214.48	-0.270761	0.113215	-2.39156	0.0167771	0.047263
ENSG00000065809.13	FAM107B	1382.76	-0.35188	0.282475	-1.2457	0.212874	0.338119
ENSG00000065833.8	ME1	1315.62	-0.21328	0.369702	-0.576896	0.56401	0.685481
ENSG00000065882.15	TBC1D1	1561.18	-0.151005	0.312869	-0.482647	0.629347	0.740446
ENSG00000065883.15	CDK13	1650.97	0.159812	0.14844	1.07661	0.281654	0.417843
ENSG00000065911.11	MTHFD2	6318.01	0.548274	0.153797	3.56493	0.000363959	0.00210105
ENSG00000065923.9	SLC9A7	3043.28	-0.900113	0.411912	-2.18521	0.0288737	0.0728146
ENSG00000065970.8	FOXJ2	1241.41	0.396199	0.114644	3.45591	0.000548433	0.0029104
ENSG00000065978.18	YBX1	29475.5	-0.164962	0.217998	-0.756713	0.449222	0.584259
ENSG00000065989.15	PDE4A	921.756	-0.983627	0.22274	-4.41603	1.00531281607884e-05	0.000103014
ENSG00000066027.11	PPP2R5A	285.716	2.55051	0.455736	5.59645	2.18786777661773e-08	5.65221221855354e-07
ENSG00000066032.18	CTNNA2	4556.42	-1.21234	0.402647	-3.01092	0.00260461	0.0104287
ENSG00000066044.14	ELAVL1	2327.38	0.11818	0.0863799	1.36815	0.171266	0.287575
ENSG00000066056.13	TIE1	62.3147	2.16196	0.724052	2.98591	0.00282734	0.0111574
ENSG00000066084.12	DIP2B	2777.92	-0.0235902	0.115314	-0.204574	0.837905	0.89738
ENSG00000066117.14	SMARCD1	3098.94	-0.19496	0.0845411	-2.3061	0.0211053	0.0568189
ENSG00000066135.12	KDM4A	1207.44	-0.00671571	0.111943	-0.0599923	0.952162	0.969773
ENSG00000066136.20	NFYC	1443.68	0.125242	0.151053	0.829123	0.407035	0.544088
ENSG00000066185.12	ZMYND12	64.5362	-1.05993	0.237298	-4.46665	7.94525055091647e-06	8.47903486615037e-05
ENSG00000066230.11	SLC9A3	1546.09	-0.102723	0.213318	-0.481548	0.630127	0.741132
ENSG00000066248.14	NGEF	286.957	-1.53254	0.326312	-4.69656	2.64580224116259e-06	3.32710799778921e-05
ENSG00000066279.17	ASPM	213.585	2.35185	0.597423	3.93665	8.26258790778148e-05	0.000614659
ENSG00000066322.14	ELOVL1	987.944	0.842169	0.221036	3.8101	0.000138909	0.000949392
ENSG00000066379.14	ZNRD1	328.365	0.189819	0.221433	0.857231	0.391317	0.529501
ENSG00000066382.16	MPPED2	2893.19	-1.81642	0.314628	-5.77323	7.77682190545895e-09	2.25909673204655e-07
ENSG00000066405.12	CLDN18	29.5637	2.29998	0.592171	3.88398	0.000102762	0.000740722
ENSG00000066422.4	ZBTB11	1086.8	0.188223	0.0967466	1.94552	0.0517119	0.11491
ENSG00000066427.22	ATXN3	889.315	-0.0541143	0.124257	-0.435502	0.663198	0.767813
ENSG00000066455.12	GOLGA5	1475.27	0.603612	0.162517	3.71414	0.000203897	0.00129651
ENSG00000066468.22	FGFR2	505.332	4.92491	0.802406	6.13768	8.37375763627412e-10	3.34402489530835e-08
ENSG00000066557.5	LRRC40	2189.9	-0.410465	0.206649	-1.98629	0.0470009	0.106658
ENSG00000066583.11	ISOC1	733.505	-0.057483	0.177638	-0.323596	0.746244	0.831849
ENSG00000066629.16	EML1	2991.8	-0.802862	0.184548	-4.35042	1.35878421832192e-05	0.000133351
ENSG00000066651.18	TRMT11	430.7	0.18448	0.180124	1.02418	0.305749	0.443441
ENSG00000066654.13	THUMPD1	1649.54	0.192189	0.0997028	1.92762	0.053903	0.118713
ENSG00000066697.14	MSANTD3	734.24	-0.50543	0.215314	-2.34742	0.0189041	0.0519268
ENSG00000066735.14	KIF26A	1684.35	-0.0758989	0.215752	-0.351788	0.724998	0.815928
ENSG00000066739.11	ATG2B	1700.51	-0.140775	0.10112	-1.39215	0.163877	0.27834
ENSG00000066777.8	ARFGEF1	3279.71	0.02684	0.170351	0.157557	0.874806	0.921836
ENSG00000066827.15	ZFAT	239.816	0.237183	0.19321	1.22759	0.2196	0.346305
ENSG00000066855.15	MTFR1	556.375	0.519813	0.139985	3.71335	0.000204532	0.00129977
ENSG00000066923.17	STAG3	1456.44	-0.584045	0.17147	-3.4061	0.000658969	0.00338678
ENSG00000066926.10	FECH	1295.59	-0.0894753	0.109317	-0.818493	0.413076	0.549734
ENSG00000066933.15	MYO9A	3732.3	-0.378957	0.294815	-1.2854	0.198651	0.321028
ENSG00000067048.16	DDX3Y	2401.9	0.237642	0.280398	0.847515	0.396708	0.534506
ENSG00000067057.16	PFKP	7646.46	-0.699003	0.277501	-2.51893	0.0117713	0.0355292
ENSG00000067064.11	IDI1	4744.98	-0.461467	0.297236	-1.55253	0.120535	0.219487
[truncated: 20,482 more rows]

## Sheet: 2mo_G118EvsIso_NGN2-iN
Gene_ID	Gene_symbol	baseMean	log2FoldChange	lfcSE	stat	pvalue	padj
[truncated: 21,388 more rows]

[truncated: 2 more sheets: 2mo_G118E-E2KOvsIso_NGN2-iN, 2mo_G118EvsG118E-E2KO_NGN2-iN]
